# Supplementary material for: Investigating GERMs: How Genotype, Environment, and Rhizosphere Microbiome interactions underlie heat response in maize and sorghum
Source: bioRxiv. 2025 Dec 10:2025.12.10.693489. Preprint. [Version 1] doi: 10.64898/2025.12.10.693489 (PMC12707280; doi:10.64898/2025.12.10.693489)
Supplement: Supplement 1 [file media-1.xlsx]

## Sheet: GenesDEinTemp
Orthogroup	baseMean	log2FoldChange	lfcSE	pvalue	padj	logBaseMean	Gene	pval	Dataset_Count	Maize_Geneid
OG0018298	52.2828	0.161968	0.22823	0.33525	0.522084	1.71836	OG0018298	0.28226	0	Zm00001eb000010
OG0013717	128.124	0.0221956	0.186685	0.880448	0.932255	2.10763	OG0013717	0.0304654	0	Zm00001eb000060
OG0000242	55.0629	-0.222914	0.354636	0.158648	0.320165	1.74086	OG0000242	0.494626	0	Zm00001eb000070
OG0002677	200.723	-0.164456	0.220247	0.317433	0.503255	2.3026	OG0002677	0.298212	0	Zm00001eb000170
OG0004268	332.238	-0.126615	0.147946	0.336632	0.523249	2.52145	OG0004268	0.281291	0	Zm00001eb000190
OG0017458	215.878	-0.5028	0.197226	0.00255539	0.0181026	2.33421	OG0017458	1.74226	0	Zm00001eb000210
OG0006653	100.112	0.00664689	0.168962	0.941132	0.967682	2.00049	OG0006653	0.0142675	0	Zm00001eb000220
OG0010483	55.1592	0.181022	0.203214	0.262457	0.446807	1.74162	OG0010483	0.34988	0	Zm00001eb000230
OG0010482	175.945	0.211548	0.158158	0.125982	0.275632	2.24538	OG0010482	0.55967	0	Zm00001eb000320
OG0017451	1018.83	0.129012	0.130512	0.297698	0.483856	3.0081	OG0017451	0.315284	0	Zm00001eb000340
OG0017446	34.5452	0.0660568	0.250487	0.682915	0.808797	1.53839	OG0017446	0.0921602	0	Zm00001eb000400
OG0004265	24.1607	0.500323	0.333469	0.0256252	0.0915167	1.38311	OG0004265	1.0385	0	Zm00001eb000420
OG0006648	31.0401	-0.105702	0.326125	0.354639	0.541437	1.49192	OG0006648	0.266452	0	Zm00001eb000440
OG0004264	525.346	-0.0217413	0.122108	0.847502	0.912493	2.72045	OG0004264	0.0397705	0	Zm00001eb000480
OG0017442	198.223	-0.620891	0.267142	0.00269775	0.0188409	2.29715	OG0017442	1.7249	0	Zm00001eb000490
OG0006647	29.5263	-0.596094	0.417231	0.0145669	0.0618648	1.47021	OG0006647	1.20856	0	Zm00001eb000500
OG0001135	43.7049	-0.150953	0.229553	0.371067	0.556869	1.64053	OG0001135	0.254247	1	Zm00001eb000550
OG0017438	78.515	-2.10637	0.435575	6.24158e-08	4.75555e-06	1.89495	OG0017438	5.3228	0	Zm00001eb000580
OG0017437	214.455	0.0867334	0.148827	0.51845	0.686094	2.33134	OG0017437	0.163616	0	Zm00001eb000590
OG0004261	147.943	-0.152147	0.175778	0.304576	0.490747	2.17009	OG0004261	0.309142	0	Zm00001eb000620
OG0002865	70.1125	-0.0837352	0.279277	0.586651	0.739415	1.8458	OG0002865	0.131112	1	Zm00001eb000630
OG0004260	41.5113	-0.260202	0.229027	0.13765	0.291888	1.61817	OG0004260	0.534783	0	Zm00001eb000670
OG0004259	113.605	-0.245336	0.231906	0.148766	0.306658	2.0554	OG0004259	0.513346	0	Zm00001eb000690
OG0017434	98.403	-0.0388596	0.151862	0.762531	0.862484	1.99301	OG0017434	0.0642489	1	Zm00001eb000700
OG0017429	430.865	-0.0924552	0.160558	0.504852	0.674986	2.63434	OG0017429	0.170705	0	Zm00001eb000770
OG0017428	111.861	0.360134	0.157354	0.0101047	0.0479227	2.04868	OG0017428	1.31946	0	Zm00001eb000780
OG0010476	251.008	-0.0301113	0.147521	0.811255	0.890986	2.39969	OG0010476	0.0501292	1	Zm00001eb000800
OG0002673	87.879	0.0382764	0.158028	0.780829	0.874822	1.94389	OG0002673	0.0580804	0	Zm00001eb000820
OG0006641	92.6397	-0.275298	0.275712	0.140072	0.294667	1.9668	OG0006641	0.530668	1	Zm00001eb000840
OG0006640	542.549	0.160297	0.099681	0.0901956	0.219796	2.73444	OG0006640	0.65798	0	Zm00001eb000860
OG0004257	66.3368	-1.57745	0.374493	8.95452e-07	4.37719e-05	1.82175	OG0004257	4.35881	0	Zm00001eb000880
OG0010470	48.7544	-0.621754	0.272782	0.00298502	0.0202354	1.68801	OG0010470	1.69389	0	Zm00001eb000890
OG0001727	400.517	0.211767	0.118331	0.053516	0.152528	2.60262	OG0001727	0.816649	1	Zm00001eb000920
OG0010469	32.6259	-0.0341052	0.228652	0.838003	0.907141	1.51356	OG0010469	0.0423254	2	Zm00001eb000930
OG0017420	58.4876	-0.665893	0.291607	0.00249005	0.0177672	1.76706	OG0017420	1.75038	0	Zm00001eb000970
OG0010467	180.964	0.0688551	0.118649	0.529806	0.694921	2.25759	OG0010467	0.158065	0	Zm00001eb001000
OG0000325	50.8698	-0.964131	0.284867	4.6261e-05	0.000897661	1.70646	OG0000325	3.04689	0	Zm00001eb001010
OG0017417	161.168	-0.220998	0.124422	0.0533987	0.152367	2.20728	OG0017417	0.817109	0	Zm00001eb001040
OG0017415	58.679	-0.111202	0.177535	0.449426	0.62775	1.76848	OG0017415	0.202213	0	Zm00001eb001070
OG0017413	159.953	0.344098	0.133309	0.00471717	0.0281348	2.20399	OG0017413	1.55076	0	Zm00001eb001110
OG0017412	74.2319	0.229677	0.30636	0.193091	0.364501	1.87059	OG0017412	0.438301	0	Zm00001eb001120
OG0010465	62.8012	-0.211007	0.220499	0.206995	0.381743	1.79797	OG0010465	0.418229	1	Zm00001eb001130
OG0017406	178.512	0.0399599	0.13322	0.7428	0.848678	2.25167	OG0017406	0.0712572	0	Zm00001eb001270
OG0002110	120.712	-0.0313989	0.112537	0.766894	0.864876	2.08175	OG0002110	0.0630461	0	Zm00001eb001290
OG0017404	20.7507	0.12054	0.2645	0.568247	0.725775	1.31703	OG0017404	0.139198	2	Zm00001eb001350
OG0010461	32.9015	0.0223733	0.216331	0.890223	0.937684	1.51722	OG0010461	0.0279437	0	Zm00001eb001360
OG0019285	341.558	0.500856	0.185953	0.00171832	0.0133333	2.53346	OG0019285	1.87506	0	Zm00001eb001400
OG0017402	1343.63	0.0271246	0.101047	0.778586	0.872997	3.12828	OG0017402	0.058987	0	Zm00001eb001430
OG0000569	19.6189	0.056246	0.287515	0.806982	0.889539	1.29267	OG0000569	0.0508352	0	Zm00001eb001500
OG0004253	76.2017	0.0102629	0.18757	0.947457	0.972219	1.88196	OG0004253	0.0122361	0	Zm00001eb001510
OG0017399	31.9128	-1.52186	0.457999	3.90163e-05	0.000792722	1.50396	OG0017399	3.10088	1	Zm00001eb001550
OG0006633	74.6836	-0.333867	0.255396	0.0697078	0.183109	1.87323	OG0006633	0.73729	1	Zm00001eb001560
OG0004252	289.854	0.0139009	0.115036	0.909378	0.949135	2.46218	OG0004252	0.0226718	0	Zm00001eb001570
OG0001842	15.9168	-0.097043	0.324666	0.367416	0.553704	1.20186	OG0001842	0.256722	0	Zm00001eb001580
OG0017398	105.717	0.103845	0.213286	0.524861	0.690812	2.02414	OG0017398	0.16064	0	Zm00001eb001590
OG0010458	85.8102	-0.260979	0.228278	0.125883	0.275457	1.93354	OG0010458	0.559946	2	Zm00001eb001650
OG0017393	75.9505	-0.583922	0.403314	0.017938	0.0713535	1.88053	OG0017393	1.14659	0	Zm00001eb001690
OG0002670	64.5406	-0.772756	0.22654	8.1401e-05	0.00136533	1.80983	OG0002670	2.86476	1	Zm00001eb001720
OG0017390	115.846	-0.14938	0.176864	0.308068	0.493984	2.06388	OG0017390	0.306287	0	Zm00001eb001760
OG0000091	77.7093	-1.20595	0.316093	5.45595e-06	0.000176413	1.89047	OG0000091	3.75347	1	Zm00001eb001770
OG0010455	55.1424	-0.421861	0.345414	0.044789	0.134982	1.74149	OG0010455	0.869724	1	Zm00001eb001780
OG0017389	156.341	0.103057	0.164265	0.462867	0.639169	2.19407	OG0017389	0.194384	0	Zm00001eb001810
OG0017386	77.2419	0.653653	0.213949	0.000388322	0.00453049	1.88785	OG0017386	2.34385	0	Zm00001eb001860
OG0017385	77.3177	-0.185077	0.224815	0.273832	0.458382	1.88828	OG0017385	0.338773	1	Zm00001eb001870
OG0006627	87.5004	-0.438994	0.219125	0.0128436	0.0566937	1.94201	OG0006627	1.24646	1	Zm00001eb001880
OG0017383	75.6775	-0.037409	0.168161	0.788662	0.879062	1.87897	OG0017383	0.0559805	0	Zm00001eb001910
OG0001725	182.48	-0.0174651	0.159381	0.896406	0.941565	2.26121	OG0001725	0.0261497	0	Zm00001eb002000
OG0017377	45.2278	-0.298442	0.322318	0.117808	0.263834	1.65541	OG0017377	0.57867	0	Zm00001eb002010
OG0006625	169.15	-0.11869	0.134743	0.324363	0.510625	2.22827	OG0006625	0.291898	0	Zm00001eb002040
OG0017376	261.252	0.569006	0.168445	0.000165077	0.00235514	2.41706	OG0017376	2.62798	1	Zm00001eb002060
OG0010452	89.2589	-1.05463	0.27303	5.84446e-06	0.000185623	1.95065	OG0010452	3.73137	1	Zm00001eb002090
OG0017373	1743.11	0.0725778	0.163196	0.607956	0.756648	3.24132	OG0017373	0.121106	1	Zm00001eb002100
OG0010451	306.241	0.208762	0.153508	0.125029	0.274175	2.48606	OG0010451	0.561973	2	Zm00001eb002180
OG0017369	236.928	0.323558	0.169345	0.0270016	0.0951255	2.37462	OG0017369	1.0217	1	Zm00001eb002220
OG0017367	199.145	0.353772	0.177349	0.0199116	0.0764855	2.29917	OG0017367	1.11642	1	Zm00001eb002260
OG0010447	47.2211	-0.0801427	0.257762	0.619851	0.765013	1.67414	OG0010447	0.116331	2	Zm00001eb002270
OG0017362	159.611	0.142644	0.188646	0.354305	0.541052	2.20306	OG0017362	0.266761	0	Zm00001eb002320
OG0017358	94.9984	0.0325881	0.209446	0.83683	0.906456	1.97772	OG0017358	0.0426534	0	Zm00001eb002420
OG0010446	239.903	0.125995	0.124705	0.264174	0.448877	2.38003	OG0010446	0.347873	1	Zm00001eb002430
OG0004249	69.1484	-1.15862	0.354577	5.43631e-05	0.00099833	1.83978	OG0004249	3.00073	0	Zm00001eb002440
OG0010444	76.5266	-0.00509064	0.185428	0.972852	0.987467	1.88381	OG0010444	0.00547729	0	Zm00001eb002460
OG0001133	269.509	-0.442507	0.144322	0.000714026	0.00711551	2.43057	OG0001133	2.14779	0	Zm00001eb002490
OG0017354	108.735	0.0351166	0.225299	0.822622	0.897247	2.03637	OG0017354	0.047088	1	Zm00001eb002520
OG0017353	200.097	0.416818	0.153346	0.00252914	0.0179432	2.30124	OG0017353	1.7461	0	Zm00001eb002530
OG0010443	96.0398	0.0825183	0.1944	0.591103	0.743172	1.98245	OG0010443	0.128911	0	Zm00001eb002540
OG0017352	132.438	-0.280838	0.19601	0.0810311	0.203809	2.12201	OG0017352	0.690778	0	Zm00001eb002550
OG0006622	42.6661	-0.0878475	0.20341	0.58005	0.735017	1.63008	OG0006622	0.133702	0	Zm00001eb002560
OG0010442	85.7803	-0.466604	0.213476	0.00715452	0.037576	1.93339	OG0010442	1.42509	0	Zm00001eb002570
OG0017350	83.9473	-0.18172	0.152091	0.174037	0.340422	1.92401	OG0017350	0.467982	1	Zm00001eb002610
OG0017346	68.4159	-0.274011	0.247919	0.128194	0.279066	1.83516	OG0017346	0.554293	1	Zm00001eb002690
OG0010439	28.961	-0.22423	0.325131	0.192693	0.364037	1.46181	OG0010439	0.438854	2	Zm00001eb002720
OG0017341	126.762	0.0714944	0.174405	0.626522	0.769889	2.10299	OG0017341	0.113572	0	Zm00001eb002740
OG0017340	60.5165	-0.700696	0.365577	0.00487642	0.0288397	1.78187	OG0017340	1.54001	0	Zm00001eb002760
OG0017339	68.0628	0.0436084	0.241513	0.78493	0.87681	1.83291	OG0017339	0.0570943	1	Zm00001eb002780
OG0017338	38.9556	0.0495417	0.262209	0.729698	0.839855	1.59057	OG0017338	0.0757958	1	Zm00001eb002790
OG0004248	42.8295	-0.253685	0.220802	0.132197	0.284879	1.63174	OG0004248	0.54534	0	Zm00001eb002820
OG0010437	51.1728	-0.365943	0.238245	0.0437676	0.133106	1.70904	OG0010437	0.875804	1	Zm00001eb002830
OG0017334	63.0161	0.0339236	0.250529	0.892344	0.938951	1.79945	OG0017334	0.0273572	0	Zm00001eb002850
OG0017332	33.0565	0.10931	0.228546	0.510585	0.679821	1.51926	OG0017332	0.167605	0	Zm00001eb002870
OG0001234	18.3085	-0.203219	0.371503	0.129166	0.280584	1.26265	OG0001234	0.551937	0	Zm00001eb002890
OG0001234.5	17.5257	0.0649414	0.301171	0.608524	0.756969	1.24367	OG0001234.5	0.120922	0	Zm00001eb002900
OG0001882	45.0213	0.0324407	0.206588	0.841316	0.909378	1.65342	OG0001882	0.0412556	0	Zm00001eb002910
OG0010436	38.79	0.0451577	0.189601	0.767944	0.865395	1.58872	OG0010436	0.0627856	0	Zm00001eb002940
OG0010113	135.377	0.117399	0.240766	0.473128	0.647782	2.13154	OG0010113	0.188571	3	Zm00001eb002950
OG0017329	1332.09	0.211254	0.206004	0.190374	0.36099	3.12453	OG0017329	0.442505	2	Zm00001eb002960
OG0004246	118.693	-0.0232751	0.144307	0.862408	0.920844	2.07442	OG0004246	0.0358138	1	Zm00001eb003020
OG0017328	86.4792	0.554611	0.180115	0.000510618	0.00552841	1.93691	OG0017328	2.2574	0	Zm00001eb003030
OG0001234.10	20.3698	-0.0180472	0.262994	0.905645	0.946964	1.30899	OG0001234.10	0.0236665	0	Zm00001eb003060
OG0010435	87.3129	0.412315	0.195725	0.0125161	0.0556943	1.94108	OG0010435	1.25419	1	Zm00001eb003070
OG0017325	39.6981	-1.00292	0.367879	0.000339093	0.00407139	1.59877	OG0017325	2.39026	1	Zm00001eb003110
OG0010433	106.084	0.00673736	0.170669	0.962196	0.981239	2.02565	OG0010433	0.00822501	0	Zm00001eb003130
OG0006616	38.9805	-0.668103	0.855142	0.0162597	0.0667572	1.59085	OG0006616	1.1755	0	Zm00001eb003150
OG0010432	73.6101	-0.080417	0.203899	0.607114	0.756331	1.86694	OG0010432	0.121288	1	Zm00001eb003170
OG0002550	726.023	0.0435064	0.235975	0.787594	0.878416	2.86095	OG0002550	0.0563	0	Zm00001eb003180
OG0002550.3	857.273	-0.0784666	0.233003	0.598946	0.749808	2.93312	OG0002550.3	0.12505	0	Zm00001eb003180
OG0002550.6	717.981	0.00593555	0.235216	0.971636	0.986722	2.85611	OG0002550.6	0.00580532	0	Zm00001eb003180
OG0001722	68.9829	-0.137285	0.21598	0.399816	0.582719	1.83874	OG0001722	0.234541	0	Zm00001eb003190
OG0004244	22.5466	-1.76804	1.00758	0.00148376	0.0119468	1.35308	OG0004244	1.92275	0	Zm00001eb003400
OG0001721	82.5534	0.809017	0.356008	0.00155517	0.0123689	1.91674	OG0001721	1.90767	2	Zm00001eb003440
OG0004242	80.899	-0.0465037	0.2259	0.763622	0.863275	1.90794	OG0004242	0.063851	1	Zm00001eb003450
OG0004242.1	121.727	-0.091977	0.231525	0.569913	0.72719	2.08539	OG0004242.1	0.138352	1	Zm00001eb003450
OG0006612	138.47	-0.497618	0.225174	0.00620128	0.0340464	2.14136	OG0006612	1.46793	2	Zm00001eb003460
OG0017315	169.95	0.561165	0.148754	3.95802e-05	0.000798516	2.23032	OG0017315	3.09772	0	Zm00001eb003480
OG0017316	431.889	0.454178	0.185693	0.00410674	0.0253994	2.63537	OG0017316	1.59518	1	Zm00001eb003490
OG0010430	80.1244	0.0430635	0.174101	0.768633	0.865751	1.90376	OG0010430	0.0626071	2	Zm00001eb003510
OG0000324	71.1242	-0.268432	0.224648	0.11613	0.261343	1.85202	OG0000324	0.582789	0	Zm00001eb003540
OG0017311	479.306	0.242264	0.11383	0.0234782	0.0859843	2.68061	OG0017311	1.06558	0	Zm00001eb003550
OG0004240	61.4504	0.554541	0.222734	0.00256218	0.0181286	1.78852	OG0004240	1.74164	0	Zm00001eb003580
OG0017308	138.662	0.132872	0.241329	0.437981	0.618275	2.14196	OG0017308	0.208819	0	Zm00001eb003650
OG0017307	86.8298	-0.635113	0.326734	0.00685411	0.0364839	1.93867	OG0017307	1.4379	0	Zm00001eb003660
OG0006610	129.448	-0.296383	0.172874	0.0439306	0.133321	2.1121	OG0006610	0.8751	0	Zm00001eb003670
OG0017305	57.2448	0.385082	0.280043	0.0518879	0.149006	1.75774	OG0017305	0.826796	1	Zm00001eb003690
OG0010424	126.156	-1.04795	0.28071	1.11351e-05	0.000310839	2.10091	OG0010424	3.50746	1	Zm00001eb003700
OG0017303	8156.18	0.712825	0.180139	1.05847e-05	0.00029685	3.91149	OG0017303	3.52746	1	Zm00001eb003730
OG0017301	52.5064	0.640447	0.243651	0.00134172	0.0111607	1.72021	OG0017301	1.95231	2	Zm00001eb003760
OG0004239	65.3866	-0.125914	0.183743	0.40432	0.586739	1.81549	OG0004239	0.231555	0	Zm00001eb003780
OG0017300	1081.68	-0.0558299	0.130712	0.649009	0.7857	3.0341	OG0017300	0.104743	0	Zm00001eb003810
OG0001717	495.998	1.16748	0.257698	4.19161e-07	2.35453e-05	2.69548	OG0001717	4.6281	0	Zm00001eb003830
OG0001716	97.8848	0.100151	0.147496	0.448227	0.626793	1.99072	OG0001716	0.202876	0	Zm00001eb003840
OG0017296	41.4966	0.241454	0.249785	0.180561	0.349221	1.61801	OG0017296	0.4569	0	Zm00001eb003880
OG0017295	120.327	0.396054	0.155216	0.00413703	0.025536	2.08036	OG0017295	1.59285	0	Zm00001eb003890
OG0001715	69.3382	0.0926806	0.228807	0.574092	0.730366	1.84097	OG0001715	0.136459	0	Zm00001eb003930
OG0017291	54.4889	-0.138357	0.218455	0.404518	0.586826	1.73631	OG0017291	0.231491	1	Zm00001eb004000
OG0007858	136.639	-0.104589	0.153995	0.440799	0.62048	2.13557	OG0007858	0.207272	0	Zm00001eb004030
OG0001249	176.637	0.14521	0.225934	0.440282	0.620057	2.24708	OG0001249	0.207568	0	Zm00001eb004070
OG0023669	62.5391	0.403324	0.196723	0.0139737	0.0599637	1.79615	OG0023669	1.22211	0	Zm00001eb004090
OG0017289	1080.6	-0.365607	0.399757	0.0725811	0.188548	3.03366	OG0017289	0.724579	0	Zm00001eb004100
OG0010420	254.608	0.0835001	0.123027	0.457071	0.634839	2.40587	OG0010420	0.197337	0	Zm00001eb004120
OG0002669	48.2684	0.0640377	0.268153	0.687885	0.812033	1.68366	OG0002669	0.0904261	0	Zm00001eb004130
OG0017287	76.2206	0.0748529	0.155887	0.583194	0.737566	1.88207	OG0017287	0.132199	1	Zm00001eb004160
OG0010419	48.4839	-0.242169	0.197217	0.128992	0.280249	1.6856	OG0010419	0.552457	0	Zm00001eb004190
OG0006604	109.722	0.480117	0.194184	0.00385491	0.0242484	2.04029	OG0006604	1.61532	0	Zm00001eb004210
OG0001605	89.3033	-0.389126	0.478851	0.0479302	0.141499	1.95087	OG0001605	0.849247	0	Zm00001eb004230
OG0001714	355.265	-0.610058	0.318502	0.00748749	0.0389559	2.55055	OG0001714	1.40943	0	Zm00001eb004250
OG0017282	39.3341	-0.199968	0.25906	0.247885	0.430128	1.59477	OG0017282	0.366402	0	Zm00001eb004260
OG0006602	316.383	0.0235756	0.138789	0.849475	0.913711	2.50021	OG0006602	0.0391913	1	Zm00001eb004290
OG0017279	105.488	0.0171491	0.156663	0.899995	0.943881	2.0232	OG0017279	0.0250828	0	Zm00001eb004310
OG0010415	46.0987	0.300719	0.262571	0.097389	0.232229	1.66369	OG0010415	0.634083	1	Zm00001eb004320
OG0002668	299.897	0.157082	0.141955	0.219493	0.396822	2.47697	OG0002668	0.401404	0	Zm00001eb004370
OG0010412	37.8554	-0.0459798	0.257421	0.676211	0.804422	1.57813	OG0010412	0.0945163	1	Zm00001eb004390
OG0017278	135.433	0.227201	0.173469	0.121574	0.269195	2.13172	OG0017278	0.569933	1	Zm00001eb004400
OG0000410	903.077	1.12142	0.191431	4.83821e-10	9.3652e-08	2.95572	OG0000410	7.02848	0	Zm00001eb004420
OG0006600	46.1145	-0.576868	0.3195	0.010006	0.0476008	1.66384	OG0006600	1.32239	1	Zm00001eb004430
OG0017277	29.3177	-0.0775986	0.258736	0.536474	0.700369	1.46713	OG0017277	0.154673	1	Zm00001eb004440
OG0017273	65.2321	0.0910087	0.257962	0.571901	0.728623	1.81446	OG0017273	0.137497	0	Zm00001eb004490
OG0002179	52.2239	-0.2751	0.294126	0.138774	0.293234	1.71787	OG0002179	0.532786	0	Zm00001eb004510
OG0017270	73.6167	-0.788563	0.291695	0.000539892	0.00574975	1.86698	OG0017270	2.24035	0	Zm00001eb004550
OG0017268	887.375	0.405284	0.363597	0.0566503	0.158395	2.94811	OG0017268	0.800257	0	Zm00001eb004660
OG0020875	19.3826	0.162314	0.33883	0.441609	0.620888	1.28741	OG0020875	0.206986	2	Zm00001eb004730
OG0017267	31.5632	-0.0350563	0.271255	0.704756	0.822598	1.49918	OG0017267	0.0848124	2	Zm00001eb004750
OG0006597	167.526	-0.488099	0.183657	0.00206057	0.0153248	2.22408	OG0006597	1.8146	1	Zm00001eb004780
OG0010405	70.8876	-0.0213374	0.182091	0.884854	0.934581	1.85057	OG0010405	0.0293828	0	Zm00001eb004790
OG0007947	17.5029	0.366998	0.609022	0.0887037	0.217472	1.24311	OG0007947	0.662597	0	Zm00001eb004800
OG0017642	71.7996	-0.147576	0.230361	0.318883	0.504884	1.85612	OG0017642	0.296809	0	Zm00001eb004900
OG0010404	190.831	0.0911146	0.145658	0.484511	0.656712	2.28065	OG0010404	0.182625	0	Zm00001eb004940
OG0002225	28.2198	0.117894	0.291964	0.441724	0.620928	1.45055	OG0002225	0.206959	0	Zm00001eb004950
OG0006596	40.9955	0.519158	0.277278	0.0127899	0.0565438	1.61274	OG0006596	1.24762	0	Zm00001eb004990
OG0000409	155.049	-0.517201	0.201245	0.00233164	0.0168764	2.19047	OG0000409	1.77272	2	Zm00001eb005020
OG0000280.2	42.2803	0.262604	0.249052	0.137949	0.292131	1.62614	OG0000280.2	0.534422	0	Zm00001eb005060
OG0006594	441.125	0.294505	0.102463	0.00241312	0.0173521	2.64456	OG0006594	1.76065	0	Zm00001eb005070
OG0006593	32.9049	-0.97522	0.622058	0.0040996	0.0253661	1.51726	OG0006593	1.59575	1	Zm00001eb005130
OG0010247	44.3965	0.159958	0.274926	0.344878	0.531979	1.64735	OG0010247	0.274106	0	Zm00001eb005140
OG0010247.1	36.7233	-0.018239	0.240401	0.909219	0.949038	1.56494	OG0010247.1	0.0227163	0	Zm00001eb005140
OG0010399	176.998	-0.408436	0.246105	0.029808	0.101779	2.24797	OG0010399	0.992341	1	Zm00001eb005190
OG0001712	129.569	-2.71691	0.451776	8.15024e-12	2.99344e-09	2.1125	OG0001712	8.52383	1	Zm00001eb005210
OG0002664	142.988	-0.152191	0.147418	0.242661	0.424042	2.1553	OG0002664	0.372591	0	Zm00001eb005280
OG0017255	162.653	-0.0156717	0.143861	0.890881	0.938039	2.21126	OG0017255	0.0277789	1	Zm00001eb005330
OG0010394	145.519	0.297264	0.209154	0.0745954	0.192177	2.16292	OG0010394	0.716298	1	Zm00001eb005340
OG0017251	70.134	0.348479	0.252268	0.0586061	0.162092	1.84593	OG0017251	0.790239	0	Zm00001eb005380
OG0006590	61.6461	-0.0584448	0.267351	0.684011	0.809797	1.78991	OG0006590	0.0916238	0	Zm00001eb005460
OG0017243	48.2616	-0.126115	0.224774	0.437568	0.617935	1.6836	OG0017243	0.209057	0	Zm00001eb005550
OG0017237	121.313	0.118064	0.142457	0.355795	0.542632	2.08391	OG0017237	0.265494	1	Zm00001eb005630
OG0017234	137.276	0.344791	0.213162	0.0436155	0.132784	2.1376	OG0017234	0.876855	1	Zm00001eb005660
OG0010387	62.0149	0.0650314	0.197476	0.681749	0.808258	1.7925	OG0010387	0.0924499	0	Zm00001eb005670
OG0001129	197.41	-0.421529	0.201558	0.0115926	0.0527486	2.29537	OG0001129	1.27779	0	Zm00001eb005690
OG0017232	45.6019	0.233963	0.273228	0.188903	0.359334	1.65898	OG0017232	0.444501	0	Zm00001eb005700
OG0001710	68.267	-0.248122	0.23138	0.150206	0.308688	1.83421	OG0001710	0.51048	0	Zm00001eb005710
OG0001128	57.9373	-0.0923702	0.228112	0.572631	0.729326	1.76296	OG0001128	0.137078	0	Zm00001eb005770
OG0017228	178.581	0.21676	0.140635	0.0841978	0.209456	2.25183	OG0017228	0.678907	0	Zm00001eb005820
OG0006588	60.7243	0.136364	0.179247	0.357513	0.54429	1.78336	OG0006588	0.264169	1	Zm00001eb005840
OG0010382	82.2438	-0.852629	0.246368	5.70735e-05	0.00103353	1.9151	OG0010382	2.98568	0	Zm00001eb005900
OG0017223	275.918	0.130737	0.124	0.258343	0.442167	2.44078	OG0017223	0.354413	0	Zm00001eb005920
OG0000244	360.3	-0.0738801	0.12934	0.517626	0.68559	2.55666	OG0000244	0.163936	0	Zm00001eb005950
OG0017221	249.333	0.576934	0.208497	0.00109865	0.0097876	2.39678	OG0017221	2.00932	1	Zm00001eb005960
OG0017218	31.7319	-0.164935	0.307772	0.270271	0.454185	1.5015	OG0017218	0.342767	1	Zm00001eb005990
OG0000321	51.6731	0.0531775	0.239468	0.741197	0.847792	1.71326	OG0000321	0.0717106	1	Zm00001eb006000
OG0017217	114.552	-0.181098	0.300923	0.272801	0.457083	2.059	OG0017217	0.340005	1	Zm00001eb006020
OG0000802	216.491	-0.22384	0.192022	0.15689	0.317773	2.33544	OG0000802	0.497883	0	Zm00001eb006040
OG0017216	30.4502	-0.902065	0.541965	0.00502798	0.0295409	1.48359	OG0017216	1.52958	0	Zm00001eb006050
OG0017215	139.194	-0.109919	0.151191	0.388879	0.572492	2.14362	OG0017215	0.24223	0	Zm00001eb006140
OG0010379	212.064	-0.913198	0.33959	0.000461956	0.005165	2.32647	OG0010379	2.28693	1	Zm00001eb006180
OG0010378	162.38	0.0870155	0.195469	0.585704	0.739044	2.21053	OG0010378	0.13133	1	Zm00001eb006200
OG0010378.1	73.1678	-0.00388125	0.206166	0.979017	0.99039	1.86432	OG0010378.1	0.00419374	1	Zm00001eb006200
OG0006586	419.92	0.55806	0.191805	0.000825824	0.00788291	2.62317	OG0006586	2.10331	1	Zm00001eb006270
OG0008081	182.671	-0.0408119	0.155843	0.757161	0.858538	2.26167	OG0008081	0.0662407	0	Zm00001eb006300
OG0004223	82.5569	0.0374886	0.224845	0.817219	0.894069	1.91675	OG0004223	0.048629	0	Zm00001eb006320
OG0010377	53.6589	-0.880025	0.329238	0.000593622	0.00622478	1.72964	OG0010377	2.20588	1	Zm00001eb006350
OG0010375	82.9002	0.00566765	0.182623	0.973913	0.988106	1.91856	OG0010375	0.00519631	0	Zm00001eb006380
OG0004221	159.302	-0.059418	0.139479	0.636217	0.776184	2.20222	OG0004221	0.110035	1	Zm00001eb006390
OG0011592	29.2503	-0.300253	0.369525	0.111424	0.25447	1.46613	OG0011592	0.594363	2	Zm00001eb006420
OG0002661	33.7601	-0.251285	0.219486	0.132703	0.285627	1.5284	OG0002661	0.544201	0	Zm00001eb006450
OG0006584	125.908	0.381372	0.181255	0.0142864	0.0609224	2.10005	OG0006584	1.21522	2	Zm00001eb006470
OG0000199	179.039	1.04133	0.235495	9.53369e-07	4.6199e-05	2.25295	OG0000199	4.33537	1	Zm00001eb006480
OG0001127	182.701	0.18242	0.123883	0.111268	0.254316	2.26174	OG0001127	0.594627	0	Zm00001eb006510
OG0017203	74.8188	-0.261094	0.254976	0.136254	0.290129	1.87401	OG0017203	0.537408	1	Zm00001eb006530
OG0010373	75.117	-0.279338	0.182361	0.0681054	0.180389	1.87574	OG0010373	0.743791	0	Zm00001eb006540
OG0010373.1	56.2	-0.219228	0.253736	0.220892	0.398646	1.74974	OG0010373.1	0.399413	0	Zm00001eb006540
OG0001709	223.857	-0.299775	0.154636	0.0265957	0.0941647	2.34997	OG0001709	1.02611	0	Zm00001eb006560
OG0010372	226.029	0.0956544	0.154646	0.466026	0.641725	2.35416	OG0010372	0.192651	0	Zm00001eb006570
OG0010371	41.7083	-0.435534	0.438831	0.0484703	0.142623	1.62022	OG0010371	0.84581	0	Zm00001eb006590
OG0010370	41.5868	-0.531073	0.383164	0.0221715	0.0824897	1.61896	OG0010370	1.0836	0	Zm00001eb006610
OG0017202	135.347	0.412327	0.180105	0.00829574	0.0418967	2.13145	OG0017202	1.37782	2	Zm00001eb006620
OG0004220	59.1986	-0.609456	0.416085	0.0103582	0.0488062	1.77231	OG0004220	1.31153	0	Zm00001eb006660
OG0017200	43.308	-0.382833	0.400665	0.060992	0.166918	1.63657	OG0017200	0.777497	1	Zm00001eb006670
OG0006580	53.0209	-0.224684	0.329729	0.191597	0.36254	1.72445	OG0006580	0.440644	0	Zm00001eb006700
OG0004219	202.093	-0.56847	0.197999	0.000701958	0.00701175	2.30555	OG0004219	2.15417	1	Zm00001eb006760
OG0004219.1	184.569	-0.565723	0.214535	0.00144139	0.011717	2.26616	OG0004219.1	1.93118	1	Zm00001eb006760
OG0004219.2	304.312	-0.621894	0.199317	0.000294011	0.00365892	2.48332	OG0004219.2	2.43665	1	Zm00001eb006760
OG0017197	141.478	-0.205022	0.248326	0.226047	0.404838	2.15069	OG0017197	0.392719	0	Zm00001eb006770
OG0001685	47.5965	-0.356928	0.434965	0.0771652	0.197272	1.67757	OG0001685	0.704935	0	Zm00001eb006800
OG0017195	100.099	0.512272	0.247131	0.00861028	0.0429584	2.00043	OG0017195	1.36695	1	Zm00001eb006870
OG0017194	112.373	0.0627967	0.186571	0.678881	0.806227	2.05066	OG0017194	0.0935427	0	Zm00001eb006880
OG0001708	155.106	0.111184	0.228782	0.491543	0.662981	2.19063	OG0001708	0.178499	0	Zm00001eb006890
OG0010366	76.0485	-0.23983	0.188758	0.114738	0.259226	1.88109	OG0010366	0.586321	0	Zm00001eb006910
OG0017192	99.7413	-0.422066	0.205143	0.0115907	0.0527486	1.99888	OG0017192	1.27779	1	Zm00001eb006940
OG0002659	37.1544	0.292737	0.247744	0.105112	0.244896	1.57001	OG0002659	0.611019	1	Zm00001eb007010
OG0010363	135.385	-0.068706	0.136165	0.571517	0.728511	2.13157	OG0010363	0.137564	0	Zm00001eb007030
OG0010343	313.49	0.334693	0.120123	0.00275731	0.0190985	2.49622	OG0010343	1.719	0	Zm00001eb007050
OG0006558	340.68	-0.408169	0.130159	0.000636722	0.00652857	2.53235	OG0006558	2.18518	1	Zm00001eb007090
OG0017151	66.0713	-0.00483848	0.199445	0.966187	0.983058	1.82001	OG0017151	0.00742087	0	Zm00001eb007130
OG0004213	52.1993	-0.0658483	0.257045	0.668535	0.798673	1.71766	OG0004213	0.097631	0	Zm00001eb007140
OG0010344	54.1952	0.241185	0.222872	0.154097	0.313803	1.73396	OG0010344	0.503343	0	Zm00001eb007150
OG0017152	39.5517	-0.0563167	0.21926	0.727138	0.838406	1.59716	OG0017152	0.0765454	0	Zm00001eb007170
OG0017156	59.3541	0.526541	0.197254	0.00183221	0.0140195	1.77345	OG0017156	1.85327	1	Zm00001eb007220
OG0014026	56.5035	-0.0113939	0.207705	0.940142	0.96715	1.75208	OG0014026	0.0145061	0	Zm00001eb007240
OG0006559	110.494	0.224222	0.176832	0.134759	0.288534	2.04334	OG0006559	0.539803	0	Zm00001eb007250
OG0002650	48.5854	-0.648576	0.380295	0.00841972	0.0422876	1.68651	OG0002650	1.37379	0	Zm00001eb007280
OG0002871	17.7251	0.0894923	0.305536	0.610429	0.75868	1.24859	OG0002871	0.119941	0	Zm00001eb007300
OG0010346	132.975	-0.374465	0.180716	0.0152913	0.0639137	2.12377	OG0010346	1.19441	1	Zm00001eb007310
OG0010346.1	132.294	-0.297893	0.248569	0.108738	0.250452	2.12154	OG0010346.1	0.601276	1	Zm00001eb007310
OG0000165	112.835	-0.164567	0.200958	0.293008	0.478951	2.05244	OG0000165	0.319709	0	Zm00001eb007510
OG0004214	160.623	-0.0932373	0.160634	0.503583	0.673765	2.20581	OG0004214	0.171492	0	Zm00001eb007570
OG0004215	157.584	-0.0848216	0.136019	0.486981	0.659062	2.19751	OG0004215	0.181074	0	Zm00001eb007600
OG0017166	632.724	0.0444987	0.165331	0.798759	0.884717	2.80121	OG0017166	0.0531957	2	Zm00001eb007650
OG0006563	315.204	0.135422	0.187373	0.373951	0.559306	2.49859	OG0006563	0.252351	0	Zm00001eb007670
OG0006564	169.494	0.576087	0.190744	0.000536762	0.00572779	2.22915	OG0006564	2.24201	1	Zm00001eb007680
OG0006565	30.302	0.0635473	0.212205	0.694226	0.815636	1.48147	OG0006565	0.0885035	0	Zm00001eb007690
OG0010348	37.0222	-0.0474861	0.212358	0.759591	0.860177	1.56846	OG0010348	0.065412	0	Zm00001eb007700
OG0017168	35.2916	-0.562121	0.564641	0.0219642	0.081782	1.54767	OG0017168	1.08734	1	Zm00001eb007740
OG0017169	31.5024	0.226062	0.261733	0.210727	0.386387	1.49834	OG0017169	0.412977	0	Zm00001eb007750
OG0010350	34.0505	0.524967	0.321246	0.0183449	0.0725146	1.53212	OG0010350	1.13957	0	Zm00001eb007760
OG0017171	43.2636	0.338665	0.235697	0.0604111	0.165708	1.63612	OG0017171	0.780656	0	Zm00001eb007780
OG0010352	47.9248	0.196214	0.244808	0.259873	0.443515	1.68056	OG0010352	0.353092	0	Zm00001eb007800
OG0002652	91.511	-0.401905	0.214178	0.0208616	0.0791159	1.96147	OG0002652	1.10174	0	Zm00001eb007820
OG0002653	36.3624	0.0342502	0.216361	0.828815	0.901096	1.56065	OG0002653	0.0452287	0	Zm00001eb007830
OG0010353	31.8123	0.173487	0.2759	0.297008	0.483075	1.5026	OG0010353	0.315986	0	Zm00001eb007950
OG0004217	45.4799	-0.614274	0.223225	0.00093536	0.00868315	1.65782	OG0004217	2.06132	0	Zm00001eb007960
OG0010354	110.685	-0.313954	0.152877	0.0197006	0.0759138	2.04409	OG0010354	1.11968	1	Zm00001eb008010
OG0017178	133.059	-0.114254	0.140818	0.351656	0.538472	2.12405	OG0017178	0.268837	0	Zm00001eb008060
OG0006573	52.835	0.0302256	0.223179	0.850311	0.914165	1.72292	OG0006573	0.0389756	1	Zm00001eb008070
OG0017179	41.5151	-0.00951277	0.251779	0.947193	0.97217	1.61821	OG0017179	0.012258	0	Zm00001eb008080
OG0000567	35.0266	0.284839	0.275882	0.122751	0.270548	1.5444	OG0000567	0.567756	0	Zm00001eb008090
OG0000408	1974.45	0.384231	0.207489	0.0224651	0.083236	3.29545	OG0000408	1.07969	1	Zm00001eb008160
OG0004218	237.099	-0.142926	0.197377	0.374068	0.559422	2.37493	OG0004218	0.25226	0	Zm00001eb008170
OG0004218.1	247.726	-0.221408	0.198049	0.16398	0.32745	2.39397	OG0004218.1	0.484855	0	Zm00001eb008170
OG0006576	547.013	-0.0267593	0.146901	0.839876	0.908433	2.738	OG0006576	0.0417071	0	Zm00001eb008200
OG0010359	145.734	0.0290305	0.131769	0.809805	0.890636	2.16356	OG0010359	0.0502999	0	Zm00001eb008310
OG0000565	21.3667	0.0579101	0.27538	0.792667	0.881329	1.32974	OG0000565	0.054862	0	Zm00001eb008350
OG0017187	149.569	0.415458	0.277896	0.0342833	0.112271	2.17484	OG0017187	0.949732	2	Zm00001eb008360
OG0017191	81.178	-0.0548312	0.209935	0.729801	0.839855	1.90944	OG0017191	0.0757958	0	Zm00001eb008370
OG0010341	181.555	0.0913687	0.164364	0.519792	0.687171	2.25901	OG0010341	0.162935	0	Zm00001eb008440
OG0010340	103.671	-0.00287818	0.148801	0.985546	0.992894	2.01566	OG0010340	0.00309717	0	Zm00001eb008450
OG0017144	31.7087	-0.254713	0.25806	0.152173	0.311301	1.50118	OG0017144	0.50682	0	Zm00001eb008460
OG0010339	177.441	-0.46953	0.170659	0.00154619	0.0123183	2.24905	OG0010339	1.90945	0	Zm00001eb008470
OG0002649	139.86	0.258825	0.141388	0.0439662	0.13337	2.14569	OG0002649	0.874943	0	Zm00001eb008480
OG0000667	38.7491	0.128446	0.270329	0.510939	0.68005	1.58826	OG0000667	0.167459	0	Zm00001eb008540
OG0017136	644.749	0.52053	0.166871	0.000459531	0.00515452	2.80939	OG0017136	2.28781	0	Zm00001eb008550
OG0004209	404.146	0.0972849	0.108922	0.330546	0.51715	2.60654	OG0004209	0.286383	0	Zm00001eb008570
OG0006553	387.598	-0.307603	0.171922	0.0366994	0.117781	2.58838	OG0006553	0.928924	0	Zm00001eb008620
OG0006552	48.3988	0.0767774	0.205768	0.629894	0.771652	1.68483	OG0006552	0.112578	0	Zm00001eb008640
OG0002264	203.788	0.273282	0.14254	0.0335113	0.110685	2.30918	OG0002264	0.955912	0	Zm00001eb008650
OG0001121	399.438	0.111836	0.148376	0.397455	0.580588	2.60145	OG0001121	0.236132	0	Zm00001eb008660
OG0002648	39.1762	0.361322	0.279659	0.0627181	0.170211	1.59302	OG0002648	0.769013	1	Zm00001eb008720
OG0010336	122.623	-0.110928	0.153668	0.403163	0.585988	2.08857	OG0010336	0.232112	1	Zm00001eb008780
OG0001701	46.9741	-0.132211	0.267395	0.402435	0.585404	1.67186	OG0001701	0.232544	0	Zm00001eb008790
OG0017124	362.195	0.124576	0.182997	0.419403	0.600632	2.55894	OG0017124	0.221391	2	Zm00001eb008810
OG0002647	65.8742	-1.0857	0.272171	4.63551e-06	0.000155448	1.81872	OG0002647	3.80841	0	Zm00001eb008830
OG0017122	37.3509	-0.341128	0.265648	0.0693825	0.182522	1.5723	OG0017122	0.738684	1	Zm00001eb008850
OG0017120	41.5042	-0.755185	0.513747	0.00748431	0.0389554	1.61809	OG0017120	1.40943	0	Zm00001eb008880
OG0004207	28.0515	0.225229	0.251514	0.195084	0.366816	1.44796	OG0004207	0.435552	0	Zm00001eb008890
OG0004206	92.4202	-0.0156611	0.167761	0.91098	0.949971	1.96577	OG0004206	0.0222895	1	Zm00001eb008900
OG0017118	107.296	-0.408472	0.252789	0.029371	0.10088	2.03058	OG0017118	0.996193	2	Zm00001eb008920
OG0017117	65.3926	-1.08054	0.31839	3.51979e-05	0.000733464	1.81553	OG0017117	3.13462	1	Zm00001eb008930
OG0010334	122.619	0.101274	0.161238	0.470395	0.645211	2.08856	OG0010334	0.190298	0	Zm00001eb008950
OG0017115	34.1632	-0.249055	0.35435	0.14283	0.298583	1.53356	OG0017115	0.524935	0	Zm00001eb008970
OG0017114	59.5561	-0.0383193	0.194293	0.802118	0.886539	1.77493	OG0017114	0.0523022	0	Zm00001eb008980
OG0004720	72.472	-0.147244	0.190491	0.33553	0.522405	1.86017	OG0004720	0.281993	0	Zm00001eb009040
OG0017113	62.9933	0.0544745	0.201872	0.735558	0.844174	1.79929	OG0017113	0.0735681	1	Zm00001eb009060
OG0017112	56.2844	0.33061	0.222683	0.0603094	0.165493	1.75039	OG0017112	0.781221	1	Zm00001eb009070
OG0017109	5742.8	0.221763	0.22621	0.185096	0.354254	3.75912	OG0017109	0.450685	2	Zm00001eb009090
OG0017108	362.56	0.113486	0.122439	0.310065	0.495854	2.55938	OG0017108	0.304646	0	Zm00001eb009100
OG0017107	321.962	0.286601	0.137638	0.0203662	0.0777106	2.50781	OG0017107	1.10952	1	Zm00001eb009110
OG0004204	41.7289	-0.291266	0.234809	0.0926789	0.223641	1.62044	OG0004204	0.650449	0	Zm00001eb009130
OG0004203	245.432	0.0574221	0.137229	0.63788	0.77754	2.38993	OG0004203	0.109277	0	Zm00001eb009140
OG0017106	152.092	-0.752392	0.265371	0.000506462	0.00550422	2.18211	OG0017106	2.2593	0	Zm00001eb009150
OG0000407	152.897	-0.176378	0.157837	0.183853	0.352723	2.1844	OG0000407	0.452566	0	Zm00001eb009160
OG0004202	99.0143	0.252991	0.182414	0.0986594	0.234418	1.9957	OG0004202	0.63001	1	Zm00001eb009170
OG0002645	72.4924	-0.192211	0.193129	0.217115	0.393865	1.86029	OG0002645	0.404652	0	Zm00001eb009240
OG0017105	47.4689	-0.183796	0.227225	0.268935	0.45345	1.67641	OG0017105	0.343471	0	Zm00001eb009250
OG0017102	170.401	0.298357	0.144267	0.0217963	0.0813473	2.23147	OG0017102	1.08966	0	Zm00001eb009310
OG0002644	137.028	-1.04325	0.196432	5.10164e-09	6.14083e-07	2.13681	OG0002644	6.21177	1	Zm00001eb009320
OG0017101	158.481	-0.163211	0.26686	0.30326	0.48925	2.19998	OG0017101	0.310469	1	Zm00001eb009340
OG0001699	68.076	-0.751107	0.250154	0.000268286	0.0034129	1.83299	OG0001699	2.46688	0	Zm00001eb009360
OG0017099	71.647	-0.447242	0.242996	0.0162744	0.0667572	1.8552	OG0017099	1.1755	1	Zm00001eb009380
OG0017096	78.3526	-0.330148	0.277527	0.0647813	0.174291	1.89405	OG0017096	0.758724	0	Zm00001eb009430
OG0010328	18.4108	-0.694456	1.01844	0.0120408	0.0542537	1.26507	OG0010328	1.26557	0	Zm00001eb009460
OG0017089	64.5129	0.250058	0.243487	0.156799	0.317634	1.80965	OG0017089	0.498073	1	Zm00001eb009480
OG0017088	48.4988	0.140678	0.203993	0.378325	0.563847	1.68573	OG0017088	0.248839	0	Zm00001eb009500
OG0010326	119.191	0.139226	0.21606	0.386153	0.570115	2.07624	OG0010326	0.244038	0	Zm00001eb009510
OG0004201	53.4251	-0.16608	0.265691	0.320338	0.506381	1.72775	OG0004201	0.295523	1	Zm00001eb009540
OG0002641	95.9577	0.612726	0.297529	0.00544781	0.0312889	1.98208	OG0002641	1.50461	1	Zm00001eb009550
OG0010325	52.5132	0.0655211	0.207377	0.683023	0.808831	1.72027	OG0010325	0.0921424	1	Zm00001eb009570
OG0017086	168.832	-0.00684132	0.179145	0.965765	0.98299	2.22745	OG0017086	0.007451	0	Zm00001eb009580
OG0010324	38.1139	-0.59008	0.66278	0.0188939	0.0738232	1.58108	OG0010324	1.13181	0	Zm00001eb009600
OG0006546	61.3663	-0.184862	0.29043	0.281977	0.467219	1.78793	OG0006546	0.330479	0	Zm00001eb009610
OG0006546.2	49.2299	-0.245673	0.371768	0.133354	0.286553	1.69223	OG0006546.2	0.542795	0	Zm00001eb009630
OG0017085	105.009	-0.445742	0.233497	0.0143492	0.0611354	2.02122	OG0017085	1.21371	0	Zm00001eb009640
OG0004200	36.9265	-0.630076	0.410525	0.0128949	0.0567976	1.56734	OG0004200	1.24567	1	Zm00001eb009660
OG0000053	47.0248	0.213595	0.339939	0.205579	0.380035	1.67233	OG0000053	0.420176	0	Zm00001eb009670
OG0008042	20.0406	-0.870567	0.834658	0.014028	0.0601427	1.30191	OG0008042	1.22082	0	Zm00001eb009710
OG0017082	125.862	-0.39072	0.311156	0.0549362	0.1553	2.09989	OG0017082	0.808828	0	Zm00001eb009730
OG0010322	109.978	-0.369449	0.185251	0.0177001	0.0706818	2.04131	OG0010322	1.15069	0	Zm00001eb009770
OG0017081	68.3286	-1.6226	0.301299	2.74358e-09	3.58193e-07	1.8346	OG0017081	6.44588	1	Zm00001eb009780
OG0017079	326.096	0.170947	0.151706	0.199144	0.371951	2.51335	OG0017079	0.429514	0	Zm00001eb009810
OG0002976	26.5074	-0.059857	0.287899	0.647207	0.784054	1.42337	OG0002976	0.105654	0	Zm00001eb009840
OG0010319	469.721	0.156635	0.190708	0.30827	0.494072	2.67184	OG0010319	0.30621	0	Zm00001eb009890
OG0004199	330.283	0.391241	0.214261	0.0205401	0.0782074	2.51889	OG0004199	1.10675	0	Zm00001eb009900
OG0004199.3	226.488	0.257876	0.183446	0.0908363	0.220782	2.35505	OG0004199.3	0.656035	0	Zm00001eb009900
OG0004199.12	293.581	0.277238	0.228591	0.110324	0.252917	2.46773	OG0004199.12	0.597021	0	Zm00001eb009920
OG0004199.15	189.786	0.174558	0.200877	0.274965	0.45958	2.27826	OG0004199.15	0.337639	0	Zm00001eb009920
OG0017073	98.9814	-0.145378	0.139768	0.249109	0.431669	1.99555	OG0017073	0.364849	0	Zm00001eb009980
OG0017072	196.264	-0.527153	0.185235	0.0010254	0.00931379	2.29284	OG0017072	2.03087	0	Zm00001eb009990
OG0001118	93.9667	-0.202089	0.164586	0.151904	0.311016	1.97297	OG0001118	0.507217	0	Zm00001eb010020
OG0006544	616.862	0.261728	0.13086	0.0286472	0.0993613	2.79019	OG0006544	1.00278	0	Zm00001eb010030
OG0006543	373.038	0.286264	0.277925	0.126287	0.276046	2.57175	OG0006543	0.559019	1	Zm00001eb010040
OG0006541	38.9905	-0.078792	0.224801	0.623023	0.767652	1.59096	OG0006541	0.114836	1	Zm00001eb010060
OG0010315	101.502	-0.572845	0.287442	0.00782383	0.0401679	2.00647	OG0010315	1.39612	1	Zm00001eb010070
OG0001697	69.6904	-0.143071	0.235016	0.384253	0.568746	1.84317	OG0001697	0.245082	0	Zm00001eb010100
OG0001117	328.909	-0.696185	0.248091	0.000664787	0.00674869	2.51708	OG0001117	2.17078	0	Zm00001eb010110
OG0004198	230.332	-0.646675	0.535603	0.0162187	0.0667384	2.36235	OG0004198	1.17562	0	Zm00001eb010130
OG0006540	184.761	-0.376517	0.177457	0.01323	0.0577941	2.26661	OG0006540	1.23812	0	Zm00001eb010140
OG0006539	140.023	0.35848	0.185735	0.0225407	0.0834296	2.1462	OG0006539	1.07868	1	Zm00001eb010150
OG0002639	213.067	0.302425	0.121899	0.00729844	0.0381404	2.32852	OG0002639	1.41861	0	Zm00001eb010160
OG0010313	124.771	-0.19229	0.138746	0.12202	0.2696	2.09611	OG0010313	0.56928	0	Zm00001eb010190
OG0006537	221.426	0.446624	0.15406	0.00124474	0.0106318	2.34523	OG0006537	1.97339	1	Zm00001eb010230
OG0006619	132.538	0.644108	0.249277	0.001469	0.0118814	2.12234	OG0006619	1.92513	1	Zm00001eb010300
OG0004197	140.307	0.0832843	0.181605	0.574302	0.730513	2.14708	OG0004197	0.136372	0	Zm00001eb010310
OG0002638	308.12	-0.459041	0.137029	0.000250474	0.00323516	2.48872	OG0002638	2.4901	0	Zm00001eb010320
OG0017061	161.018	-0.186931	0.202952	0.243991	0.425524	2.20687	OG0017061	0.371076	2	Zm00001eb010340
OG0006536	67.0029	-0.259517	0.254788	0.143387	0.299399	1.82609	OG0006536	0.523749	1	Zm00001eb010360
OG0006535	259.892	-0.228073	0.169342	0.116439	0.261626	2.41479	OG0006535	0.582319	0	Zm00001eb010370
OG0004196	307.244	0.317358	0.176009	0.0354025	0.114912	2.48748	OG0004196	0.939636	2	Zm00001eb010400
OG0010309	197.727	-0.602765	0.140829	3.50785e-06	0.000125931	2.29607	OG0010309	3.89987	1	Zm00001eb010410
OG0010308	63.8123	-0.67121	0.358259	0.006332	0.0345259	1.8049	OG0010308	1.46185	1	Zm00001eb010420
OG0010307	41.5484	-1.90592	0.369218	3.57406e-09	4.45172e-07	1.61855	OG0010307	6.35147	2	Zm00001eb010450
OG0004195	38.9482	-0.992602	0.453648	0.00144633	0.0117378	1.59049	OG0004195	1.93041	0	Zm00001eb010460
OG0017058	40.7031	-0.429725	0.381668	0.0405736	0.126041	1.60963	OG0017058	0.899487	0	Zm00001eb010480
OG0006534	89.5791	-0.310713	0.22848	0.0745876	0.192177	1.95221	OG0006534	0.716298	1	Zm00001eb010500
OG0017057	19.0506	0.569772	0.878631	0.0108113	0.0501167	1.27991	OG0017057	1.30002	2	Zm00001eb010530
OG0010305	22.3085	-0.0570805	0.233025	0.723868	0.836117	1.34847	OG0010305	0.0777332	2	Zm00001eb010590
OG0017052	139.489	-0.22882	0.229051	0.17923	0.347494	2.14454	OG0017052	0.459053	0	Zm00001eb010610
OG0010304	243.67	0.0749859	0.112079	0.468849	0.643954	2.3868	OG0010304	0.191145	0	Zm00001eb010620
OG0021765	53.5458	-0.554678	0.347885	0.015565	0.0647933	1.72873	OG0021765	1.18847	1	Zm00001eb010640
OG0002634	50.2631	0.445382	0.233045	0.0165538	0.0675547	1.70125	OG0002634	1.17034	0	Zm00001eb010690
OG0017050	120.777	0.164859	0.216527	0.311217	0.49681	2.08198	OG0017050	0.30381	1	Zm00001eb010700
OG0002633	60.4636	0.40658	0.325006	0.0476275	0.140866	1.78149	OG0002633	0.851193	1	Zm00001eb010730
OG0017053	769.727	0.661003	0.144013	7.012e-07	3.6e-05	2.88634	OG0017053	4.4437	1	Zm00001eb010810
OG0017047	51.9042	-0.35531	0.266886	0.0584939	0.162	1.7152	OG0017047	0.790484	0	Zm00001eb010820
OG0004191	25.0394	-0.0995681	0.275495	0.457905	0.635442	1.39862	OG0004191	0.196924	0	Zm00001eb010840
OG0002632	93.9495	0.312067	0.176922	0.0387896	0.122195	1.97289	OG0002632	0.912946	0	Zm00001eb010900
OG0010299	107.294	-0.119677	0.169873	0.405388	0.587552	2.03058	OG0010299	0.230954	0	Zm00001eb010950
OG0010298	61.3017	0.00448551	0.188502	0.980175	0.990757	1.78747	OG0010298	0.00403267	0	Zm00001eb010980
OG0017041	43.6164	-1.85924	0.421945	3.70124e-07	2.18175e-05	1.63965	OG0017041	4.66119	0	Zm00001eb010990
OG0017040	90.0109	0.155736	0.200802	0.327719	0.514608	1.9543	OG0017040	0.288524	0	Zm00001eb011000
OG0017039	455.375	-0.221084	0.145239	0.094206	0.226145	2.65837	OG0017039	0.645613	1	Zm00001eb011020
OG0010296	73.7098	0.159662	0.168761	0.269602	0.453792	1.86753	OG0010296	0.343143	0	Zm00001eb011040
OG0017037	130.548	-0.684752	0.257031	0.00102462	0.00931256	2.11577	OG0017037	2.03093	2	Zm00001eb011050
OG0004188	125.468	-0.478916	0.229425	0.00850027	0.0425631	2.09853	OG0004188	1.37097	0	Zm00001eb011070
OG0017034	38.2678	-1.0893	0.313006	2.80781e-05	0.000620665	1.58283	OG0017034	3.20714	1	Zm00001eb011140
OG0017033	156.114	0.258181	0.149524	0.0509517	0.147363	2.19344	OG0017033	0.831612	0	Zm00001eb011150
OG0010292	257.131	-0.187576	0.127699	0.10682	0.247539	2.41015	OG0010292	0.606356	0	Zm00001eb011300
OG0017026	68.2907	-0.201045	0.188546	0.193718	0.365348	1.83436	OG0017026	0.437293	0	Zm00001eb011310
OG0017022	67.9473	0.0767105	0.174633	0.602217	0.752588	1.83217	OG0017022	0.123443	0	Zm00001eb011420
OG0017020	289.225	0.485955	0.144653	0.000233537	0.00304939	2.46124	OG0017020	2.51579	0	Zm00001eb011450
OG0006522	55.7941	0.0908997	0.18402	0.547775	0.709273	1.74659	OG0006522	0.149187	0	Zm00001eb011470
OG0017018	114.986	0.550421	0.199611	0.00138127	0.0113649	2.06064	OG0017018	1.94443	1	Zm00001eb011490
OG0017015	56.3557	-0.461135	0.369107	0.037495	0.119723	1.75094	OG0017015	0.921822	0	Zm00001eb011560
OG0017014	68.8342	-0.19948	0.196576	0.201258	0.374781	1.8378	OG0017014	0.426223	1	Zm00001eb011580
OG0010289	52.9977	0.506491	0.209386	0.00371127	0.0236268	1.72426	OG0010289	1.6266	0	Zm00001eb011590
OG0013930	23.3414	0.0205944	0.250992	0.88909	0.936866	1.36813	OG0013930	0.0283223	1	Zm00001eb011600
OG0017012	39.1961	0.0624945	0.207817	0.691058	0.813984	1.59324	OG0017012	0.0893842	1	Zm00001eb011610
OG0017010	113.084	0.0348739	0.155209	0.800415	0.885476	2.0534	OG0017010	0.0528233	1	Zm00001eb011630
OG0017007	80.9219	-0.0735619	0.140494	0.557398	0.717604	1.90807	OG0017007	0.144115	0	Zm00001eb011650
OG0017006	145.179	-0.254256	0.151467	0.0572303	0.159495	2.1619	OG0017006	0.797253	0	Zm00001eb011670
OG0006521	46.101	-0.555334	0.276254	0.00812259	0.0412874	1.66371	OG0006521	1.38418	0	Zm00001eb011700
OG0017002	162.814	0.0602368	0.141256	0.636523	0.776424	2.21169	OG0017002	0.109901	1	Zm00001eb011750
OG0017000	529.732	0.37134	0.133599	0.00243072	0.0174175	2.72406	OG0017000	1.75901	1	Zm00001eb011800
OG0016999	38.3826	-0.893868	0.304568	0.000311195	0.00381234	1.58413	OG0016999	2.41881	1	Zm00001eb011810
OG0010288	96.3025	0.0270674	0.166782	0.850246	0.914165	1.98364	OG0010288	0.0389756	0	Zm00001eb011840
OG0006517	72.0464	-0.61283	0.344601	0.00841396	0.0422876	1.85761	OG0006517	1.37379	0	Zm00001eb011860
OG0010287	144.612	3.13043	0.276356	8.88462e-31	1.27263e-26	2.16021	OG0010287	25.8953	2	Zm00001eb011880
OG0010287.2	32.9809	1.33596	1.51054	0.0355975	0.115388	1.51826	OG0010287.2	0.93784	2	Zm00001eb011900
OG0016996	78.8795	-0.0465363	0.170243	0.744206	0.849877	1.89696	OG0016996	0.0706441	2	Zm00001eb011910
OG0016994	99.5478	-0.353112	0.245282	0.0511214	0.147664	1.99803	OG0016994	0.830726	1	Zm00001eb011950
OG0000563	86.0803	0.179548	0.174652	0.221058	0.398845	1.9349	OG0000563	0.399196	0	Zm00001eb011960
OG0016990	348.585	0.859471	0.138092	7.49381e-11	2.02531e-08	2.54231	OG0016990	7.69351	0	Zm00001eb011980
OG0016989	170.784	-0.0413043	0.135275	0.735205	0.843903	2.23245	OG0016989	0.0737072	0	Zm00001eb011990
OG0004183	285.154	-0.404036	0.126088	0.000503119	0.00549708	2.45508	OG0004183	2.25987	0	Zm00001eb012000
OG0004182	79.1994	0.4993	0.19909	0.00325527	0.0214483	1.89872	OG0004182	1.66861	1	Zm00001eb012010
OG0001695	205.632	-0.303395	0.135053	0.0121595	0.0545654	2.31309	OG0001695	1.26308	0	Zm00001eb012020
OG0004181	66.2757	0.482924	0.504323	0.0316586	0.106575	1.82135	OG0004181	0.972344	1	Zm00001eb012040
OG0016988	62.03	-0.139997	0.206142	0.385192	0.569401	1.7926	OG0016988	0.244582	0	Zm00001eb012060
OG0010285	51.0548	-0.092369	0.265169	0.541819	0.70465	1.70804	OG0010285	0.152026	1	Zm00001eb012070
OG0016987	34.3384	-0.0016368	0.235201	0.987383	0.993806	1.53578	OG0016987	0.00269847	0	Zm00001eb012080
OG0016982	29.2624	0.254048	0.35204	0.146313	0.303636	1.46631	OG0016982	0.517646	1	Zm00001eb012160
OG0002625	69.4482	0.194992	0.1935	0.22321	0.401363	1.84166	OG0002625	0.396463	1	Zm00001eb012200
OG0002624	101.243	-0.359661	0.191676	0.0235342	0.0860838	2.00536	OG0002624	1.06508	0	Zm00001eb012210
OG0016978	124.696	0.818087	0.210377	1.47345e-05	0.000385845	2.09585	OG0016978	3.41359	0	Zm00001eb012220
OG0016976	342.703	0.308878	0.214627	0.0729345	0.189017	2.53492	OG0016976	0.723498	1	Zm00001eb012270
OG0000243	162.092	0.840378	0.167981	8.6898e-08	6.13166e-06	2.20976	OG0000243	5.21242	0	Zm00001eb012280
OG0016975	315.073	0.299735	0.140865	0.0191151	0.0743947	2.49841	OG0016975	1.12846	3	Zm00001eb012300
OG0000800	337.033	0.0775049	0.125212	0.509614	0.679405	2.52767	OG0000800	0.167871	0	Zm00001eb012310
OG0010281	49.978	0.00985728	0.197961	0.950389	0.974055	1.69878	OG0010281	0.0114167	0	Zm00001eb012330
OG0002623	61.6547	-0.1009	0.199226	0.51859	0.686215	1.78997	OG0002623	0.16354	0	Zm00001eb012340
OG0010280	136.091	-0.437924	0.207745	0.00965291	0.046508	2.13383	OG0010280	1.33247	0	Zm00001eb012350
OG0016973	61.6304	-0.332436	0.234359	0.0591652	0.163166	1.7898	OG0016973	0.787371	0	Zm00001eb012360
OG0010279	179.166	-0.703024	0.178692	7.8911e-06	0.000234021	2.25326	OG0010279	3.63075	0	Zm00001eb012380
OG0006518	385.955	0.507432	0.143406	0.000117739	0.00181343	2.58654	OG0006518	2.7415	1	Zm00001eb012390
OG0006517.2	180.631	-0.0482779	0.123813	0.67029	0.799933	2.25679	OG0006517.2	0.0969463	0	Zm00001eb012430
OG0016971	595.712	0.906491	0.252523	3.50584e-05	0.000733346	2.77504	OG0016971	3.13469	1	Zm00001eb012470
OG0010277	85.7302	0.048112	0.197515	0.767467	0.865061	1.93313	OG0010277	0.0629533	2	Zm00001eb012480
OG0001946	21.9872	0.00624809	0.28956	0.955127	0.976464	1.34217	OG0001946	0.0103439	0	Zm00001eb012500
OG0002622	528.413	0.395585	0.153525	0.00438221	0.026609	2.72297	OG0002622	1.57497	0	Zm00001eb012540
OG0001694	104.19	-0.862419	0.206618	3.25042e-06	0.000118908	2.01783	OG0001694	3.92479	0	Zm00001eb012560
OG0016968	44.9806	-0.248455	0.335098	0.15199	0.311104	1.65303	OG0016968	0.507094	1	Zm00001eb012570
OG0006515	615.142	-0.133517	0.188789	0.385604	0.56973	2.78898	OG0006515	0.244331	1	Zm00001eb012580
OG0001693	66.0595	0.308352	0.273649	0.100199	0.236595	1.81994	OG0001693	0.625994	2	Zm00001eb012590
OG0016967	148.471	0.147295	0.152482	0.275998	0.460931	2.17164	OG0016967	0.336365	1	Zm00001eb012600
OG0010275	171.127	0.158232	0.133636	0.194299	0.366087	2.23332	OG0010275	0.436416	1	Zm00001eb012610
OG0001115	86.8981	0.10013	0.171411	0.495228	0.666571	1.93901	OG0001115	0.176154	0	Zm00001eb012650
OG0016963	110.174	0.129127	0.184399	0.387977	0.571774	2.04208	OG0016963	0.242776	0	Zm00001eb012670
OG0006514	36.5617	0.0390135	0.220725	0.810518	0.890855	1.56303	OG0006514	0.050193	0	Zm00001eb012690
OG0016959	93.5001	0.250791	0.188457	0.108718	0.250446	1.97081	OG0016959	0.601285	0	Zm00001eb012710
OG0000562	68.7408	-0.520325	0.265407	0.00900698	0.0443659	1.83721	OG0000562	1.35295	1	Zm00001eb012720
OG0016957	359.182	0.245523	0.128272	0.0356191	0.115432	2.55531	OG0016957	0.937675	0	Zm00001eb012760
OG0010271	43.7266	0.265486	0.242057	0.131965	0.284652	1.64075	OG0010271	0.545685	1	Zm00001eb012780
OG0006512	100.632	-0.385698	0.186281	0.0142331	0.0607495	2.00274	OG0006512	1.21646	0	Zm00001eb012790
OG0000799	36.5815	-0.868724	0.630795	0.0066022	0.0356061	1.56326	OG0000799	1.44848	0	Zm00001eb012800
OG0016955	33.6473	-0.262131	0.361167	0.133967	0.287439	1.52695	OG0016955	0.541454	0	Zm00001eb012820
OG0016953	43.4476	0.0201262	0.278331	0.885677	0.934932	1.63797	OG0016953	0.0292199	1	Zm00001eb012850
OG0016952	265.37	-0.0516645	0.131313	0.661447	0.793408	2.42385	OG0016952	0.100503	1	Zm00001eb012860
OG0004178	99.5014	-0.0849713	0.168262	0.544995	0.707174	1.99783	OG0004178	0.150474	0	Zm00001eb012870
OG0016950	210.336	-0.23943	0.215573	0.15137	0.310189	2.32291	OG0016950	0.508374	0	Zm00001eb012880
OG0004177	358.584	0.229127	0.128439	0.0495422	0.144736	2.55459	OG0004177	0.839422	1	Zm00001eb012890
OG0004176	149.011	-0.183099	0.180751	0.222972	0.401087	2.17322	OG0004176	0.396761	0	Zm00001eb012900
OG0000561	117.967	0.810495	0.353385	0.00202011	0.0150866	2.07176	OG0000561	1.82141	2	Zm00001eb012930
OG0016947	60.5357	0.165787	0.179881	0.269288	0.453585	1.78201	OG0016947	0.343342	1	Zm00001eb012950
OG0000405	95.6584	0.485912	0.191755	0.00311788	0.0208694	1.98072	OG0000405	1.68049	0	Zm00001eb012980
OG0001113	291.202	-0.485873	0.144411	0.000206046	0.00276608	2.46419	OG0001113	2.55814	0	Zm00001eb013000
OG0006508	78.4189	-0.113687	0.151347	0.390993	0.574608	1.89442	OG0006508	0.240628	1	Zm00001eb013110
OG0016938	189.409	-0.204844	0.160805	0.137596	0.291815	2.2774	OG0016938	0.534892	1	Zm00001eb013120
OG0016937	173.976	-0.358163	0.268817	0.0622285	0.169331	2.24049	OG0016937	0.771262	0	Zm00001eb013130
OG0002620	42.4193	0.157801	0.211714	0.332652	0.519336	1.62756	OG0002620	0.284551	1	Zm00001eb013140
OG0006507	63.8019	-0.419395	0.409745	0.0536457	0.152768	1.80483	OG0006507	0.815968	0	Zm00001eb013150
OG0010262	121.301	-0.397347	0.249233	0.034934	0.113829	2.08386	OG0010262	0.943746	2	Zm00001eb013180
OG0010261	50.9718	0.0404108	0.195211	0.794636	0.882696	1.70733	OG0010261	0.054189	0	Zm00001eb013190
OG0006505	76.0026	0.0394179	0.139925	0.754985	0.857265	1.88083	OG0006505	0.0668849	0	Zm00001eb013230
OG0010260	37.699	-0.352953	0.230462	0.0468036	0.139004	1.57633	OG0010260	0.856974	1	Zm00001eb013250
OG0004171	264.148	0.421461	0.175408	0.00505249	0.0296389	2.42185	OG0004171	1.52814	0	Zm00001eb013270
OG0010256	74.0166	-0.286483	0.23194	0.0938578	0.225574	1.86933	OG0010256	0.646712	0	Zm00001eb013340
OG0010257	53.6592	-0.349023	0.349986	0.0761094	0.19513	1.72964	OG0010257	0.709676	0	Zm00001eb013360
OG0016931	3326.36	0.245043	0.274034	0.171994	0.337582	3.52197	OG0016931	0.471621	0	Zm00001eb013430
OG0016930	55.9392	-0.728808	0.368961	0.00456238	0.0274125	1.74772	OG0016930	1.56205	1	Zm00001eb013440
OG0016929	59.9864	-0.0593909	0.203055	0.703148	0.821592	1.77805	OG0016929	0.0853437	1	Zm00001eb013450
OG0016928	51.777	-0.0808362	0.213724	0.605904	0.755219	1.71414	OG0016928	0.121927	1	Zm00001eb013460
OG0010254	112.074	0.119731	0.196209	0.448565	0.626976	2.0495	OG0010254	0.202749	1	Zm00001eb013490
OG0010253	51.7684	-0.116385	0.175027	0.423891	0.605064	1.71406	OG0010253	0.218199	1	Zm00001eb013510
OG0016925	148.338	-0.245755	0.215279	0.14042	0.29527	2.17125	OG0016925	0.529781	2	Zm00001eb013520
OG0006501	248.285	0.079876	0.121181	0.474596	0.648799	2.39495	OG0006501	0.18789	0	Zm00001eb013550
OG0016921	56.486	-0.790799	0.383461	0.00325517	0.0214483	1.75194	OG0016921	1.66861	1	Zm00001eb013600
OG0001691	59.509	-0.256397	0.257367	0.155914	0.316364	1.77458	OG0001691	0.499813	1	Zm00001eb013610
OG0010251	71.3167	0.0146796	0.221655	0.931493	0.961914	1.85319	OG0010251	0.0168639	0	Zm00001eb013620
OG0010250	53.7081	-0.222309	0.219102	0.178378	0.346405	1.73004	OG0010250	0.460416	0	Zm00001eb013650
OG0006500	83.1372	0.17761	0.226438	0.281941	0.467219	1.9198	OG0006500	0.330479	1	Zm00001eb013660
OG0005648	65.0323	-0.231316	0.202037	0.145967	0.30314	1.81313	OG0005648	0.518356	0	Zm00001eb013700
OG0010248	81.2096	0.0921524	0.173137	0.533439	0.697934	1.90961	OG0010248	0.156185	0	Zm00001eb013710
OG0016914	77.3407	-0.0514962	0.177549	0.719808	0.833357	1.88841	OG0016914	0.0791688	1	Zm00001eb013730
OG0016913	103.87	0.253758	0.179698	0.094224	0.22615	2.01649	OG0016913	0.645603	0	Zm00001eb013740
OG0006499	317.31	0.412695	0.253996	0.0291398	0.100347	2.50148	OG0006499	0.998497	0	Zm00001eb013750
OG0016912	78.6071	-0.0718493	0.191472	0.62585	0.769632	1.89546	OG0016912	0.113717	0	Zm00001eb013760
OG0016911	194.173	-0.454328	0.388663	0.0386642	0.121998	2.28819	OG0016911	0.913646	2	Zm00001eb013780
OG0016910	71.5315	-1.09367	0.332779	5.26533e-05	0.000979217	1.8545	OG0016910	3.00912	0	Zm00001eb013800
OG0016909	118.261	-0.678046	0.296008	0.00288204	0.0197712	2.07284	OG0016909	1.70397	0	Zm00001eb013810
OG0016907	52.4995	-0.051946	0.180737	0.729385	0.839713	1.72016	OG0016907	0.0758693	0	Zm00001eb013850
OG0016905	43.2077	-0.0403353	0.275492	0.658206	0.791416	1.63556	OG0016905	0.101595	1	Zm00001eb013890
OG0006498	39.9085	0.0308796	0.22274	0.856811	0.917948	1.60107	OG0006498	0.037182	0	Zm00001eb013910
OG0006498.1	32.0081	-0.0647869	0.232056	0.684933	0.810289	1.50526	OG0006498.1	0.0913601	0	Zm00001eb013910
OG0002618	36.7186	-1.01263	0.287395	2.80488e-05	0.000620665	1.56489	OG0002618	3.20714	2	Zm00001eb013920
OG0016904	71.9064	0.0292365	0.154043	0.828162	0.90077	1.85677	OG0016904	0.0453859	1	Zm00001eb013940
OG0016903	146.442	-0.407521	0.230431	0.0243901	0.0884018	2.16566	OG0016903	1.05354	1	Zm00001eb013950
OG0000797	98.4177	-0.347129	0.260099	0.066829	0.178061	1.99307	OG0000797	0.74943	0	Zm00001eb013970
OG0016902	122.062	-0.0641132	0.164412	0.639116	0.778527	2.08658	OG0016902	0.108726	1	Zm00001eb013980
OG0000796	161.624	-0.220573	0.281576	0.214957	0.391045	2.20851	OG0000796	0.407773	1	Zm00001eb013990
OG0000796.2	171.922	-0.0884553	0.240466	0.584716	0.738578	2.23533	OG0000796.2	0.131603	1	Zm00001eb013990
OG0000796.4	158.526	-0.258269	0.28703	0.159194	0.320717	2.2001	OG0000796.4	0.493878	1	Zm00001eb013990
OG0000796.6	134.713	-0.135495	0.26474	0.411474	0.593056	2.12941	OG0000796.6	0.226905	1	Zm00001eb013990
OG0000796.8	163.084	-0.0561367	0.252051	0.716767	0.831391	2.21241	OG0000796.8	0.0801947	1	Zm00001eb013990
OG0000796.10	193.682	0.0126939	0.244427	0.97412	0.988106	2.28709	OG0000796.10	0.00519631	1	Zm00001eb013990
OG0000796.12	376.754	-0.126645	0.241152	0.437746	0.618126	2.57606	OG0000796.12	0.208923	1	Zm00001eb013990
OG0000796.98	121.242	-0.112534	0.263936	0.488095	0.660071	2.08365	OG0000796.98	0.180409	1	Zm00001eb014000
OG0000796.100	131.54	0.00524744	0.243092	0.974307	0.988174	2.11906	OG0000796.100	0.00516663	1	Zm00001eb014000
OG0000796.102	118.144	-0.138124	0.265892	0.406275	0.588361	2.07241	OG0000796.102	0.230356	1	Zm00001eb014000
OG0000796.104	94.3309	-0.0378743	0.257746	0.807921	0.889999	1.97465	OG0000796.104	0.0506105	1	Zm00001eb014000
OG0000796.106	122.701	0.0163985	0.258708	0.915625	0.952186	2.08885	OG0000796.106	0.0212782	1	Zm00001eb014000
OG0000796.108	153.299	0.0773	0.259899	0.617602	0.763796	2.18554	OG0000796.108	0.117023	1	Zm00001eb014000
OG0000796.110	336.371	-0.0341629	0.239638	0.82512	0.898703	2.52682	OG0000796.110	0.0463839	1	Zm00001eb014000
OG0010246	120.784	0.218143	0.250424	0.258255	0.44207	2.08201	OG0010246	0.354509	0	Zm00001eb014030
OG0016901	139.233	0.348923	0.18967	0.02852	0.0990831	2.14374	OG0016901	1.004	1	Zm00001eb014050
OG0016900	90.4107	-0.296521	0.201815	0.0666765	0.177721	1.95622	OG0016900	0.750261	1	Zm00001eb014090
OG0002617	66.2233	-0.0280802	0.175132	0.847633	0.912552	1.82101	OG0002617	0.0397425	1	Zm00001eb014110
OG0016899	240.053	0.143801	0.173359	0.323003	0.509291	2.38031	OG0016899	0.293034	1	Zm00001eb014120
OG0002616	77.4023	0.0895147	0.168088	0.534795	0.69903	1.88875	OG0002616	0.155504	0	Zm00001eb014130
OG0016896	74.0522	-0.250123	0.236416	0.152543	0.311918	1.86954	OG0016896	0.50596	0	Zm00001eb014160
OG0006496	44.6256	0.145067	0.232107	0.384273	0.568746	1.64958	OG0006496	0.245082	1	Zm00001eb014210
OG0008578	30.2186	0.135022	0.29294	0.497941	0.668903	1.48027	OG0008578	0.174637	0	Zm00001eb014230
OG0000560	42.3212	-0.458377	0.358866	0.0351636	0.114369	1.62656	OG0000560	0.94169	0	Zm00001eb014240
OG0006495	21.727	-1.28937	0.603949	0.00138591	0.0113894	1.337	OG0006495	1.9435	0	Zm00001eb014450
OG0006495.1	22.7014	-1.50454	0.483097	9.31535e-05	0.00151456	1.35605	OG0006495.1	2.81971	0	Zm00001eb014450
OG0010242	148.34	-0.380209	0.205179	0.0226682	0.0837719	2.17126	OG0010242	1.0769	1	Zm00001eb014470
OG0016893	89.4027	-0.248984	0.184413	0.0979381	0.233189	1.95135	OG0016893	0.632292	1	Zm00001eb014500
OG0004163	36.765	0.0158038	0.193536	0.918675	0.953696	1.56543	OG0004163	0.0205899	0	Zm00001eb014630
OG0016886	542.881	-0.0413784	0.12286	0.715004	0.83023	2.7347	OG0016886	0.0808018	0	Zm00001eb014640
OG0016885	185.156	1.0094e-05	0.302313	0.879379	0.931467	2.26754	OG0016885	0.0308327	0	Zm00001eb014680
OG0006492	60.8729	-0.339026	0.306916	0.0793423	0.200901	1.78442	OG0006492	0.697017	0	Zm00001eb014720
OG0016882	105.709	0.0602116	0.154671	0.656228	0.790631	2.02411	OG0016882	0.102026	0	Zm00001eb014730
OG0016881	140.788	0.412767	0.223654	0.021735	0.0812031	2.14857	OG0016881	1.09043	0	Zm00001eb014740
OG0016879	244.199	0.0977299	0.216518	0.545506	0.707518	2.38774	OG0016879	0.150262	0	Zm00001eb014760
OG0010239	87.1591	-0.131261	0.161524	0.343346	0.530123	1.94031	OG0010239	0.275623	0	Zm00001eb014780
OG0016877	35.8664	0.160346	0.243732	0.338762	0.525553	1.55469	OG0016877	0.279384	0	Zm00001eb014810
OG0010238	82.1993	-0.146828	0.209089	0.345142	0.532108	1.91487	OG0010238	0.274	0	Zm00001eb014820
OG0016876	235.79	-0.0751736	0.171509	0.587068	0.739635	2.37252	OG0016876	0.130983	0	Zm00001eb014830
OG0010236	155.04	-0.148568	0.140606	0.233655	0.414216	2.19044	OG0010236	0.382773	0	Zm00001eb014850
OG0006491	193.962	-0.490955	0.173476	0.00126454	0.0107119	2.28772	OG0006491	1.97013	0	Zm00001eb014870
OG0016874	119.731	0.275291	0.220629	0.108285	0.249689	2.07821	OG0016874	0.6026	0	Zm00001eb014890
OG0016873	289.521	0.193277	0.138857	0.122154	0.269687	2.46168	OG0016873	0.569139	0	Zm00001eb014900
OG0016872	84.3444	-0.0806894	0.213988	0.611397	0.759289	1.92606	OG0016872	0.119593	1	Zm00001eb014930
OG0006490	285.158	-0.166746	0.185338	0.273974	0.458459	2.45509	OG0006490	0.3387	0	Zm00001eb014960
OG0001111	170.125	0.0276298	0.125937	0.815821	0.893275	2.23077	OG0001111	0.049015	0	Zm00001eb015030
OG0022377	42.0911	0.0783545	0.205103	0.624568	0.768847	1.62419	OG0022377	0.11416	1	Zm00001eb015040
OG0016863	220.183	0.532449	0.145834	6.71796e-05	0.00116938	2.34278	OG0016863	2.93204	0	Zm00001eb015060
OG0016858	79.5581	0.372034	0.18658	0.0181329	0.0719091	1.90068	OG0016858	1.14322	1	Zm00001eb015090
OG0010231	53.0114	1.32851	0.338279	3.33867e-06	0.000121071	1.72437	OG0010231	3.91696	1	Zm00001eb015130
OG0016854	36.0365	0.0864548	0.248571	0.597281	0.748443	1.55674	OG0016854	0.125841	1	Zm00001eb015160
OG0016853	172.656	0.12519	0.124692	0.273673	0.458276	2.23718	OG0016853	0.338872	0	Zm00001eb015170
OG0001110	896.564	0.591215	0.182117	0.000245131	0.00317186	2.95258	OG0001110	2.49869	1	Zm00001eb015200
OG0001110.2	868.742	0.646908	0.177712	5.33434e-05	0.000983386	2.93889	OG0001110.2	3.00728	1	Zm00001eb015200
OG0001110.3	837.968	0.713103	0.18759	2.24403e-05	0.000527808	2.92323	OG0001110.3	3.27752	1	Zm00001eb015200
OG0016852	294.655	1.06741	0.231148	2.95208e-07	1.77671e-05	2.46931	OG0016852	4.75038	0	Zm00001eb015210
OG0016850	40.237	0.0532344	0.197986	0.734997	0.8438	1.60463	OG0016850	0.0737605	0	Zm00001eb015230
OG0004161	440.567	-0.464483	0.162159	0.00115449	0.0100774	2.64401	OG0004161	1.99665	0	Zm00001eb015240
OG0010227	51.3666	0.119566	0.198728	0.442719	0.621899	1.71068	OG0010227	0.20628	0	Zm00001eb015270
OG0016848	148.052	-0.0547551	0.12991	0.646342	0.783565	2.17042	OG0016848	0.105925	0	Zm00001eb015290
OG0004160	128.876	-0.0648888	0.133838	0.595625	0.747346	2.11017	OG0004160	0.126478	0	Zm00001eb015310
OG0002613	69.3617	-0.0468141	0.164871	0.737524	0.845442	1.84112	OG0002613	0.0729159	1	Zm00001eb015320
OG0016845	149.176	0.639077	0.256918	0.00212722	0.015674	2.1737	OG0016845	1.80482	1	Zm00001eb015330
OG0004364	23.4214	-0.124856	0.288614	0.406371	0.58844	1.36961	OG0004364	0.230297	0	Zm00001eb015350
OG0016844	255.393	0.0905102	0.123695	0.427014	0.608006	2.40721	OG0016844	0.216092	0	Zm00001eb015380
OG0001689	101.743	-0.580482	0.220224	0.00141906	0.0115617	2.00751	OG0001689	1.93698	1	Zm00001eb015390
OG0016843	23.4144	0.110101	0.252662	0.49852	0.669367	1.36948	OG0016843	0.174336	1	Zm00001eb015400
OG0016842	96.3911	0.0821431	0.158171	0.55298	0.713752	1.98404	OG0016842	0.146452	1	Zm00001eb015420
OG0000558	628.814	0.388052	0.141635	0.00240257	0.017285	2.79852	OG0000558	1.76233	0	Zm00001eb015440
OG0010223	38.1013	-0.208297	0.266548	0.228325	0.407342	1.58094	OG0010223	0.390041	0	Zm00001eb015450
OG0010222	103.501	0.145827	0.141085	0.25271	0.436017	2.01495	OG0010222	0.360496	1	Zm00001eb015470
OG0010220	455.232	-0.398009	0.1616	0.00557285	0.0317502	2.65823	OG0010220	1.49825	0	Zm00001eb015530
OG0002612	136.592	0.244276	0.133546	0.0443632	0.134148	2.13543	OG0002612	0.872416	0	Zm00001eb015540
OG0001688	52.1347	-0.471593	0.272696	0.0182035	0.0721293	1.71713	OG0001688	1.14189	0	Zm00001eb015560
OG0010219	161.268	-0.283717	0.152267	0.0334269	0.110605	2.20755	OG0010219	0.956227	0	Zm00001eb015570
OG0000215	50.0529	-0.108145	0.269721	0.49087	0.662323	1.69943	OG0000215	0.17893	0	Zm00001eb015580
OG0016836	37.1918	0.0131816	0.268015	0.925476	0.95834	1.57045	OG0016836	0.0184803	1	Zm00001eb015630
OG0004159	567.917	0.12742	0.121842	0.258677	0.442423	2.75429	OG0004159	0.354163	0	Zm00001eb015660
OG0010218	36.6597	0.0392319	0.168176	0.784872	0.87681	1.56419	OG0010218	0.0570943	0	Zm00001eb015680
OG0016834	85.8191	-0.130741	0.177128	0.370196	0.55607	1.93358	OG0016834	0.25487	0	Zm00001eb015690
OG0000242.4	126.989	-0.467654	0.289116	0.0209954	0.0794344	2.10377	OG0000242.4	1.09999	0	Zm00001eb015700
OG0002611	96.9653	-0.872706	0.339342	0.000794728	0.00765547	1.98662	OG0002611	2.11603	0	Zm00001eb015720
OG0002611.1	64.5186	-0.85382	0.41874	0.00325032	0.0214354	1.80968	OG0002611.1	1.66887	0	Zm00001eb015720
OG0016831	46.7381	-0.56467	0.257474	0.00477433	0.0283766	1.66967	OG0016831	1.54704	0	Zm00001eb015730
OG0004158	226.896	0.245801	0.123688	0.0283954	0.0987463	2.35583	OG0004158	1.00548	0	Zm00001eb015750
OG0010217	63.8226	-0.152828	0.213104	0.34953	0.536515	1.80497	OG0010217	0.270418	0	Zm00001eb015760
OG0002610	27.9374	1.4112	0.490575	0.000149982	0.00219469	1.44619	OG0002610	2.65863	0	Zm00001eb015770
OG0010216	169.617	0.0574311	0.160049	0.665138	0.795876	2.22947	OG0010216	0.0991545	0	Zm00001eb015800
OG0016829	55.8788	-0.469314	0.287773	0.0218284	0.081414	1.74725	OG0016829	1.0893	0	Zm00001eb015820
OG0010214	357.072	-0.243984	0.111484	0.0189135	0.0738396	2.55276	OG0010214	1.13171	0	Zm00001eb015840
OG0016828	119.994	0.277822	0.221637	0.107448	0.248199	2.07916	OG0016828	0.6052	0	Zm00001eb015860
OG0006482	85.4663	0.427477	0.198122	0.0105056	0.049185	1.93179	OG0006482	1.30817	0	Zm00001eb015880
OG0001687	67.4224	0.185255	0.272615	0.272259	0.456389	1.8288	OG0001687	0.340665	0	Zm00001eb015890
OG0001686	85.8397	0.107914	0.169719	0.45751	0.635243	1.93369	OG0001686	0.19706	0	Zm00001eb015900
OG0002640	269.75	0.492953	0.128826	4.20432e-05	0.000834109	2.43096	OG0002640	3.07878	0	Zm00001eb015910
OG0006481	100.776	0.382334	0.175869	0.0116682	0.0530422	2.00336	OG0006481	1.27538	2	Zm00001eb015920
OG0010213	120.547	-0.0267287	0.134257	0.828815	0.901096	2.08116	OG0010213	0.0452287	0	Zm00001eb015940
OG0006480	173.488	-0.0531232	0.16193	0.706733	0.824226	2.23927	OG0006480	0.0839538	0	Zm00001eb015960
OG0000557	36.2968	-0.30721	0.370609	0.0941247	0.226041	1.55987	OG0000557	0.645813	0	Zm00001eb015970
OG0001456	308.299	0.407575	0.132649	0.000827676	0.00788798	2.48897	OG0001456	2.10303	0	Zm00001eb016000
OG0006479	95.158	-0.59534	0.374798	0.0110551	0.0509338	1.97845	OG0006479	1.29299	0	Zm00001eb016040
OG0004154	40.8108	0.0822831	0.211569	0.61319	0.760857	1.61077	OG0004154	0.118697	0	Zm00001eb016110
OG0002607	182.822	0.00533103	0.179161	0.98183	0.991172	2.26203	OG0002607	0.00385109	0	Zm00001eb016120
OG0000198	116.677	-0.235366	0.224047	0.158527	0.320003	2.06699	OG0000198	0.494846	1	Zm00001eb016160
OG0010210	51.7953	-0.124632	0.20676	0.437935	0.618271	1.71429	OG0010210	0.208821	0	Zm00001eb016170
OG0006476	268.822	0.137347	0.288861	0.386689	0.570554	2.42946	OG0006476	0.243703	0	Zm00001eb016180
OG0010208	32.1675	0.811924	0.315948	0.00116247	0.0101161	1.50742	OG0010208	1.99499	0	Zm00001eb016190
OG0016816	66.2833	-0.207135	0.302133	0.217251	0.394012	1.8214	OG0016816	0.404491	1	Zm00001eb016230
OG0006475	299.66	0.384452	0.184639	0.0138803	0.0597061	2.47663	OG0006475	1.22398	0	Zm00001eb016240
OG0016815	49.4484	2.0469	0.374016	1.95159e-09	2.79545e-07	1.69415	OG0016815	6.55355	1	Zm00001eb016290
OG0016814	97.2226	-0.220316	0.199528	0.167095	0.331505	1.98777	OG0016814	0.47951	0	Zm00001eb016320
OG0016813	353.111	-0.111306	0.144535	0.377056	0.56247	2.54791	OG0016813	0.2499	0	Zm00001eb016330
OG0009903	419.14	-0.29783	0.298607	0.105578	0.245623	2.62236	OG0009903	0.60973	0	Zm00001eb016420
OG0009903.1	35.5114	-0.22875	0.297577	0.183749	0.352723	1.55037	OG0009903.1	0.452566	0	Zm00001eb016420
OG0010204	71.5108	-0.171814	0.172993	0.240179	0.421711	1.85437	OG0010204	0.374985	0	Zm00001eb016440
OG0016807	152.449	0.226947	0.174532	0.118583	0.26502	2.18312	OG0016807	0.576722	0	Zm00001eb016450
OG0001109	67.3919	-0.0427442	0.170794	0.764822	0.863865	1.82861	OG0001109	0.0635539	0	Zm00001eb016460
OG0002606	107.486	-0.138214	0.211421	0.395289	0.578831	2.03135	OG0002606	0.237448	0	Zm00001eb016540
OG0016802	638.029	0.0465679	0.0987101	0.620496	0.765611	2.80484	OG0016802	0.115992	0	Zm00001eb016560
OG0010200	46.0985	-0.227985	0.23752	0.194097	0.36587	1.66369	OG0010200	0.436673	0	Zm00001eb016570
OG0004012	40.0733	0.0428511	0.216551	0.78777	0.878543	1.60285	OG0004012	0.0562368	0	Zm00001eb016600
OG0004012.1	106.237	0.0848821	0.216175	0.593592	0.745445	2.02628	OG0004012.1	0.127584	0	Zm00001eb016600
OG0016798	174.18	-0.360047	0.196787	0.0262941	0.0934352	2.241	OG0016798	1.02949	1	Zm00001eb016640
OG0010198	61.7219	-0.192956	0.173257	0.188667	0.359107	1.79044	OG0010198	0.444776	0	Zm00001eb016660
OG0016797	247.652	0.0868608	0.147136	0.476668	0.650316	2.39384	OG0016797	0.186876	0	Zm00001eb016670
OG0004151	179.659	-0.121285	0.208989	0.446896	0.625681	2.25445	OG0004151	0.203647	0	Zm00001eb016680
OG0002947	32.9819	0.0960583	0.318404	0.431843	0.612447	1.51828	OG0002947	0.212931	0	Zm00001eb016710
OG0001684	43.8554	-0.555409	0.242095	0.00396695	0.0247678	1.64202	OG0001684	1.60611	1	Zm00001eb016740
OG0016795	95.2102	-0.949629	0.215344	7.75974e-07	3.87284e-05	1.97868	OG0016795	4.41197	1	Zm00001eb016750
OG0010196	101.918	0.467879	0.224173	0.00966267	0.0465081	2.00825	OG0010196	1.33247	0	Zm00001eb016760
OG0006470	152.281	0.118202	0.17176	0.424181	0.605196	2.18265	OG0006470	0.218104	0	Zm00001eb016800
OG0016792	261.31	0.639577	0.355767	0.00822044	0.0415986	2.41716	OG0016792	1.38092	2	Zm00001eb016850
OG0010195	35.6419	0.0637894	0.275393	0.659313	0.792083	1.55196	OG0010195	0.101229	2	Zm00001eb016920
OG0000318	291.836	-0.268036	0.14648	0.0370951	0.118738	2.46514	OG0000318	0.925412	0	Zm00001eb016930
OG0000317	258.618	0.654981	0.125992	4.07989e-08	3.37805e-06	2.41266	OG0000317	5.47133	1	Zm00001eb016940
OG0002603	81.5748	0.128452	0.197727	0.4192	0.600521	1.91156	OG0002603	0.221471	0	Zm00001eb016960
OG0002603.2	101.239	0.119548	0.19927	0.459018	0.636183	2.00535	OG0002603.2	0.196418	0	Zm00001eb016960
OG0016791	130.342	0.91216	0.177446	3.33597e-08	2.87858e-06	2.11509	OG0016791	5.54082	0	Zm00001eb016990
OG0016790	259.874	-0.21228	0.112345	0.0442038	0.133807	2.41476	OG0016790	0.873521	0	Zm00001eb017000
OG0004147	38.9961	-0.410792	0.448525	0.040922	0.126711	1.59102	OG0004147	0.897185	0	Zm00001eb017040
OG0004148	80.3402	0.145167	0.160772	0.301143	0.487188	1.90493	OG0004148	0.312303	0	Zm00001eb017050
OG0010193	156.66	-0.236855	0.198326	0.135142	0.289032	2.19496	OG0010193	0.539054	1	Zm00001eb017080
OG0004146	483.401	0.416544	0.147118	0.00158298	0.0125274	2.68431	OG0004146	1.90214	1	Zm00001eb017130
OG0002601	56.5289	-0.530797	0.344879	0.0165862	0.0676676	1.75227	OG0002601	1.16962	1	Zm00001eb017140
OG0016780	54.7158	0.334203	0.264259	0.0767574	0.196545	1.73811	OG0016780	0.706538	0	Zm00001eb017200
OG0016779	38.0554	-0.224983	0.226872	0.180608	0.349221	1.58042	OG0016779	0.4569	0	Zm00001eb017230
OG0010192	17.452	-0.358181	0.530365	0.0396742	0.124136	1.24184	OG0010192	0.906103	0	Zm00001eb017240
OG0016774	47.7048	-0.540253	0.372134	0.0188793	0.0737869	1.67856	OG0016774	1.13202	1	Zm00001eb017280
OG0016773	232.517	0.0471069	0.113531	0.659666	0.792161	2.36645	OG0016773	0.101187	0	Zm00001eb017310
OG0010189	124.287	-0.229283	0.133955	0.058547	0.162031	2.09443	OG0010189	0.790402	0	Zm00001eb017320
OG0010188	42.4367	0.146958	0.234619	0.384153	0.568745	1.62774	OG0010188	0.245082	2	Zm00001eb017340
OG0016769	72.6742	-0.0102592	0.216986	0.94786	0.972366	1.86138	OG0016769	0.0121701	0	Zm00001eb017400
OG0002599	265.992	0.252211	0.130973	0.0356826	0.115585	2.42487	OG0002599	0.937098	0	Zm00001eb017460
OG0016765	453.271	0.240593	0.140894	0.0569461	0.158953	2.65636	OG0016765	0.798731	0	Zm00001eb017520
OG0016764	49.2465	-1.02616	0.509586	0.00272147	0.0189419	1.69238	OG0016764	1.72258	0	Zm00001eb017530
OG0010186	71.1552	0.0162582	0.176524	0.902835	0.945567	1.85221	OG0010186	0.0243076	0	Zm00001eb017560
OG0016760	133.379	0.150859	0.198692	0.337492	0.524037	2.12509	OG0016760	0.280638	0	Zm00001eb017600
OG0001682	76.9484	-0.22876	0.252178	0.188297	0.358666	1.8862	OG0001682	0.445309	0	Zm00001eb017660
OG0016753	33.1611	-0.694673	0.364822	0.00600757	0.0333407	1.52063	OG0016753	1.47702	0	Zm00001eb017760
OG0006461	50.8111	-0.0245197	0.208606	0.873908	0.928073	1.70596	OG0006461	0.0324178	0	Zm00001eb017780
OG0002597	93.204	-0.363278	0.270079	0.0519336	0.149089	1.96943	OG0002597	0.826553	0	Zm00001eb017800
OG0004141	72.301	-0.32113	0.207953	0.0551493	0.155619	1.85914	OG0004141	0.807937	0	Zm00001eb017810
OG0010184	36.3142	0.131484	0.21553	0.421401	0.602531	1.56008	OG0010184	0.220021	0	Zm00001eb017860
OG0016745	279.143	-0.489026	0.149713	0.000278289	0.00351518	2.44583	OG0016745	2.45405	0	Zm00001eb017910
OG0016743	1071.01	-0.906847	0.349577	0.000666742	0.00675419	3.02979	OG0016743	2.17043	1	Zm00001eb017930
OG0000809	88.3949	-0.276512	0.300538	0.13989	0.294415	1.94643	OG0000809	0.53104	1	Zm00001eb017940
OG0000809.2	121.458	-0.173847	0.25455	0.323245	0.509349	2.08442	OG0000809.2	0.292985	1	Zm00001eb017940
OG0010182	170.367	-0.202334	0.249358	0.241629	0.423013	2.23138	OG0010182	0.373646	1	Zm00001eb017950
OG0010182.2	446.103	-0.319849	0.279341	0.0903583	0.22001	2.64943	OG0010182.2	0.657558	2	Zm00001eb017960
OG0016742	151.968	-0.146011	0.158119	0.289558	0.475482	2.18175	OG0016742	0.322866	1	Zm00001eb017970
OG0010180	65.0973	0.430603	0.209087	0.0125485	0.055793	1.81356	OG0010180	1.25342	0	Zm00001eb018000
OG0010179	49.4577	0.948093	0.302949	0.000179472	0.00249831	1.69423	OG0010179	2.60235	1	Zm00001eb018010
OG0000555	193.564	-0.0244595	0.235995	0.866248	0.923309	2.28682	OG0000555	0.0346527	0	Zm00001eb018030
OG0001681	93.9387	0.173684	0.179412	0.250205	0.432999	1.97284	OG0001681	0.363513	0	Zm00001eb018090
OG0016738	49.6337	-0.504919	0.212257	0.00376539	0.0238336	1.69578	OG0016738	1.62281	0	Zm00001eb018120
OG0000140	28.4896	-0.0371899	0.290687	0.775815	0.871249	1.45469	OG0000140	0.0598578	0	Zm00001eb018140
OG0016736	32.7998	-0.1257	0.234059	0.442133	0.621259	1.51587	OG0016736	0.206728	0	Zm00001eb018270
OG0004138	165.193	0.189704	0.149632	0.153996	0.313641	2.21799	OG0004138	0.503567	0	Zm00001eb018350
OG0004137	164.146	-0.281929	0.160267	0.0430649	0.131639	2.21523	OG0004137	0.880615	0	Zm00001eb018360
OG0000792	86.2916	-0.0105699	0.166047	0.938167	0.96609	1.93597	OG0000792	0.0149826	0	Zm00001eb018380
OG0001680	118.597	0.775084	0.282832	0.000722777	0.00718464	2.07407	OG0001680	2.1436	0	Zm00001eb018460
OG0016731	133.902	0.154438	0.164965	0.27638	0.461246	2.12679	OG0016731	0.336067	0	Zm00001eb018490
OG0016730	36.1941	0.0370166	0.196512	0.812356	0.891665	1.55864	OG0016730	0.0497985	0	Zm00001eb018520
OG0001679.12	85.9699	-1.09356	0.417746	0.000326235	0.00394289	1.93435	OG0001679.12	2.40419	1	Zm00001eb018640
OG0001679.15	88.0199	-0.326279	0.379087	0.0729538	0.189017	1.94458	OG0001679.15	0.723498	1	Zm00001eb018640
OG0001679.24	164.315	-0.849303	0.343331	0.00100518	0.00917667	2.21568	OG0001679.24	2.03731	1	Zm00001eb018660
OG0001679.27	166.365	-0.258601	0.307993	0.141188	0.29624	2.22106	OG0001679.27	0.528356	1	Zm00001eb018660
OG0016727	44.1178	-0.00915312	0.164396	0.94758	0.972219	1.64461	OG0016727	0.0122361	0	Zm00001eb018670
OG0004136.1	31.5515	0.250578	0.399951	0.077828	0.198541	1.49902	OG0004136.1	0.70215	1	Zm00001eb018700
OG0016724	340.353	0.689114	0.129687	2.19646e-08	2.05635e-06	2.53193	OG0016724	5.6869	0	Zm00001eb018810
OG0010170	98.8527	0.144845	0.140326	0.250327	0.433122	1.99499	OG0010170	0.36339	0	Zm00001eb018830
OG0000139	694.357	0.966276	0.167866	1.01114e-09	1.64586e-07	2.84158	OG0000139	6.78361	0	Zm00001eb018850
OG0004134.1	32.8706	0.377985	0.407601	0.06338	0.17149	1.51681	OG0004134.1	0.765761	0	Zm00001eb018890
OG0016722	40.7953	0.0409964	0.288511	0.740973	0.847671	1.61061	OG0016722	0.0717725	1	Zm00001eb018900
OG0004605	43.4583	0.390391	0.278979	0.0438507	0.133245	1.63807	OG0004605	0.875348	2	Zm00001eb018950
OG0016720	233.599	0.768953	0.195944	1.29995e-05	0.000351994	2.36847	OG0016720	3.45346	0	Zm00001eb018970
OG0001678	203.862	0.494476	0.226377	0.00718768	0.0376854	2.30934	OG0001678	1.42383	0	Zm00001eb018980
OG0000197	289.533	0.955206	0.24142	1.41391e-05	0.000375532	2.4617	OG0000197	3.42535	1	Zm00001eb018990
OG0000197.1	347.203	0.970176	0.215356	7.26164e-07	3.71244e-05	2.54058	OG0000197.1	4.43034	1	Zm00001eb018990
OG0000197.3	449.1	0.801878	0.196217	6.6468e-06	0.000206354	2.65234	OG0000197.3	3.68539	1	Zm00001eb018990
OG0004133	105.417	0.277544	0.273716	0.136006	0.28986	2.02291	OG0004133	0.537811	1	Zm00001eb019050
OG0000477	29.7476	-0.0393047	0.219427	0.807689	0.889812	1.47345	OG0000477	0.0507015	0	Zm00001eb019060
OG0002225.4	23.5012	-0.325822	0.505797	0.0409634	0.126757	1.37109	OG0002225.4	0.897027	0	Zm00001eb019100
OG0016713	24.3081	-0.199402	0.248348	0.250337	0.433122	1.38575	OG0016713	0.36339	0	Zm00001eb019130
OG0010164	218.886	-0.869343	0.248859	3.71983e-05	0.00076446	2.34022	OG0010164	3.11665	1	Zm00001eb019160
OG0010163	111.703	0.4589	0.229792	0.0129131	0.056808	2.04807	OG0010163	1.24559	0	Zm00001eb019210
OG0006446	45.0294	-0.0420796	0.219148	0.788195	0.878744	1.6535	OG0006446	0.0561374	0	Zm00001eb019220
OG0011833	135.831	0.0325295	0.212805	0.831232	0.903244	2.133	OG0011833	0.0441949	1	Zm00001eb019230
OG0010161	172.867	-0.27183	0.181227	0.0743185	0.191746	2.23771	OG0010161	0.717273	0	Zm00001eb019240
OG0006445	85.9492	0.230016	0.222782	0.177608	0.345237	1.93424	OG0006445	0.461883	1	Zm00001eb019250
OG0004130	724.686	0.305334	0.12857	0.0100113	0.0476101	2.86015	OG0004130	1.3223	0	Zm00001eb019260
OG0001676	24.381	-0.787374	0.529193	0.00808719	0.0411513	1.38705	OG0001676	1.38562	0	Zm00001eb019280
OG0006444	205.47	-0.126473	0.177257	0.395504	0.578973	2.31275	OG0006444	0.237342	0	Zm00001eb019290
OG0004128	68.9953	0.314537	0.19146	0.0470073	0.139435	1.83882	OG0004128	0.855628	0	Zm00001eb019330
OG0001675	28.3375	-0.133861	0.26793	0.408681	0.590414	1.45236	OG0001675	0.228844	0	Zm00001eb019340
OG0010157	37.3375	0.0797233	0.219032	0.626263	0.769744	1.57215	OG0010157	0.113654	0	Zm00001eb019350
OG0004127	204.095	0.213485	0.154243	0.115806	0.260818	2.30983	OG0004127	0.583662	0	Zm00001eb019420
OG0016700	146.238	0.886215	0.25318	5.1638e-05	0.000964358	2.16506	OG0016700	3.01576	1	Zm00001eb019460
OG0016699	151.455	0.780734	0.183678	3.37402e-06	0.000122044	2.18028	OG0016699	3.91348	0	Zm00001eb019470
OG0000057.4	17.8571	-1.11752	0.907371	0.00414942	0.025586	1.25181	OG0000057.4	1.592	0	Zm00001eb019480
OG0016697	154.146	-0.0172958	0.147259	0.898172	0.943074	2.18793	OG0016697	0.0254542	0	Zm00001eb019510
OG0016696	105.439	0.132722	0.212299	0.418855	0.600208	2.023	OG0016696	0.221698	1	Zm00001eb019520
OG0010152	1093.74	1.36409	0.241397	1.24468e-09	1.9166e-07	3.03891	OG0010152	6.71747	2	Zm00001eb019530
OG0000207	34.1497	-0.122236	0.309437	0.43352	0.613804	1.53339	OG0000207	0.211971	1	Zm00001eb019540
OG0002591	147.101	-0.183541	0.248185	0.290265	0.476166	2.16762	OG0002591	0.322242	1	Zm00001eb019580
OG0010151	196.644	-0.00894598	0.109855	0.927044	0.959186	2.29368	OG0010151	0.018097	1	Zm00001eb019590
OG0016690	143.545	-0.848588	0.328376	0.000588105	0.00618503	2.15699	OG0016690	2.20866	0	Zm00001eb019620
OG0016688	80.4051	0.0669153	0.183401	0.659519	0.792161	1.90528	OG0016688	0.101187	0	Zm00001eb019630
OG0016687	79.3704	-0.261971	0.265789	0.153062	0.31254	1.89966	OG0016687	0.505094	0	Zm00001eb019640
OG0010149	60.0871	0.115891	0.209555	0.474947	0.649217	1.77878	OG0010149	0.18761	1	Zm00001eb019650
OG0016686	53.2568	-0.370153	0.260483	0.0521352	0.149476	1.72638	OG0016686	0.825427	0	Zm00001eb019680
OG0010148	28.2547	-0.196921	0.262938	0.256678	0.440343	1.45109	OG0010148	0.356209	0	Zm00001eb019700
OG0002590	104.292	0.41558	0.178152	0.00736218	0.0383755	2.01825	OG0002590	1.41595	0	Zm00001eb019770
OG0006439	925.331	-0.0958169	0.150816	0.475711	0.649456	2.9663	OG0006439	0.18745	0	Zm00001eb019780
OG0004125	282.992	-0.0106991	0.103006	0.912207	0.950845	2.45177	OG0004125	0.0218902	0	Zm00001eb019800
OG0016683	90.0013	-0.62705	0.224562	0.000869041	0.00817546	1.95425	OG0016683	2.08749	2	Zm00001eb019840
OG0016682	84.1181	-0.197358	0.172961	0.175837	0.342866	1.92489	OG0016682	0.464876	1	Zm00001eb019850
OG0002588	45.2275	-0.1858	0.228559	0.267949	0.452767	1.6554	OG0002588	0.344126	2	Zm00001eb019900
OG0016679	21.0498	-0.0589104	0.317561	0.410998	0.592625	1.32325	OG0016679	0.22722	0	Zm00001eb020070
OG0004124	30.0818	-0.716843	0.574476	0.00998122	0.0475145	1.4783	OG0004124	1.32317	1	Zm00001eb020100
OG0010142	148.769	0.441517	0.204406	0.00959051	0.046332	2.17251	OG0010142	1.33412	1	Zm00001eb020120
OG0016671	60.5434	-0.0785697	0.192819	0.609825	0.758389	1.78207	OG0016671	0.120108	0	Zm00001eb020130
OG0006435	58.6436	-0.422206	0.194755	0.00962193	0.0464056	1.76822	OG0006435	1.33343	0	Zm00001eb020180
OG0016667	109.93	0.426928	0.258901	0.0282763	0.0984277	2.04112	OG0016667	1.00688	0	Zm00001eb020260
OG0016666	67.9497	0.382261	0.209337	0.025021	0.0900053	1.83219	OG0016666	1.04573	0	Zm00001eb020280
OG0016665	48.207	-0.114041	0.195657	0.463789	0.640011	1.68311	OG0016665	0.193812	0	Zm00001eb020320
OG0006433	144.368	0.383983	0.183188	0.0135289	0.0585464	2.15947	OG0006433	1.2325	1	Zm00001eb020330
OG0016664	9091.3	-0.235422	0.26313	0.183412	0.352549	3.95863	OG0016664	0.452781	1	Zm00001eb020340
OG0001671	214.297	0.0790032	0.195221	0.566395	0.724318	2.33102	OG0001671	0.140071	1	Zm00001eb020380
OG0002587	31.3387	-0.423399	0.538274	0.0379772	0.120537	1.49608	OG0002587	0.918878	1	Zm00001eb020390
OG0002587.3	35.3129	-0.107675	0.236505	0.508732	0.678499	1.54793	OG0002587.3	0.168451	1	Zm00001eb020400
OG0002586	164.792	-0.386979	0.334771	0.0581022	0.161382	2.21694	OG0002586	0.792146	0	Zm00001eb020410
OG0016658	163.494	-0.221839	0.160047	0.111606	0.254646	2.2135	OG0016658	0.594064	0	Zm00001eb020460
OG0016655	51.9935	-0.116213	0.289764	0.395191	0.578746	1.71595	OG0016655	0.237512	0	Zm00001eb020590
OG0016653	118.916	0.0154276	0.254396	0.912235	0.950845	2.07524	OG0016653	0.0218902	0	Zm00001eb020620
OG0016651	139.49	-0.436308	0.186514	0.00517295	0.0301086	2.14454	OG0016651	1.52131	1	Zm00001eb020660
OG0006429	149.996	-0.409722	0.227898	0.021837	0.081414	2.17608	OG0006429	1.0893	2	Zm00001eb020680
OG0006427	62.1833	0.630268	0.22722	0.000953732	0.00879669	1.79367	OG0006427	2.05568	0	Zm00001eb020690
OG0006427.1	112.89	0.4698	0.18855	0.00372224	0.0236441	2.05265	OG0006427.1	1.62628	0	Zm00001eb020690
OG0006427.2	41.9065	0.0645266	0.237614	0.710359	0.826845	1.62228	OG0006427.2	0.0825759	0	Zm00001eb020690
OG0010133	367.791	0.0464293	0.134353	0.697144	0.817327	2.5656	OG0010133	0.0876039	0	Zm00001eb020710
OG0010132	81.2801	-0.43082	0.19846	0.00934031	0.0454915	1.90998	OG0010132	1.34207	0	Zm00001eb020720
OG0006425	175.928	-0.172861	0.147945	0.182871	0.351745	2.24534	OG0006425	0.453772	0	Zm00001eb020780
OG0006424	484.224	0.152163	0.120071	0.168582	0.333158	2.68505	OG0006424	0.47735	0	Zm00001eb020860
OG0010130	45.5856	0.202859	0.223847	0.229391	0.408579	1.65883	OG0010130	0.388723	0	Zm00001eb020870
OG0016643	174.625	-0.00498283	0.214409	0.973644	0.988061	2.24211	OG0016643	0.00521638	0	Zm00001eb020890
OG0016642	34.8172	-0.0792479	0.245096	0.62402	0.768324	1.54179	OG0016642	0.114456	0	Zm00001eb020900
OG0010127	37.9228	-0.125796	0.236852	0.44201	0.621146	1.5789	OG0010127	0.206806	0	Zm00001eb020950
OG0001670	109.017	0.492265	0.306929	0.0223349	0.0829251	2.0375	OG0001670	1.08131	0	Zm00001eb020970
OG0001670.2	14.8939	0.14628	0.335168	0.387584	0.571447	1.17301	OG0001670.2	0.243024	0	Zm00001eb020980
OG0010126	378.573	0.617898	0.205925	0.000523636	0.00563036	2.57815	OG0010126	2.24946	0	Zm00001eb021020
OG0016637	97.1729	0.351334	0.195516	0.0286486	0.0993613	1.98755	OG0016637	1.00278	0	Zm00001eb021070
OG0016635	124.84	-0.192198	0.188359	0.205174	0.379558	2.09635	OG0016635	0.420722	0	Zm00001eb021090
OG0016634	40.6032	0.753305	0.532659	0.00948787	0.046038	1.60856	OG0016634	1.33688	0	Zm00001eb021140
OG0016632	49.1989	0.0454576	0.244792	0.781176	0.874938	1.69196	OG0016632	0.0580229	1	Zm00001eb021220
OG0010121	163.775	0.586446	0.276237	0.00586181	0.0328197	2.21425	OG0010121	1.48386	1	Zm00001eb021240
OG0016631	45.9784	0.339321	0.183441	0.0290337	0.100091	1.66255	OG0016631	0.999604	0	Zm00001eb021260
OG0010120	59.1964	0.14057	0.267269	0.386104	0.570115	1.7723	OG0010120	0.244038	1	Zm00001eb021270
OG0016628	167.143	0.115326	0.180083	0.438687	0.619028	2.22309	OG0016628	0.20829	0	Zm00001eb021300
OG0010119	126.902	-0.601467	0.238616	0.00179472	0.0137828	2.10347	OG0010119	1.86066	2	Zm00001eb021310
OG0016626	88.1233	-0.00869597	0.144976	0.945913	0.971273	1.94509	OG0016626	0.0126586	0	Zm00001eb021320
OG0006422	64.8993	-0.557955	0.273219	0.00716844	0.037612	1.81224	OG0006422	1.42467	1	Zm00001eb021350
OG0016622	80.6354	0.076663	0.209211	0.633144	0.774215	1.90653	OG0016622	0.111138	1	Zm00001eb021380
OG0004120	22.6727	-0.233702	0.376253	0.139165	0.293621	1.3555	OG0004120	0.532212	0	Zm00001eb021400
OG0016620	123.563	-0.339865	0.334873	0.0816186	0.204854	2.09189	OG0016620	0.688554	1	Zm00001eb021430
OG0010115	202.018	-0.0643931	0.135415	0.583619	0.73772	2.30539	OG0010115	0.132109	1	Zm00001eb021510
OG0016615	23.5105	-0.208844	0.35022	0.155995	0.316364	1.37126	OG0016615	0.499813	0	Zm00001eb021530
OG0006421	906.658	1.40481	0.291255	8.37257e-08	5.99539e-06	2.95744	OG0006421	5.22218	3	Zm00001eb021600
OG0006421.1	838.227	1.27627	0.333849	7.02563e-06	0.000215493	2.92336	OG0006421.1	3.66657	3	Zm00001eb021600
OG0006421.2	838.934	0.72542	0.502725	0.00942316	0.0457705	2.92373	OG0006421.2	1.33941	3	Zm00001eb021600
OG0016612	124.699	0.78347	0.287595	0.000788054	0.00760653	2.09586	OG0016612	2.11881	1	Zm00001eb021630
OG0006420	27.5485	-0.218752	0.310363	0.199603	0.372487	1.4401	OG0006420	0.428889	2	Zm00001eb021640
OG0016607	41.8403	0.0807298	0.24049	0.618047	0.763905	1.62159	OG0016607	0.11696	1	Zm00001eb021750
OG0000553	247.893	0.485959	0.132138	7.51532e-05	0.00128229	2.39426	OG0000553	2.89201	0	Zm00001eb021760
OG0010111	45.5762	-0.199847	0.245782	0.246456	0.428478	1.65874	OG0010111	0.368071	0	Zm00001eb021780
OG0006419.1	30.3395	0.318301	0.423808	0.0783813	0.19942	1.48201	OG0006419.1	0.700232	1	Zm00001eb021790
OG0006417	113.918	0.0870621	0.155404	0.523725	0.690142	2.05659	OG0006417	0.161062	0	Zm00001eb021820
OG0001488	107.412	-0.144524	0.18459	0.335909	0.522654	2.03105	OG0001488	0.281786	0	Zm00001eb021850
OG0016603	65.0483	-0.0585497	0.174276	0.682722	0.808729	1.81324	OG0016603	0.0921968	1	Zm00001eb021890
OG0010109	111.382	0.418764	0.199869	0.0115765	0.0527089	2.04682	OG0010109	1.27812	0	Zm00001eb021900
OG0003603	38.6573	-1.01995	0.879893	0.00574104	0.0323758	1.58723	OG0003603	1.48978	0	Zm00001eb021910
OG0010108	45.6415	0.00556726	0.190925	0.970932	0.986143	1.65936	OG0010108	0.00606018	0	Zm00001eb021940
OG0002582	41.3326	-1.34773	0.454527	0.000152519	0.00222473	1.61629	OG0002582	2.65272	0	Zm00001eb021970
OG0016598	183.745	0.947905	0.21919	1.75217e-06	7.36014e-05	2.26422	OG0016598	4.13311	0	Zm00001eb022000
OG0016596	56.7369	-0.17822	0.22396	0.280994	0.466203	1.75387	OG0016596	0.331425	1	Zm00001eb022050
OG0004119	271.382	0.31671	0.135553	0.0104584	0.0490581	2.43358	OG0004119	1.30929	0	Zm00001eb022080
OG0016592	119.927	0.246009	0.123111	0.0295986	0.101356	2.07892	OG0016592	0.994153	1	Zm00001eb022130
OG0006414	75.7075	-0.396937	0.266435	0.0363391	0.117155	1.87914	OG0006414	0.931238	0	Zm00001eb022180
OG0002580	167.919	-0.272732	0.168967	0.0581789	0.161434	2.2251	OG0002580	0.792004	3	Zm00001eb022230
OG0010106	37.9168	-0.662789	0.352737	0.00642469	0.0349426	1.57883	OG0010106	1.45664	0	Zm00001eb022240
OG0006412	43.1949	0.276893	0.222828	0.104829	0.244436	1.63543	OG0006412	0.611835	1	Zm00001eb022280
OG0010103	34.4383	-2.50051	0.737161	7.2267e-06	0.000220715	1.53704	OG0010103	3.65617	1	Zm00001eb022360
OG0010102	320.282	0.476819	0.110583	5.42294e-06	0.000176141	2.50553	OG0010102	3.75414	1	Zm00001eb022400
OG0010101	40.0529	-0.115528	0.276118	0.457349	0.635102	1.60263	OG0010101	0.197157	1	Zm00001eb022410
OG0006410	42.5725	0.281465	0.242897	0.11495	0.259585	1.62913	OG0006410	0.585721	0	Zm00001eb022440
OG0000819	116.801	-0.0355667	0.31034	0.692975	0.814956	2.06745	OG0000819	0.0888657	0	Zm00001eb022520
OG0001667.2	90.5632	-0.185675	0.23529	0.27991	0.465348	1.95695	OG0001667.2	0.332222	0	Zm00001eb022570
OG0010099	65.835	-0.427913	0.227497	0.0168698	0.0683962	1.81846	OG0010099	1.16497	1	Zm00001eb022630
OG0016580	72.4311	0.0943255	0.183437	0.532899	0.697673	1.85992	OG0016580	0.156348	0	Zm00001eb022650
OG0016579	27.7665	-0.0771566	0.231023	0.628806	0.771016	1.44352	OG0016579	0.112936	0	Zm00001eb022660
OG0016578	123.319	0.397247	0.175471	0.00870287	0.0432396	2.09103	OG0016578	1.36412	1	Zm00001eb022670
OG0006408	81.1436	0.252419	0.17253	0.0870768	0.21425	1.90925	OG0006408	0.669079	0	Zm00001eb022680
OG0016577	44.8566	-0.31796	0.377995	0.0957947	0.229229	1.65183	OG0016577	0.639731	1	Zm00001eb022710
OG0016575	703.967	0.0667018	0.257521	0.699145	0.818985	2.84755	OG0016575	0.086724	0	Zm00001eb022730
OG0010097	331.245	0.102734	0.105612	0.299774	0.485633	2.52015	OG0010097	0.313692	0	Zm00001eb022740
OG0016567	48.8884	-0.306321	0.270101	0.0965737	0.230669	1.68921	OG0016567	0.637011	0	Zm00001eb022820
OG0016568	148.862	-0.147882	0.13554	0.225555	0.404311	2.17278	OG0016568	0.393284	0	Zm00001eb022830
OG0016569	30.7485	0.662362	0.366454	0.00957077	0.0462835	1.48782	OG0016569	1.33457	0	Zm00001eb022870
OG0000956	108.514	0.0389167	0.314552	0.621165	0.766173	2.03548	OG0000956	0.115673	0	Zm00001eb022880
OG0004115	73.8599	0.339457	0.181077	0.0277274	0.0970832	1.86841	OG0004115	1.01286	0	Zm00001eb022910
OG0016566	59.8159	-0.118361	0.263897	0.463503	0.639801	1.77682	OG0016566	0.193955	0	Zm00001eb022920
OG0006406	178.263	0.472642	0.167921	0.00129379	0.0109013	2.25106	OG0006406	1.96252	0	Zm00001eb022930
OG0004114	104.844	-0.40519	0.27306	0.0400092	0.12483	2.02054	OG0004114	0.903683	1	Zm00001eb022950
OG0016563	496.289	-0.0323745	0.219987	0.815199	0.892852	2.69573	OG0016563	0.0492207	1	Zm00001eb022980
OG0006405	112.989	-0.43545	0.232898	0.0158354	0.0656259	2.05304	OG0006405	1.18292	0	Zm00001eb023010
OG0016560	376.956	-0.210096	0.315188	0.210398	0.385882	2.57629	OG0016560	0.413546	0	Zm00001eb023070
OG0016559	86.5666	0.0417128	0.139862	0.738678	0.846398	1.93735	OG0016559	0.0724254	0	Zm00001eb023080
OG0002578	49.3463	-0.675992	0.30545	0.00320327	0.0212326	1.69325	OG0002578	1.673	0	Zm00001eb023090
OG0016555	79.5565	0.161988	0.152362	0.226604	0.405445	1.90068	OG0016555	0.392068	1	Zm00001eb023110
OG0001665	58.0475	-0.0122034	0.177297	0.931079	0.961694	1.76378	OG0001665	0.0169631	0	Zm00001eb023120
OG0010088	117.848	-0.216587	0.171185	0.136334	0.29017	2.07132	OG0010088	0.537347	1	Zm00001eb023140
OG0006402	32.0869	0.0379673	0.230413	0.812936	0.89182	1.50633	OG0006402	0.0497226	0	Zm00001eb023240
OG0016544	54.4988	-0.0400981	0.19287	0.789591	0.879547	1.73639	OG0016544	0.0557408	0	Zm00001eb023280
OG0000120	45.7551	-0.0189796	0.264264	0.884099	0.934324	1.66044	OG0000120	0.0295024	0	Zm00001eb023310
OG0016547	59.2847	-0.0995005	0.252171	0.539846	0.703324	1.77294	OG0016547	0.152844	0	Zm00001eb023400
OG0016548	46.8778	-1.10984	0.534323	0.0018409	0.0140503	1.67097	OG0016548	1.85232	0	Zm00001eb023430
OG0006404	356.376	0.729767	0.147118	1.20229e-07	8.12342e-06	2.55191	OG0006404	5.09026	0	Zm00001eb023450
OG0000281	20.2992	-0.361964	0.57467	0.0287943	0.0996495	1.30748	OG0000281	1.00152	0	Zm00001eb023470
OG0016553	126.773	-0.917237	0.22136	3.87528e-06	0.000134732	2.10303	OG0016553	3.87053	1	Zm00001eb023520
OG0010086	24.4091	-0.545939	0.398188	0.0208509	0.0790963	1.38755	OG0010086	1.10184	0	Zm00001eb023530
OG0000164	55.837	-0.545799	0.288161	0.00838055	0.0422092	1.74692	OG0000164	1.37459	1	Zm00001eb023590
OG0000164.1	50.1797	-0.730702	0.286958	0.00108218	0.00969431	1.70053	OG0000164.1	2.01348	1	Zm00001eb023590
OG0000164.2	55.2212	-0.938427	0.239858	7.57476e-06	0.000226989	1.74211	OG0000164.2	3.64399	1	Zm00001eb023590
OG0010087	1545.05	-0.486306	0.270251	0.0150768	0.0632738	3.18894	OG0010087	1.19878	1	Zm00001eb023600
OG0010079	33.0826	0.219214	0.313521	0.187447	0.357427	1.5196	OG0010079	0.446813	1	Zm00001eb023620
OG0010076	289.359	0.0800674	0.118658	0.468709	0.643885	2.46144	OG0010076	0.191192	0	Zm00001eb023660
OG0016532	42.0951	-0.28032	0.261032	0.117878	0.263909	1.62423	OG0016532	0.578546	0	Zm00001eb023690
OG0006400	92.8694	0.293249	0.210816	0.0776875	0.198367	1.96787	OG0006400	0.702531	0	Zm00001eb023780
OG0016526	85.3787	0.0332993	0.169786	0.81699	0.894069	1.93135	OG0016526	0.048629	2	Zm00001eb023810
OG0016525	571.238	0.817491	0.26781	0.000244872	0.00317139	2.75682	OG0016525	2.49875	1	Zm00001eb023820
OG0016524	63.8603	0.139598	0.194441	0.371116	0.556869	1.80523	OG0016524	0.254247	0	Zm00001eb023830
OG0016523	31.4016	-0.310945	0.260795	0.0914154	0.221525	1.49695	OG0016523	0.654577	1	Zm00001eb023840
OG0016520	68.7888	-0.0183811	0.213859	0.899918	0.943869	1.83752	OG0016520	0.0250882	1	Zm00001eb023870
OG0016519	197.174	0.122494	0.183239	0.423306	0.60447	2.29485	OG0016519	0.218625	1	Zm00001eb023880
OG0016518	79.7004	0.470021	0.179869	0.00260083	0.0183146	1.90146	OG0016518	1.7372	0	Zm00001eb023890
OG0010074	132.017	0.283722	0.177823	0.060956	0.166851	2.12063	OG0010074	0.77767	0	Zm00001eb023910
OG0006398	42.7098	0.0598391	0.197918	0.699524	0.819181	1.63053	OG0006398	0.0866203	0	Zm00001eb023920
OG0010073	72.6672	0.182818	0.278988	0.272113	0.456244	1.86134	OG0010073	0.340803	1	Zm00001eb023950
OG0010072	52.88	-0.599162	0.328418	0.00914624	0.0447397	1.72329	OG0010072	1.34931	1	Zm00001eb023970
OG0004110	271.868	0.0509888	0.138426	0.688725	0.812561	2.43436	OG0004110	0.090144	0	Zm00001eb024130
OG0010069	43.3047	0.0938337	0.209757	0.561931	0.721375	1.63653	OG0010069	0.141839	0	Zm00001eb024190
OG0016509	157.538	0.335893	0.204713	0.0443911	0.134158	2.19739	OG0016509	0.872385	1	Zm00001eb024200
OG0006395	107.465	0.0846932	0.167499	0.556679	0.716929	2.03127	OG0006395	0.144524	0	Zm00001eb024210
OG0002574	309.752	0.673596	0.151668	1.60509e-06	6.92509e-05	2.49101	OG0002574	4.15957	0	Zm00001eb024230
OG0006393	76.5425	0.457685	0.185582	0.00428171	0.0261206	1.8839	OG0006393	1.58302	0	Zm00001eb024240
OG0010068	40.6656	0.283808	0.199859	0.0802224	0.202414	1.60923	OG0010068	0.693759	0	Zm00001eb024270
OG0010067	283.516	0.628324	0.182151	0.000111008	0.00174244	2.45258	OG0010067	2.75884	0	Zm00001eb024280
OG0016499	246.111	0.103668	0.146738	0.425346	0.606142	2.39113	OG0016499	0.217426	1	Zm00001eb024330
OG0016501	190.637	0.291838	0.142685	0.0245513	0.0888287	2.28021	OG0016501	1.05145	1	Zm00001eb024360
OG0010062	55.342	-0.91625	0.305838	0.000206866	0.00277445	1.74306	OG0010062	2.55682	0	Zm00001eb024380
OG0016502	180.945	0.0771096	0.235848	0.640046	0.779196	2.25755	OG0016502	0.108353	0	Zm00001eb024430
OG0004105	68.9285	-0.510169	0.242408	0.00726056	0.037984	1.8384	OG0004105	1.4204	1	Zm00001eb024460
OG0010066	72.3838	-0.274732	0.181748	0.0688537	0.181732	1.85964	OG0010066	0.740568	0	Zm00001eb024490
OG0016505	42.5729	0.0786953	0.185804	0.604854	0.7545	1.62913	OG0016505	0.12234	0	Zm00001eb024550
OG0002572	105.618	-0.148042	0.204973	0.350208	0.536971	2.02374	OG0002572	0.270049	0	Zm00001eb024570
OG0004103	53.6155	-1.8906	0.603075	4.53822e-05	0.000887501	1.72929	OG0004103	3.05183	1	Zm00001eb024680
OG0010057	72.7894	0.159946	0.288889	0.338913	0.525674	1.86207	OG0010057	0.279284	0	Zm00001eb024750
OG0006386	72.4452	-0.190597	0.200309	0.227617	0.406444	1.86001	OG0006386	0.390999	0	Zm00001eb024850
OG0001097	89.6746	-0.511306	0.238474	0.00607515	0.0334694	1.95267	OG0001097	1.47535	0	Zm00001eb024870
OG0016495	91.6392	0.137245	0.143568	0.28834	0.473753	1.96208	OG0016495	0.324448	1	Zm00001eb024890
OG0006385	145.021	-0.0372694	0.240939	0.817893	0.894394	2.16143	OG0006385	0.048471	0	Zm00001eb024910
OG0010055	72.7774	-0.23631	0.252415	0.175687	0.342767	1.862	OG0010055	0.465001	0	Zm00001eb024920
OG0016494	89.7309	-0.130496	0.178645	0.370584	0.556478	1.95294	OG0016494	0.254552	0	Zm00001eb024960
OG0001095	158.002	-0.109111	0.143385	0.394363	0.577948	2.19866	OG0001095	0.238111	0	Zm00001eb025020
OG0001094	1238.68	0.1628	0.116961	0.130869	0.282953	3.09296	OG0001094	0.548285	0	Zm00001eb025040
OG0004453	433.913	-0.193889	0.317802	0.219113	0.396284	2.6374	OG0004453	0.401993	0	Zm00001eb025060
OG0010052	507.237	0.101306	0.273986	0.652574	0.788085	2.70521	OG0010052	0.103427	0	Zm00001eb025100
OG0016489	85.1564	-0.038375	0.169795	0.789063	0.879233	1.93022	OG0016489	0.055896	1	Zm00001eb025170
OG0002569	37.6178	-0.0905816	0.259327	0.551631	0.712581	1.57539	OG0002569	0.147166	0	Zm00001eb025180
OG0016488	286.521	-0.204896	0.17087	0.159009	0.320569	2.45716	OG0016488	0.494079	1	Zm00001eb025190
OG0016486	142.432	0.117235	0.16832	0.414558	0.596317	2.15361	OG0016486	0.224522	0	Zm00001eb025210
OG0000583	34.3321	-0.136244	0.352851	0.0995597	0.235679	1.5357	OG0000583	0.627679	0	Zm00001eb025230
OG0016484	33.9054	0.690666	0.395845	0.00852135	0.0426335	1.53027	OG0016484	1.37025	0	Zm00001eb025290
OG0006382	290.422	0.0497932	0.17497	0.736769	0.84509	2.46303	OG0006382	0.0730972	0	Zm00001eb025300
OG0010049	89.9365	0.322145	0.181122	0.0352093	0.114492	1.95394	OG0010049	0.941224	1	Zm00001eb025310
OG0001659	53.044	0.219311	0.223666	0.199326	0.372151	1.72464	OG0001659	0.429281	0	Zm00001eb025340
OG0016483	56.5433	0.106238	0.17282	0.4604	0.637299	1.75238	OG0016483	0.195657	0	Zm00001eb025390
OG0001660	154.303	0.237017	0.160506	0.0892657	0.218273	2.18837	OG0001660	0.661001	1	Zm00001eb025400
OG0006383	219.643	0.322356	0.139169	0.0107016	0.0497209	2.34172	OG0006383	1.30346	1	Zm00001eb025420
OG0006383.1	107.79	0.0569943	0.175102	0.702548	0.821293	2.03258	OG0006383.1	0.0855018	1	Zm00001eb025420
OG0000081	112.826	-0.707426	0.209606	9.58627e-05	0.00154903	2.05241	OG0000081	2.80994	0	Zm00001eb025460
OG0010047	470.691	-0.200767	0.13013	0.0892311	0.218263	2.67274	OG0010047	0.661021	0	Zm00001eb025470
OG0010046	201.597	-0.744542	0.451242	0.00739086	0.038511	2.30448	OG0010046	1.41442	2	Zm00001eb025490
OG0016479	156.237	0.0691484	0.153868	0.607263	0.756451	2.19379	OG0016479	0.121219	0	Zm00001eb025500
OG0016477	94.4139	-0.294827	0.277427	0.116956	0.262583	1.97504	OG0016477	0.580734	0	Zm00001eb025540
OG0006380	224.272	0.440477	0.268163	0.0265794	0.0941452	2.35077	OG0006380	1.0262	2	Zm00001eb025550
OG0004099	511.662	0.0590318	0.125056	0.604689	0.754426	2.70898	OG0004099	0.122383	1	Zm00001eb025560
OG0016474	37.5921	0.203678	0.287437	0.230388	0.409743	1.5751	OG0016474	0.387488	0	Zm00001eb025650
OG0010041	35.6879	0.32049	0.278992	0.0928986	0.22402	1.55252	OG0010041	0.649713	0	Zm00001eb025670
OG0016472	21.3801	-0.0902485	0.282853	0.536183	0.700243	1.33001	OG0016472	0.154751	0	Zm00001eb025720
OG0008313	229.609	-0.529502	0.187652	0.000991911	0.00906131	2.36099	OG0008313	2.04281	0	Zm00001eb025800
OG0000364	43.4943	-0.15017	0.288107	0.379045	0.564071	1.63843	OG0000364	0.248666	0	Zm00001eb025810
OG0003399	73.1524	-0.394651	0.291438	0.0480063	0.141607	1.86423	OG0003399	0.848916	0	Zm00001eb025840
OG0010040	42.235	-2.05206	0.434851	5.89262e-08	4.56248e-06	1.62567	OG0010040	5.3408	0	Zm00001eb025850
OG0002567	27.7955	-0.263247	0.405672	0.0896589	0.219007	1.44397	OG0002567	0.659542	0	Zm00001eb025860
OG0001091	82.5339	-0.387598	0.278212	0.0493457	0.144427	1.91663	OG0001091	0.840351	1	Zm00001eb025880
OG0001091.1	80.4889	-0.320172	0.30582	0.103184	0.241829	1.90574	OG0001091.1	0.616492	1	Zm00001eb025880
OG0002566	27.5866	-0.742029	0.422535	0.00658158	0.0355619	1.4407	OG0002566	1.44902	0	Zm00001eb025890
OG0016463	46.9912	-1.21691	0.390417	8.95291e-05	0.00147066	1.67202	OG0016463	2.83249	0	Zm00001eb026010
OG0010031	240.319	-0.0169473	0.143637	0.884231	0.934389	2.38079	OG0010031	0.0294725	0	Zm00001eb026120
OG0000593	47.4762	0.191628	0.352091	0.270331	0.454185	1.67648	OG0000593	0.342767	1	Zm00001eb026170
OG0017453	1160.24	0.115819	0.106806	0.249984	0.432813	3.06455	OG0017453	0.3637	0	Zm00001eb026200
OG0016451	59.8519	0.0937668	0.19923	0.55317	0.713839	1.77708	OG0016451	0.1464	0	Zm00001eb026220
OG0000337.10	15.5183	-0.232072	0.386354	0.15049	0.309093	1.19084	OG0000337.10	0.509911	0	Zm00001eb026230
OG0003355	67.9812	-0.121344	0.277073	0.39743	0.580588	1.83239	OG0003355	0.236132	1	Zm00001eb026260
OG0016450	61.0022	-0.110865	0.192484	0.475251	0.649322	1.78535	OG0016450	0.18754	0	Zm00001eb026330
OG0001796	91.8914	-0.188486	0.384733	0.0435577	0.132684	1.96327	OG0001796	0.877182	0	Zm00001eb026340
OG0016449	38.2815	-0.18796	0.245794	0.275477	0.460266	1.58299	OG0016449	0.336991	0	Zm00001eb026400
OG0010030	216.045	-0.306876	0.143082	0.0156551	0.0650923	2.33454	OG0010030	1.18647	0	Zm00001eb026420
OG0006371	50.3682	-0.0601669	0.271033	0.664061	0.794853	1.70216	OG0006371	0.099713	0	Zm00001eb026430
OG0010028	21.4034	-0.0559007	0.265814	0.70733	0.824595	1.33048	OG0010028	0.0837596	1	Zm00001eb026440
OG0006370	55.1631	-0.366024	0.295671	0.0591998	0.1632	1.74165	OG0006370	0.787279	0	Zm00001eb026490
OG0010023	59.9241	-0.371909	0.254865	0.0452555	0.135899	1.7776	OG0010023	0.866783	0	Zm00001eb026630
OG0010023.1	60.3253	-0.417764	0.291658	0.038002	0.12059	1.7805	OG0010023.1	0.91869	0	Zm00001eb026630
OG0021471	333.458	0.303139	0.162337	0.0324419	0.108473	2.52304	OG0021471	0.964679	0	Zm00001eb026650
OG0010022	34.9852	-0.968261	0.445458	0.00192854	0.0145826	1.54388	OG0010022	1.83617	1	Zm00001eb026670
OG0010020	30.1811	-0.144556	0.29794	0.336538	0.523236	1.47973	OG0010020	0.281303	2	Zm00001eb026690
OG0016440	126.79	-0.417352	0.232661	0.0199806	0.0766682	2.10309	OG0016440	1.11538	0	Zm00001eb026700
OG0010019	899.234	0.201496	0.188971	0.192416	0.36361	2.95387	OG0010019	0.439365	1	Zm00001eb026710
OG0010018	480.579	0.320775	0.09825	0.000638276	0.00653982	2.68176	OG0010018	2.18443	0	Zm00001eb026810
OG0000584	55.7253	-0.148383	0.276159	0.366126	0.552565	1.74605	OG0000584	0.257617	0	Zm00001eb026820
OG0007149	68.9897	0.0865306	0.253448	0.599435	0.750354	1.83878	OG0007149	0.124734	1	Zm00001eb026860
OG0007149.1	72.0639	0.192195	0.275104	0.272141	0.456244	1.85772	OG0007149.1	0.340803	1	Zm00001eb026860
OG0001658	446.986	-0.323725	0.167787	0.0239103	0.0872368	2.65029	OG0001658	1.0593	0	Zm00001eb026880
OG0015681	38.0858	0.0532439	0.203155	0.737925	0.845739	1.58076	OG0015681	0.0727637	0	Zm00001eb026930
OG0016436	158.939	-0.0539401	0.137986	0.664035	0.794853	2.20123	OG0016436	0.099713	0	Zm00001eb026990
OG0006363	235.842	-0.839474	0.267065	0.000157515	0.00227215	2.37262	OG0006363	2.64356	0	Zm00001eb027100
OG0010038	328.14	-0.436629	0.183653	0.0056489	0.0320635	2.51606	OG0010038	1.49399	2	Zm00001eb027200
OG0005034	214.118	-0.0640537	0.134066	0.596306	0.747876	2.33065	OG0005034	0.126171	0	Zm00001eb027340
OG0000016	60.842	-0.169529	0.347061	0.178984	0.347253	1.7842	OG0000016	0.459354	0	Zm00001eb027400
OG0000016.17	60.926	0.0147882	0.264851	0.920669	0.955074	1.7848	OG0000016.17	0.0199629	0	Zm00001eb027410
OG0008560	38.7563	-0.0026228	0.27477	0.97918	0.99043	1.58834	OG0008560	0.00417604	1	Zm00001eb027550
OG0001972	856.714	-0.398817	0.128543	0.000776971	0.00753	2.93284	OG0001972	2.12321	0	Zm00001eb027590
OG0016423	101.763	-0.372348	0.249985	0.0374033	0.119484	2.00759	OG0016423	0.922691	1	Zm00001eb027760
OG0006578.3	38.373	0.553813	0.507651	0.0280608	0.0978212	1.58403	OG0006578.3	1.00957	0	Zm00001eb027780
OG0010012	458.19	0.0451047	0.10061	0.642908	0.781159	2.66105	OG0010012	0.107261	0	Zm00001eb027800
OG0016428	51.9235	-1.20534	0.371056	5.97637e-05	0.00107275	1.71536	OG0016428	2.9695	0	Zm00001eb027810
OG0001654	164.887	-0.319796	0.154556	0.0185239	0.0728944	2.21719	OG0001654	1.13731	0	Zm00001eb027820
OG0010014	91.8774	0.0397896	0.162085	0.776148	0.871554	1.96321	OG0010014	0.0597056	0	Zm00001eb027830
OG0004090	198.315	0.0344901	0.11323	0.751009	0.854658	2.29736	OG0004090	0.0682075	0	Zm00001eb027880
OG0011141	154.492	0.156329	0.169687	0.28056	0.466012	2.18891	OG0011141	0.331603	1	Zm00001eb027920
OG0013969	88.2082	0.144005	0.24482	0.413551	0.595167	1.94551	OG0013969	0.225361	1	Zm00001eb027940
OG0010009	538.034	-0.125601	0.21522	0.457854	0.635436	2.73081	OG0010009	0.196928	1	Zm00001eb027970
OG0001863	122.1	0.0295639	0.179943	0.837634	0.907064	2.08671	OG0001863	0.042362	0	Zm00001eb028000
OG0004089	29.8603	0.104547	0.238171	0.524319	0.69046	1.47509	OG0004089	0.160861	1	Zm00001eb028020
OG0010008	1468.61	0.670437	0.279073	0.00211659	0.0156198	3.16691	OG0010008	1.80633	0	Zm00001eb028030
OG0003356	177.571	-0.10609	0.174868	0.459199	0.636252	2.24937	OG0003356	0.196371	0	Zm00001eb028060
OG0001090	335.971	-0.415901	0.174721	0.00580822	0.0326519	2.5263	OG0001090	1.48609	0	Zm00001eb028110
OG0023085	38.1957	-0.120131	0.293776	0.423189	0.604364	1.58201	OG0023085	0.218702	1	Zm00001eb028160
OG0019431	86.7302	-0.154762	0.147844	0.240896	0.422193	1.93817	OG0019431	0.374488	1	Zm00001eb028170
OG0003352	110.909	0.100276	0.193746	0.524449	0.69046	2.04497	OG0003352	0.160861	1	Zm00001eb028190
OG0013160	310.824	-0.546855	0.151487	6.59251e-05	0.00115583	2.49252	OG0013160	2.93711	0	Zm00001eb028250
OG0005567	270.343	-0.213222	0.147674	0.0999335	0.23617	2.43191	OG0005567	0.626775	0	Zm00001eb028280
OG0023610	258.987	-0.0565503	0.131638	0.635175	0.775309	2.41328	OG0023610	0.110525	0	Zm00001eb028290
OG0001420	269.724	-0.613022	0.191098	0.000230355	0.00301885	2.43092	OG0001420	2.52016	0	Zm00001eb028310
OG0023704	233.06	-0.55634	0.155072	6.16717e-05	0.00109601	2.36747	OG0023704	2.96018	0	Zm00001eb028370
OG0013399	67.136	-0.0468634	0.205707	0.766353	0.86461	1.82696	OG0013399	0.0631799	0	Zm00001eb028380
OG0003450	48.7597	-0.3299	0.328214	0.0806758	0.203129	1.68806	OG0003450	0.692228	2	Zm00001eb028400
OG0023706	458.003	0.248791	0.172982	0.0915923	0.221766	2.66087	OG0023706	0.654105	0	Zm00001eb028430
OG0011204	143.251	0.123549	0.210909	0.448375	0.626832	2.1561	OG0011204	0.202849	1	Zm00001eb028440
OG0011204.1	174.361	0.268007	0.182534	0.0795453	0.201309	2.24145	OG0011204.1	0.696138	1	Zm00001eb028440
OG0005358	134.793	0.159985	0.121509	0.149332	0.307464	2.12967	OG0005358	0.512205	0	Zm00001eb028460
OG0008396	25.9086	-0.149044	0.277181	0.360481	0.547507	1.41344	OG0008396	0.261611	0	Zm00001eb028490
OG0023707	117.411	0.0527492	0.144252	0.68538	0.810616	2.06971	OG0023707	0.0911851	0	Zm00001eb028500
OG0023712	44.9779	-0.0998332	0.204669	0.527566	0.693011	1.653	OG0023712	0.15926	1	Zm00001eb028560
OG0023713	63.0956	-0.196303	0.221753	0.236763	0.417505	1.8	OG0023713	0.379339	1	Zm00001eb028570
OG0000424	15.3892	0.00508968	0.304615	0.988564	0.994186	1.18722	OG0000424	0.00253243	1	Zm00001eb028620
OG0023717	137.286	0.222024	0.178671	0.141339	0.296505	2.13763	OG0023717	0.527967	0	Zm00001eb028670
OG0013476	44.6162	0.0145371	0.253037	0.963177	0.981751	1.64949	OG0013476	0.0079986	0	Zm00001eb028680
OG0003451	496.613	0.286046	0.136567	0.0213077	0.0801511	2.69602	OG0003451	1.09609	0	Zm00001eb028710
OG0023720	117.325	0.161488	0.149134	0.217449	0.394221	2.06939	OG0023720	0.40426	0	Zm00001eb028740
OG0003452	476.204	0.207842	0.115134	0.0532168	0.151939	2.67779	OG0003452	0.818331	0	Zm00001eb028750
OG0023722	165.636	-0.421893	0.176501	0.00531845	0.030706	2.21915	OG0023722	1.51278	0	Zm00001eb028780
OG0005360	36.6353	-0.0827595	0.234098	0.605574	0.754942	1.5639	OG0005360	0.122086	0	Zm00001eb028820
OG0008356	40.7892	-0.0709473	0.243843	0.656704	0.790771	1.61055	OG0008356	0.101949	1	Zm00001eb028860
OG0008356.1	41.4659	0.026224	0.224346	0.874393	0.928244	1.61769	OG0008356.1	0.0323378	1	Zm00001eb028860
OG0004313	252.828	0.146659	0.20374	0.348617	0.535563	2.40282	OG0004313	0.271189	1	Zm00001eb028980
OG0004313.3	297.942	-0.0278915	0.184071	0.854655	0.916461	2.47413	OG0004313.3	0.0378862	1	Zm00001eb028980
OG0013479	558.33	0.52433	0.178404	0.000801018	0.00769933	2.74689	OG0013479	2.11355	1	Zm00001eb029010
OG0013481	2056.88	0.933177	0.160256	8.11919e-10	1.38451e-07	3.31321	OG0013481	6.8587	1	Zm00001eb029200
OG0008400	296.958	-0.0289664	0.103687	0.767336	0.865061	2.47269	OG0008400	0.0629533	0	Zm00001eb029250
OG0013482	45.1797	-1.64988	0.452708	8.25603e-06	0.000239391	1.65494	OG0013482	3.62089	1	Zm00001eb029300
OG0008401	141.322	0.00666544	0.120578	0.952822	0.9755	2.15021	OG0008401	0.0107727	0	Zm00001eb029330
OG0008402	85.1535	-0.305575	0.189329	0.049635	0.144919	1.9302	OG0008402	0.838875	0	Zm00001eb029380
OG0008403	39.3217	-0.102076	0.267249	0.520076	0.687285	1.59463	OG0008403	0.162863	0	Zm00001eb029400
OG0000598	27.1161	0.290529	0.345836	0.121407	0.269015	1.43323	OG0000598	0.570224	0	Zm00001eb029460
OG0023736	40.9369	-0.110949	0.278361	0.486028	0.65827	1.61212	OG0023736	0.181596	1	Zm00001eb029470
OG0003456	68.9943	-0.366639	0.233424	0.0391759	0.123042	1.83881	OG0003456	0.909947	0	Zm00001eb029510
OG0013486	160.513	-0.079611	0.218978	0.621696	0.766564	2.20551	OG0013486	0.115452	1	Zm00001eb029530
OG0013488	67.0162	0.245045	0.167603	0.0916208	0.221798	1.82618	OG0013488	0.654043	1	Zm00001eb029550
OG0000485	663.814	-0.194453	0.138784	0.116242	0.261383	2.82205	OG0000485	0.582722	0	Zm00001eb029580
OG0000968	146.202	-0.0362437	0.180979	0.796131	0.88335	2.16495	OG0000968	0.0538673	0	Zm00001eb029640
OG0013489	24.0084	0.196892	0.276053	0.261168	0.445241	1.38036	OG0013489	0.351405	0	Zm00001eb029680
OG0023739	90.3108	0.236843	0.201038	0.142708	0.298536	1.95574	OG0023739	0.525003	1	Zm00001eb029730
OG0000481.32	54.3681	-0.803752	0.245177	0.00010407	0.00165084	1.73534	OG0000481.32	2.7823	0	Zm00001eb029740
OG0000481.34	54.0095	-1.06984	0.297197	2.66869e-05	0.00060112	1.73247	OG0000481.34	3.22104	0	Zm00001eb029740
OG0000481.36	54.4907	-1.06108	0.371698	0.000313818	0.00383216	1.73632	OG0000481.36	2.41656	0	Zm00001eb029740
OG0000481.38	55.3931	-0.972885	0.254177	1.20587e-05	0.000330897	1.74346	OG0000481.38	3.48031	0	Zm00001eb029740
OG0000816	62.4863	-0.578507	0.646062	0.0234734	0.0859843	1.79578	OG0000816	1.06558	0	Zm00001eb029860
OG0000816.1	102.453	-0.523086	0.649673	0.0275743	0.0967835	2.01052	OG0000816.1	1.0142	0	Zm00001eb029860
OG0010555	79.5892	0.0944542	0.273015	0.538054	0.701984	1.90085	OG0010555	0.153673	0	Zm00001eb029940
OG0023741	124.627	0.0034418	0.158486	0.979464	0.99043	2.09561	OG0023741	0.00417604	1	Zm00001eb029960
OG0008406	48.1641	-0.568464	0.341187	0.0103985	0.0488674	1.68272	OG0008406	1.31098	0	Zm00001eb029990
OG0002186	53.7761	-0.821014	0.331434	0.0011712	0.0101675	1.73059	OG0002186	1.99279	2	Zm00001eb030030
OG0002186.1	49.3616	-1.01884	0.384606	0.000548051	0.0058185	1.69339	OG0002186.1	2.23519	2	Zm00001eb030030
OG0002186.2	49.082	-0.907082	0.346718	0.000693364	0.00695988	1.69092	OG0002186.2	2.1574	2	Zm00001eb030030
OG0002186.3	60.5598	-0.805712	0.31952	0.00104134	0.00940492	1.78218	OG0002186.3	2.02665	2	Zm00001eb030030
OG0023742	107.792	-0.0614447	0.16942	0.678598	0.806134	2.03259	OG0023742	0.0935926	0	Zm00001eb030050
OG0005364	35.4727	-0.159143	0.252159	0.333868	0.520596	1.54989	OG0005364	0.283499	0	Zm00001eb030090
OG0023744	40.6357	0.262498	0.268625	0.147083	0.304542	1.60891	OG0023744	0.516353	0	Zm00001eb030110
OG0008407.1	47.0323	-0.030459	0.243858	0.845175	0.911049	1.6724	OG0008407.1	0.0404582	1	Zm00001eb030170
OG0023745	71.6352	0.594764	0.252291	0.00307224	0.0206411	1.85513	OG0023745	1.68527	0	Zm00001eb030190
OG0023746	68.9055	0.0933795	0.187803	0.540197	0.703434	1.83825	OG0023746	0.152776	1	Zm00001eb030210
OG0013494	201.076	0.430473	0.167146	0.00351177	0.0226588	2.30336	OG0013494	1.64476	0	Zm00001eb030220
OG0023748	53.7101	-0.0647812	0.176135	0.659657	0.792161	1.73006	OG0023748	0.101187	0	Zm00001eb030250
OG0000677	113.372	0.0997252	0.173835	0.490578	0.661991	2.05451	OG0000677	0.179148	0	Zm00001eb030300
OG0023749	201.648	-0.764129	0.211533	4.14464e-05	0.000827891	2.30459	OG0023749	3.08203	1	Zm00001eb030340
OG0023752	525.917	-0.0820644	0.113719	0.442425	0.621547	2.72092	OG0023752	0.206526	0	Zm00001eb030390
OG0023753	227.674	-0.0204756	0.170999	0.888931	0.936854	2.35731	OG0023753	0.0283279	1	Zm00001eb030400
OG0013495	55.2712	-0.414238	0.226725	0.019118	0.0743947	1.7425	OG0013495	1.12846	0	Zm00001eb030410
OG0023754	287.011	0.404041	0.155311	0.00342836	0.0223014	2.4579	OG0023754	1.65167	0	Zm00001eb030420
OG0013497	105.423	-0.029498	0.160988	0.834149	0.905036	2.02294	OG0013497	0.0433342	1	Zm00001eb030470
OG0023759	145.177	-0.0479646	0.130751	0.687035	0.811529	2.1619	OG0023759	0.090696	0	Zm00001eb030570
OG0013499	179.412	0.271313	0.159603	0.0519481	0.149089	2.25385	OG0013499	0.826553	0	Zm00001eb030640
OG0005368	1315.13	0.160756	0.129305	0.172118	0.337664	3.11897	OG0005368	0.471515	0	Zm00001eb030660
OG0005369	270.521	0.485273	0.137824	0.000129746	0.00195836	2.4322	OG0005369	2.70811	0	Zm00001eb030680
OG0008413	94.6945	0.176412	0.188561	0.253968	0.437192	1.97632	OG0008413	0.359328	0	Zm00001eb030710
OG0023763	134.042	0.268525	0.156545	0.0467946	0.139004	2.12724	OG0023763	0.856974	0	Zm00001eb030710
OG0001427	121.893	0.00458822	0.16997	0.976886	0.989388	2.08598	OG0001427	0.00463321	1	Zm00001eb030730
OG0003460	15.6066	-0.149458	0.316987	0.359982	0.546863	1.19331	OG0003460	0.262121	0	Zm00001eb030800
OG0002166	36.7526	-0.111083	0.28566	0.433237	0.613574	1.56529	OG0002166	0.212133	0	Zm00001eb030820
OG0003460.3	17.659	-0.425973	0.57692	0.0436959	0.133	1.24697	OG0003460.3	0.876147	0	Zm00001eb030840
OG0005370	130.998	-0.313334	0.187009	0.0407273	0.126299	2.11727	OG0005370	0.898598	0	Zm00001eb030870
OG0023767	52.8141	0.0222189	0.169271	0.875469	0.928698	1.72275	OG0023767	0.0321253	0	Zm00001eb030880
OG0013501	214.411	-0.112526	0.141679	0.366431	0.552733	2.33125	OG0013501	0.257485	0	Zm00001eb030890
OG0013502	26.5653	-0.364561	0.355841	0.0768186	0.196667	1.42432	OG0013502	0.706269	0	Zm00001eb030930
OG0013503	262.195	0.0309743	0.121137	0.783996	0.876382	2.41862	OG0013503	0.0573065	0	Zm00001eb030950
OG0008415	43.3633	-0.107792	0.250505	0.499773	0.670609	1.63712	OG0008415	0.173531	0	Zm00001eb030970
OG0002192	179.649	0.421813	0.143845	0.00125101	0.0106664	2.25443	OG0002192	1.97198	0	Zm00001eb030980
OG0002231	78.2729	0.13896	0.270383	0.48536	0.657646	1.89361	OG0002231	0.182008	0	Zm00001eb031060
OG0002231.3	78.427	-0.164472	0.326383	0.208989	0.383987	1.89447	OG0002231.3	0.415683	0	Zm00001eb031070
OG0023770	45.8389	-0.257478	0.239933	0.138108	0.292315	1.66123	OG0023770	0.534149	0	Zm00001eb031130
OG0001375	31.0892	0.223623	0.265149	0.207899	0.382916	1.49261	OG0001375	0.416896	0	Zm00001eb031150
OG0008419	46.3614	-0.485371	0.346258	0.0247676	0.0893404	1.66616	OG0008419	1.04895	1	Zm00001eb031170
OG0008420	39.4912	-1.16756	0.479776	0.000648135	0.00659367	1.5965	OG0008420	2.18087	1	Zm00001eb031210
OG0002193	251.134	0.134045	0.118465	0.208217	0.383257	2.39991	OG0002193	0.41651	1	Zm00001eb031220
OG0023772	28.5322	-0.0118743	0.295188	0.520496	0.687658	1.45533	OG0023772	0.162628	0	Zm00001eb031240
OG0023776	77.1141	0.00541346	0.170008	0.968341	0.984423	1.88713	OG0023776	0.00681838	2	Zm00001eb031280
OG0001428	105.428	-0.58568	0.235851	0.00223556	0.01634	2.02295	OG0001428	1.78675	0	Zm00001eb031290
OG0003464	80.7788	-0.104924	0.176263	0.473997	0.64829	1.9073	OG0003464	0.188231	0	Zm00001eb031300
OG0000278	251.627	-0.468077	0.186326	0.00323101	0.0213483	2.40076	OG0000278	1.67064	0	Zm00001eb031310
OG0013513	228.281	-0.152997	0.181756	0.308729	0.494546	2.35847	OG0013513	0.305793	0	Zm00001eb031330
OG0008421	166.832	0.23783	0.142222	0.0678441	0.179829	2.22228	OG0008421	0.745139	0	Zm00001eb031340
OG0005372	188.3	0.221973	0.129397	0.0612466	0.167359	2.27485	OG0005372	0.776351	0	Zm00001eb031400
OG0001429	78.561	0.0656744	0.160111	0.63959	0.778775	1.89521	OG0001429	0.108588	0	Zm00001eb031430
OG0023783	81.0609	-0.180544	0.150056	0.172715	0.338575	1.90881	OG0023783	0.470345	0	Zm00001eb031510
OG0023785	113.833	0.243782	0.155078	0.0729599	0.189017	2.05627	OG0023785	0.723498	1	Zm00001eb031520
OG0001430	323.309	0.576449	0.151148	2.88634e-05	0.00063411	2.50962	OG0001430	3.19784	1	Zm00001eb031590
OG0008423	78.9785	-0.0416851	0.212496	0.796944	0.883889	1.89751	OG0008423	0.0536023	0	Zm00001eb031610
OG0002195	125.359	-0.214396	0.149212	0.104526	0.243968	2.09815	OG0002195	0.612667	0	Zm00001eb031640
OG0023789	167.073	-0.342204	0.145156	0.00775228	0.0398677	2.22291	OG0023789	1.39938	0	Zm00001eb031650
OG0008424	60.289	0.158014	0.204715	0.322494	0.508745	1.78024	OG0008424	0.2935	1	Zm00001eb031690
OG0005375	88.9175	0.0613473	0.215105	0.704922	0.82267	1.94899	OG0005375	0.0847744	0	Zm00001eb031700
OG0013522	56.0284	0.486954	0.280376	0.0184013	0.0726515	1.74841	OG0013522	1.13876	2	Zm00001eb031790
OG0023800	66.8542	-0.0469869	0.164183	0.737065	0.845251	1.82513	OG0023800	0.0730142	0	Zm00001eb031800
OG0003468	63.5231	0.316764	0.209064	0.0601912	0.165295	1.80293	OG0003468	0.78174	0	Zm00001eb031810
OG0008428	47.5057	-0.608753	0.322422	0.00648345	0.0351776	1.67675	OG0008428	1.45373	0	Zm00001eb031820
OG0023805	186.559	-0.0741158	0.278476	0.601828	0.752364	2.27082	OG0023805	0.123572	0	Zm00001eb031840
OG0023806	998.637	-0.0525243	0.151114	0.693229	0.815104	2.99941	OG0023806	0.088787	0	Zm00001eb031850
OG0023807	21.9701	0.00212495	0.292526	0.987913	0.993806	1.34183	OG0023807	0.00269847	0	Zm00001eb031880
OG0023808	237.061	0.262265	0.154777	0.0555973	0.156537	2.37486	OG0023808	0.805383	1	Zm00001eb031900
OG0003469	96.2201	-0.0143104	0.159755	0.918077	0.953343	1.98327	OG0003469	0.0207507	0	Zm00001eb031930
OG0023810	37.8762	1.04204	0.597966	0.00205793	0.0153132	1.57837	OG0023810	1.81493	0	Zm00001eb031940
OG0023811	347.962	0.26916	0.110228	0.00958671	0.0463293	2.54153	OG0023811	1.33414	0	Zm00001eb031970
OG0023813	179.355	0.188102	0.145115	0.147776	0.305446	2.25371	OG0023813	0.515066	0	Zm00001eb031980
OG0003471	81.8194	-0.189072	0.183006	0.197486	0.369922	1.91286	OG0003471	0.43189	0	Zm00001eb032000
OG0023814	35.0158	-0.376616	0.523031	0.0441806	0.133798	1.54426	OG0023814	0.87355	0	Zm00001eb032020
OG0000969	51.3672	-0.848934	0.206777	5.91814e-06	0.000187547	1.71069	OG0000969	3.72689	0	Zm00001eb032030
OG0008431	191.687	0.122488	0.141833	0.336812	0.523334	2.28259	OG0008431	0.281221	1	Zm00001eb032060
OG0008752	65.6909	0.0313769	0.167727	0.83146	0.903398	1.8175	OG0008752	0.0441211	0	Zm00001eb032160
OG0002196	77.8173	-0.00150034	0.199357	0.986934	0.99375	1.89108	OG0002196	0.00272279	1	Zm00001eb032200
OG0023818	36.1252	-1.38495	0.660611	0.000948442	0.00875918	1.55781	OG0023818	2.05754	0	Zm00001eb032220
OG0023819	963.356	0.440148	0.149909	0.00104279	0.00941205	2.98379	OG0023819	2.02632	0	Zm00001eb032230
OG0005379	3997.41	0.277213	0.20333	0.0909755	0.220998	3.60178	OG0005379	0.655612	3	Zm00001eb032290
OG0023820	22.9672	-1.28357	0.506755	0.000375713	0.00442169	1.36111	OG0023820	2.35441	2	Zm00001eb032310
OG0023822	395.542	0.399465	0.201805	0.0168919	0.0684204	2.59719	OG0023822	1.16481	0	Zm00001eb032340
OG0003474	1947.95	0.399234	0.251709	0.033042	0.109787	3.28958	OG0003474	0.959448	1	Zm00001eb032380
OG0003476	31.5729	-0.45137	0.316165	0.0319697	0.10736	1.49931	OG0003476	0.969158	0	Zm00001eb032500
OG0008433	117.219	0.117737	0.180754	0.435639	0.616183	2.069	OG0008433	0.21029	0	Zm00001eb032640
OG0000153	17.6223	-0.189348	0.324996	0.230094	0.409395	1.24606	OG0000153	0.387857	0	Zm00001eb032660
OG0008436	68.8563	-0.777825	0.394088	0.0041548	0.0255889	1.83794	OG0008436	1.59195	0	Zm00001eb032670
OG0008436.2	55.0074	-0.111511	0.2752	0.481693	0.654379	1.74042	OG0008436.2	0.18417	0	Zm00001eb032680
OG0003477	1222.65	0.382052	0.137918	0.00215658	0.0158659	3.0873	OG0003477	1.79954	1	Zm00001eb032690
OG0008435	55.8792	-0.25878	0.374997	0.130785	0.2829	1.74725	OG0008435	0.548368	0	Zm00001eb032730
OG0005383	142.374	-0.0466783	0.153378	0.725924	0.837613	2.15343	OG0005383	0.0769564	0	Zm00001eb032750
OG0023828	71.6207	0.21141	0.214261	0.206592	0.381245	1.85504	OG0023828	0.418796	0	Zm00001eb032760
OG0005384	424.222	0.240273	0.164784	0.0930233	0.224163	2.62759	OG0005384	0.649435	1	Zm00001eb032780
OG0023839	185.55	0.455062	0.167195	0.00208074	0.0154159	2.26846	OG0023839	1.81203	0	Zm00001eb032800
OG0023831	36.9524	-1.49694	0.459949	4.1762e-05	0.000830679	1.56764	OG0023831	3.08057	1	Zm00001eb032940
OG0023841	24.609	0.40731	0.418793	0.0569891	0.159032	1.39109	OG0023841	0.798515	0	Zm00001eb032970
OG0008617	1121.73	0.180364	0.178335	0.237867	0.418988	3.04989	OG0008617	0.377799	0	Zm00001eb033030
OG0002197	51.3515	-0.19697	0.182067	0.18834	0.358699	1.71055	OG0002197	0.44527	0	Zm00001eb033040
OG0023843	147.073	0.152604	0.208444	0.350026	0.536936	2.16753	OG0023843	0.270078	0	Zm00001eb033060
OG0002198	127.253	0.133396	0.166348	0.34877	0.53574	2.10467	OG0002198	0.271046	1	Zm00001eb033110
OG0023848	116.72	-0.132913	0.192997	0.39267	0.57641	2.06714	OG0023848	0.239268	0	Zm00001eb033130
OG0003478	117.323	-0.327104	0.194839	0.0398904	0.124567	2.06938	OG0003478	0.904596	1	Zm00001eb033150
OG0023852	80.6816	-0.0744959	0.167177	0.591562	0.743447	1.90677	OG0023852	0.12875	1	Zm00001eb033190
OG0023854	141.525	-0.727807	0.218496	0.000111526	0.00174541	2.15083	OG0023854	2.7581	0	Zm00001eb033220
OG0008442	739.817	-0.139308	0.139831	0.256693	0.440343	2.86912	OG0008442	0.356209	0	Zm00001eb033240
OG0011700	50.4194	-1.57676	0.57439	0.000362833	0.00429523	1.7026	OG0011700	2.36701	0	Zm00001eb033310
OG0013347	81.0089	-0.301345	0.218375	0.0727141	0.188825	1.90853	OG0013347	0.723942	1	Zm00001eb033390
OG0001414	307.582	0.014814	0.109175	0.891162	0.938131	2.48796	OG0001414	0.0277366	0	Zm00001eb033410
OG0023420	160.931	-0.830108	0.243686	5.6767e-05	0.00102928	2.20664	OG0023420	2.98747	1	Zm00001eb033440
OG0023421	15.0159	-0.167465	0.316935	0.264376	0.449166	1.17655	OG0023421	0.347594	0	Zm00001eb033460
OG0013349	108.47	0.557925	0.240838	0.00452068	0.0271848	2.03531	OG0013349	1.56567	0	Zm00001eb033480
OG0008310	45.6847	-0.830996	0.303308	0.000548379	0.0058185	1.65977	OG0008310	2.23519	0	Zm00001eb033550
OG0023418	42.5668	0.195533	0.259988	0.254726	0.437808	1.62907	OG0023418	0.358717	0	Zm00001eb033580
OG0000671	181.206	-0.0939759	0.141158	0.448303	0.626793	2.25817	OG0000671	0.202876	0	Zm00001eb033590
OG0000671.2	182.596	-0.112809	0.138022	0.356574	0.543384	2.26149	OG0000671.2	0.264894	0	Zm00001eb033590
OG0000075	65.0841	-0.0795549	0.181616	0.591818	0.743614	1.81348	OG0000075	0.128652	0	Zm00001eb033600
OG0023415	54.1904	0.0940142	0.201751	0.55044	0.711534	1.73392	OG0023415	0.147805	1	Zm00001eb033640
OG0023411	100.272	-0.581685	0.29438	0.0071147	0.0374571	2.00118	OG0023411	1.42647	1	Zm00001eb033650
OG0023409	87.4109	0.499364	0.225871	0.0068187	0.036336	1.94157	OG0023409	1.43966	0	Zm00001eb033670
OG0005292	44.9016	-0.339133	0.2627	0.0694704	0.182602	1.65226	OG0005292	0.738494	1	Zm00001eb033690
OG0023405	33.6815	-1.26915	0.518077	0.000516725	0.00558188	1.52739	OG0023405	2.25322	0	Zm00001eb033760
OG0013339	473.742	-0.145607	0.126675	0.206069	0.380622	2.67554	OG0013339	0.419506	1	Zm00001eb033780
OG0013338	49.9986	1.0224	0.487674	0.00141979	0.0115617	1.69896	OG0013338	1.93698	1	Zm00001eb033790
OG0003397	44.9101	0.242647	0.241079	0.166201	0.330371	1.65234	OG0003397	0.480998	0	Zm00001eb033820
OG0005291	226.297	-0.28544	0.279348	0.12342	0.271646	2.35468	OG0005291	0.565996	0	Zm00001eb033870
OG0005291.2	23.7369	-0.00945329	0.274496	0.964068	0.981949	1.37542	OG0005291.2	0.00791102	0	Zm00001eb033880
OG0013334	64.7243	0.351541	0.197942	0.0316545	0.106575	1.81107	OG0013334	0.972344	0	Zm00001eb033900
OG0023402	35.0201	0.173071	0.249551	0.310571	0.496165	1.54432	OG0023402	0.304374	0	Zm00001eb033910
OG0004908	45.4886	-1.53879	0.486559	4.58668e-05	0.0008917	1.6579	OG0004908	3.04978	0	Zm00001eb033930
OG0004908.1	31.6404	-1.84923	0.586837	5.28656e-05	0.00097962	1.50024	OG0004908.1	3.00894	0	Zm00001eb033930
OG0002169	154.863	-0.140916	0.184605	0.349818	0.536776	2.18995	OG0002169	0.270207	0	Zm00001eb033950
OG0000218	74.4363	-1.30199	0.297727	5.34379e-07	2.84552e-05	1.87179	OG0000218	4.54584	1	Zm00001eb033960
OG0013333	98.449	0.0455323	0.157003	0.738627	0.846398	1.99321	OG0013333	0.0724254	0	Zm00001eb034000
OG0023399	140.477	-0.0228318	0.123944	0.844826	0.91083	2.1476	OG0023399	0.0405629	0	Zm00001eb034010
OG0023397	32.9735	1.22411	0.47902	0.000518942	0.00558897	1.51816	OG0023397	2.25267	0	Zm00001eb034050
OG0003394	65.9984	0.034523	0.185751	0.822706	0.897247	1.81953	OG0003394	0.047088	0	Zm00001eb034060
OG0008300	229.471	0.0737977	0.107283	0.463247	0.639524	2.36073	OG0008300	0.194143	0	Zm00001eb034080
OG0013328	34.6955	-0.26488	0.246387	0.134614	0.288268	1.54027	OG0013328	0.540203	0	Zm00001eb034090
OG0005290	112.778	-0.0981143	0.203471	0.532241	0.697273	2.05223	OG0005290	0.156597	0	Zm00001eb034100
OG0012620	16.6492	0.0691139	0.304621	0.749486	0.853525	1.22139	OG0012620	0.068784	0	Zm00001eb034110
OG0013327	452.697	0.539734	0.185566	0.00088991	0.00834778	2.65581	OG0013327	2.07843	0	Zm00001eb034180
OG0023392	42.3131	-0.392565	0.391617	0.0633357	0.171465	1.62647	OG0023392	0.765825	1	Zm00001eb034200
OG0000337.50	15.5029	-0.192943	0.355228	0.203461	0.377461	1.19041	OG0000337.50	0.423128	0	Zm00001eb034230
OG0012614	314.97	0.0280298	0.285228	0.817972	0.894394	2.49827	OG0012614	0.048471	1	Zm00001eb034240
OG0002168	18.5247	0.0360337	0.287015	0.778094	0.872849	1.26775	OG0002168	0.0590608	1	Zm00001eb034260
OG0000217	134.404	-0.283055	0.383888	0.104064	0.243353	2.12841	OG0000217	0.613763	1	Zm00001eb034290
OG0002168.2	16.8015	-0.0406508	0.280209	0.733729	0.842885	1.22535	OG0002168.2	0.0742315	2	Zm00001eb034320
OG0007255	16.1593	0.00783675	0.287811	0.992236	0.996117	1.20842	OG0007255	0.00168946	0	Zm00001eb034500
OG0008295	40.0952	-0.318162	0.231215	0.0676619	0.179446	1.60309	OG0008295	0.746065	0	Zm00001eb034690
OG0013325	48.0038	-0.097351	0.207305	0.534729	0.69903	1.68128	OG0013325	0.155504	0	Zm00001eb034710
OG0023388	130.405	0.114236	0.142235	0.369734	0.555726	2.11529	OG0023388	0.255139	0	Zm00001eb034750
OG0023387	150.532	0.034782	0.142226	0.785117	0.876951	2.17763	OG0023387	0.0570247	1	Zm00001eb034760
OG0023386	18.6896	0.0160723	0.275801	0.911387	0.950193	1.2716	OG0023386	0.022188	0	Zm00001eb034780
OG0013323	88.2614	-0.380376	0.225349	0.0298041	0.101779	1.94577	OG0013323	0.992341	1	Zm00001eb034800
OG0023385	131.845	-1.21289	0.684685	0.00250351	0.0178055	2.12006	OG0023385	1.74945	0	Zm00001eb034810
OG0008294	37.2486	-0.456058	0.275738	0.0234768	0.0859843	1.57111	OG0008294	1.06558	1	Zm00001eb034820
OG0023384	38.9827	0.579573	0.28588	0.00757573	0.0392743	1.59087	OG0023384	1.40589	0	Zm00001eb034830
OG0003391	106.735	-0.261306	0.181554	0.0847415	0.210261	2.02831	OG0003391	0.677241	1	Zm00001eb034840
OG0013322	41.3533	0.035374	0.19793	0.824852	0.898561	1.61651	OG0013322	0.0464525	0	Zm00001eb034850
OG0023382	81.6717	-0.594566	0.340561	0.00879563	0.0435796	1.91207	OG0023382	1.36072	1	Zm00001eb034900
OG0000361	236.978	-0.219233	0.167981	0.129261	0.280705	2.37471	OG0000361	0.55175	0	Zm00001eb034940
OG0003965	22.4681	0.114451	0.300262	0.601131	0.751754	1.35157	OG0003965	0.123924	2	Zm00001eb034960
OG0000958	45.4692	0.193466	0.222489	0.244046	0.425526	1.65772	OG0000958	0.371074	1	Zm00001eb034980
OG0005286	595.172	0.5136	0.15137	0.000188982	0.00260037	2.77464	OG0005286	2.58496	0	Zm00001eb034990
OG0023380	167.23	-1.27188	0.36134	1.9022e-05	0.000469778	2.22331	OG0023380	3.32811	1	Zm00001eb035010
OG0005284	59.0116	0.0680839	0.173839	0.642412	0.78075	1.77094	OG0005284	0.107488	0	Zm00001eb035040
OG0013320	58.8284	-0.863714	0.324991	0.000625213	0.00643898	1.76959	OG0013320	2.19118	0	Zm00001eb035050
OG0000934	160.879	0.103507	0.151554	0.440213	0.620057	2.2065	OG0000934	0.207568	0	Zm00001eb035080
OG0008290	131.844	0.0968592	0.132297	0.420611	0.601761	2.12006	OG0008290	0.220576	0	Zm00001eb035230
OG0013318	68.34	0.0923746	0.189492	0.543151	0.705806	1.83467	OG0013318	0.151315	0	Zm00001eb035260
OG0023373	96.426	-0.0769991	0.159946	0.577944	0.733516	1.98419	OG0023373	0.13459	0	Zm00001eb035310
OG0000153.9	17.6687	-0.18328	0.31977	0.247749	0.429944	1.2472	OG0000153.9	0.366588	0	Zm00001eb035330
OG0002166.2	114.567	-0.10095	0.161338	0.468761	0.643894	2.05906	OG0002166.2	0.191185	0	Zm00001eb035360
OG0003390	635.173	0.0556077	0.0933041	0.542935	0.705589	2.80289	OG0003390	0.151448	0	Zm00001eb035370
OG0005282	90.852	0.143036	0.13637	0.249057	0.431669	1.95833	OG0005282	0.364849	1	Zm00001eb035390
OG0023369	163.386	0.330467	0.138127	0.00849237	0.042548	2.21321	OG0023369	1.37112	0	Zm00001eb035420
OG0013314	33.6609	0.10552	0.283371	0.462203	0.638807	1.52713	OG0013314	0.194631	1	Zm00001eb035550
OG0000180	155.592	-0.132283	0.333825	0.207658	0.382572	2.19199	OG0000180	0.417286	0	Zm00001eb035560
OG0002250	50.7444	-0.240537	0.26605	0.167535	0.33201	1.70539	OG0002250	0.478848	1	Zm00001eb035620
OG0013311	50.5678	0.094667	0.20171	0.553159	0.713839	1.70387	OG0013311	0.1464	0	Zm00001eb035630
OG0008289	753.617	0.198478	0.147752	0.129607	0.281158	2.87715	OG0008289	0.551049	0	Zm00001eb035640
OG0023360	48.6198	-0.314779	0.257928	0.0897002	0.219007	1.68681	OG0023360	0.659542	0	Zm00001eb035670
OG0023358	35.2568	-0.187216	0.250418	0.273238	0.457654	1.54724	OG0023358	0.339462	1	Zm00001eb035680
OG0005280	31.6722	-0.328091	0.385888	0.0852232	0.211035	1.50068	OG0005280	0.675646	0	Zm00001eb035710
OG0000956.5	324.825	0.38403	0.171058	0.00967662	0.0465439	2.51165	OG0000956.5	1.33214	0	Zm00001eb035730
OG0008286	522.229	0.235783	0.157121	0.0849615	0.210669	2.71786	OG0008286	0.676399	0	Zm00001eb035750
OG0023355	83.1519	0.62259	0.204579	0.00039522	0.00458762	1.91987	OG0023355	2.33841	0	Zm00001eb035790
OG0023353	286.255	0.0511866	0.158256	0.711924	0.827862	2.45675	OG0023353	0.082042	0	Zm00001eb035840
OG0013308	59.8964	-0.49257	0.21805	0.00546036	0.0313455	1.7774	OG0013308	1.50382	0	Zm00001eb035860
OG0006213	18.6177	-0.174531	0.331754	0.229308	0.408482	1.26993	OG0006213	0.388827	1	Zm00001eb035950
OG0023349	227.949	-0.143767	0.191485	0.366319	0.552698	2.35784	OG0023349	0.257512	2	Zm00001eb035960
OG0005278	53.9123	-0.737086	0.282163	0.00108796	0.00973392	1.73169	OG0005278	2.01171	0	Zm00001eb035970
OG0002164	93.7727	0.262986	0.228289	0.132645	0.285627	1.97208	OG0002164	0.544201	2	Zm00001eb036020
OG0001409	57.5502	-0.763384	0.317467	0.00161446	0.0127273	1.76005	OG0001409	1.89526	0	Zm00001eb036040
OG0023348	66.0715	-0.240125	0.241424	0.167087	0.331505	1.82001	OG0023348	0.47951	1	Zm00001eb036050
OG0002029	18.5202	-0.148577	0.348937	0.192298	0.363483	1.26765	OG0002029	0.439515	0	Zm00001eb036060
OG0006841	17.6585	-0.107345	0.337058	0.142229	0.297762	1.24695	OG0006841	0.52613	0	Zm00001eb036080
OG0013305	440.555	1.27845	0.209025	9.21108e-11	2.44332e-08	2.644	OG0013305	7.61202	3	Zm00001eb036130
OG0001756	35.4463	-0.0981858	0.236475	0.54636	0.707984	1.54957	OG0001756	0.149976	0	Zm00001eb036170
OG0001756.2	33.2795	-0.0920894	0.239416	0.57367	0.730098	1.52218	OG0001756.2	0.136619	0	Zm00001eb036170
OG0001756.4	34.1798	-0.0410682	0.240095	0.796285	0.883357	1.53377	OG0001756.4	0.0538639	0	Zm00001eb036170
OG0001756.6	94.553	-0.0252046	0.18682	0.873977	0.928078	1.97568	OG0001756.6	0.0324156	0	Zm00001eb036170
OG0002163.3	39.0477	-0.291406	0.206178	0.0733348	0.189783	1.5916	OG0002163.3	0.721743	1	Zm00001eb036250
OG0013302	88.7055	0.281215	0.171848	0.0571564	0.159405	1.94795	OG0013302	0.797499	1	Zm00001eb036270
OG0023343	62.526	0.0166852	0.182344	0.913961	0.951423	1.79606	OG0023343	0.0216265	0	Zm00001eb036300
OG0023339	95.5746	0.200967	0.15583	0.148213	0.305865	1.98034	OG0023339	0.514471	1	Zm00001eb036350
OG0023338	39.939	-0.163772	0.26741	0.33575	0.522521	1.6014	OG0023338	0.281896	2	Zm00001eb036440
OG0013296	428.348	0.020635	0.144175	0.871515	0.926975	2.6318	OG0013296	0.0329319	1	Zm00001eb036480
OG0007332	17.0041	-0.105997	0.328929	0.278688	0.463799	1.23055	OG0007332	0.33367	0	Zm00001eb036520
OG0023335	94.5726	-0.544083	0.30131	0.0111207	0.0510766	1.97577	OG0023335	1.29178	0	Zm00001eb036550
OG0008285	67.3352	0.28288	0.201	0.0820059	0.205503	1.82824	OG0008285	0.687183	1	Zm00001eb036560
OG0005274	615.248	0.120432	0.241984	0.470175	0.645078	2.78905	OG0005274	0.190388	1	Zm00001eb036610
OG0008283	61.6238	-0.244176	0.313769	0.165334	0.329198	1.78975	OG0008283	0.482543	0	Zm00001eb036630
OG0008282	118.774	0.801637	0.187623	3.14119e-06	0.000116868	2.07472	OG0008282	3.9323	1	Zm00001eb036640
OG0000438	83.5573	0.00274417	0.270642	0.938381	0.966136	1.92198	OG0000438	0.0149617	0	Zm00001eb036650
OG0007251	359.86	-0.0530784	0.227142	0.740877	0.847671	2.55613	OG0007251	0.0717725	1	Zm00001eb036720
OG0023330	472.399	-0.0624823	0.213331	0.693271	0.815104	2.67431	OG0023330	0.088787	1	Zm00001eb036720
OG0005272	131.151	0.239502	0.165454	0.0961622	0.229993	2.11777	OG0005272	0.638286	0	Zm00001eb036760
OG0023328	51.6472	-0.425324	0.266426	0.0266609	0.0943638	1.71305	OG0023328	1.02519	0	Zm00001eb036840
OG0005271	172.432	0.393008	0.154978	0.00427314	0.0261123	2.23662	OG0005271	1.58316	0	Zm00001eb036890
OG0010857	19.03	-0.125467	0.294875	0.370175	0.55607	1.27944	OG0010857	0.25487	0	Zm00001eb036900
OG0010857.1	30.2675	-0.0904756	0.252655	0.571605	0.728511	1.48098	OG0010857.1	0.137564	0	Zm00001eb036900
OG0000478	122.373	-1.01919	0.312957	8.7202e-05	0.00143903	2.08769	OG0000478	2.84193	0	Zm00001eb036910
OG0013290	501.085	0.0861861	0.187987	0.577555	0.733364	2.69991	OG0013290	0.13468	0	Zm00001eb036920
OG0005270	567.003	-0.253736	0.242398	0.142907	0.298659	2.75359	OG0005270	0.524825	1	Zm00001eb036930
OG0013289	1057.53	0.152991	0.151066	0.242193	0.423476	3.02429	OG0013289	0.373171	0	Zm00001eb036940
OG0000670	327.205	0.232182	0.135703	0.0600579	0.165024	2.51482	OG0000670	0.782453	0	Zm00001eb036950
OG0008277	137.111	-0.0880282	0.175975	0.544812	0.707131	2.13707	OG0008277	0.1505	1	Zm00001eb036970
OG0023327	152.816	0.291046	0.154435	0.035343	0.114797	2.18417	OG0023327	0.940071	0	Zm00001eb037010
OG0008275	40.161	0.0571115	0.223944	0.719524	0.833281	1.6038	OG0008275	0.0792084	0	Zm00001eb037020
OG0013287	54.9168	0.139448	0.190315	0.362607	0.549396	1.73971	OG0013287	0.260115	1	Zm00001eb037030
OG0013286	29.3852	0.0242648	0.243162	0.877816	0.930224	1.46813	OG0013286	0.0314125	0	Zm00001eb037040
OG0013285	78.7767	0.170504	0.19547	0.272512	0.456705	1.8964	OG0013285	0.340364	1	Zm00001eb037050
OG0000174	191.34	0.0695988	0.194261	0.708557	0.825331	2.28181	OG0000174	0.0833716	1	Zm00001eb037070
OG0005269	169.764	-0.258019	0.164146	0.0659374	0.176573	2.22985	OG0005269	0.753076	0	Zm00001eb037080
OG0008274	381.817	-0.0161659	0.224034	0.878259	0.93058	2.58186	OG0008274	0.0312465	1	Zm00001eb037110
OG0003384	92.941	-0.425272	0.275878	0.0289868	0.100026	1.96821	OG0003384	0.999888	1	Zm00001eb037120
OG0013283	171.877	-0.0971748	0.146546	0.441311	0.620689	2.23522	OG0013283	0.207126	0	Zm00001eb037170
OG0013282	91.4862	0.0391037	0.223232	0.814538	0.89262	1.96136	OG0013282	0.0493333	3	Zm00001eb037210
OG0023317	65.5184	-0.012106	0.173479	0.933049	0.962965	1.81636	OG0023317	0.0163896	0	Zm00001eb037230
OG0002812	25.0761	0.0759862	0.267625	0.746308	0.851646	1.39926	OG0002812	0.0697409	0	Zm00001eb037270
OG0008273	158.322	-0.331932	0.160362	0.0186327	0.073162	2.19954	OG0008273	1.13571	0	Zm00001eb037300
OG0023311	78.4667	0.334555	0.234468	0.0641127	0.173048	1.89469	OG0023311	0.761834	0	Zm00001eb037350
OG0002161	37.6209	-0.255396	0.244447	0.146553	0.30375	1.57543	OG0002161	0.517483	0	Zm00001eb037360
OG0013279	82.0315	0.00352871	0.150539	0.979431	0.99043	1.91398	OG0013279	0.00417604	1	Zm00001eb037380
OG0002160	54.0171	-0.200129	0.377498	0.112673	0.2563	1.73253	OG0002160	0.591251	0	Zm00001eb037410
OG0002160.2	43.3522	-0.153456	0.344021	0.187154	0.357154	1.63701	OG0002160.2	0.447144	0	Zm00001eb037410
OG0023305	64.4528	-0.118654	0.207896	0.454429	0.632456	1.80924	OG0023305	0.19897	0	Zm00001eb037460
OG0023304	124.452	-0.104646	0.186186	0.487183	0.65915	2.095	OG0023304	0.181016	0	Zm00001eb037470
OG0008271	84.477	-0.0794697	0.181166	0.597876	0.749058	1.92674	OG0008271	0.125485	0	Zm00001eb037500
OG0008270	90.0218	-0.15015	0.208014	0.349537	0.536515	1.95435	OG0008270	0.270418	1	Zm00001eb037520
OG0023301	191.626	-0.397729	0.199695	0.0164585	0.0672944	2.28245	OG0023301	1.17202	1	Zm00001eb037570
OG0002158	45.6703	0.166924	0.292129	0.301529	0.487565	1.65963	OG0002158	0.311967	1	Zm00001eb037600
OG0023214	123.808	1.02441	0.20489	6.17233e-08	4.72794e-06	2.09275	OG0023214	5.32533	3	Zm00001eb037640
OG0013230	180.031	0.532974	0.183909	0.000921265	0.00857937	2.25535	OG0013230	2.06654	1	Zm00001eb037680
OG0013231	63.7038	0.49465	0.514058	0.0267864	0.0946032	1.80417	OG0013231	1.02409	1	Zm00001eb037690
OG0023217	48.9221	-0.608122	0.446088	0.016068	0.0663664	1.68951	OG0023217	1.17805	0	Zm00001eb037730
OG0023218	73.608	0.0452729	0.244393	0.777732	0.87258	1.86693	OG0023218	0.0591948	0	Zm00001eb037740
OG0013233	123.457	-0.0556105	0.132015	0.642287	0.78075	2.09152	OG0013233	0.107488	0	Zm00001eb037820
OG0013236	38.7909	-0.161342	0.24923	0.336656	0.523249	1.58873	OG0013236	0.281291	1	Zm00001eb037970
OG0003373	39.647	-0.17641	0.255019	0.298439	0.484676	1.59821	OG0003373	0.314548	0	Zm00001eb037980
OG0021889	45.5953	-0.673447	0.593018	0.0149001	0.0627364	1.65892	OG0021889	1.20248	0	Zm00001eb037990
OG0008045	53.0644	0.212312	0.311647	0.221351	0.399122	1.7248	OG0008045	0.398894	0	Zm00001eb038010
OG0008045.1	81.4261	0.357326	0.303065	0.0683665	0.180813	1.91076	OG0008045.1	0.742771	0	Zm00001eb038010
OG0008045.2	52.4649	0.070517	0.270962	0.645959	0.783266	1.71987	OG0008045.2	0.106091	0	Zm00001eb038010
OG0023222	85.2163	0.0199002	0.135787	0.873093	0.927689	1.93052	OG0023222	0.0325974	0	Zm00001eb038040
OG0013239	98.7411	0.0867784	0.299995	0.557129	0.717397	1.9945	OG0013239	0.144241	0	Zm00001eb038090
OG0003374	64.8909	-0.076266	0.166628	0.600373	0.7512	1.81218	OG0003374	0.124244	1	Zm00001eb038160
OG0023228	33.7902	-0.366169	0.321518	0.0641378	0.173048	1.52879	OG0023228	0.761834	1	Zm00001eb038180
OG0000954	66.5552	-0.638524	0.255676	0.00171076	0.0133035	1.82318	OG0000954	1.87604	1	Zm00001eb038210
OG0003375	71.0304	0.0619004	0.180236	0.681851	0.808288	1.85144	OG0003375	0.0924338	0	Zm00001eb038230
OG0023232	57.8802	-1.14087	0.335834	3.94185e-05	0.000796377	1.76253	OG0023232	3.09888	2	Zm00001eb038250
OG0023233	292.349	-0.108067	0.237171	0.513022	0.681808	2.4659	OG0023233	0.166338	2	Zm00001eb038270
OG0013240	32.1543	-1.21013	0.474483	0.000356695	0.00424008	1.50724	OG0013240	2.37263	0	Zm00001eb038280
OG0023234	441.678	-0.11137	0.189223	0.480723	0.653619	2.64511	OG0023234	0.184675	1	Zm00001eb038290
OG0001403	80.9114	0.126645	0.170655	0.384775	0.569254	1.90801	OG0001403	0.244694	1	Zm00001eb038310
OG0001404	69.6897	-0.294876	0.235823	0.0936283	0.225211	1.84317	OG0001404	0.64741	0	Zm00001eb038350
OG0001153	403.09	0.273427	0.223619	0.114526	0.25891	2.6054	OG0001153	0.586852	1	Zm00001eb038370
OG0001153.1	496.247	0.348143	0.238525	0.0530742	0.151714	2.6957	OG0001153.1	0.818974	1	Zm00001eb038370
OG0023236	550.669	0.288848	0.18513	0.0631942	0.171211	2.74089	OG0023236	0.766468	1	Zm00001eb038410
OG0000477.7	53.4635	-0.0311694	0.199153	0.844622	0.910682	1.72806	OG0000477.7	0.0406333	0	Zm00001eb038470
OG0013244	494.696	0.172089	0.126752	0.140745	0.295693	2.69434	OG0013244	0.529159	0	Zm00001eb038490
OG0013244.1	391.776	0.216853	0.173749	0.145397	0.302406	2.59304	OG0013244.1	0.51941	0	Zm00001eb038490
OG0003377	630.121	0.253795	0.158853	0.0664165	0.177371	2.79942	OG0003377	0.751118	1	Zm00001eb038510
OG0012494.1	17.0355	0.166259	0.326361	0.395831	0.579259	1.23135	OG0012494.1	0.237128	0	Zm00001eb038560
OG0005256	52.6726	-0.872141	0.366951	0.00130521	0.0109765	1.72158	OG0005256	1.95954	0	Zm00001eb038580
OG0008255	58.6917	0.0489836	0.195749	0.754125	0.856697	1.76858	OG0008255	0.0671727	0	Zm00001eb038620
OG0023242	30.8747	-0.377338	0.254922	0.0428971	0.131199	1.4896	OG0023242	0.882069	1	Zm00001eb038650
OG0001405	469.205	-0.140822	0.125291	0.211738	0.387744	2.67136	OG0001405	0.411455	0	Zm00001eb038670
OG0023246	62.326	0.215303	0.191701	0.16916	0.333984	1.79467	OG0023246	0.476274	0	Zm00001eb038700
OG0013249	233.863	-0.575836	0.200403	0.000752732	0.00735981	2.36896	OG0013249	2.13313	0	Zm00001eb038710
OG0002943	210.571	-0.0896994	0.181865	0.540857	0.703953	2.3234	OG0002943	0.152456	0	Zm00001eb038720
OG0008258	54.9962	-0.0531508	0.181073	0.719671	0.833285	1.74033	OG0008258	0.0792066	0	Zm00001eb038860
OG0023252	478.322	0.282716	0.150174	0.0347333	0.11333	2.67972	OG0023252	0.945654	0	Zm00001eb038870
OG0013253	111.703	-0.0568135	0.232541	0.71961	0.833281	2.04806	OG0013253	0.0792084	1	Zm00001eb038890
OG0002642	49.2679	0.249474	0.227713	0.149443	0.30765	1.69256	OG0002642	0.511943	0	Zm00001eb038900
OG0002642.1	51.5893	0.174427	0.223684	0.300893	0.48684	1.71256	OG0002642.1	0.312613	0	Zm00001eb038900
OG0023253	57.3435	-0.298208	0.352747	0.127518	0.278058	1.75848	OG0023253	0.555864	0	Zm00001eb038910
OG0002155	503.602	0.412715	0.122777	0.000316182	0.0038475	2.70209	OG0002155	2.41482	1	Zm00001eb038920
OG0008259	100.866	0.172708	0.188139	0.267124	0.452013	2.00374	OG0008259	0.344849	0	Zm00001eb038950
OG0023254	99.9592	0.849043	0.213933	9.37269e-06	0.000267439	1.99982	OG0023254	3.57277	1	Zm00001eb039000
OG0007326	30.6202	-0.00413092	0.296321	0.970355	0.985771	1.48601	OG0007326	0.00622395	0	Zm00001eb039050
OG0000479	24.3933	0.0490123	0.2672	0.899279	0.943683	1.38727	OG0000479	0.0251738	0	Zm00001eb039190
OG0013256	86.6162	0.0797439	0.201141	0.615419	0.762962	1.9376	OG0013256	0.117497	0	Zm00001eb039310
OG0013258	33.2897	0.438006	0.290488	0.0342634	0.112239	1.52231	OG0013258	0.949856	1	Zm00001eb039360
OG0002156	173.846	0.273654	0.143513	0.0335952	0.110777	2.24016	OG0002156	0.955549	0	Zm00001eb039370
OG0023261	31.638	-0.431675	0.344428	0.0404416	0.125757	1.50021	OG0023261	0.900467	1	Zm00001eb039390
OG0013259	43.488	-0.171551	0.221107	0.299395	0.485351	1.63837	OG0013259	0.313944	0	Zm00001eb039400
OG0002157	171.075	0.162158	0.153348	0.234707	0.415301	2.23319	OG0002157	0.381637	0	Zm00001eb039410
OG0013261	73.1999	-0.285896	0.261889	0.115402	0.260237	1.86451	OG0013261	0.584631	0	Zm00001eb039420
OG0003378	467.514	0.30919	0.271523	0.104103	0.243353	2.66979	OG0003378	0.613763	0	Zm00001eb039550
OG0003378.1	480.495	1.47681	0.601911	0.000200907	0.00271636	2.68169	OG0003378.1	2.56601	0	Zm00001eb039550
OG0003378.2	466.129	0.673777	0.24174	0.000725467	0.00719141	2.66851	OG0003378.2	2.14319	0	Zm00001eb039550
OG0008263	156.909	0.116962	0.152945	0.384642	0.569175	2.19565	OG0008263	0.244754	0	Zm00001eb039560
OG0023266	42.6029	-1.91066	0.403174	7.24394e-08	5.26712e-06	1.62944	OG0023266	5.27843	0	Zm00001eb039570
OG0003379	72.2197	0.96598	0.234052	4.53742e-06	0.00015365	1.85866	OG0003379	3.81347	0	Zm00001eb039590
OG0013266	76.2621	0.103343	0.171414	0.47675	0.650316	1.88231	OG0013266	0.186876	1	Zm00001eb039610
OG0023270	52.9331	-0.232468	0.252326	0.186487	0.356356	1.72373	OG0023270	0.448116	1	Zm00001eb039650
OG0023271	410.979	-0.134263	0.125611	0.235559	0.416048	2.61382	OG0023271	0.380857	0	Zm00001eb039660
OG0023272	112.076	-0.0376419	0.156791	0.782796	0.875792	2.04951	OG0023272	0.0575988	0	Zm00001eb039670
OG0008265	157.728	-0.187951	0.152324	0.165334	0.329198	2.19791	OG0008265	0.482543	0	Zm00001eb039710
OG0003380	186.229	0.218655	0.153096	0.107227	0.247929	2.27005	OG0003380	0.605673	1	Zm00001eb039740
OG0023275	221.247	0.284234	0.151395	0.0344262	0.11261	2.34488	OG0023275	0.948422	0	Zm00001eb039760
OG0013039	182.532	-0.203662	0.292589	0.221316	0.39911	2.26134	OG0013039	0.398907	2	Zm00001eb039800
OG0000669	81.043	-0.54832	0.31922	0.0141975	0.0606155	1.90872	OG0000669	1.21742	0	Zm00001eb039810
OG0001406	82.7543	0.143933	0.169645	0.320647	0.506556	1.91779	OG0001406	0.295372	2	Zm00001eb039840
OG0003381	21.8143	-0.22005	0.367573	0.13582	0.289808	1.33874	OG0003381	0.537889	0	Zm00001eb039970
OG0013270	238.307	0.184461	0.159359	0.182013	0.350943	2.37714	OG0013270	0.454763	1	Zm00001eb039980
OG0003197	131.484	-0.156826	0.177973	0.292813	0.478742	2.11887	OG0003197	0.319899	0	Zm00001eb040030
OG0023285	189.018	0.0872288	0.190971	0.573264	0.729761	2.2765	OG0023285	0.136819	0	Zm00001eb040040
OG0023288	66.1099	-0.251668	0.316407	0.152502	0.311884	1.82027	OG0023288	0.506007	0	Zm00001eb040070
OG0013271	75.6405	0.442177	0.277344	0.0284478	0.0988805	1.87875	OG0013271	1.00489	0	Zm00001eb040100
OG0005264	39.4743	-0.326279	0.343831	0.0912449	0.221486	1.59631	OG0005264	0.654653	0	Zm00001eb040120
OG0001407	35.9804	-0.0623711	0.227183	0.690096	0.813508	1.55607	OG0001407	0.0896381	0	Zm00001eb040130
OG0013274	141.801	0.312535	0.147804	0.0180607	0.0717022	2.15168	OG0013274	1.14447	1	Zm00001eb040150
OG0023291	38.1014	-0.281949	0.274736	0.130479	0.282665	1.58094	OG0023291	0.548728	0	Zm00001eb040160
OG0023292	200.185	-0.0596527	0.175522	0.68259	0.808729	2.30143	OG0023292	0.0921968	2	Zm00001eb040180
OG0023293	369.622	0.956622	0.219335	1.51259e-06	6.6461e-05	2.56776	OG0023293	4.17743	0	Zm00001eb040190
OG0023295	130.754	-0.160168	0.170622	0.269896	0.454072	2.11646	OG0023295	0.342875	0	Zm00001eb040250
OG0023296	36.1672	0.22027	0.232121	0.199845	0.372829	1.55831	OG0023296	0.428491	1	Zm00001eb040260
OG0008248	78.5157	-0.439775	0.32756	0.0363874	0.117206	1.89496	OG0008248	0.931051	0	Zm00001eb040280
OG0013225	41.334	-0.0269108	0.221761	0.863387	0.921144	1.61631	OG0013225	0.0356723	0	Zm00001eb040380
OG0004177.2	110.475	0.0341793	0.261359	0.876488	0.929436	2.04327	OG0004177.2	0.0317807	0	Zm00001eb040390
OG0023208	166.96	0.28865	0.176602	0.0542782	0.153896	2.22261	OG0023208	0.812774	1	Zm00001eb040400
OG0008246	135.797	-0.339714	0.180485	0.0273434	0.0960675	2.13289	OG0008246	1.01742	1	Zm00001eb040450
OG0008246.1	162.564	-0.402686	0.171009	0.00674544	0.0361202	2.21102	OG0008246.1	1.44225	1	Zm00001eb040450
OG0023204	249.706	0.0981155	0.141004	0.439442	0.619578	2.39743	OG0023204	0.207904	1	Zm00001eb040490
OG0013223	78.5694	-0.30288	0.195405	0.057195	0.159451	1.89525	OG0013223	0.797372	0	Zm00001eb040510
OG0023201	125.958	-0.12151	0.166406	0.391851	0.575385	2.10022	OG0023201	0.240041	0	Zm00001eb040540
OG0008244	112.588	-0.75239	0.24365	0.000216341	0.00286932	2.05149	OG0008244	2.54222	1	Zm00001eb040550
OG0023200	110.649	-0.375141	0.213515	0.0276583	0.0969359	2.04395	OG0023200	1.01352	0	Zm00001eb040560
OG0013222.2	35.8406	-0.168348	0.236906	0.324573	0.510787	1.55438	OG0013222.2	0.29176	1	Zm00001eb040680
OG0000666	176.482	-0.123742	0.171358	0.389943	0.573613	2.2467	OG0000666	0.241381	0	Zm00001eb040700
OG0023197	332.448	0.178967	0.119513	0.105819	0.246023	2.52172	OG0023197	0.609024	0	Zm00001eb040740
OG0002154	335.562	-0.477083	0.155751	0.000570453	0.00602149	2.52577	OG0002154	2.2203	0	Zm00001eb040770
OG0023195	47.3531	-0.364207	0.30992	0.067362	0.1788	1.67535	OG0023195	0.747633	0	Zm00001eb040790
OG0008241	78.1434	0.431688	0.199298	0.0101167	0.0479364	1.89289	OG0008241	1.31933	0	Zm00001eb040860
OG0023194	144.96	-0.0260273	0.146617	0.842427	0.909854	2.16125	OG0023194	0.0410281	0	Zm00001eb040870
OG0008240	49.8519	-0.4449	0.262848	0.0222119	0.0825765	1.69768	OG0008240	1.08314	2	Zm00001eb040880
OG0008239	367.88	0.430682	0.200283	0.010557	0.0492875	2.56571	OG0008239	1.30726	1	Zm00001eb040890
OG0005248	33.4227	0.0799083	0.227625	0.617544	0.763796	1.52404	OG0005248	0.117023	1	Zm00001eb040970
OG0000665	74.3081	-1.50173	0.455315	3.15861e-05	0.000674277	1.87104	OG0000665	3.17116	0	Zm00001eb041050
OG0008237	37.637	-0.310918	0.435712	0.0659166	0.176573	1.57561	OG0008237	0.753076	1	Zm00001eb041070
OG0023183	205.664	-0.358185	0.218625	0.0384516	0.121639	2.31316	OG0023183	0.914928	0	Zm00001eb041100
OG0023180	722.518	-0.450319	0.224781	0.00981637	0.0470109	2.85885	OG0023180	1.3278	1	Zm00001eb041120
OG0023178	111.811	0.0646157	0.192212	0.676838	0.805011	2.04848	OG0023178	0.094198	0	Zm00001eb041140
OG0023177	63.5158	0.73102	0.214029	8.52416e-05	0.00141156	1.80288	OG0023177	2.8503	0	Zm00001eb041150
OG0022001	46.7285	0.0760155	0.220363	0.640457	0.779498	1.66958	OG0022001	0.108185	0	Zm00001eb041160
OG0023174	50.0454	-0.259339	0.252876	0.145834	0.302963	1.69936	OG0023174	0.51861	0	Zm00001eb041180
OG0023173	198.992	-0.108404	0.152398	0.407357	0.589153	2.29884	OG0023173	0.229772	0	Zm00001eb041190
OG0013210	283.666	-0.23611	0.125251	0.0415071	0.127942	2.45281	OG0013210	0.892986	0	Zm00001eb041240
OG0023167	53.3924	-0.169123	0.261194	0.324145	0.510431	1.72748	OG0023167	0.292063	0	Zm00001eb041340
OG0005247	34.2773	-0.126131	0.266037	0.437378	0.617789	1.53501	OG0005247	0.20916	0	Zm00001eb041360
OG0002152	107.459	-0.0261045	0.120495	0.819758	0.895669	2.03124	OG0002152	0.0478527	0	Zm00001eb041370
OG0023165	299.991	-0.453799	0.312833	0.0333442	0.110484	2.47711	OG0023165	0.956701	0	Zm00001eb041390
OG0003368	200.389	0.0942009	0.184865	0.533658	0.698093	2.30187	OG0003368	0.156087	0	Zm00001eb041400
OG0013206	86.7603	-0.58977	0.265296	0.00397949	0.0248268	1.93832	OG0013206	1.60508	1	Zm00001eb041410
OG0003367	62.5698	-0.330183	0.268545	0.0780647	0.198967	1.79637	OG0003367	0.701218	1	Zm00001eb041430
OG0013205	28.034	-0.0770222	0.220381	0.629708	0.771652	1.44769	OG0013205	0.112578	0	Zm00001eb041480
OG0003365	85.6728	0.278593	0.239438	0.118124	0.264218	1.93284	OG0003365	0.578038	0	Zm00001eb041560
OG0023160	272.628	-0.465459	0.174162	0.00189705	0.0143851	2.43557	OG0023160	1.84209	1	Zm00001eb041600
OG0008234	108.793	-0.180306	0.227299	0.278156	0.463183	2.0366	OG0008234	0.334247	1	Zm00001eb041730
OG0008233	134.522	-0.143291	0.178533	0.336107	0.52285	2.12879	OG0008233	0.281623	0	Zm00001eb041750
OG0008231	55.3341	0.08493	0.170185	0.55973	0.71913	1.74299	OG0008231	0.143193	0	Zm00001eb041790
OG0008230	344.946	-0.0950998	0.152938	0.475108	0.649251	2.53775	OG0008230	0.187587	0	Zm00001eb041840
OG0003364	100.397	0.0732887	0.208368	0.634958	0.77529	2.00172	OG0003364	0.110536	2	Zm00001eb041850
OG0003364.2	68.5259	-0.328641	0.296246	0.089436	0.218614	1.83585	OG0003364.2	0.660321	2	Zm00001eb041850
OG0023152	62.2034	0.220798	0.181736	0.147711	0.3054	1.79381	OG0023152	0.515131	1	Zm00001eb041880
OG0013176	26.977	0.0658904	0.230319	0.684773	0.810237	1.43099	OG0013176	0.0913878	1	Zm00001eb042020
OG0005238	90.1516	-0.104016	0.152067	0.443626	0.622807	1.95497	OG0005238	0.205646	0	Zm00001eb042060
OG0013177	1573.64	0.340493	0.166489	0.0188715	0.0737869	3.19691	OG0013177	1.13202	1	Zm00001eb042110
OG0023120	112.877	0.109928	0.146896	0.401061	0.584118	2.0526	OG0023120	0.2335	0	Zm00001eb042120
OG0023125	519.727	-0.237804	0.120608	0.0303747	0.103199	2.71578	OG0023125	0.986325	0	Zm00001eb042130
OG0008214	30.0524	-0.337639	0.431363	0.078448	0.199446	1.47788	OG0008214	0.700176	1	Zm00001eb042160
OG0023128	20.5862	-0.0841181	0.258512	0.586669	0.739415	1.31358	OG0023128	0.131112	1	Zm00001eb042170
OG0013181	50.7655	0.117006	0.245169	0.475768	0.649471	1.70557	OG0013181	0.18744	0	Zm00001eb042220
OG0005240	202.411	-0.0198585	0.106212	0.851573	0.914799	2.30623	OG0005240	0.0386744	0	Zm00001eb042230
OG0008217	126.99	1.15999	0.337527	2.93813e-05	0.000640934	2.10377	OG0008217	3.19319	1	Zm00001eb042240
OG0008218	64.5976	-0.072445	0.249431	0.641463	0.780126	1.81022	OG0008218	0.107836	0	Zm00001eb042260
OG0013182	122.609	-0.405014	0.162163	0.00422708	0.0259063	2.08852	OG0013182	1.58659	0	Zm00001eb042270
OG0008219	94.1855	-0.00315109	0.185174	0.979742	0.990529	1.97398	OG0008219	0.00413268	0	Zm00001eb042280
OG0008220	207.107	-0.275639	0.126934	0.018071	0.0717035	2.31619	OG0008220	1.14446	0	Zm00001eb042300
OG0023135	32.2161	-0.446918	0.291299	0.0268601	0.0947881	1.50807	OG0023135	1.02325	1	Zm00001eb042320
OG0003362	61.8329	-0.230424	0.217989	0.166522	0.330689	1.79122	OG0003362	0.48058	0	Zm00001eb042340
OG0000952	195.517	-0.0224559	0.159306	0.873012	0.927673	2.29119	OG0000952	0.0326053	1	Zm00001eb042350
OG0013184	462.376	0.0180486	0.19387	0.904716	0.946615	2.665	OG0013184	0.0238267	1	Zm00001eb042370
OG0008103	25.0439	-0.190826	0.372546	0.120897	0.26831	1.3987	OG0008103	0.571363	1	Zm00001eb042380
OG0013185	134.712	0.886897	0.184055	1.9091e-07	1.22628e-05	2.12941	OG0013185	4.91141	0	Zm00001eb042390
OG0013185.1	126.104	0.462574	0.219463	0.0102197	0.0483284	2.10073	OG0013185.1	1.3158	0	Zm00001eb042390
OG0023138	86.6904	-0.0637087	0.249524	0.65887	0.791949	1.93797	OG0023138	0.101303	1	Zm00001eb042410
OG0002151	149.609	-0.410375	0.202686	0.0140613	0.060239	2.17496	OG0002151	1.22012	0	Zm00001eb042420
OG0023143	48.5343	-0.459123	0.374131	0.0322843	0.108097	1.68605	OG0023143	0.966185	0	Zm00001eb042450
OG0001400	135.588	0.495194	0.197581	0.00305649	0.0205602	2.13222	OG0001400	1.68697	0	Zm00001eb042470
OG0023111	66.7504	0.0705365	0.173159	0.626248	0.769744	1.82445	OG0023111	0.113654	0	Zm00001eb042480
OG0003361	48.89	0.119794	0.221626	0.462751	0.639071	1.68922	OG0003361	0.194451	0	Zm00001eb042490
OG0005237	130.604	-0.124586	0.194715	0.433627	0.613884	2.11596	OG0005237	0.211914	0	Zm00001eb042570
OG0002149	378.525	-0.173236	0.139927	0.162402	0.325257	2.57809	OG0002149	0.487773	0	Zm00001eb042590
OG0008210	38.8738	-0.320356	0.260077	0.077879	0.198636	1.58966	OG0008210	0.701943	0	Zm00001eb042610
OG0023103	34.6077	-0.558541	0.621669	0.0254111	0.090947	1.53917	OG0023103	1.04121	0	Zm00001eb042650
OG0013170	678.836	0.128296	0.175453	0.384129	0.568745	2.83176	OG0013170	0.245082	0	Zm00001eb042670
OG0008209	233.971	-0.337628	0.154068	0.0133598	0.0580423	2.36916	OG0008209	1.23626	0	Zm00001eb042700
OG0005236	94.5503	-0.239815	0.197519	0.130467	0.282665	1.97566	OG0005236	0.548728	2	Zm00001eb042710
OG0013169.1	40.0177	-0.533985	0.526333	0.0256125	0.0915125	1.60225	OG0013169.1	1.03852	0	Zm00001eb042740
OG0023095	302.388	0.484762	0.214163	0.00578679	0.0325569	2.48056	OG0023095	1.48736	1	Zm00001eb042750
OG0013168	111.064	0.307746	0.189362	0.0512501	0.147916	2.04557	OG0013168	0.829985	0	Zm00001eb042760
OG0013167	43.8005	-0.56428	0.255954	0.00505552	0.0296389	1.64148	OG0013167	1.52814	0	Zm00001eb042770
OG0013166	186.14	-0.81699	0.227842	3.00988e-05	0.000652247	2.26984	OG0013166	3.18559	1	Zm00001eb042780
OG0000951	68.9658	0.173243	0.189525	0.263871	0.448575	1.83863	OG0000951	0.348165	1	Zm00001eb042830
OG0001392	41.874	-0.291965	0.497172	0.0180587	0.0717022	1.62194	OG0001392	1.14447	1	Zm00001eb042840
OG0002148	69.2159	-0.124402	0.228836	0.45229	0.630521	1.84021	OG0002148	0.2003	0	Zm00001eb042860
OG0021830	51.6837	-0.46206	0.314072	0.0297023	0.101589	1.71335	OG0021830	0.993152	0	Zm00001eb042870
OG0000052	41.209	-0.210927	0.260953	0.236696	0.417439	1.61499	OG0000052	0.379407	0	Zm00001eb042890
OG0000052.1	38.0243	-0.0971967	0.212433	0.475528	0.649392	1.58006	OG0000052.1	0.187493	0	Zm00001eb042890
OG0000052.2	46.3216	-0.106016	0.192959	0.493784	0.664939	1.66578	OG0000052.2	0.177218	0	Zm00001eb042890
OG0000052.3	51.5881	-0.0865071	0.175109	0.554321	0.714932	1.71255	OG0000052.3	0.145735	0	Zm00001eb042890
OG0000052.4	38.1994	-0.113519	0.222061	0.472226	0.646979	1.58206	OG0000052.4	0.18911	0	Zm00001eb042890
OG0000052.5	39.4427	-0.11176	0.213216	0.489769	0.661095	1.59597	OG0000052.5	0.179736	0	Zm00001eb042890
OG0000052.6	48.6571	-0.131898	0.242124	0.430768	0.611468	1.68715	OG0000052.6	0.213627	0	Zm00001eb042890
OG0005234	49.4599	-0.514948	0.211846	0.00332908	0.0218077	1.69425	OG0005234	1.66139	0	Zm00001eb042900
OG0003357	114.37	-0.0541876	0.183186	0.724248	0.83621	2.05831	OG0003357	0.0776846	0	Zm00001eb042920
OG0023086	117.605	-0.187743	0.232648	0.259167	0.442838	2.07042	OG0023086	0.353755	2	Zm00001eb042940
OG0012394	27.1488	-0.134819	0.266906	0.411229	0.592779	1.43375	OG0012394	0.227107	1	Zm00001eb042970
OG0000586	92.6648	-0.131074	0.149149	0.319398	0.505419	1.96691	OG0000586	0.296348	0	Zm00001eb042980
OG0013157	38.5799	-0.0917873	0.264326	0.554125	0.714846	1.58636	OG0013157	0.145787	1	Zm00001eb042990
OG0004281	548.508	0.299991	0.158928	0.028976	0.100012	2.73918	OG0004281	0.999946	1	Zm00001eb043000
OG0016200	57.8125	-0.121025	0.165535	0.39651	0.579966	1.76202	OG0016200	0.236598	0	Zm00001eb043070
OG0016202	47.9639	0.366894	0.265448	0.0558718	0.156892	1.68091	OG0016202	0.804398	0	Zm00001eb043090
OG0006295	104.184	0.117484	0.223703	0.475011	0.649243	2.0178	OG0006295	0.187593	0	Zm00001eb043100
OG0016206	45.8231	-0.970594	0.413164	0.00114559	0.0100487	1.66108	OG0016206	1.99789	0	Zm00001eb043120
OG0016210	48.853	-1.05306	0.375018	0.000300796	0.00371111	1.68889	OG0016210	2.4305	0	Zm00001eb043140
OG0009901	47.6877	-0.25662	0.205903	0.112386	0.255811	1.67841	OG0009901	0.592081	0	Zm00001eb043150
OG0000346	93.6379	-0.125546	0.287219	0.412748	0.594251	1.97145	OG0000346	0.22603	0	Zm00001eb043250
OG0006296	57.6338	-0.03912	0.202989	0.797588	0.884398	1.76068	OG0006296	0.0533522	0	Zm00001eb043270
OG0016214	79.4381	0.0685365	0.158339	0.619796	0.765013	1.90003	OG0016214	0.116331	0	Zm00001eb043300
OG0016215	173.467	0.443498	0.144276	0.000757384	0.00740025	2.23922	OG0016215	2.13075	0	Zm00001eb043310
OG0009904	50.4842	-0.466995	0.245277	0.0142558	0.0608098	1.70316	OG0009904	1.21603	0	Zm00001eb043340
OG0009906.1	18.3692	-0.434967	0.580571	0.0518009	0.148876	1.26409	OG0009906.1	0.827176	0	Zm00001eb043360
OG0016220	51.0442	-0.211582	0.238761	0.208318	0.383344	1.70795	OG0016220	0.416412	0	Zm00001eb043390
OG0004052	164.575	0.20416	0.15191	0.123347	0.271525	2.21636	OG0004052	0.566189	0	Zm00001eb043430
OG0016221	169.645	-0.160432	0.236281	0.340267	0.526804	2.22954	OG0016221	0.278351	1	Zm00001eb043450
OG0016222	137.733	0.770805	0.186315	5.82445e-06	0.000185399	2.13904	OG0016222	3.73189	1	Zm00001eb043470
OG0000271	72.6115	1.91341	1.12653	NA	NA	1.86101	OG0000271	NA	0	Zm00001eb043500
OG0009910	268.688	0.247599	0.112784	0.0184413	0.0726893	2.42925	OG0009910	1.13853	0	Zm00001eb043540
OG0001636	179.056	-0.481367	0.206287	0.00515107	0.0300423	2.25299	OG0001636	1.52227	1	Zm00001eb043580
OG0016228	152.637	0.439297	0.215941	0.0131365	0.0575177	2.18366	OG0016228	1.2402	0	Zm00001eb043590
OG0016229	30.4825	-0.293365	0.378338	0.126948	0.277063	1.48405	OG0016229	0.557422	1	Zm00001eb043610
OG0016230	240.53	0.096806	0.188665	0.528074	0.693258	2.38117	OG0016230	0.159105	1	Zm00001eb043620
OG0016231	112.535	-0.0337891	0.19653	0.82155	0.896533	2.05129	OG0016231	0.0474339	1	Zm00001eb043630
OG0006297	90.311	0.70499	0.216277	0.000167988	0.00238244	1.95574	OG0006297	2.62298	0	Zm00001eb043640
OG0016232	71.4732	-0.276008	0.254222	0.120133	0.267	1.85414	OG0016232	0.573488	0	Zm00001eb043650
OG0006298	138.552	-0.430179	0.244308	0.0200357	0.076818	2.14161	OG0006298	1.11454	0	Zm00001eb043680
OG0016234	40.8977	-0.470802	0.267209	0.0176583	0.0706299	1.6117	OG0016234	1.15101	0	Zm00001eb043690
OG0006299	377.276	-0.0184277	0.128286	0.882148	0.933365	2.57666	OG0006299	0.0299485	0	Zm00001eb043720
OG0016238	283.007	-0.00185178	0.138866	0.982315	0.991452	2.4518	OG0016238	0.00372839	0	Zm00001eb043730
OG0000544	44.1234	-0.681519	0.279581	0.00165413	0.0129545	1.64467	OG0000544	1.88758	0	Zm00001eb043750
OG0016239	96.5508	-0.00834283	0.197626	0.956566	0.977197	1.98476	OG0016239	0.0100178	1	Zm00001eb043760
OG0000392	55.1684	-0.319927	0.234977	0.0703381	0.184292	1.74169	OG0000392	0.734494	0	Zm00001eb043770
OG0001637	58.0122	-0.572309	0.469941	0.0240576	0.0875957	1.76352	OG0001637	1.05752	2	Zm00001eb043800
OG0001637.1	57.437	-0.450802	0.430154	0.0407202	0.126299	1.75919	OG0001637.1	0.898598	2	Zm00001eb043800
OG0001637.2	84.7816	-0.204412	0.280694	0.234798	0.415301	1.9283	OG0001637.2	0.381637	2	Zm00001eb043800
OG0009915	34.7871	0.472399	0.489558	0.0429026	0.131199	1.54142	OG0009915	0.882069	1	Zm00001eb043810
OG0000124	24.9501	-0.14946	0.297627	0.349761	0.53676	1.39707	OG0000124	0.27022	0	Zm00001eb043840
OG0000633	40.5144	-0.413965	0.503038	0.0567265	0.158515	1.60761	OG0000633	0.799928	0	Zm00001eb043860
OG0016243	93.6554	0.0404404	0.146997	0.757184	0.858538	1.97153	OG0016243	0.0662407	0	Zm00001eb043910
OG0016246	37.2587	-0.26947	0.255035	0.133809	0.287229	1.57123	OG0016246	0.541772	0	Zm00001eb043950
OG0016247	32.805	-0.661438	0.616861	0.0148896	0.0627107	1.51594	OG0016247	1.20266	0	Zm00001eb043960
OG0004056	98.1539	-0.71748	0.209585	8.09941e-05	0.00136009	1.99191	OG0004056	2.86643	0	Zm00001eb044010
OG0006303	44.6679	-1.06678	0.656612	0.00312028	0.0208728	1.65	OG0006303	1.68042	1	Zm00001eb044020
OG0001638	109.225	-0.571593	0.197261	0.000740265	0.00729268	2.03832	OG0001638	2.13711	0	Zm00001eb044040
OG0016252	55.7567	-0.891985	0.287368	0.00016742	0.0023791	1.7463	OG0016252	2.62359	1	Zm00001eb044090
OG0016254	183.492	-0.762685	0.355593	0.00279874	0.0193574	2.26362	OG0016254	1.71315	0	Zm00001eb044100
OG0009919	48.6314	0.0131343	0.186397	0.932863	0.962912	1.68692	OG0009919	0.0164135	0	Zm00001eb044180
OG0009920	65.6186	0.0804575	0.231032	0.624021	0.768324	1.81703	OG0009920	0.114456	1	Zm00001eb044190
OG0001640	31.485	-0.117777	0.27515	0.461011	0.637898	1.4981	OG0001640	0.195249	0	Zm00001eb044240
OG0001641	590.605	-0.0565098	0.195826	0.708187	0.825056	2.7713	OG0001641	0.0835165	2	Zm00001eb044260
OG0000777	52.9752	-0.0883523	0.178015	0.552881	0.713752	1.72407	OG0000777	0.146452	0	Zm00001eb044390
OG0016264	51.3654	1.40518	0.308165	3.76427e-07	2.20683e-05	1.71067	OG0016264	4.65623	1	Zm00001eb044410
OG0006307	149.422	-0.518867	0.265502	0.0104903	0.0491375	2.17441	OG0006307	1.30859	2	Zm00001eb044420
OG0000777.2	77.4847	-0.0145782	0.172388	0.924643	0.95767	1.88922	OG0000777.2	0.018784	1	Zm00001eb044450
OG0009925	169.697	0.627759	0.214236	0.000632516	0.00649474	2.22967	OG0009925	2.18744	0	Zm00001eb044500
OG0009926	36.8705	-0.0862094	0.258836	0.591581	0.743447	1.56668	OG0009926	0.12875	0	Zm00001eb044540
OG0016266	97.913	-0.0775591	0.157649	0.569256	0.726546	1.99084	OG0016266	0.138737	0	Zm00001eb044550
OG0016267	658.676	0.377977	0.128107	0.0012817	0.0108122	2.81867	OG0016267	1.96609	0	Zm00001eb044560
OG0000124.8	24.8545	-0.137753	0.315164	0.350209	0.536971	1.3954	OG0000124.8	0.270049	0	Zm00001eb044570
OG0016268	208.796	-0.0287646	0.219752	0.854037	0.916179	2.31972	OG0016268	0.0380196	1	Zm00001eb044590
OG0002004	123.339	-0.107121	0.193689	0.482368	0.654905	2.0911	OG0002004	0.183821	0	Zm00001eb044600
OG0009928	103.195	0.512261	0.329622	0.0228973	0.0844222	2.01366	OG0009928	1.07354	0	Zm00001eb044620
OG0009929	54.4573	-0.129786	0.206639	0.418108	0.599797	1.73606	OG0009929	0.221996	0	Zm00001eb044630
OG0016271	78.5536	-0.445103	0.191311	0.0059817	0.0332745	1.89517	OG0016271	1.47789	0	Zm00001eb044700
OG0004757	136.387	0.13053	0.189293	0.404102	0.586739	2.13477	OG0004757	0.231555	0	Zm00001eb044710
OG0016273	198.282	0.104519	0.14474	0.424069	0.605142	2.29728	OG0016273	0.218142	0	Zm00001eb044760
OG0001350	24.5555	-0.0302162	0.285667	0.815248	0.892852	1.39015	OG0001350	0.0492207	0	Zm00001eb044770
OG0006309	222.488	-0.100091	0.161655	0.478902	0.652072	2.34731	OG0006309	0.185705	0	Zm00001eb044790
OG0016275	117.564	0.187233	0.175926	0.209747	0.385131	2.07028	OG0016275	0.414392	0	Zm00001eb044820
OG0004060	36.1833	-0.267567	0.281046	0.145983	0.30314	1.55851	OG0004060	0.518356	1	Zm00001eb044830
OG0006310	388.432	-0.381763	0.200298	0.0185869	0.0730421	2.58931	OG0006310	1.13643	1	Zm00001eb044840
OG0009933	44.26	0.476825	0.474268	0.0342351	0.112221	1.64601	OG0009933	0.949927	1	Zm00001eb044860
OG0001642	44.7327	-1.90444	0.417172	1.22858e-07	8.26204e-06	1.65063	OG0001642	5.08291	0	Zm00001eb044900
OG0009935	203.555	0.416296	0.117602	0.000155395	0.0022552	2.30868	OG0009935	2.64682	0	Zm00001eb044910
OG0016280	36.4941	-0.317664	0.296147	0.107077	0.247741	1.56222	OG0016280	0.606002	2	Zm00001eb044960
OG0001084	113.027	-0.265941	0.205737	0.102245	0.240209	2.05318	OG0001084	0.619411	0	Zm00001eb044970
OG0001084.1	95.203	-0.365287	0.258334	0.0516369	0.148613	1.97865	OG0001084.1	0.827943	0	Zm00001eb044970
OG0001084.2	91.7549	-0.426255	0.268355	0.0310199	0.104993	1.96263	OG0001084.2	0.978841	0	Zm00001eb044970
OG0001084.3	90.502	-0.237995	0.267344	0.186986	0.356927	1.95666	OG0001084.3	0.44742	0	Zm00001eb044970
OG0001084.4	88.4897	-0.562483	0.263938	0.00711711	0.0374571	1.94689	OG0001084.4	1.42647	0	Zm00001eb044970
OG0001084.5	88.2926	-0.34172	0.261515	0.0671795	0.178588	1.94592	OG0001084.5	0.748147	0	Zm00001eb044970
OG0001085	47.6852	0.0529136	0.175555	0.720029	0.833497	1.67838	OG0001085	0.079096	0	Zm00001eb044980
OG0004062	106.347	-0.401828	0.203374	0.0147155	0.0622589	2.02673	OG0004062	1.2058	0	Zm00001eb045200
OG0016285	80.2827	-0.0472018	0.185158	0.750575	0.85429	1.90462	OG0016285	0.0683946	0	Zm00001eb045210
OG0006313	567.429	0.324492	0.107397	0.00136823	0.0113025	2.75391	OG0006313	1.94682	0	Zm00001eb045250
OG0016286	65.3929	0.07026	0.229835	0.666791	0.797255	1.81553	OG0016286	0.098403	0	Zm00001eb045270
OG0006314	43.0766	-0.600972	0.264193	0.00348147	0.022514	1.63424	OG0006314	1.64755	0	Zm00001eb045280
OG0009939	113.557	0.00456027	0.190168	0.987571	0.993806	2.05522	OG0009939	0.00269847	0	Zm00001eb045300
OG0002544	79.9412	-1.22249	0.369851	3.53157e-05	0.000734198	1.90277	OG0002544	3.13419	0	Zm00001eb045340
OG0016288	38.5071	-0.22042	0.216635	0.183514	0.35265	1.58554	OG0016288	0.452656	0	Zm00001eb045350
OG0004063	164.048	-0.366001	0.215683	0.0326525	0.108898	2.21497	OG0004063	0.962982	0	Zm00001eb045370
OG0016290	79.9889	0.0341046	0.237176	0.833862	0.905036	1.90303	OG0016290	0.0433342	0	Zm00001eb045380
OG0016297	66.6236	-0.564451	0.30291	0.00990948	0.0473376	1.82363	OG0016297	1.32479	0	Zm00001eb045490
OG0002546	74.3893	0.176171	0.227808	0.295319	0.481301	1.87151	OG0002546	0.317583	1	Zm00001eb045530
OG0009946	123.398	-0.711556	0.187314	1.99775e-05	0.000489092	2.09131	OG0009946	3.31061	1	Zm00001eb045540
OG0000545	101.088	-0.110146	0.164798	0.429594	0.610346	2.0047	OG0000545	0.214424	0	Zm00001eb045560
OG0009947	36.1455	0.278395	0.234664	0.113074	0.256928	1.55805	OG0009947	0.590189	0	Zm00001eb045570
OG0006316	86.1399	-0.074748	0.166946	0.598773	0.749808	1.9352	OG0006316	0.12505	0	Zm00001eb045620
OG0016301	62.6363	-0.20757	0.264952	0.231747	0.411549	1.79683	OG0016301	0.385579	0	Zm00001eb045630
OG0006317	59.3782	-0.178936	0.209684	0.268104	0.45277	1.77363	OG0006317	0.344122	0	Zm00001eb045640
OG0006318	335.866	-0.416529	0.136114	0.00073288	0.00723985	2.52617	OG0006318	2.14027	0	Zm00001eb045660
OG0002547	287.023	-0.198893	0.133278	0.0987118	0.234486	2.45792	OG0002547	0.629884	1	Zm00001eb045670
OG0016302	48.5956	0.311591	0.192564	0.0497918	0.145258	1.6866	OG0016302	0.83786	1	Zm00001eb045680
OG0004064	52.4767	-0.0273334	0.183224	0.849964	0.91403	1.71997	OG0004064	0.0390395	0	Zm00001eb045730
OG0004065	130.737	-0.0402937	0.279157	0.783738	0.876298	2.1164	OG0004065	0.057348	1	Zm00001eb045750
OG0004065.1	203.363	0.0307226	0.233122	0.867232	0.923792	2.30827	OG0004065.1	0.0344258	1	Zm00001eb045750
OG0004066	204.871	-0.738753	0.209888	6.36535e-05	0.00112349	2.31148	OG0004066	2.94943	0	Zm00001eb045760
OG0006321	47.5102	-0.26425	0.282981	0.143831	0.299933	1.67679	OG0006321	0.522976	2	Zm00001eb045780
OG0016304	1050.4	0.413666	0.197531	0.0122375	0.0548122	3.02135	OG0016304	1.26112	1	Zm00001eb045790
OG0016305	418.763	0.0506841	0.133373	0.680223	0.807201	2.62197	OG0016305	0.0930182	0	Zm00001eb045810
OG0016307	461.004	0.0485807	0.121945	0.662976	0.794285	2.6637	OG0016307	0.100024	0	Zm00001eb045870
OG0002549	304.271	0.0895802	0.105235	0.366031	0.552479	2.48326	OG0002549	0.257685	0	Zm00001eb045890
OG0016308	135.453	0.391214	0.176464	0.0103469	0.0487798	2.13179	OG0016308	1.31176	0	Zm00001eb045910
OG0006322	43.6446	-0.351158	0.262661	0.0608371	0.166622	1.63993	OG0006322	0.778269	0	Zm00001eb045930
OG0016310	91.631	-1.19833	0.334672	1.79659e-05	0.000450617	1.96204	OG0016310	3.34619	2	Zm00001eb045960
OG0006324	43.5442	-0.0809649	0.307835	0.479549	0.65258	1.63893	OG0006324	0.185366	1	Zm00001eb045990
OG0016312	86.547	-0.654594	0.285389	0.00270263	0.0188657	1.93725	OG0016312	1.72433	0	Zm00001eb046020
OG0006325	283.198	0.156443	0.13095	0.194818	0.366597	2.45209	OG0006325	0.435812	0	Zm00001eb046040
OG0000397	317.754	0.0904494	0.137904	0.4697	0.64469	2.50209	OG0000397	0.190649	0	Zm00001eb046100
OG0009954	194.96	-0.396082	0.146359	0.00244873	0.0175227	2.28995	OG0009954	1.7564	0	Zm00001eb046110
OG0016315	44.9586	0.333169	0.251713	0.0713456	0.186047	1.65281	OG0016315	0.730378	2	Zm00001eb046120
OG0016317	32.7609	-0.92176	0.74677	0.0081688	0.0414341	1.51536	OG0016317	1.38264	0	Zm00001eb046130
OG0001645	132.667	-0.256945	0.155207	0.0548957	0.15523	2.12276	OG0001645	0.809024	0	Zm00001eb046160
OG0009958	71.6882	-0.959317	0.274963	3.88063e-05	0.000790699	1.85545	OG0009958	3.10199	0	Zm00001eb046220
OG0009958.1	81.8168	-1.00442	0.236212	1.57175e-06	6.82235e-05	1.91284	OG0009958.1	4.16607	0	Zm00001eb046220
OG0016323	74.9145	-0.754445	0.325971	0.00183726	0.0140357	1.87457	OG0016323	1.85277	0	Zm00001eb046300
OG0016322	75.3609	0.148588	0.161177	0.283929	0.469035	1.87715	OG0016322	0.328794	0	Zm00001eb046310
OG0009963	181.79	0.108622	0.195677	0.481153	0.653932	2.25957	OG0009963	0.184467	1	Zm00001eb046340
OG0009961	217.097	0.206178	0.137071	0.0941298	0.226041	2.33665	OG0009961	0.645813	0	Zm00001eb046370
OG0016320	105.853	-0.271231	0.138916	0.0310512	0.105074	2.0247	OG0016320	0.978506	0	Zm00001eb046420
OG0009960	76.934	0.0579335	0.146244	0.649218	0.785815	1.88612	OG0009960	0.10468	1	Zm00001eb046430
OG0016319	127.158	-0.753213	0.238209	0.000182511	0.00253569	2.10434	OG0016319	2.5959	1	Zm00001eb046440
OG0016327	206.491	-0.115095	0.18017	0.444311	0.623524	2.3149	OG0016327	0.205147	1	Zm00001eb046510
OG0016331	72.5803	-0.26823	0.277992	0.14277	0.298536	1.86082	OG0016331	0.525003	0	Zm00001eb046590
OG0016333	49.3363	-1.02356	0.268645	1.05899e-05	0.00029685	1.69317	OG0016333	3.52746	0	Zm00001eb046610
OG0009965	223.211	-0.225682	0.15176	0.0912385	0.221486	2.34872	OG0009965	0.654653	0	Zm00001eb046650
OG0000344	21.8465	-0.363477	0.619494	0.0161499	0.0665703	1.33938	OG0000344	1.17672	0	Zm00001eb046660
OG0016339	265.056	0.0643208	0.193167	0.673019	0.801957	2.42334	OG0016339	0.0958487	0	Zm00001eb046740
OG0016340	61.9801	0.151781	0.188495	0.33167	0.5182	1.79225	OG0016340	0.285503	2	Zm00001eb046750
OG0000583.4	33.8002	0.045877	0.260766	0.861664	0.920727	1.52892	OG0000583.4	0.0358691	0	Zm00001eb046780
OG0016341	234.671	0.342409	0.147643	0.00949933	0.046078	2.37046	OG0016341	1.33651	0	Zm00001eb046790
OG0006332	118.035	0.287848	0.171612	0.0490937	0.143809	2.07201	OG0006332	0.842214	0	Zm00001eb046840
OG0016343	67.0437	0.226055	0.286517	0.257499	0.441226	1.82636	OG0016343	0.355339	0	Zm00001eb046850
OG0004072	65.2355	-0.0999208	0.181231	0.503445	0.673652	1.81448	OG0004072	0.171564	0	Zm00001eb046860
OG0009967	36.7648	-0.261631	0.340306	0.143596	0.299574	1.56543	OG0009967	0.523496	1	Zm00001eb046900
OG0004409	23.96	0.131044	0.302518	0.540423	0.703608	1.37949	OG0004409	0.152669	0	Zm00001eb046950
OG0000315	41.6927	-0.763596	0.384723	0.00362633	0.0232826	1.62006	OG0000315	1.63297	1	Zm00001eb046960
OG0016346	156.707	-0.152167	0.170521	0.312058	0.497634	2.19509	OG0016346	0.30309	1	Zm00001eb046980
OG0009970	42.5192	-0.964201	0.307701	0.000121127	0.00185167	1.62858	OG0009970	2.73244	2	Zm00001eb047060
OG0016352	2268.51	-0.816836	0.255502	0.000138614	0.00206823	3.35574	OG0016352	2.6844	1	Zm00001eb047070
OG0006334	138.857	-0.32215	0.14538	0.0123916	0.055295	2.14257	OG0006334	1.25731	0	Zm00001eb047110
OG0006336	1096.08	-0.230191	0.122149	0.0403248	0.125561	3.03984	OG0006336	0.901147	0	Zm00001eb047140
OG0000781	100.071	-0.189809	0.17388	0.195787	0.367508	2.00031	OG0000781	0.434733	0	Zm00001eb047150
OG0016356	488.761	0.324342	0.18092	0.0352544	0.114613	2.6891	OG0016356	0.940767	0	Zm00001eb047170
OG0009971	86.5744	0.0415533	0.232163	0.802383	0.886695	1.93739	OG0009971	0.0522257	0	Zm00001eb047200
OG0002554	108.417	-0.46409	0.221987	0.00863563	0.043025	2.0351	OG0002554	1.36628	0	Zm00001eb047240
OG0016358	141.37	0.423724	0.205525	0.0127429	0.0563885	2.15036	OG0016358	1.24881	2	Zm00001eb047260
OG0016359	92.0958	-0.0266626	0.169569	0.853748	0.916173	1.96424	OG0016359	0.0380223	2	Zm00001eb047270
OG0001648	185.492	-0.0538736	0.155319	0.700156	0.819471	2.26832	OG0001648	0.0864666	1	Zm00001eb047310
OG0016363	34.1632	-0.846481	0.381197	0.00211808	0.0156227	1.53356	OG0016363	1.80624	0	Zm00001eb047360
OG0009972	126.061	-0.21251	0.25191	0.220704	0.398546	2.10058	OG0009972	0.399521	1	Zm00001eb047400
OG0009972.2	124.903	-0.788628	0.365091	0.00234841	0.0169806	2.09657	OG0009972.2	1.77005	1	Zm00001eb047410
OG0016364	47.9875	-0.255367	0.28775	0.157441	0.318529	1.68113	OG0016364	0.496851	1	Zm00001eb047420
OG0009974	39.1136	-1.46132	0.397193	8.37687e-06	0.000242405	1.59233	OG0009974	3.61546	0	Zm00001eb047450
OG0009979	173.116	0.125247	0.125154	0.277581	0.462549	2.23834	OG0009979	0.334842	0	Zm00001eb047500
OG0009980	71.6819	-0.315968	0.428101	0.0726732	0.188753	1.85541	OG0009980	0.724107	2	Zm00001eb047510
OG0002555	114.676	-0.461264	0.248788	0.0148357	0.062541	2.05947	OG0002555	1.20383	0	Zm00001eb047520
OG0013823	61.4079	0.0513385	0.17401	0.732545	0.841955	1.78822	OG0013823	0.074711	0	Zm00001eb047560
OG0016370	64.6913	-0.802131	0.278948	0.000401364	0.00463429	1.81085	OG0016370	2.33402	0	Zm00001eb047580
OG0009982	329.681	-0.0199877	0.0900611	0.826756	0.899745	2.51809	OG0009982	0.0458804	0	Zm00001eb047610
OG0006344	33.1507	-0.124502	0.28547	0.40053	0.583522	1.52049	OG0006344	0.233943	0	Zm00001eb047660
OG0006344.1	27.185	-0.400743	0.477593	0.0466043	0.138668	1.43433	OG0006344.1	0.858024	0	Zm00001eb047660
OG0016374	52.0637	0.0387349	0.230735	0.805914	0.888791	1.71654	OG0016374	0.0512005	0	Zm00001eb047670
OG0001649	147.882	-0.117273	0.196955	0.457756	0.63542	2.16992	OG0001649	0.196939	0	Zm00001eb047740
OG0001650	101.154	0.149146	0.227715	0.374679	0.560102	2.00498	OG0001650	0.251733	1	Zm00001eb047760
OG0016377	40.0614	-0.232124	0.354598	0.139154	0.293621	1.60273	OG0016377	0.532212	0	Zm00001eb047770
OG0001086	51.2746	-0.572184	0.24395	0.00313235	0.0208785	1.7099	OG0001086	1.6803	0	Zm00001eb047810
OG0006346	42.3978	-0.411243	0.261278	0.0324044	0.108373	1.62734	OG0006346	0.96508	1	Zm00001eb047820
OG0016382	70.1099	-0.0437209	0.202226	0.787267	0.878279	1.84578	OG0016382	0.0563675	0	Zm00001eb047890
OG0009991	114.646	-0.25858	0.203869	0.112636	0.256257	2.05936	OG0009991	0.591324	0	Zm00001eb047920
OG0016386	66.5067	-0.112065	0.259141	0.459942	0.636972	1.82287	OG0016386	0.195879	2	Zm00001eb047940
OG0006348	38.7747	-1.90325	0.532951	1.01868e-05	0.000287566	1.58855	OG0006348	3.54126	0	Zm00001eb047970
OG0004079	343.825	-0.0672651	0.169296	0.643295	0.781437	2.53634	OG0004079	0.107106	1	Zm00001eb047980
OG0016385	132.124	-0.122336	0.209011	0.448285	0.626793	2.12098	OG0016385	0.202876	0	Zm00001eb047990
OG0016387	308.875	0.26849	0.131971	0.0260048	0.0925676	2.48978	OG0016387	1.03354	1	Zm00001eb048000
OG0002558	65.391	0.0463719	0.204439	0.765258	0.864135	1.81552	OG0002558	0.0634184	0	Zm00001eb048090
OG0006350	44.9664	0.100592	0.221758	0.537512	0.701469	1.65289	OG0006350	0.153992	0	Zm00001eb048120
OG0006352	40.227	-1.69322	0.493253	1.38719e-05	0.000371056	1.60452	OG0006352	3.43056	1	Zm00001eb048150
OG0016390	177.783	-0.170194	0.153524	0.18978	0.360294	2.24989	OG0016390	0.443343	0	Zm00001eb048160
OG0004082	139.827	-0.247183	0.218587	0.135045	0.289016	2.14559	OG0004082	0.539078	0	Zm00001eb048210
OG0016393	656.408	-0.34871	0.121081	0.00189097	0.0143466	2.81717	OG0016393	1.84325	0	Zm00001eb048220
OG0009997	104.844	0.199225	0.220624	0.236435	0.417155	2.02054	OG0009997	0.379702	0	Zm00001eb048230
OG0009999	222.851	-0.254131	0.134408	0.0350161	0.113993	2.34801	OG0009999	0.943122	0	Zm00001eb048270
OG0002559	99.5016	-0.149892	0.195345	0.333895	0.520596	1.99783	OG0002559	0.283499	0	Zm00001eb048280
OG0016394	67.3885	0.0527806	0.171648	0.719081	0.83314	1.82859	OG0016394	0.0792819	0	Zm00001eb048290
OG0016396	44.7023	0.157776	0.222115	0.345003	0.532004	1.65033	OG0016396	0.274085	1	Zm00001eb048310
OG0001652	30.2639	-0.124598	0.232298	0.45381	0.631964	1.48093	OG0001652	0.199308	0	Zm00001eb048340
OG0010001	40.4338	-0.245653	0.332268	0.146365	0.303636	1.60674	OG0010001	0.517646	1	Zm00001eb048370
OG0010002	134.336	0.508683	0.226936	0.00611251	0.0336235	2.12819	OG0010002	1.47336	0	Zm00001eb048390
OG0016398	35.0546	-0.506178	0.437022	0.0258792	0.0922352	1.54475	OG0016398	1.0351	0	Zm00001eb048410
OG0016399	141.911	-0.0923107	0.168412	0.507584	0.677807	2.15202	OG0016399	0.168894	0	Zm00001eb048420
OG0001350.5	23.0139	0.0688273	0.295206	0.73754	0.845442	1.36199	OG0001350.5	0.0729159	0	Zm00001eb048460
OG0010003	26.8159	-0.55964	0.608497	0.0321977	0.107956	1.42839	OG0010003	0.966755	0	Zm00001eb048540
OG0001296	182.616	0.101885	0.151161	0.444967	0.624193	2.26154	OG0001296	0.204681	0	Zm00001eb048550
OG0010004	437.367	-0.167445	0.143925	0.206268	0.380794	2.64085	OG0010004	0.419309	0	Zm00001eb048600
OG0000782	408.664	0.337101	0.139024	0.00712225	0.0374657	2.61137	OG0000782	1.42637	0	Zm00001eb048660
OG0016410	74.8196	-0.508425	0.300088	0.0146176	0.0619841	1.87402	OG0016410	1.20772	0	Zm00001eb048680
OG0023695	87.9507	1.63778	0.475681	1.76046e-05	0.000443178	1.94424	OG0023695	3.35342	1	Zm00001eb048710
OG0000783	55.1041	-2.18196	0.745332	7.1396e-05	0.0012277	1.74118	OG0000783	2.91091	0	Zm00001eb048730
OG0016196	178.493	-0.876646	0.356329	0.000884909	0.00831176	2.25162	OG0016196	2.08031	0	Zm00001eb048790
OG0016195	142.125	-0.210329	0.153239	0.11415	0.258512	2.15267	OG0016195	0.587519	1	Zm00001eb048800
OG0016193	223.389	0.0726158	0.151644	0.58203	0.736628	2.34906	OG0016193	0.132752	0	Zm00001eb048810
OG0006293	209.953	0.15947	0.132704	0.186669	0.356512	2.32212	OG0006293	0.447925	0	Zm00001eb048820
OG0009899	215.309	-0.173346	0.32935	0.233211	0.413691	2.33306	OG0009899	0.383324	2	Zm00001eb048870
OG0016190	22.4173	-0.581482	0.824046	0.0156157	0.0649664	1.35058	OG0016190	1.18731	1	Zm00001eb048930
OG0016187	36.8404	0.201026	0.357333	0.144335	0.300764	1.56632	OG0016187	0.521774	0	Zm00001eb048960
OG0016185	35.54	-1.26954	0.435332	0.000200165	0.00271255	1.55072	OG0016185	2.56662	1	Zm00001eb049040
OG0009895	55.7027	0.52741	0.216536	0.00347557	0.0224962	1.74588	OG0009895	1.64789	0	Zm00001eb049080
OG0016183	99.13	-0.0432561	0.284868	0.724225	0.83621	1.9962	OG0016183	0.0776846	0	Zm00001eb049100
OG0009890	70.8927	0.0333294	0.188613	0.825625	0.899061	1.8506	OG0009890	0.0462107	0	Zm00001eb049140
OG0016178	24.0336	0.298379	0.327445	0.123458	0.271688	1.38082	OG0016178	0.56593	1	Zm00001eb049150
OG0016176	131.22	-0.125599	0.124657	0.273219	0.457654	2.118	OG0016176	0.339462	0	Zm00001eb049170
OG0016174	295.196	0.0126223	0.123276	0.912895	0.950935	2.47011	OG0016174	0.0218493	0	Zm00001eb049240
OG0006287.2	36.7831	0.686434	0.303757	0.00327448	0.0215269	1.56565	OG0006287.2	1.66702	0	Zm00001eb049250
OG0001631	170.613	0.581214	0.164384	8.63766e-05	0.00142871	2.23201	OG0001631	2.84506	1	Zm00001eb049290
OG0016172	89.6138	-0.0240478	0.215072	0.872248	0.927204	1.95238	OG0016172	0.0328246	0	Zm00001eb049300
OG0009887	31.9974	-0.0186331	0.248876	0.905811	0.946999	1.50511	OG0009887	0.0236503	0	Zm00001eb049310
OG0009887.1	29.2081	-0.0956207	0.276638	0.537628	0.701557	1.4655	OG0009887.1	0.153937	0	Zm00001eb049310
OG0016171	57.5861	-0.466161	0.326543	0.0285867	0.0992334	1.76032	OG0016171	1.00334	0	Zm00001eb049320
OG0002533	108.815	-0.572857	0.267386	0.00494471	0.0291473	2.03669	OG0002533	1.5354	0	Zm00001eb049330
OG0000321.10	31.2108	0.146805	0.326346	0.283225	0.468378	1.4943	OG0000321.10	0.329403	0	Zm00001eb049490
OG0016170	344.004	0.234907	0.169954	0.110265	0.252911	2.53656	OG0016170	0.597032	1	Zm00001eb049570
OG0016168	38.4002	-0.401799	0.39432	0.0560584	0.157261	1.58433	OG0016168	0.803379	0	Zm00001eb049580
OG0016166	45.9869	0.117719	0.220882	0.470208	0.645078	1.66263	OG0016166	0.190388	0	Zm00001eb049610
OG0003565	19.0315	-0.349854	0.622039	0.0155576	0.0647812	1.27947	OG0003565	1.18855	0	Zm00001eb049620
OG0009885	34.6359	-0.261048	0.380622	0.10987	0.25229	1.53953	OG0009885	0.598101	2	Zm00001eb049630
OG0009885.2	18.1015	0.137933	0.344717	0.625436	0.769414	1.25771	OG0009885.2	0.11384	2	Zm00001eb049640
OG0016165	36.6157	-0.939725	0.337283	0.000408994	0.00470179	1.56367	OG0016165	2.32774	0	Zm00001eb049650
OG0004042	69.0623	-0.517278	0.5168	0.0294568	0.101056	1.83924	OG0004042	0.99544	0	Zm00001eb049660
OG0004042.1	93.9193	-0.237773	0.319524	0.173524	0.339697	1.97275	OG0004042.1	0.468908	0	Zm00001eb049660
OG0004042.2	76.4774	-0.255189	0.325597	0.149477	0.307675	1.88353	OG0004042.2	0.511907	0	Zm00001eb049660
OG0004042.3	66.765	-0.279089	0.355573	0.12354	0.271732	1.82455	OG0004042.3	0.56586	0	Zm00001eb049660
OG0000774	145.513	0.278233	0.19045	0.0772887	0.197482	2.1629	OG0000774	0.704472	1	Zm00001eb049720
OG0000774.2	196.192	0.36415	0.20542	0.0295912	0.101354	2.29268	OG0000774.2	0.994157	1	Zm00001eb049720
OG0009883	39.1325	0.258027	0.285444	0.171579	0.337179	1.59254	OG0009883	0.472139	0	Zm00001eb049780
OG0001629	206.778	-0.176709	0.16862	0.217436	0.394221	2.3155	OG0001629	0.40426	0	Zm00001eb049810
OG0000314	94.262	-0.0208755	0.132986	0.861976	0.920727	1.97434	OG0000314	0.0358691	0	Zm00001eb049840
OG0016156	166.246	0.0482247	0.140911	0.720186	0.833611	2.22075	OG0016156	0.0790364	0	Zm00001eb049890
OG0001628	79.955	0.00498707	0.172794	0.978011	0.98997	1.90285	OG0001628	0.00437797	1	Zm00001eb049910
OG0016155	78.754	0.170636	0.234584	0.312825	0.49821	1.89627	OG0016155	0.302587	1	Zm00001eb049920
OG0009878	121.026	0.635399	0.170908	3.75632e-05	0.000769751	2.08288	OG0009878	3.11365	1	Zm00001eb049950
OG0016153	365.665	-0.130647	0.302866	0.339273	0.526052	2.56308	OG0016153	0.278971	2	Zm00001eb049960
OG0001626	42.0466	-0.34089	0.255845	0.0671455	0.178573	1.62373	OG0001626	0.748185	0	Zm00001eb049980
OG0001626.1	47.2988	-0.183652	0.217927	0.263781	0.448475	1.67485	OG0001626.1	0.348262	0	Zm00001eb049980
OG0001916	37.9186	-0.108137	0.279345	0.446471	0.625452	1.57885	OG0001916	0.203806	1	Zm00001eb050050
OG0009876	42.2351	0.325976	0.268958	0.0844782	0.20998	1.62567	OG0009876	0.677822	0	Zm00001eb050060
OG0009876.1	33.4508	-0.165093	0.252924	0.336488	0.523236	1.52441	OG0009876.1	0.281303	0	Zm00001eb050060
OG0006285	159.65	-0.284895	0.234564	0.0985468	0.23421	2.20317	OG0006285	0.630395	2	Zm00001eb050070
OG0016149	46.6202	-0.225204	0.219979	0.181597	0.350424	1.66857	OG0016149	0.455406	0	Zm00001eb050100
OG0004040	151.952	-0.654906	0.219149	0.000421535	0.00480453	2.18171	OG0004040	2.31835	0	Zm00001eb050140
OG0016099	272.972	0.527326	0.29008	0.0186785	0.0732616	2.43612	OG0016099	1.13512	1	Zm00001eb050280
OG0001076	171.7	0.192615	0.168047	0.18374	0.352723	2.23477	OG0001076	0.452566	1	Zm00001eb050290
OG0016100	107.876	0.00851915	0.132108	0.946518	0.971755	2.03292	OG0016100	0.0124431	0	Zm00001eb050310
OG0016102	344.936	0.235735	0.100413	0.0132373	0.0578083	2.53774	OG0016102	1.23801	0	Zm00001eb050340
OG0009856	68.7544	0.362419	0.234755	0.0457634	0.136905	1.8373	OG0009856	0.86358	2	Zm00001eb050410
OG0009857	90.58	0.925839	0.266025	5.11186e-05	0.000958407	1.95703	OG0009857	3.01845	0	Zm00001eb050460
OG0016108	58.5929	-0.167415	0.20657	0.29936	0.485351	1.76785	OG0016108	0.313944	0	Zm00001eb050510
OG0016109	224.569	0.103845	0.153081	0.433528	0.613804	2.35135	OG0016109	0.211971	1	Zm00001eb050610
OG0016110	98.9602	-0.221581	0.246449	0.194375	0.366087	1.99546	OG0016110	0.436416	1	Zm00001eb050630
OG0016111	183.158	-0.00709123	0.203438	0.94961	0.973672	2.26283	OG0016111	0.0115871	0	Zm00001eb050660
OG0016113	126.967	-0.0434935	0.15072	0.747086	0.852056	2.10369	OG0016113	0.0695317	1	Zm00001eb050680
OG0016114	46.895	0.0574232	0.246572	0.717636	0.831951	1.67113	OG0016114	0.079902	0	Zm00001eb050700
OG0004033	148.376	0.338906	0.128979	0.00439326	0.0266535	2.17136	OG0004033	1.57425	0	Zm00001eb050760
OG0004036	128.82	0.231626	0.169943	0.112478	0.255981	2.10998	OG0004036	0.591793	1	Zm00001eb050840
OG0009864	320.683	0.354326	0.232334	0.0464649	0.138371	2.50608	OG0009864	0.858955	0	Zm00001eb050850
OG0004035	527.069	0.317516	0.107186	0.00179653	0.0137833	2.72187	OG0004035	1.86065	0	Zm00001eb050870
OG0000390	184.19	-0.477267	0.206845	0.00548894	0.031462	2.26527	OG0000390	1.50221	1	Zm00001eb050880
OG0016116	40.504	-0.253872	0.260539	0.154366	0.314077	1.6075	OG0016116	0.502964	0	Zm00001eb050910
OG0009865	51.3659	-0.859999	0.541341	0.00527256	0.0304901	1.71068	OG0009865	1.51584	1	Zm00001eb050930
OG0016118	37.8949	-1.90005	0.522667	7.51772e-06	0.000226703	1.57858	OG0016118	3.64454	1	Zm00001eb050970
OG0016120	33.0326	-0.0760277	0.239815	0.635061	0.775302	1.51894	OG0016120	0.110529	0	Zm00001eb050990
OG0004037	41.8667	-0.0879553	0.260784	0.51634	0.684756	1.62187	OG0004037	0.164464	0	Zm00001eb051020
OG0004037.3	14.4736	-0.0451575	0.292134	0.652813	0.78824	1.16058	OG0004037.3	0.103341	0	Zm00001eb051020
OG0006271	104.926	-0.464562	0.257342	0.0162019	0.0666884	2.02088	OG0006271	1.17595	0	Zm00001eb051060
OG0004009	91.2773	-0.497762	0.225593	0.00665164	0.0358323	1.96036	OG0004009	1.44573	1	Zm00001eb051070
OG0001077	172.778	0.195448	0.13641	0.111864	0.255149	2.23749	OG0001077	0.593207	0	Zm00001eb051080
OG0009866	93.8575	-0.0787904	0.174966	0.590419	0.742704	1.97247	OG0009866	0.129184	0	Zm00001eb051090
OG0016125	52.3407	0.265153	0.223688	0.124798	0.273811	1.71884	OG0016125	0.562549	1	Zm00001eb051110
OG0004038	54.414	-0.305628	0.211397	0.0643207	0.173411	1.73571	OG0004038	0.760924	0	Zm00001eb051120
OG0006272	304.781	-0.240661	0.182192	0.11109	0.254032	2.48399	OG0006272	0.595111	0	Zm00001eb051130
OG0006192	76.1361	0.0871073	0.172012	0.549966	0.711049	1.88159	OG0006192	0.1481	0	Zm00001eb051140
OG0016126	153.735	-1.0098	0.272194	1.66506e-05	0.000425899	2.18677	OG0016126	3.37069	1	Zm00001eb051160
OG0006274	337.418	0.0359654	0.131465	0.761721	0.861909	2.52817	OG0006274	0.0645386	0	Zm00001eb051170
OG0008109	25.9003	-0.00107092	0.282836	0.984855	0.992542	1.4133	OG0008109	0.00325094	0	Zm00001eb051190
OG0016129	280.823	0.173906	0.11726	0.110076	0.25264	2.44843	OG0016129	0.597498	1	Zm00001eb051220
OG0021949	179.663	0.369493	0.142951	0.00424163	0.0259757	2.25446	OG0021949	1.58543	0	Zm00001eb051300
OG0016134	33.7312	-1.39208	0.376037	6.65342e-06	0.000206354	1.52803	OG0016134	3.68539	0	Zm00001eb051400
OG0016135	71.2405	-0.114522	0.172712	0.424199	0.605196	1.85273	OG0016135	0.218104	0	Zm00001eb051410
OG0016136	84.5974	0.0782057	0.174996	0.585867	0.739185	1.92736	OG0016136	0.131247	1	Zm00001eb051470
OG0006281	45.2675	-0.610696	0.280359	0.00432894	0.0263302	1.65579	OG0006281	1.57955	0	Zm00001eb051480
OG0016137	28.9451	0.0741571	0.233654	0.650678	0.786723	1.46158	OG0016137	0.104178	0	Zm00001eb051490
OG0016138	80.6878	-0.161866	0.194235	0.295975	0.481876	1.90681	OG0016138	0.317065	1	Zm00001eb051510
OG0001079	38.8268	-0.0119853	0.214167	0.940867	0.967617	1.58913	OG0001079	0.0142963	1	Zm00001eb051580
OG0016140	129.065	0.525553	0.16785	0.000466823	0.00519967	2.11081	OG0016140	2.28402	0	Zm00001eb051600
OG0006283	52.5079	0.214406	0.199713	0.184364	0.353267	1.72022	OG0006283	0.451897	0	Zm00001eb051610
OG0016141	402.249	-0.122652	0.163623	0.392823	0.576457	2.6045	OG0016141	0.239233	1	Zm00001eb051620
OG0016145	731.479	0.587697	0.0974169	5.4687e-10	1.00428e-07	2.8642	OG0016145	6.99815	1	Zm00001eb051800
OG0001625.30	40.4003	0.242909	0.355844	0.132083	0.284677	1.60638	OG0001625.30	0.545648	0	Zm00001eb051810
OG0006249	321.747	-0.137791	0.133282	0.257087	0.44091	2.50751	OG0006249	0.35565	0	Zm00001eb051830
OG0002520	115.175	0.154241	0.179985	0.308371	0.494085	2.06136	OG0002520	0.306199	0	Zm00001eb051840
OG0009824	1165.85	-0.0784675	0.122002	0.484003	0.656272	3.06664	OG0009824	0.182916	0	Zm00001eb051870
OG0001617	535.51	0.113528	0.127086	0.341523	0.528131	2.72877	OG0001617	0.277258	1	Zm00001eb051900
OG0004018	27.9319	0.240909	0.320118	0.18795	0.358147	1.4461	OG0004018	0.445939	0	Zm00001eb051950
OG0016037	66.0635	0.867557	0.279953	0.000219908	0.00290587	1.81996	OG0016037	2.53672	0	Zm00001eb051980
OG0016038	91.2936	-0.210728	0.126848	0.0699523	0.183541	1.96044	OG0016038	0.736267	0	Zm00001eb051990
OG0007144	119.312	0.000810804	0.303749	0.999666	0.999778	2.07668	OG0007144	9.64282e-05	0	Zm00001eb052030
OG0006250	32.7353	-0.257828	0.313198	0.155072	0.31516	1.51502	OG0006250	0.501468	0	Zm00001eb052070
OG0016044	214.023	0.249365	0.22088	0.144935	0.301619	2.33046	OG0016044	0.520541	0	Zm00001eb052080
OG0006251	77.9702	0.257195	0.183019	0.0928535	0.223949	1.89193	OG0006251	0.649851	0	Zm00001eb052100
OG0016048	61.1507	0.168365	0.200846	0.290271	0.476166	1.7864	OG0016048	0.322242	0	Zm00001eb052130
OG0009831	32.4904	-0.201683	0.276542	0.245084	0.42687	1.51176	OG0009831	0.369704	0	Zm00001eb052150
OG0006252	72.5379	-0.413782	0.283749	0.0351587	0.114369	1.86057	OG0006252	0.94169	1	Zm00001eb052200
OG0004021	42.3198	0.0826666	0.191107	0.592592	0.744325	1.62654	OG0004021	0.128237	0	Zm00001eb052220
OG0016050	41.5838	-0.331123	0.340754	0.0898751	0.219351	1.61892	OG0016050	0.658861	1	Zm00001eb052270
OG0001952.4	21.4551	0.207499	0.328161	0.284157	0.469313	1.33153	OG0001952.4	0.328537	0	Zm00001eb052280
OG0016051	259.001	0.238903	0.143031	0.064954	0.17453	2.4133	OG0016051	0.758129	0	Zm00001eb052290
OG0006254	325.614	-0.0943058	0.271639	0.545093	0.707174	2.5127	OG0006254	0.150474	0	Zm00001eb052440
OG0006259	74.3883	-0.254025	0.169249	0.0771513	0.197272	1.8715	OG0006259	0.704936	0	Zm00001eb052510
OG0016063	52.7817	-0.100145	0.263429	0.542439	0.705072	1.72248	OG0016063	0.151767	1	Zm00001eb052520
OG0009842	33.4877	-0.534719	0.464131	0.0228045	0.0841512	1.52488	OG0009842	1.07494	1	Zm00001eb052530
OG0016064	388.743	-0.306739	0.224316	0.0795441	0.201309	2.58966	OG0016064	0.696138	2	Zm00001eb052540
OG0016069	114.199	-0.809201	0.180971	9.62025e-07	4.62418e-05	2.05766	OG0016069	4.33497	0	Zm00001eb052630
OG0016070	62.1328	0.0994563	0.20483	0.535452	0.699545	1.79332	OG0016070	0.155184	0	Zm00001eb052640
OG0001620	745.374	-0.0579189	0.170212	0.613889	0.761526	2.87237	OG0001620	0.118315	0	Zm00001eb052750
OG0000311	16.516	0.0865954	0.318751	0.488623	0.660597	1.21791	OG0000311	0.180063	0	Zm00001eb052790
OG0016082	79.3405	0.534224	0.215907	0.00313197	0.0208785	1.89949	OG0016082	1.6803	1	Zm00001eb052810
OG0009850	65.7006	0.175238	0.197849	0.266185	0.451063	1.81757	OG0009850	0.345763	1	Zm00001eb052850
OG0004466	21.925	-0.182582	0.344945	0.204391	0.378597	1.34094	OG0004466	0.421823	0	Zm00001eb052890
OG0016086	125.48	-0.0860594	0.170954	0.546152	0.707799	2.09858	OG0016086	0.15009	1	Zm00001eb052940
OG0006265	309.164	0.0769903	0.200399	0.61935	0.764923	2.49019	OG0006265	0.116382	2	Zm00001eb052950
OG0006266	56.1533	-0.182034	0.18195	0.227541	0.406444	1.74938	OG0006266	0.390999	0	Zm00001eb052960
OG0016088	61.9602	0.110007	0.173569	0.449062	0.627486	1.79211	OG0016088	0.202396	0	Zm00001eb052970
OG0016092	134.265	0.0714504	0.156245	0.599747	0.750614	2.12796	OG0016092	0.124583	1	Zm00001eb053010
OG0009823	168.95	0.0369149	0.154618	0.783563	0.876172	2.22776	OG0009823	0.0574107	1	Zm00001eb053020
OG0016033	149.821	0.47837	0.383856	0.0334089	0.110605	2.17557	OG0016033	0.956227	1	Zm00001eb053090
OG0006247	36.7374	-1.49164	0.629073	0.000416832	0.00476524	1.56511	OG0006247	2.32192	0	Zm00001eb053160
OG0016030	57.5603	-0.0275434	0.176809	0.854244	0.916179	1.76012	OG0016030	0.0380196	0	Zm00001eb053170
OG0006246	43.072	-0.252463	0.262071	0.152607	0.311918	1.6342	OG0006246	0.50596	1	Zm00001eb053190
OG0002518	63.9828	-0.452864	0.314925	0.0289548	0.0999946	1.80606	OG0002518	1.00002	1	Zm00001eb053230
OG0016027	154.697	0.427558	0.154967	0.00198292	0.0148786	2.18948	OG0016027	1.82744	0	Zm00001eb053280
OG0016028	410.244	0.365082	0.237694	0.0451857	0.135799	2.61304	OG0016028	0.867102	1	Zm00001eb053320
OG0001075	75.6957	-0.0561066	0.195287	0.728761	0.839467	1.87907	OG0001075	0.0759964	1	Zm00001eb053340
OG0016023	38.6729	-0.258061	0.264129	0.149636	0.307835	1.58741	OG0016023	0.511682	0	Zm00001eb053390
OG0001615	98.9648	0.390359	0.185718	0.0121274	0.0544555	1.99548	OG0001615	1.26396	1	Zm00001eb053410
OG0016021	148.897	-0.369245	0.209162	0.0276211	0.0968836	2.17289	OG0016021	1.01375	1	Zm00001eb053420
OG0016020	93.6998	0.12628	0.291368	0.396873	0.580319	1.97174	OG0016020	0.236333	1	Zm00001eb053440
OG0004013	43.079	-0.517337	0.432474	0.0271774	0.0956483	1.63427	OG0004013	1.01932	1	Zm00001eb053460
OG0002503	53.3587	-0.0267937	0.260262	0.841182	0.909365	1.7272	OG0002503	0.0412617	1	Zm00001eb053480
OG0000755	74.1866	0.0219178	0.172495	0.881718	0.933047	1.87033	OG0000755	0.0300963	0	Zm00001eb053490
OG0000755.1	63.6145	-0.00129763	0.172448	0.996011	0.997975	1.80356	OG0000755.1	0.000880342	0	Zm00001eb053490
OG0016016	119.26	-0.0655861	0.165451	0.652973	0.788258	2.0765	OG0016016	0.103332	1	Zm00001eb053520
OG0016015	71.8172	-0.0245776	0.218641	0.876003	0.929059	1.85623	OG0016015	0.0319567	0	Zm00001eb053530
OG0004198.4	37.826	-1.76592	0.717103	0.000298692	0.00369642	1.57779	OG0004198.4	2.43222	0	Zm00001eb053560
OG0016012	109.39	-0.0297139	0.190732	0.833049	0.904601	2.03898	OG0016012	0.043543	2	Zm00001eb053570
OG0016011	251.492	-0.291957	0.254933	0.11082	0.253701	2.40052	OG0016011	0.595678	0	Zm00001eb053580
OG0016008	485.714	-0.0277018	0.176301	0.850545	0.914225	2.68638	OG0016008	0.0389471	0	Zm00001eb053630
OG0006241	100.967	0.204616	0.167325	0.150534	0.30914	2.00418	OG0006241	0.509845	1	Zm00001eb053650
OG0016007	63.2757	-0.560082	0.209271	0.00148944	0.0119657	1.80124	OG0016007	1.92206	1	Zm00001eb053680
OG0016006	24.7769	-1.27771	1.22397	0.0043179	0.0262847	1.39405	OG0016006	1.5803	0	Zm00001eb053700
OG0016005	78.3693	-0.906871	0.298594	0.000192185	0.00263937	1.89415	OG0016005	2.5785	0	Zm00001eb053710
OG0016003	133.337	0.190189	0.179238	0.201227	0.374773	2.12495	OG0016003	0.426231	0	Zm00001eb053740
OG0001074	41.1114	-0.324484	0.270074	0.0833359	0.208109	1.61396	OG0001074	0.681709	0	Zm00001eb053770
OG0015998	128.968	0.0302368	0.232699	0.850591	0.914225	2.11048	OG0015998	0.0389471	0	Zm00001eb053780
OG0015996	311.083	-0.0801523	0.136177	0.512747	0.681505	2.49288	OG0015996	0.166531	0	Zm00001eb053800
OG0004011	45.9958	-0.240449	0.188174	0.118902	0.265496	1.66272	OG0004011	0.575942	0	Zm00001eb053810
OG0002517	360.871	0.0568691	0.15832	0.684371	0.809958	2.55735	OG0002517	0.0915373	0	Zm00001eb053830
OG0002516	126.59	0.309173	0.154794	0.0240306	0.0875194	2.1024	OG0002516	1.0579	1	Zm00001eb053870
OG0009814	75.3796	-0.241126	0.173356	0.101721	0.23941	1.87725	OG0009814	0.620857	0	Zm00001eb053880
OG0001239	49.1145	-0.757789	0.35942	0.00300618	0.0203307	1.69121	OG0001239	1.69185	0	Zm00001eb053930
OG0015991	171.008	0.879079	0.228296	1.55669e-05	0.000402491	2.23302	OG0015991	3.39524	0	Zm00001eb053960
OG0015989	36.7473	0.956455	0.255999	2.13194e-05	0.000510667	1.56523	OG0015989	3.29186	2	Zm00001eb054010
OG0015988	35.5013	0.32406	0.25228	0.0779503	0.198782	1.55024	OG0015988	0.701622	0	Zm00001eb054020
OG0015986	1769.17	0.394978	0.178489	0.0096892	0.0465853	3.24777	OG0015986	1.33175	1	Zm00001eb054040
OG0015985	928.883	-0.406716	0.184257	0.0086834	0.0431608	2.96796	OG0015985	1.36491	2	Zm00001eb054050
OG0015983	123.734	-0.00657941	0.203009	0.964439	0.982129	2.09249	OG0015983	0.00783139	0	Zm00001eb054060
OG0015982	179.904	-0.0567579	0.126632	0.630971	0.772341	2.25504	OG0015982	0.112191	0	Zm00001eb054090
OG0009810	254.951	-0.262626	0.203983	0.113067	0.256928	2.40646	OG0009810	0.590189	0	Zm00001eb054100
OG0016846	47.3991	0.361745	0.25394	0.0518175	0.148893	1.67577	OG0016846	0.827125	0	Zm00001eb054120
OG0015978	47.2918	-0.0983327	0.21521	0.540901	0.703953	1.67479	OG0015978	0.152456	0	Zm00001eb054140
OG0006238	192.33	0.46863	0.206072	0.00668288	0.0359105	2.28405	OG0006238	1.44478	0	Zm00001eb054160
OG0009808	112.706	0.310969	0.169082	0.0342066	0.112174	2.05195	OG0009808	0.950109	0	Zm00001eb054190
OG0004010	98.7382	-0.30779	0.169649	0.0346129	0.11308	1.99449	OG0004010	0.946616	0	Zm00001eb054200
OG0023691	213.252	0.257482	0.152413	0.0557955	0.15677	2.32889	OG0023691	0.804736	0	Zm00001eb054210
OG0015975	39.5378	-0.358632	0.258786	0.0556515	0.15661	1.59701	OG0015975	0.805181	0	Zm00001eb054220
OG0015973	441.503	0.516258	0.253483	0.00856784	0.0428129	2.64493	OG0015973	1.36843	2	Zm00001eb054230
OG0006235	45.093	-0.0627767	0.222963	0.684122	0.809797	1.65411	OG0006235	0.0916238	0	Zm00001eb054240
OG0009807	106.451	-0.223804	0.187666	0.151048	0.309769	2.02715	OG0009807	0.508962	0	Zm00001eb054250
OG0009806	160.851	-0.126841	0.165805	0.371778	0.557112	2.20642	OG0009806	0.254058	0	Zm00001eb054260
OG0001613	148.42	-0.0304013	0.125328	0.801443	0.886115	2.17149	OG0001613	0.0525098	0	Zm00001eb054290
OG0015971	62.6395	0.103986	0.183416	0.493517	0.664705	1.79685	OG0015971	0.177371	0	Zm00001eb054370
OG0015967	279.93	-0.212203	0.12121	0.0592006	0.1632	2.44705	OG0015967	0.787279	0	Zm00001eb054410
OG0015965	266.409	0.321661	0.152289	0.0181492	0.0719539	2.42555	OG0015965	1.14295	0	Zm00001eb054460
OG0004008	70.0698	-0.294279	0.239089	0.0988853	0.234647	1.84553	OG0004008	0.629586	1	Zm00001eb054470
OG0015963	144.371	-0.0749496	0.148913	0.56305	0.72207	2.15948	OG0015963	0.141421	0	Zm00001eb054500
OG0015961	167.885	-0.273946	0.153995	0.0431015	0.131723	2.22501	OG0015961	0.880338	1	Zm00001eb054520
OG0000767	71.1804	0.233815	0.170282	0.106983	0.247685	1.85236	OG0000767	0.606101	1	Zm00001eb054650
OG0004006	797.848	0.230611	0.18723	0.134615	0.288268	2.90192	OG0004006	0.540203	2	Zm00001eb054680
OG0004006.1	620.468	0.324558	0.227035	0.0845645	0.210077	2.79272	OG0004006.1	0.677622	2	Zm00001eb054680
OG0009802	105.005	0.157116	0.139638	0.213569	0.389725	2.02121	OG0009802	0.409241	0	Zm00001eb054690
OG0009801	26.2704	-0.15587	0.31408	0.315206	0.500445	1.41947	OG0009801	0.300644	1	Zm00001eb054710
OG0015950	471.476	0.13677	0.100024	0.154292	0.314013	2.67346	OG0015950	0.503052	0	Zm00001eb054830
OG0006231	78.6638	0.00109921	0.192512	0.993648	0.99678	1.89577	OG0006231	0.00140078	0	Zm00001eb054840
OG0015951	42.5338	-0.158363	0.222176	0.333187	0.519908	1.62873	OG0015951	0.284074	0	Zm00001eb054880
OG0009796	377.055	0.481949	0.140394	0.000199539	0.00270663	2.5764	OG0009796	2.56757	1	Zm00001eb054910
OG0000884	98.5962	-0.509118	0.378785	0.028942	0.0999946	1.99386	OG0000884	1.00002	0	Zm00001eb054940
OG0009795	78.5469	-0.0615427	0.182283	0.671185	0.800556	1.89513	OG0009795	0.096608	1	Zm00001eb054950
OG0015948	135.585	-0.0617417	0.198597	0.688544	0.812481	2.13221	OG0015948	0.0901867	1	Zm00001eb054960
OG0015947	268.581	0.851357	0.227608	2.28984e-05	0.0005377	2.42907	OG0015947	3.26946	1	Zm00001eb054980
OG0015946	34.2015	0.398878	0.422573	0.0487291	0.143084	1.53404	OG0015946	0.84441	0	Zm00001eb054990
OG0002703	18.7207	-0.132621	0.307613	0.263965	0.448627	1.27232	OG0002703	0.348114	1	Zm00001eb055000
OG0009794	78.7021	0.0660691	0.217659	0.675919	0.804275	1.89599	OG0009794	0.0945954	0	Zm00001eb055020
OG0006229	201.229	0.24363	0.152984	0.0711701	0.185691	2.30369	OG0006229	0.73121	1	Zm00001eb055030
OG0006228	182.706	0.192221	0.131653	0.107944	0.249025	2.26175	OG0006228	0.603757	1	Zm00001eb055080
OG0009792	175.417	0.347838	0.237702	0.0561239	0.157261	2.24407	OG0009792	0.803379	0	Zm00001eb055170
OG0004004	363.261	0.0432601	0.104631	0.671818	0.800963	2.56022	OG0004004	0.0963875	0	Zm00001eb055180
OG0001072	128.224	-0.0700331	0.128856	0.557535	0.717604	2.10797	OG0001072	0.144115	1	Zm00001eb055230
OG0000539	182.504	-0.207555	0.194992	0.18376	0.352723	2.26127	OG0000539	0.452566	2	Zm00001eb055280
OG0015933	89.5687	0.3285	0.195455	0.0442896	0.13401	1.95216	OG0015933	0.872862	0	Zm00001eb055310
OG0015932	78.0136	0.0913362	0.187538	0.554751	0.715298	1.89217	OG0015932	0.145513	1	Zm00001eb055320
OG0001611	701.179	0.041187	0.222914	0.800074	0.885271	2.84583	OG0001611	0.052924	2	Zm00001eb055330
OG0009789	42.0545	-0.0325868	0.20337	0.832965	0.904578	1.62381	OG0009789	0.0435539	0	Zm00001eb055360
OG0009788	31.0683	-0.357314	0.450017	0.0689303	0.181827	1.49232	OG0009788	0.740342	1	Zm00001eb055400
OG0009788.2	98.0202	-1.48419	0.280225	7.24994e-09	8.44294e-07	1.99132	OG0009788.2	6.07351	1	Zm00001eb055410
OG0015929	89.0239	0.674745	0.300736	0.00334931	0.0219266	1.94951	OG0015929	1.65903	1	Zm00001eb055430
OG0009786	163.542	0.264781	0.154428	0.0515583	0.148506	2.21363	OG0009786	0.828255	0	Zm00001eb055450
OG0015927	166.905	0.081933	0.131052	0.500483	0.671184	2.22247	OG0015927	0.173158	0	Zm00001eb055470
OG0000215.9	51.6403	-0.348991	0.284989	0.0686831	0.181449	1.71299	OG0000215.9	0.741245	0	Zm00001eb055480
OG0015926	544.616	0.238989	0.266077	0.18168	0.350442	2.73609	OG0015926	0.455384	0	Zm00001eb055490
OG0015924	910.926	0.401929	0.126915	0.000620186	0.00640948	2.95948	OG0015924	2.19318	0	Zm00001eb055550
OG0000242.8	48.0222	0.00812875	0.307289	0.975304	0.988625	1.68144	OG0000242.8	0.00496848	0	Zm00001eb055630
OG0004000	54.1356	-0.074273	0.220545	0.643708	0.781727	1.73348	OG0004000	0.106945	0	Zm00001eb055640
OG0015918	117.434	0.609027	0.161141	3.69875e-05	0.00076122	2.0698	OG0015918	3.11849	0	Zm00001eb055650
OG0002090	26.305	0.092969	0.296419	0.461852	0.638576	1.42004	OG0002090	0.194787	0	Zm00001eb055680
OG0015916	32.0933	0.136609	0.206432	0.394314	0.577935	1.50641	OG0015916	0.238121	0	Zm00001eb055710
OG0002512	94.2996	-0.172304	0.168934	0.229811	0.409142	1.97451	OG0002512	0.388126	0	Zm00001eb055720
OG0006224	58.651	-0.157537	0.22515	0.352482	0.539303	1.76828	OG0006224	0.268167	0	Zm00001eb055730
OG0006224.1	53.0324	0.0549975	0.228226	0.730331	0.840098	1.72454	OG0006224.1	0.0756702	0	Zm00001eb055730
OG0015915	219.524	-0.0523151	0.163341	0.7034	0.82166	2.34148	OG0015915	0.0853078	0	Zm00001eb055750
OG0015912	192.857	-0.118387	0.150545	0.365933	0.552479	2.28524	OG0015912	0.257685	0	Zm00001eb055800
OG0015910	147.968	0.473714	0.133285	0.000112767	0.00175956	2.17017	OG0015910	2.7546	0	Zm00001eb055820
OG0006221	273.735	-0.0187775	0.154775	0.893152	0.939456	2.43733	OG0006221	0.0271236	1	Zm00001eb055830
OG0006220	1368.66	0.281679	0.181843	0.0665921	0.177562	3.13629	OG0006220	0.750649	2	Zm00001eb055850
OG0006220.1	1166.97	0.333414	0.199015	0.0421219	0.129309	3.06706	OG0006220.1	0.888373	2	Zm00001eb055850
OG0000538	58.2289	-0.325518	0.244941	0.0735956	0.19031	1.76514	OG0000538	0.720537	0	Zm00001eb055860
OG0006219	927.566	-0.0754703	0.164915	0.602498	0.75268	2.96735	OG0006219	0.12339	0	Zm00001eb055880
OG0002511	116.249	0.116982	0.154225	0.388537	0.572194	2.06539	OG0002511	0.242457	0	Zm00001eb055910
OG0003998	41.0971	-0.223195	0.374642	0.110316	0.252917	1.61381	OG0003998	0.597021	1	Zm00001eb055920
OG0006218	24.279	0.280861	0.2895	0.137294	0.291435	1.38523	OG0006218	0.535458	0	Zm00001eb055930
OG0002510	161.665	-0.19825	0.176083	0.179432	0.347745	2.20862	OG0002510	0.458739	0	Zm00001eb055970
OG0006213.3	36.7099	-0.284674	0.234196	0.104469	0.243875	1.56478	OG0006213.3	0.612832	1	Zm00001eb056020
OG0000536	80.5449	-0.32785	0.235773	0.0678276	0.179819	1.90604	OG0000536	0.745164	0	Zm00001eb056050
OG0015901	59.6132	-0.00624333	0.174577	0.967794	0.984286	1.77534	OG0015901	0.0068787	0	Zm00001eb056080
OG0015899	163.624	-0.0738062	0.182214	0.612835	0.760614	2.21385	OG0015899	0.118836	0	Zm00001eb056130
OG0015898	61.6757	0.113855	0.190971	0.453932	0.632072	1.79011	OG0015898	0.199233	0	Zm00001eb056180
OG0015894	309.653	0.0704023	0.104884	0.478532	0.651753	2.49088	OG0015894	0.185917	0	Zm00001eb056220
OG0009780	136.816	0.265678	0.181913	0.0799264	0.201881	2.13614	OG0009780	0.694905	0	Zm00001eb056240
OG0000534	150.033	-1.67536	0.265731	1.12576e-11	3.83939e-09	2.17619	OG0000534	8.41574	1	Zm00001eb056260
OG0006212	108.393	0.0944775	0.147332	0.475631	0.649441	2.035	OG0006212	0.187461	2	Zm00001eb056320
OG0015886	123.731	0.40579	0.140159	0.00150431	0.0120513	2.09248	OG0015886	1.91897	0	Zm00001eb056350
OG0015881	91.4864	0.281099	0.257983	0.121517	0.269153	1.96136	OG0015881	0.57	0	Zm00001eb056440
OG0001608	455.662	-0.122729	0.157429	0.362212	0.549088	2.65864	OG0001608	0.260358	1	Zm00001eb056450
OG0009774	74.451	0.255216	0.208258	0.11977	0.266644	1.87187	OG0009774	0.574069	1	Zm00001eb056470
OG0006206	107.706	0.294238	0.214463	0.0782176	0.199158	2.03224	OG0006206	0.700803	1	Zm00001eb056480
OG0015880	55.4765	-0.194252	0.211911	0.238094	0.419181	1.74411	OG0015880	0.377598	2	Zm00001eb056490
OG0002509	44.6113	0.101301	0.205421	0.529129	0.694261	1.64944	OG0002509	0.158477	1	Zm00001eb056510
OG0006204	45.4407	0.00375205	0.181616	0.980815	0.991022	1.65745	OG0006204	0.00391653	0	Zm00001eb056520
OG0001607	31.7626	-0.669344	0.388107	0.00861773	0.0429806	1.50192	OG0001607	1.36673	0	Zm00001eb056530
OG0009770	788.655	0.0992414	0.119269	0.369471	0.555394	2.89689	OG0009770	0.255399	0	Zm00001eb056540
OG0009768	152.568	-0.0670225	0.178484	0.651007	0.786886	2.18346	OG0009768	0.104088	0	Zm00001eb056550
OG0001606	48.7069	-1.19956	0.36168	4.54255e-05	0.000887501	1.68759	OG0001606	3.05183	0	Zm00001eb056580
OG0012350	94.4259	0.365772	0.173544	0.0145579	0.0618592	1.97509	OG0012350	1.2086	1	Zm00001eb056620
OG0011250	26.6312	-0.0620881	0.320361	0.415519	0.597159	1.42539	OG0011250	0.22391	0	Zm00001eb056660
OG0015875	65.5248	0.013818	0.196963	0.941112	0.967682	1.81641	OG0015875	0.0142675	0	Zm00001eb056720
OG0015874	42.5279	-0.26497	0.214396	0.112799	0.256476	1.62867	OG0015874	0.590954	0	Zm00001eb056730
OG0000422	57.0638	-0.0508494	0.23908	0.686902	0.811516	1.75636	OG0000422	0.0907029	0	Zm00001eb056750
OG0015872	37.8079	0.00768109	0.271361	0.987968	0.993806	1.57758	OG0015872	0.00269847	1	Zm00001eb056760
OG0015871	146.448	-0.047252	0.164249	0.744122	0.849849	2.16568	OG0015871	0.0706584	3	Zm00001eb056790
OG0015870	152.621	0.390287	0.150143	0.00387962	0.0243695	2.18361	OG0015870	1.61315	0	Zm00001eb056820
[truncated: 12,329 more rows]

## Sheet: GenesDEinSoil
Orthogroup	baseMean	log2FoldChange	lfcSE	pvalue	padj	logBaseMean	Gene	pval	Dataset_Count	Maize_Geneid
OG0018298	52.2828	-0.361932	0.284039	0.0279038	0.128799	1.71836	OG0018298	0.890088	0	Zm00001eb000010
OG0013717	128.124	-0.0627811	0.157022	0.551813	0.737918	2.10763	OG0013717	0.131992	0	Zm00001eb000060
OG0000242	55.0629	-0.20762	0.334875	0.0363838	0.149677	1.74086	OG0000242	0.824845	0	Zm00001eb000070
OG0002677	200.723	-0.139106	0.19155	0.241489	0.465506	2.3026	OG0002677	0.332075	0	Zm00001eb000170
OG0004268	332.238	-0.353771	0.153795	0.00468884	0.0444939	2.52145	OG0004268	1.3517	0	Zm00001eb000190
OG0017458	215.878	-0.754371	0.187496	5.40853e-06	0.000610411	2.33421	OG0017458	3.21438	0	Zm00001eb000210
OG0006653	100.112	-0.253922	0.179201	0.0507562	0.18464	2.00049	OG0006653	0.733675	0	Zm00001eb000220
OG0010483	55.1592	0.102846	0.168517	0.368264	0.594377	1.74162	OG0010483	0.225938	0	Zm00001eb000230
OG0010482	175.945	-0.162413	0.143348	0.149723	0.352062	2.24538	OG0010482	0.453381	0	Zm00001eb000320
OG0017451	1018.83	-0.0715296	0.11412	0.475078	0.682314	3.0081	OG0017451	0.166016	0	Zm00001eb000340
OG0017446	34.5452	-0.514772	0.451904	0.0135902	0.0832572	1.53839	OG0017446	1.07958	0	Zm00001eb000400
OG0004265	24.1607	0.413838	0.345986	0.0223678	NA	1.38311	OG0004265	NA	0	Zm00001eb000420
OG0006648	31.0401	-0.0492303	0.219052	0.392022	0.614793	1.49192	OG0006648	0.211271	0	Zm00001eb000440
OG0004264	525.346	0.0315467	0.107582	0.738113	0.859264	2.72045	OG0004264	0.0658736	0	Zm00001eb000480
OG0017442	198.223	0.348119	0.242752	0.0248383	0.120168	2.29715	OG0017442	0.92021	0	Zm00001eb000490
OG0006647	29.5263	0.011334	0.185824	0.908906	0.954011	1.47021	OG0006647	0.0204465	0	Zm00001eb000500
OG0001135	43.7049	-0.0232656	0.170183	0.82869	0.911433	1.64053	OG0001135	0.0402752	1	Zm00001eb000550
OG0017438	78.515	0.0347657	0.192004	0.701768	0.836375	1.89495	OG0017438	0.0775989	0	Zm00001eb000580
OG0017437	214.455	0.235839	0.150196	0.0451846	0.171589	2.33134	OG0017437	0.765511	0	Zm00001eb000590
OG0004261	147.943	-0.14363	0.1575	0.211827	0.43133	2.17009	OG0004261	0.365191	0	Zm00001eb000620
OG0002865	70.1125	-0.0304703	0.200483	0.730523	0.854666	1.8458	OG0002865	0.0682034	1	Zm00001eb000630
OG0004260	41.5113	-0.0785338	0.169596	0.486739	0.69156	1.61817	OG0004260	0.16017	0	Zm00001eb000670
OG0004259	113.605	-0.121478	0.180244	0.327184	0.555797	2.0554	OG0004259	0.255084	0	Zm00001eb000690
OG0017434	98.403	0.225321	0.152304	0.0567408	0.196409	1.99301	OG0017434	0.706839	1	Zm00001eb000700
OG0017429	430.865	-0.0359951	0.135182	0.731848	0.855563	2.63434	OG0017429	0.0677481	0	Zm00001eb000770
OG0017428	111.861	0.0595164	0.126984	0.568944	0.750795	2.04868	OG0017428	0.124479	0	Zm00001eb000780
OG0010476	251.008	-0.233961	0.148506	0.0462853	0.174556	2.39969	OG0010476	0.758066	1	Zm00001eb000800
OG0002673	87.879	-0.332135	0.173905	0.0122426	0.0783702	1.94389	OG0002673	1.10585	0	Zm00001eb000820
OG0006641	92.6397	0.612272	0.334607	0.00454405	0.0437225	1.9668	OG0006641	1.35929	1	Zm00001eb000840
OG0006640	542.549	-0.103162	0.0906951	0.201045	0.417589	2.73444	OG0006640	0.379251	0	Zm00001eb000860
OG0004257	66.3368	-0.281238	0.318994	0.0441008	0.168731	1.82175	OG0004257	0.772804	0	Zm00001eb000880
OG0010470	48.7544	0.140799	0.185947	0.236543	0.460046	1.68801	OG0010470	0.337199	0	Zm00001eb000890
OG0001727	400.517	-0.0169524	0.101706	0.846123	0.921845	2.60262	OG0001727	0.0353423	1	Zm00001eb000920
OG0010469	32.6259	0.365147	0.321355	0.0291592	0.132418	1.51356	OG0010469	0.878052	2	Zm00001eb000930
OG0017420	58.4876	0.227468	0.224629	0.0901025	0.259761	1.76706	OG0017420	0.585425	0	Zm00001eb000970
OG0010467	180.964	-0.155688	0.111765	0.107458	0.287913	2.25759	OG0010467	0.540739	0	Zm00001eb001000
OG0000325	50.8698	-0.143852	0.191899	0.220886	0.44142	1.70646	OG0000325	0.355148	0	Zm00001eb001010
OG0017417	161.168	-0.176574	0.114713	0.0720255	0.227903	2.20728	OG0017417	0.642251	0	Zm00001eb001040
OG0017415	58.679	-0.345337	0.198322	0.0161332	0.0923679	1.76848	OG0017415	1.03448	0	Zm00001eb001070
OG0017413	159.953	0.16002	0.119141	0.111926	0.294555	2.20399	OG0017413	0.530834	0	Zm00001eb001110
OG0017412	74.2319	-0.205999	0.283043	0.087175	0.255239	1.87059	OG0017412	0.593053	0	Zm00001eb001120
OG0010465	62.8012	-0.802346	0.256537	9.93051e-05	0.00396328	1.79797	OG0010465	2.40195	1	Zm00001eb001130
OG0017406	178.512	-0.0149962	0.116074	0.872112	0.93412	2.25167	OG0017406	0.0295973	0	Zm00001eb001270
OG0002110	120.712	-0.25644	0.112846	0.00936007	0.0667075	2.08175	OG0002110	1.17583	0	Zm00001eb001290
OG0017404	20.7507	-0.106358	0.213432	0.318845	NA	1.31703	OG0017404	NA	2	Zm00001eb001350
OG0010461	32.9015	0.133921	0.198681	0.26021	0.487726	1.51722	OG0010461	0.311824	0	Zm00001eb001360
OG0019285	341.558	0.338801	0.175656	0.0111882	0.073885	2.53346	OG0019285	1.13144	0	Zm00001eb001400
OG0017402	1343.63	-0.0311004	0.0904861	0.703437	0.837574	3.12828	OG0017402	0.0769766	0	Zm00001eb001430
OG0000569	19.6189	-0.0492094	0.209553	0.420945	NA	1.29267	OG0000569	NA	0	Zm00001eb001500
OG0004253	76.2017	-0.0482661	0.156705	0.659193	0.809456	1.88196	OG0004253	0.091807	0	Zm00001eb001510
OG0017399	31.9128	-1.06299	0.448976	0.000607705	0.0123522	1.50396	OG0017399	1.90826	1	Zm00001eb001550
OG0006633	74.6836	-0.0887095	0.17677	0.424122	0.641074	1.87323	OG0006633	0.193092	1	Zm00001eb001560
OG0004252	289.854	-0.146021	0.107622	0.120519	0.309192	2.46218	OG0004252	0.509772	0	Zm00001eb001570
OG0001842	15.9168	-0.0889928	0.237731	0.15606	NA	1.20186	OG0001842	NA	0	Zm00001eb001580
OG0017398	105.717	0.159029	0.198946	0.197106	0.412795	2.02414	OG0017398	0.384266	0	Zm00001eb001590
OG0010458	85.8102	-0.215099	0.209436	0.1015	0.279299	1.93354	OG0010458	0.55393	2	Zm00001eb001650
OG0017393	75.9505	-0.0273587	0.187279	0.803374	0.896842	1.88053	OG0017393	0.0472839	0	Zm00001eb001690
OG0002670	64.5406	-0.223705	0.186256	0.0817516	0.24588	1.80983	OG0002670	0.609277	1	Zm00001eb001720
OG0017390	115.846	-0.118257	0.153185	0.302715	0.531169	2.06388	OG0017390	0.274768	0	Zm00001eb001760
OG0000091	77.7093	-0.493871	0.309054	0.00833561	0.0616066	1.89047	OG0000091	1.21037	1	Zm00001eb001770
OG0010455	55.1424	-0.500142	0.396191	0.0111274	0.0737186	1.74149	OG0010455	1.13242	1	Zm00001eb001780
OG0017389	156.341	0.192613	0.159718	0.108865	0.290159	2.19407	OG0017389	0.537364	0	Zm00001eb001810
OG0017386	77.2419	0.179736	0.173141	0.14483	0.34495	1.88785	OG0017386	0.462243	0	Zm00001eb001860
OG0017385	77.3177	-0.274531	0.240352	0.0574784	0.197904	1.88828	OG0017385	0.703545	1	Zm00001eb001870
OG0006627	87.5004	-0.0629635	0.15269	0.570032	0.751653	1.94201	OG0006627	0.123982	1	Zm00001eb001880
OG0017383	75.6775	0.124164	0.152465	0.280458	0.508637	1.87897	OG0017383	0.293592	0	Zm00001eb001910
OG0001725	182.48	-0.264396	0.166018	0.0365593	0.149951	2.26121	OG0001725	0.824052	0	Zm00001eb002000
OG0017377	45.2278	-0.0402643	0.188739	0.677572	0.82196	1.65541	OG0017377	0.0851496	0	Zm00001eb002010
OG0006625	169.15	-0.0511791	0.116412	0.607011	0.774758	2.22827	OG0006625	0.110834	0	Zm00001eb002040
OG0017376	261.252	0.58687	0.161315	3.12235e-05	0.00190229	2.41706	OG0017376	2.72072	1	Zm00001eb002060
OG0010452	89.2589	0.112345	0.176785	0.332513	0.561061	1.95065	OG0010452	0.25099	1	Zm00001eb002090
OG0017373	1743.11	-0.605797	0.181378	8.39883e-05	0.00368808	3.24132	OG0017373	2.4332	1	Zm00001eb002100
OG0010451	306.241	-0.0665376	0.128664	0.527179	0.720982	2.48606	OG0010451	0.142076	2	Zm00001eb002180
OG0017369	236.928	0.267846	0.159802	0.0305103	0.135828	2.37462	OG0017369	0.867011	1	Zm00001eb002220
OG0017367	199.145	0.0379544	0.135463	0.727851	0.853359	2.29917	OG0017367	0.0688681	1	Zm00001eb002260
OG0010447	47.2211	0.104257	0.21345	0.301835	0.530229	1.67414	OG0010447	0.275537	2	Zm00001eb002270
OG0017362	159.611	0.278736	0.201098	0.0434046	0.167406	2.20306	OG0017362	0.77623	0	Zm00001eb002320
OG0017358	94.9984	0.548895	0.280242	0.00395501	0.0400416	1.97772	OG0017358	1.39749	0	Zm00001eb002420
OG0010446	239.903	0.0224332	0.108465	0.810697	0.901145	2.38003	OG0010446	0.0452053	1	Zm00001eb002430
OG0004249	69.1484	-0.922463	0.34518	0.000255888	0.00720862	1.83978	OG0004249	2.14215	0	Zm00001eb002440
OG0010444	76.5266	-0.119621	0.167783	0.297261	0.525829	1.88381	OG0010444	0.279155	0	Zm00001eb002460
OG0001133	269.509	-0.230483	0.129901	0.0335994	0.14354	2.43057	OG0001133	0.843027	0	Zm00001eb002490
OG0017354	108.735	0.486405	0.323245	0.0104055	0.0710332	2.03637	OG0017354	1.14854	1	Zm00001eb002520
OG0017353	200.097	0.267026	0.143081	0.021222	0.109893	2.30124	OG0017353	0.95903	0	Zm00001eb002530
OG0010443	96.0398	-0.0885611	0.166567	0.427908	0.644248	1.98245	OG0010443	0.190947	0	Zm00001eb002540
OG0017352	132.438	-0.123268	0.158302	0.284909	0.513605	2.12201	OG0017352	0.28937	0	Zm00001eb002550
OG0006622	42.6661	-0.0425836	0.163563	0.695662	0.832967	1.63008	OG0006622	0.0793724	0	Zm00001eb002560
OG0010442	85.7803	-0.334278	0.199288	0.0189281	0.101768	1.93339	OG0010442	0.992387	0	Zm00001eb002570
OG0017350	83.9473	-0.00378931	0.125332	0.960789	0.982773	1.92401	OG0017350	0.00754698	1	Zm00001eb002610
OG0017346	68.4159	0.137804	0.197042	0.233724	0.457123	1.83516	OG0017346	0.339967	1	Zm00001eb002690
OG0010439	28.961	-0.233877	0.337181	0.0537445	0.190787	1.46181	OG0010439	0.71945	2	Zm00001eb002720
OG0017341	126.762	-0.181311	0.170803	0.131243	0.324024	2.10299	OG0017341	0.489423	0	Zm00001eb002740
OG0017340	60.5165	-0.0172857	0.178534	0.86646	0.930828	1.78187	OG0017340	0.0311307	0	Zm00001eb002760
OG0017339	68.0628	0.144574	0.224757	0.20305	0.420356	1.83291	OG0017339	0.376382	1	Zm00001eb002780
OG0017338	38.9556	0.28108	0.386806	0.0388005	0.155533	1.59057	OG0017338	0.808178	1	Zm00001eb002790
OG0004248	42.8295	-0.0979789	0.169694	0.386261	0.609814	1.63174	OG0004248	0.214802	0	Zm00001eb002820
OG0010437	51.1728	-0.0750176	0.165334	0.500193	0.70084	1.70904	OG0010437	0.154381	1	Zm00001eb002830
OG0017334	63.0161	-0.222848	0.290449	0.0754531	0.233884	1.79945	OG0017334	0.630999	0	Zm00001eb002850
OG0017332	33.0565	0.0583048	0.179716	0.586683	0.763087	1.51926	OG0017332	0.117426	0	Zm00001eb002870
OG0001234	18.3085	0.0486812	0.21405	0.447352	NA	1.26265	OG0001234	NA	0	Zm00001eb002890
OG0001234.5	17.5257	0.0287324	0.210043	0.685441	NA	1.24367	OG0001234.5	NA	0	Zm00001eb002900
OG0001882	45.0213	0.0271655	0.167169	0.805701	0.89842	1.65342	OG0001882	0.0465204	0	Zm00001eb002910
OG0010436	38.79	0.0553692	0.158402	0.616973	0.780727	1.58872	OG0010436	0.107501	0	Zm00001eb002940
OG0010113	135.377	-1.31098	0.327775	2.31866e-06	0.000371228	2.13154	OG0010113	3.43036	3	Zm00001eb002950
OG0017329	1332.09	0.266415	0.209551	0.0524059	0.188205	3.12453	OG0017329	0.72537	2	Zm00001eb002960
OG0004246	118.693	-0.183209	0.140302	0.0907193	0.26083	2.07442	OG0004246	0.583643	1	Zm00001eb003020
OG0017328	86.4792	0.1796	0.154074	0.125022	0.316141	1.93691	OG0017328	0.500119	0	Zm00001eb003030
OG0001234.10	20.3698	0.137323	0.240715	0.185497	NA	1.30899	OG0001234.10	NA	0	Zm00001eb003060
OG0010435	87.3129	0.0693791	0.147218	0.531026	0.723558	1.94108	OG0010435	0.140527	1	Zm00001eb003070
OG0017325	39.6981	-0.256584	0.28028	0.066974	0.218782	1.59877	OG0017325	0.659989	1	Zm00001eb003110
OG0010433	106.084	-0.575722	0.200814	0.000474904	0.0104852	2.02565	OG0010433	1.97943	0	Zm00001eb003130
OG0006616	38.9805	-0.0681176	0.219321	0.287916	0.516658	1.59085	OG0006616	0.286797	0	Zm00001eb003150
OG0010432	73.6101	0.0724801	0.168037	0.513725	0.71108	1.86694	OG0010432	0.148082	1	Zm00001eb003170
OG0002550	726.023	0.20605	0.252679	0.108678	0.289828	2.86095	OG0002550	0.53786	0	Zm00001eb003180
OG0002550.3	857.273	0.375513	0.330662	0.0249821	0.120544	2.93312	OG0002550.3	0.918856	0	Zm00001eb003180
OG0002550.6	717.981	0.253301	0.28645	0.0668058	0.218491	2.85611	OG0002550.6	0.660566	0	Zm00001eb003180
OG0001722	68.9829	-0.100919	0.179429	0.36522	0.591632	1.83874	OG0001722	0.227949	0	Zm00001eb003190
OG0004244	22.5466	-0.0668315	0.224172	0.195161	NA	1.35308	OG0004244	NA	0	Zm00001eb003400
OG0001721	82.5534	-0.0575473	0.18398	0.58106	0.759111	1.91674	OG0001721	0.119695	2	Zm00001eb003440
OG0004242	80.899	-0.0226222	0.175736	0.827036	0.910778	1.90794	OG0004242	0.0405873	1	Zm00001eb003450
OG0004242.1	121.727	0.0379227	0.1779	0.714242	0.845115	2.08539	OG0004242.1	0.0730841	1	Zm00001eb003450
OG0006612	138.47	0.24694	0.193265	0.0638004	0.212488	2.14136	OG0006612	0.672666	2	Zm00001eb003460
OG0017315	169.95	0.0909883	0.122251	0.36523	0.591632	2.23032	OG0017315	0.227949	0	Zm00001eb003480
OG0017316	431.889	-0.0714225	0.140048	0.50648	0.705537	2.63537	OG0017316	0.15148	1	Zm00001eb003490
OG0010430	80.1244	-0.12842	0.160225	0.263621	0.490778	1.90376	OG0010430	0.309115	2	Zm00001eb003510
OG0000324	71.1242	0.0841637	0.166919	0.462767	0.671978	1.85202	OG0000324	0.172645	0	Zm00001eb003540
OG0017311	479.306	0.187932	0.10587	0.0425065	0.164819	2.68061	OG0017311	0.782993	0	Zm00001eb003550
OG0004240	61.4504	0.14537	0.173367	0.217525	0.437305	1.78852	OG0004240	0.359216	0	Zm00001eb003580
OG0017308	138.662	0.068538	0.186072	0.519719	0.715673	2.14196	OG0017308	0.145285	0	Zm00001eb003650
OG0017307	86.8298	0.215145	0.242156	0.104714	0.283106	1.93867	OG0017307	0.548051	0	Zm00001eb003660
OG0006610	129.448	-0.136324	0.144888	0.223377	0.444911	2.1121	OG0006610	0.351727	0	Zm00001eb003670
OG0017305	57.2448	0.341959	0.287442	0.0327627	0.14177	1.75774	OG0017305	0.848416	1	Zm00001eb003690
OG0010424	126.156	-0.135962	0.18693	0.253837	0.479497	2.10091	OG0010424	0.319214	1	Zm00001eb003700
OG0017303	8156.18	-0.0319265	0.132604	0.760151	0.87301	3.91149	OG0017303	0.0589806	1	Zm00001eb003730
OG0017301	52.5064	0.108191	0.172533	0.339698	0.568259	1.72021	OG0017301	0.245454	2	Zm00001eb003760
OG0004239	65.3866	-0.14565	0.167669	0.213057	0.432364	1.81549	OG0004239	0.364151	0	Zm00001eb003780
OG0017300	1081.68	-0.455818	0.135607	0.000124765	0.00455674	3.0341	OG0017300	2.34135	0	Zm00001eb003810
OG0001717	495.998	-0.0354147	0.160802	0.751766	0.867692	2.69548	OG0001717	0.0616343	0	Zm00001eb003830
OG0001716	97.8848	-0.0312302	0.126215	0.76778	0.877454	1.99072	OG0001716	0.0567756	0	Zm00001eb003840
OG0017296	41.4966	0.135828	0.199624	0.260703	0.488245	1.61801	OG0017296	0.311363	0	Zm00001eb003880
OG0017295	120.327	-0.124936	0.131272	0.24596	0.470626	2.08036	OG0017295	0.327324	0	Zm00001eb003890
OG0001715	69.3382	0.193207	0.231509	0.132983	0.325943	1.84097	OG0001715	0.486858	0	Zm00001eb003930
OG0017291	54.4889	0.0272234	0.166856	0.802316	0.896732	1.73631	OG0017291	0.0473372	1	Zm00001eb004000
OG0007858	136.639	0.133326	0.139275	0.225614	0.447362	2.13557	OG0007858	0.349341	0	Zm00001eb004030
OG0001249	176.637	-0.0279086	0.170404	0.703599	0.837615	2.24708	OG0001249	0.0769557	0	Zm00001eb004070
OG0023669	62.5391	0.0242808	0.144139	0.825823	0.910024	1.79615	OG0023669	0.0409471	0	Zm00001eb004090
OG0017289	1080.6	-0.00652872	0.194729	0.852627	0.925254	3.03366	OG0017289	0.0337391	0	Zm00001eb004100
OG0010420	254.608	0.0403826	0.107942	0.661044	0.810944	2.40587	OG0010420	0.0910092	0	Zm00001eb004120
OG0002669	48.2684	-0.0675242	0.205785	0.387994	0.611596	1.68366	OG0002669	0.213535	0	Zm00001eb004130
OG0017287	76.2206	0.0860477	0.13732	0.401126	0.622322	1.88207	OG0017287	0.205985	1	Zm00001eb004160
OG0010419	48.4839	-0.352531	0.207892	0.0168558	0.0949231	1.6856	OG0010419	1.02263	0	Zm00001eb004190
OG0006604	109.722	-0.074304	0.145424	0.491322	0.694631	2.04029	OG0006604	0.158246	0	Zm00001eb004210
OG0001605	89.3033	-0.0532239	0.206889	0.494547	0.696901	1.95087	OG0001605	0.156829	0	Zm00001eb004230
OG0001714	355.265	-0.208161	0.236211	0.108399	0.289408	2.55055	OG0001714	0.538489	0	Zm00001eb004250
OG0017282	39.3341	-0.0346716	0.180121	0.744254	0.86274	1.59477	OG0017282	0.06412	0	Zm00001eb004260
OG0006602	316.383	-0.104004	0.124791	0.314676	0.543295	2.50021	OG0006602	0.264964	1	Zm00001eb004290
OG0017279	105.488	-0.0494657	0.135981	0.648194	0.802101	2.0232	OG0017279	0.0957708	0	Zm00001eb004310
OG0010415	46.0987	0.144748	0.202727	0.216056	0.436134	1.66369	OG0010415	0.36038	1	Zm00001eb004320
OG0002668	299.897	-0.00208924	0.119889	0.982484	0.992576	2.47697	OG0002668	0.00323607	0	Zm00001eb004370
OG0010412	37.8554	0.0215021	0.193159	0.940501	0.972156	1.57813	OG0010412	0.012264	1	Zm00001eb004390
OG0017278	135.433	0.174317	0.15829	0.13742	0.332653	2.13172	OG0017278	0.478008	1	Zm00001eb004400
OG0000410	903.077	0.0171683	0.137408	0.878245	0.937632	2.95572	OG0000410	0.0279674	0	Zm00001eb004420
OG0006600	46.1145	0.0588766	0.178886	0.580971	0.759111	1.66384	OG0006600	0.119695	1	Zm00001eb004430
OG0017277	29.3177	0.0330965	0.190076	0.722652	0.850421	1.46713	OG0017277	0.0703662	1	Zm00001eb004440
OG0017273	65.2321	0.0725298	0.201755	0.436473	0.650306	1.81446	OG0017273	0.186882	0	Zm00001eb004490
OG0002179	52.2239	-0.275152	0.307975	0.0536003	0.190585	1.71787	OG0002179	0.719911	0	Zm00001eb004510
OG0017270	73.6167	-0.70979	0.278156	0.000569899	0.0118177	1.86698	OG0017270	1.92747	0	Zm00001eb004550
OG0017268	887.375	-0.129675	0.222604	0.229165	0.451994	2.94811	OG0017268	0.344867	0	Zm00001eb004660
OG0020875	19.3826	0.110243	0.246882	0.264721	NA	1.28741	OG0020875	NA	2	Zm00001eb004730
OG0017267	31.5632	0.063637	0.210492	0.603556	0.772913	1.49918	OG0017267	0.111869	2	Zm00001eb004750
OG0006597	167.526	-0.338625	0.170997	0.0106709	0.0721854	2.22408	OG0006597	1.14155	1	Zm00001eb004780
OG0010405	70.8876	-0.220211	0.190644	0.0893154	0.258847	1.85057	OG0010405	0.586956	0	Zm00001eb004790
OG0007947	17.5029	0.0985604	0.241735	0.259864	NA	1.24311	OG0007947	NA	0	Zm00001eb004800
OG0017642	71.7996	-0.0332772	0.170899	0.768487	0.877564	1.85612	OG0017642	0.0567211	0	Zm00001eb004900
OG0010404	190.831	-0.128189	0.133487	0.232705	0.45586	2.28065	OG0010404	0.341168	0	Zm00001eb004940
OG0002225	28.2198	0.0216711	0.201812	0.779002	0.884697	1.45055	OG0002225	0.0532052	0	Zm00001eb004950
OG0006596	40.9955	0.253116	0.239662	0.0719778	0.227883	1.61274	OG0006596	0.642288	0	Zm00001eb004990
OG0000409	155.049	-0.0781249	0.14548	0.482297	0.688563	2.19047	OG0000409	0.162057	2	Zm00001eb005020
OG0000280.2	42.2803	-0.0783374	0.179355	0.475992	0.682915	1.62614	OG0000280.2	0.165633	0	Zm00001eb005060
OG0006594	441.125	-0.0414264	0.0898705	0.609919	0.77582	2.64456	OG0006594	0.110239	0	Zm00001eb005070
OG0006593	32.9049	0.057431	0.205302	0.512633	0.710462	1.51726	OG0006593	0.148459	1	Zm00001eb005130
OG0010247	44.3965	1.15251	0.387773	0.000129741	0.00467644	1.64735	OG0010247	2.33008	0	Zm00001eb005140
OG0010247.1	36.7233	0.853449	0.373896	0.00117275	0.0184967	1.56494	OG0010247.1	1.73291	0	Zm00001eb005140
OG0010399	176.998	-0.164776	0.189712	0.183325	0.394838	2.24797	OG0010399	0.403581	1	Zm00001eb005190
OG0001712	129.569	-0.214125	0.291264	0.0834939	0.249077	2.1125	OG0001712	0.603667	1	Zm00001eb005210
OG0002664	142.988	-0.461975	0.156078	0.000468284	0.0104333	2.1553	OG0002664	1.98158	0	Zm00001eb005280
OG0017255	162.653	0.0637592	0.126562	0.534073	0.725534	2.21126	OG0017255	0.139342	1	Zm00001eb005330
OG0010394	145.519	-0.156629	0.175858	0.193155	0.407781	2.16292	OG0010394	0.389573	1	Zm00001eb005340
OG0017251	70.134	-0.211706	0.218147	0.107152	0.287259	1.84593	OG0017251	0.541726	0	Zm00001eb005380
OG0006590	61.6461	-0.206595	0.303255	0.0601225	0.204488	1.78991	OG0006590	0.689332	0	Zm00001eb005460
OG0017243	48.2616	0.105869	0.185588	0.352211	0.57961	1.6836	OG0017243	0.236864	0	Zm00001eb005550
OG0017237	121.313	0.298563	0.146274	0.0115926	0.075756	2.08391	OG0017237	1.12058	1	Zm00001eb005630
OG0017234	137.276	0.29857	0.207394	0.0358083	0.148418	2.1376	OG0017234	0.828513	1	Zm00001eb005660
OG0010387	62.0149	-0.0596481	0.1637	0.586398	0.762788	1.7925	OG0010387	0.117596	0	Zm00001eb005670
OG0001129	197.41	-0.50598	0.198986	0.00135337	0.0204102	2.29537	OG0001129	1.69015	0	Zm00001eb005690
OG0017232	45.6019	-0.0142343	0.180151	0.886074	0.941894	1.65898	OG0017232	0.0259982	0	Zm00001eb005700
OG0001710	68.267	-0.128403	0.184705	0.273062	0.500654	1.83421	OG0001710	0.300462	0	Zm00001eb005710
OG0001128	57.9373	0.00111042	0.173426	0.99639	0.998347	1.76296	OG0001128	0.000718311	0	Zm00001eb005770
OG0017228	178.581	-0.0802545	0.120912	0.427349	0.643923	2.25183	OG0017228	0.191166	0	Zm00001eb005820
OG0006588	60.7243	-0.0130975	0.144674	0.902727	0.951224	1.78336	OG0006588	0.021717	1	Zm00001eb005840
OG0010382	82.2438	0.0985061	0.164451	0.393264	0.615744	1.9151	OG0010382	0.2106	0	Zm00001eb005900
OG0017223	275.918	-0.124066	0.113325	0.197718	0.413547	2.44078	OG0017223	0.383475	0	Zm00001eb005920
OG0000244	360.3	-0.25273	0.129948	0.0198937	0.105286	2.55666	OG0000244	0.97763	0	Zm00001eb005950
OG0017221	249.333	0.735146	0.201272	1.72737e-05	0.00127188	2.39678	OG0017221	2.89555	1	Zm00001eb005960
OG0017218	31.7319	-0.0900118	0.217963	0.283624	0.512043	1.5015	OG0017218	0.290694	1	Zm00001eb005990
OG0000321	51.6731	-0.0165021	0.181045	0.860428	0.928765	1.71326	OG0000321	0.0320943	1	Zm00001eb006000
OG0017217	114.552	0.0711206	0.204773	0.45324	0.664201	2.059	OG0017217	0.1777	1	Zm00001eb006020
OG0000802	216.491	-0.00643442	0.146159	0.955987	0.980337	2.33544	OG0000802	0.00862458	0	Zm00001eb006040
OG0017216	30.4502	0.0972978	0.21729	0.300057	0.528941	1.48359	OG0017216	0.276593	0	Zm00001eb006050
OG0017215	139.194	-0.0663394	0.129902	0.536199	0.726326	2.14362	OG0017215	0.138868	0	Zm00001eb006140
OG0010379	212.064	-0.869669	0.314691	0.000321952	0.00820699	2.32647	OG0010379	2.08582	1	Zm00001eb006180
OG0010378	162.38	-0.291281	0.221996	0.0412892	0.161656	2.21053	OG0010378	0.791408	1	Zm00001eb006200
OG0010378.1	73.1678	-0.216473	0.223989	0.101586	0.279299	1.86432	OG0010378.1	0.55393	1	Zm00001eb006200
OG0006586	419.92	0.186589	0.161781	0.113151	0.296335	2.62317	OG0006586	0.528218	1	Zm00001eb006270
OG0008081	182.671	0.0564474	0.134927	0.592688	0.766297	2.26167	OG0008081	0.115603	0	Zm00001eb006300
OG0004223	82.5569	-0.0451089	0.179378	0.662251	0.81164	1.91675	OG0004223	0.0906368	0	Zm00001eb006320
OG0010377	53.6589	-0.073372	0.182759	0.491105	0.69461	1.72964	OG0010377	0.158259	1	Zm00001eb006350
OG0010375	82.9002	0.163345	0.176223	0.178835	0.38937	1.91856	OG0010375	0.409637	0	Zm00001eb006380
OG0004221	159.302	0.0857833	0.12398	0.404373	0.625456	2.20222	OG0004221	0.203803	1	Zm00001eb006390
OG0011592	29.2503	-0.00621037	0.193966	0.940863	0.972236	1.46613	OG0011592	0.0122282	2	Zm00001eb006420
OG0002661	33.7601	-0.307473	0.22639	0.0369496	0.150851	1.5284	OG0002661	0.821452	0	Zm00001eb006450
OG0006584	125.908	0.0155723	0.136241	0.894042	0.945998	2.10005	OG0006584	0.0241097	2	Zm00001eb006470
OG0000199	179.039	0.363888	0.224347	0.0176484	0.0975517	2.25295	OG0000199	1.01077	1	Zm00001eb006480
OG0001127	182.701	0.0244171	0.106973	0.793818	0.891305	2.26174	OG0001127	0.0499734	0	Zm00001eb006510
OG0017203	74.8188	0.00923249	0.169011	0.939691	0.971878	1.87401	OG0017203	0.0123884	1	Zm00001eb006530
OG0010373	75.117	0.0191179	0.138389	0.85695	0.92682	1.87574	OG0010373	0.0330048	0	Zm00001eb006540
OG0010373.1	56.2	0.178237	0.224607	0.153738	0.356626	1.74974	OG0010373.1	0.447787	0	Zm00001eb006540
OG0001709	223.857	-0.180165	0.137457	0.102168	0.279906	2.34997	OG0001709	0.552987	0	Zm00001eb006560
OG0010372	226.029	-0.315451	0.162813	0.0141435	0.0849291	2.35416	OG0010372	1.07094	0	Zm00001eb006570
OG0010371	41.7083	-0.0929562	0.214279	0.316982	0.546111	1.62022	OG0010371	0.262719	0	Zm00001eb006590
OG0010370	41.5868	-0.105901	0.206395	0.30654	0.535492	1.61896	OG0010370	0.271247	0	Zm00001eb006610
OG0017202	135.347	0.475347	0.1783	0.0010566	0.0175281	2.13145	OG0017202	1.75627	2	Zm00001eb006620
OG0004220	59.1986	-0.833745	0.408881	0.00102356	0.0171871	1.77231	OG0004220	1.7648	0	Zm00001eb006660
OG0017200	43.308	-0.10674	0.219324	0.259679	0.487304	1.63657	OG0017200	0.3122	1	Zm00001eb006670
OG0006580	53.0209	-0.213278	0.311376	0.0698548	0.224278	1.72445	OG0006580	0.649214	0	Zm00001eb006700
OG0004219	202.093	-0.28397	0.176731	0.0300031	0.134927	2.30555	OG0004219	0.869902	1	Zm00001eb006760
OG0004219.1	184.569	-0.258751	0.186761	0.0494481	0.181739	2.26616	OG0004219.1	0.740552	1	Zm00001eb006760
OG0004219.2	304.312	-0.598503	0.188021	0.000154405	0.00519806	2.48332	OG0004219.2	2.28416	1	Zm00001eb006760
OG0017197	141.478	-0.0221356	0.173365	0.828245	0.911363	2.15069	OG0017197	0.0403087	0	Zm00001eb006770
OG0001685	47.5965	-0.0545189	0.206091	0.491184	0.694631	1.67757	OG0001685	0.158246	0	Zm00001eb006800
OG0017195	100.099	0.155964	0.187403	0.198337	0.414275	2.00043	OG0017195	0.382711	1	Zm00001eb006870
OG0017194	112.373	-0.435458	0.221715	0.00637636	0.0527938	2.05066	OG0017194	1.27742	0	Zm00001eb006880
OG0001708	155.106	-0.276805	0.269758	0.0539988	0.191134	2.19063	OG0001708	0.718663	0	Zm00001eb006890
OG0010366	76.0485	-0.08689	0.150769	0.416366	0.635511	1.88109	OG0010366	0.196877	0	Zm00001eb006910
OG0017192	99.7413	-0.204408	0.172328	0.106602	0.286735	1.99888	OG0017192	0.542519	1	Zm00001eb006940
OG0002659	37.1544	0.0589476	0.172528	0.590967	0.76519	1.57001	OG0002659	0.116231	1	Zm00001eb007010
OG0010363	135.385	-0.29403	0.139983	0.0111861	0.073885	2.13157	OG0010363	1.13144	0	Zm00001eb007030
OG0010343	313.49	0.0309807	0.101849	0.71855	0.847928	2.49622	OG0010343	0.0716413	0	Zm00001eb007050
OG0006558	340.68	-0.279607	0.120209	0.00728798	0.0568067	2.53235	OG0006558	1.2456	1	Zm00001eb007090
OG0017151	66.0713	-0.172111	0.196756	0.16837	0.376545	1.82001	OG0017151	0.424183	0	Zm00001eb007130
OG0004213	52.1993	0.143969	0.234544	0.183289	0.394823	1.71766	OG0004213	0.403598	0	Zm00001eb007140
OG0010344	54.1952	0.0721829	0.167562	0.517518	0.713999	1.73396	OG0010344	0.146303	0	Zm00001eb007150
OG0017152	39.5517	0.144563	0.203648	0.225674	0.447417	1.59716	OG0017152	0.349287	0	Zm00001eb007170
OG0017156	59.3541	0.350422	0.189295	0.0130583	0.0812105	1.77345	OG0017156	1.09039	1	Zm00001eb007220
OG0014026	56.5035	-0.0317457	0.16695	0.769233	0.878104	1.75208	OG0014026	0.0564539	0	Zm00001eb007240
OG0006559	110.494	-0.00664295	0.139455	0.946047	0.975228	2.04334	OG0006559	0.010894	0	Zm00001eb007250
OG0002650	48.5854	-0.201453	0.25937	0.0941336	0.266548	1.68651	OG0002650	0.574225	0	Zm00001eb007280
OG0002871	17.7251	-0.0375629	0.211159	0.360616	NA	1.24859	OG0002871	NA	0	Zm00001eb007300
OG0010346	132.975	-0.594437	0.183372	0.000104006	0.00407064	2.12377	OG0010346	2.39034	1	Zm00001eb007310
OG0010346.1	132.294	-0.118437	0.190048	0.300079	0.528941	2.12154	OG0010346.1	0.276593	1	Zm00001eb007310
OG0000165	112.835	0.111104	0.168235	0.331776	0.560243	2.05244	OG0000165	0.251623	0	Zm00001eb007510
OG0004214	160.623	-0.229901	0.160914	0.0615572	0.207131	2.20581	OG0004214	0.683754	0	Zm00001eb007570
OG0004215	157.584	-0.251029	0.136814	0.0244943	0.118955	2.19751	OG0004215	0.924616	0	Zm00001eb007600
OG0017166	632.724	0.31768	0.180676	0.0169456	0.0951661	2.80121	OG0017166	1.02152	2	Zm00001eb007650
OG0006563	315.204	-0.37833	0.210624	0.0123798	0.0788105	2.49859	OG0006563	1.10342	0	Zm00001eb007670
OG0006564	169.494	0.0804729	0.142512	0.464408	0.673169	2.22915	OG0006564	0.171876	1	Zm00001eb007680
OG0006565	30.302	0.058879	0.171815	0.596166	0.76797	1.48147	OG0006565	0.114655	0	Zm00001eb007690
OG0010348	37.0222	-0.170399	0.209278	0.168154	0.37629	1.56846	OG0010348	0.424477	0	Zm00001eb007700
OG0017168	35.2916	-0.0388866	0.201744	0.626122	0.78681	1.54767	OG0017168	0.10413	1	Zm00001eb007740
OG0017169	31.5024	-0.166004	0.223858	0.176771	0.386649	1.49834	OG0017169	0.412683	0	Zm00001eb007750
OG0010350	34.0505	0.0680741	0.184785	0.524436	0.719303	1.53212	OG0010350	0.143088	0	Zm00001eb007760
OG0017171	43.2636	0.0237152	0.16127	0.827816	0.9112	1.63612	OG0017171	0.0403862	0	Zm00001eb007780
OG0010352	47.9248	0.0928384	0.187738	0.404213	0.625456	1.68056	OG0010352	0.203803	0	Zm00001eb007800
OG0002652	91.511	-0.689715	0.214888	0.000113422	0.00425827	1.96147	OG0002652	2.37077	0	Zm00001eb007820
OG0002653	36.3624	0.107004	0.188525	0.345863	0.573826	1.56065	OG0002653	0.241219	0	Zm00001eb007830
OG0010353	31.8123	-0.178454	0.256663	0.110024	0.29158	1.5026	OG0010353	0.535243	0	Zm00001eb007950
OG0004217	45.4799	-0.0872674	0.155074	0.435411	0.649644	1.65782	OG0004217	0.187324	0	Zm00001eb007960
OG0010354	110.685	-0.294993	0.146022	0.0131534	0.0815957	2.04409	OG0010354	1.08833	1	Zm00001eb008010
OG0017178	133.059	-0.180411	0.1329	0.0945804	0.267189	2.12405	OG0017178	0.573182	0	Zm00001eb008060
OG0006573	52.835	-0.143927	0.20788	0.218205	0.43816	1.72292	OG0006573	0.358368	1	Zm00001eb008070
OG0017179	41.5151	-0.0812747	0.201328	0.420518	0.639015	1.61821	OG0017179	0.194489	0	Zm00001eb008080
OG0000567	35.0266	0.196126	0.237034	0.123413	0.313867	1.5444	OG0000567	0.503254	0	Zm00001eb008090
OG0000408	1974.45	0.0791508	0.154496	0.459715	0.670493	3.29545	OG0000408	0.173606	1	Zm00001eb008160
OG0004218	237.099	-0.222652	0.199887	0.0793107	0.241332	2.37493	OG0004218	0.617385	0	Zm00001eb008170
OG0004218.1	247.726	-0.571971	0.218083	0.000863336	0.0153781	2.39397	OG0004218.1	1.8131	0	Zm00001eb008170
OG0006576	547.013	0.183241	0.14218	0.105078	0.283801	2.738	OG0006576	0.546986	0	Zm00001eb008200
OG0010359	145.734	-0.285567	0.135816	0.0115923	0.075756	2.16356	OG0010359	1.12058	0	Zm00001eb008310
OG0000565	21.3667	-0.0835655	0.217454	0.234016	NA	1.32974	OG0000565	NA	0	Zm00001eb008350
OG0017187	149.569	0.138943	0.196519	0.242885	0.46708	2.17484	OG0017187	0.330609	2	Zm00001eb008360
OG0017191	81.178	-0.00293993	0.165955	0.984042	0.99341	1.90944	OG0017191	0.00287169	0	Zm00001eb008370
OG0010341	181.555	0.0462449	0.139244	0.671259	0.817729	2.25901	OG0010341	0.0873904	0	Zm00001eb008440
OG0010340	103.671	0.0278068	0.128073	0.794018	0.891448	2.01566	OG0010340	0.0499042	0	Zm00001eb008450
OG0017144	31.7087	-0.00415556	0.171356	0.968301	0.986061	1.50118	OG0017144	0.00609614	0	Zm00001eb008460
OG0010339	177.441	-0.21385	0.148385	0.0645408	0.213953	2.24905	OG0010339	0.669682	0	Zm00001eb008470
OG0002649	139.86	0.13516	0.125442	0.200107	0.416708	2.14569	OG0002649	0.380168	0	Zm00001eb008480
OG0000667	38.7491	-0.0324389	0.191935	0.632211	0.790599	1.58826	OG0000667	0.102044	0	Zm00001eb008540
OG0017136	644.749	0.354664	0.157896	0.00519176	0.0477524	2.80939	OG0017136	1.321	0	Zm00001eb008550
OG0004209	404.146	-0.0551673	0.0975672	0.544697	0.732407	2.60654	OG0004209	0.135247	0	Zm00001eb008570
OG0006553	387.598	-0.602899	0.171279	4.44927e-05	0.00238373	2.58838	OG0006553	2.62274	0	Zm00001eb008620
OG0006552	48.3988	0.0884288	0.174372	0.433592	0.648295	1.68483	OG0006552	0.188227	0	Zm00001eb008640
OG0002264	203.788	0.0172881	0.117823	0.856082	0.926318	2.30918	OG0002264	0.0332399	0	Zm00001eb008650
OG0001121	399.438	0.364939	0.156368	0.00397437	0.040149	2.60145	OG0001121	1.39633	0	Zm00001eb008660
OG0002648	39.1762	-0.0757707	0.182038	0.485172	0.690402	1.59302	OG0002648	0.160898	1	Zm00001eb008720
OG0010336	122.623	-0.094359	0.134888	0.379097	0.604213	2.08857	OG0010336	0.21881	1	Zm00001eb008780
OG0001701	46.9741	-0.0706125	0.198699	0.459865	0.670493	1.67186	OG0001701	0.173606	0	Zm00001eb008790
OG0017124	362.195	0.266282	0.193406	0.0469961	0.176079	2.55894	OG0017124	0.754293	2	Zm00001eb008810
OG0002647	65.8742	-0.333366	0.245744	0.0310591	0.137376	1.81872	OG0002647	0.862088	0	Zm00001eb008830
OG0017122	37.3509	-0.0458251	0.170834	0.672123	0.818254	1.5723	OG0017122	0.0871118	1	Zm00001eb008850
OG0017120	41.5042	-0.68908	0.527991	0.00571115	0.0499849	1.61809	OG0017120	1.30116	0	Zm00001eb008880
OG0004207	28.0515	0.00795388	0.173711	0.940885	0.972236	1.44796	OG0004207	0.0122282	0	Zm00001eb008890
OG0004206	92.4202	0.00196276	0.140559	0.986505	0.993977	1.96577	OG0004206	0.00262359	1	Zm00001eb008900
OG0017118	107.296	0.0700978	0.167302	0.538641	0.727898	2.03058	OG0017118	0.137929	2	Zm00001eb008920
OG0017117	65.3926	0.0365218	0.172478	0.734217	0.857176	1.81553	OG0017117	0.0669299	1	Zm00001eb008930
OG0010334	122.619	-0.155432	0.151369	0.17663	0.386465	2.08856	OG0010334	0.41289	0	Zm00001eb008950
OG0017115	34.1632	-0.0194408	0.199584	0.801866	0.896468	1.53356	OG0017115	0.0474652	0	Zm00001eb008970
OG0017114	59.5561	0.267025	0.216861	0.0560984	0.195252	1.77493	OG0017114	0.709404	0	Zm00001eb008980
OG0004720	72.472	-0.24108	0.19443	0.0674195	0.219768	1.86017	OG0004720	0.658036	0	Zm00001eb009040
OG0017113	62.9933	-0.0449331	0.164811	0.684637	0.82604	1.79929	OG0017113	0.082999	1	Zm00001eb009060
OG0017112	56.2844	0.0829629	0.164455	0.465002	0.673604	1.75039	OG0017112	0.171595	1	Zm00001eb009070
OG0017109	5742.8	-0.0205005	0.162251	0.846768	0.921886	3.75912	OG0017109	0.0353228	2	Zm00001eb009090
OG0017108	362.56	-0.173731	0.115426	0.0780026	0.238806	2.55938	OG0017108	0.621955	0	Zm00001eb009100
OG0017107	321.962	0.260658	0.130803	0.0176859	0.0976411	2.50781	OG0017107	1.01037	1	Zm00001eb009110
OG0004204	41.7289	-0.647861	0.260509	0.000858003	0.0153626	1.62044	OG0004204	1.81354	0	Zm00001eb009130
OG0004203	245.432	0.0339104	0.11939	0.729542	0.854317	2.38993	OG0004203	0.0683807	0	Zm00001eb009140
OG0017106	152.092	-0.38946	0.249698	0.015815	0.0911495	2.18211	OG0017106	1.04025	0	Zm00001eb009150
OG0000407	152.897	-0.0594381	0.131575	0.553497	0.738903	2.1844	OG0000407	0.131413	0	Zm00001eb009160
OG0004202	99.0143	0.0159409	0.141026	0.880859	0.938724	1.9957	OG0004202	0.0274619	1	Zm00001eb009170
OG0002645	72.4924	-0.400427	0.212684	0.00959852	0.0675675	1.86029	OG0002645	1.17026	0	Zm00001eb009240
OG0017105	47.4689	-0.46156	0.280502	0.00942752	0.0669959	1.67641	OG0017105	1.17395	0	Zm00001eb009250
OG0017102	170.401	0.418809	0.142421	0.000632951	0.0125941	2.23147	OG0017102	1.89983	0	Zm00001eb009310
OG0002644	137.028	-0.0245359	0.136173	0.807178	0.899557	2.13681	OG0002644	0.0459713	1	Zm00001eb009320
OG0017101	158.481	-0.0378632	0.188039	0.622819	0.785024	2.19998	OG0017101	0.105117	1	Zm00001eb009340
OG0001699	68.076	0.0484217	0.157917	0.652534	0.80458	1.83299	OG0001699	0.094431	0	Zm00001eb009360
OG0017099	71.647	-0.050481	0.159581	0.642564	0.797859	1.8552	OG0017099	0.0980736	1	Zm00001eb009380
OG0017096	78.3526	-0.198876	0.22723	0.13124	0.324024	1.89405	OG0017096	0.489423	0	Zm00001eb009430
OG0010328	18.4108	-0.058436	0.215803	0.365488	NA	1.26507	OG0010328	NA	0	Zm00001eb009460
OG0017089	64.5129	0.0331047	0.171028	0.751324	0.867503	1.80965	OG0017089	0.0617288	1	Zm00001eb009480
OG0017088	48.4988	-0.00272731	0.158693	0.977333	0.990221	1.68573	OG0017088	0.00426788	0	Zm00001eb009500
OG0010326	119.191	0.0975302	0.176299	0.388927	0.612226	2.07624	OG0010326	0.213089	0	Zm00001eb009510
OG0004201	53.4251	-0.239717	0.291363	0.0664253	0.217609	1.72775	OG0004201	0.662323	1	Zm00001eb009540
OG0002641	95.9577	-0.119358	0.191366	0.29218	0.520245	1.98208	OG0002641	0.283792	1	Zm00001eb009550
OG0010325	52.5132	-0.0990004	0.178397	0.382075	0.607288	1.72027	OG0010325	0.216605	1	Zm00001eb009570
OG0017086	168.832	-0.287687	0.200715	0.0354383	0.147506	2.22745	OG0017086	0.83119	0	Zm00001eb009580
OG0010324	38.1139	-0.142558	0.258928	0.0967659	0.270986	1.58108	OG0010324	0.567053	0	Zm00001eb009600
OG0006546	61.3663	0.0256125	0.191348	0.794687	0.891729	1.78793	OG0006546	0.0497671	0	Zm00001eb009610
OG0006546.2	49.2299	-0.0288765	0.202742	0.708318	0.841052	1.69223	OG0006546.2	0.0751774	0	Zm00001eb009630
OG0017085	105.009	-0.258033	0.206277	0.0584989	0.200566	2.02122	OG0017085	0.697744	0	Zm00001eb009640
OG0004200	36.9265	-0.125701	0.217554	0.247152	0.471727	1.56734	OG0004200	0.32631	1	Zm00001eb009660
OG0000053	47.0248	-0.0151647	0.201932	0.813833	0.903094	1.67233	OG0000053	0.0442673	0	Zm00001eb009670
OG0008042	20.0406	-0.172462	0.293765	0.0884067	NA	1.30191	OG0008042	NA	0	Zm00001eb009710
OG0017082	125.862	-0.0744199	0.186334	0.484571	0.690261	2.09989	OG0017082	0.160987	0	Zm00001eb009730
OG0010322	109.978	-0.405541	0.182593	0.00437337	0.0423894	2.04131	OG0010322	1.37274	0	Zm00001eb009770
OG0017081	68.3286	-0.252961	0.24582	0.0694479	0.223627	1.8346	OG0017081	0.650476	1	Zm00001eb009780
OG0017079	326.096	0.260795	0.150608	0.0290045	0.131996	2.51335	OG0017079	0.879438	0	Zm00001eb009810
OG0002976	26.5074	-0.251622	0.416733	0.0262952	0.124461	1.42337	OG0002976	0.904965	0	Zm00001eb009840
OG0010319	469.721	-0.315311	0.206264	0.0237991	0.117158	2.67184	OG0010319	0.931229	0	Zm00001eb009890
OG0004199	330.283	0.88924	0.209302	1.29066e-06	0.000246821	2.51889	OG0004199	3.60762	0	Zm00001eb009900
OG0004199.3	226.488	0.749557	0.188454	5.6396e-06	0.000615291	2.35505	OG0004199.3	3.21092	0	Zm00001eb009900
OG0004199.12	293.581	0.550986	0.251982	0.00241427	0.0294178	2.46773	OG0004199.12	1.53139	0	Zm00001eb009920
OG0004199.15	189.786	0.431641	0.229268	0.00794993	0.0597895	2.27826	OG0004199.15	1.22337	0	Zm00001eb009920
OG0017073	98.9814	-0.123024	0.125915	0.242216	0.466053	1.99555	OG0017073	0.331565	0	Zm00001eb009980
OG0017072	196.264	-0.584918	0.177224	0.00011364	0.00425827	2.29284	OG0017072	2.37077	0	Zm00001eb009990
OG0001118	93.9667	0.0164176	0.132416	0.879299	0.93772	1.97297	OG0001118	0.0279267	0	Zm00001eb010020
OG0006544	616.862	0.29369	0.126337	0.00633323	0.052722	2.79019	OG0006544	1.27801	0	Zm00001eb010030
OG0006543	373.038	-0.011273	0.176844	0.912357	0.956031	2.57175	OG0006543	0.0195281	1	Zm00001eb010040
OG0006541	38.9905	-0.167221	0.216497	0.171887	0.380488	1.59096	OG0006541	0.419659	1	Zm00001eb010060
OG0010315	101.502	0.240622	0.232069	0.0843139	0.250847	2.00647	OG0010315	0.600592	1	Zm00001eb010070
OG0001697	69.6904	-0.180364	0.221481	0.154237	0.357448	1.84317	OG0001697	0.446787	0	Zm00001eb010100
OG0001117	328.909	-1.0855	0.230778	1.53111e-07	6.58808e-05	2.51708	OG0001117	4.18124	0	Zm00001eb010110
OG0004198	230.332	0.102663	0.221298	0.279557	0.507947	2.36235	OG0004198	0.294181	0	Zm00001eb010130
OG0006540	184.761	-0.233143	0.160208	0.055972	0.195097	2.26661	OG0006540	0.709749	0	Zm00001eb010140
OG0006539	140.023	0.0106317	0.139007	0.916602	0.958291	2.1462	OG0006539	0.0185026	1	Zm00001eb010150
OG0002639	213.067	-0.0437744	0.104163	0.632327	0.790599	2.32852	OG0002639	0.102044	0	Zm00001eb010160
OG0010313	124.771	-0.193042	0.129828	0.0690044	0.222981	2.09611	OG0010313	0.651732	0	Zm00001eb010190
OG0006537	221.426	0.109011	0.127375	0.301295	0.529734	2.34523	OG0006537	0.275942	1	Zm00001eb010230
OG0006619	132.538	0.535805	0.243726	0.00255199	0.0304755	2.12234	OG0006619	1.51605	1	Zm00001eb010300
OG0004197	140.307	-0.13123	0.163534	0.266515	0.494104	2.14708	OG0004197	0.306182	0	Zm00001eb010310
OG0002638	308.12	-0.294937	0.126779	0.00608131	0.051361	2.48872	OG0002638	1.28937	0	Zm00001eb010320
OG0017061	161.018	-0.521352	0.232329	0.0029982	0.0336723	2.20687	OG0017061	1.47273	2	Zm00001eb010340
OG0006536	67.0029	0.0581729	0.17575	0.607102	0.774758	1.82609	OG0006536	0.110834	1	Zm00001eb010360
OG0006535	259.892	-0.576287	0.176979	0.000128884	0.00465776	2.41479	OG0006535	2.33182	0	Zm00001eb010370
OG0004196	307.244	0.372243	0.176237	0.00624389	0.0522122	2.48748	OG0004196	1.28223	2	Zm00001eb010400
OG0010309	197.727	-0.599821	0.132451	6.81195e-07	0.000176969	2.29607	OG0010309	3.7521	1	Zm00001eb010410
OG0010308	63.8123	-0.38211	0.345976	0.023005	0.114892	1.8049	OG0010308	0.939711	1	Zm00001eb010420
OG0010307	41.5484	-0.300308	0.309363	0.0428889	0.165974	1.61855	OG0010307	0.779959	2	Zm00001eb010450
OG0004195	38.9482	-0.205079	0.279643	0.0882487	0.256891	1.59049	OG0004195	0.59025	0	Zm00001eb010460
OG0017058	40.7031	-0.713762	0.436336	0.00313741	0.0345315	1.60963	OG0017058	1.46178	0	Zm00001eb010480
OG0006534	89.5791	0.0867602	0.16667	0.443542	0.656045	1.95221	OG0006534	0.183066	1	Zm00001eb010500
OG0017057	19.0506	-0.10157	0.237698	0.1357	NA	1.27991	OG0017057	NA	2	Zm00001eb010530
OG0010305	22.3085	-0.14585	0.216717	0.213063	NA	1.34847	OG0010305	NA	2	Zm00001eb010590
OG0017052	139.489	-0.195726	0.208148	0.128294	0.32077	2.14454	OG0017052	0.493807	0	Zm00001eb010610
OG0010304	243.67	0.0641387	0.10073	0.471411	0.679102	2.3868	OG0010304	0.168065	0	Zm00001eb010620
OG0021765	53.5458	0.0501694	0.181605	0.633731	0.79123	1.72873	OG0021765	0.101697	1	Zm00001eb010640
OG0002634	50.2631	0.204242	0.196774	0.113143	0.296335	1.70125	OG0002634	0.528218	0	Zm00001eb010690
OG0017050	120.777	0.576751	0.261498	0.00216909	0.0277052	2.08198	OG0017050	1.55744	1	Zm00001eb010700
OG0002633	60.4636	-0.0124082	0.179303	0.896779	0.947422	1.78149	OG0002633	0.0234565	1	Zm00001eb010730
OG0017053	769.727	0.60964	0.136405	8.26821e-07	0.000199728	2.88634	OG0017053	3.69956	1	Zm00001eb010810
OG0017047	51.9042	-0.564065	0.293666	0.0037945	0.0387873	1.7152	OG0017047	1.41131	0	Zm00001eb010820
OG0004191	25.0394	-0.0211245	0.196511	0.699157	0.835094	1.39862	OG0004191	0.0782646	0	Zm00001eb010840
OG0002632	93.9495	-0.0148021	0.136704	0.897712	0.948059	1.97289	OG0002632	0.0231646	0	Zm00001eb010900
OG0010299	107.294	-0.034557	0.139522	0.750552	0.867121	2.03058	OG0010299	0.0619203	0	Zm00001eb010950
OG0010298	61.3017	0.00649916	0.153838	0.954643	0.979482	1.78747	OG0010298	0.00900372	0	Zm00001eb010980
OG0017041	43.6164	-0.121069	0.218571	0.248129	0.473264	1.63965	OG0017041	0.324897	0	Zm00001eb010990
OG0017040	90.0109	0.00511765	0.155731	0.959368	0.982122	1.9543	OG0017040	0.00783474	0	Zm00001eb011000
OG0017039	455.375	0.147596	0.129276	0.159267	0.364702	2.65837	OG0017039	0.438062	1	Zm00001eb011020
OG0010296	73.7098	0.182352	0.159483	0.126065	0.317911	1.86753	OG0010296	0.497694	0	Zm00001eb011040
OG0017037	130.548	0.159532	0.186346	0.200477	0.417226	2.11577	OG0017037	0.379628	2	Zm00001eb011050
OG0004188	125.468	-0.126786	0.167344	0.28989	0.518096	2.09853	OG0004188	0.285589	0	Zm00001eb011070
OG0017034	38.2678	-0.673504	0.299605	0.00163091	0.0230082	1.58283	OG0017034	1.63812	1	Zm00001eb011140
OG0017033	156.114	-0.153363	0.133468	0.155057	0.358423	2.19344	OG0017033	0.445604	0	Zm00001eb011150
OG0010292	257.131	-0.295528	0.125277	0.00581268	0.0503074	2.41015	OG0010292	1.29837	0	Zm00001eb011300
OG0017026	68.2907	-0.161975	0.167971	0.172589	0.381377	1.83436	OG0017026	0.418646	0	Zm00001eb011310
OG0017022	67.9473	-0.0579279	0.14758	0.594557	0.766934	1.83217	OG0017022	0.115242	0	Zm00001eb011420
OG0017020	289.225	-0.144921	0.123437	0.164928	0.371851	2.46124	OG0017020	0.429631	0	Zm00001eb011450
OG0006522	55.7941	-0.1051	0.161696	0.355799	0.583145	1.74659	OG0006522	0.234223	0	Zm00001eb011470
OG0017018	114.986	0.216964	0.173177	0.08362	0.249213	2.06064	OG0017018	0.603429	1	Zm00001eb011490
OG0017015	56.3557	0.000639504	0.18349	0.999108	0.999494	1.75094	OG0017015	0.000219729	0	Zm00001eb011560
OG0017014	68.8342	-0.036199	0.150725	0.738748	0.859687	1.8378	OG0017014	0.0656596	1	Zm00001eb011580
OG0010289	52.9977	0.352843	0.201183	0.0151422	0.0883444	1.72426	OG0010289	1.05382	0	Zm00001eb011590
OG0013930	23.3414	-0.0178944	0.187865	0.851844	NA	1.36813	OG0013930	NA	1	Zm00001eb011600
OG0017012	39.1961	0.0416328	0.166792	0.701727	0.836375	1.59324	OG0017012	0.0775989	1	Zm00001eb011610
OG0017010	113.084	0.210434	0.155454	0.0732797	0.229943	2.0534	OG0017010	0.63838	1	Zm00001eb011630
OG0017007	80.9219	-0.151893	0.132722	0.156631	0.360765	1.90807	OG0017007	0.442776	0	Zm00001eb011650
OG0017006	145.179	-0.136461	0.132405	0.211272	0.43058	2.1619	OG0017006	0.365946	0	Zm00001eb011670
OG0006521	46.101	0.480074	0.266673	0.00716589	0.0561885	1.66371	OG0006521	1.25035	0	Zm00001eb011700
OG0017002	162.814	0.049294	0.123194	0.625711	0.786581	2.21169	OG0017002	0.104257	1	Zm00001eb011750
OG0017000	529.732	0.311052	0.126666	0.0041621	0.041081	2.72406	OG0017000	1.38636	1	Zm00001eb011800
OG0016999	38.3826	-0.023583	0.169235	0.823039	0.908839	1.58413	OG0016999	0.0415129	1	Zm00001eb011810
OG0010288	96.3025	0.182849	0.164959	0.12317	0.313596	1.98364	OG0010288	0.503629	0	Zm00001eb011840
OG0006517	72.0464	-0.39487	0.328586	0.0218406	0.111793	1.85761	OG0006517	0.951585	0	Zm00001eb011860
OG0010287	144.612	0.191477	0.220539	0.13405	0.327607	2.16021	OG0010287	0.484647	2	Zm00001eb011880
OG0010287.2	32.9809	-0.00428604	0.210135	0.508451	0.707388	1.51826	OG0010287.2	0.150342	2	Zm00001eb011900
OG0016996	78.8795	-0.0725341	0.146194	0.510731	0.708871	1.89696	OG0016996	0.149433	2	Zm00001eb011910
OG0016994	99.5478	-0.166658	0.195291	0.173051	0.382032	1.99803	OG0016994	0.4179	1	Zm00001eb011950
OG0000563	86.0803	0.231416	0.171839	0.0640256	0.212785	1.9349	OG0000563	0.672059	0	Zm00001eb011960
OG0016990	348.585	0.0633873	0.112985	0.512854	0.710554	2.54231	OG0016990	0.148403	0	Zm00001eb011980
OG0016989	170.784	-0.108038	0.1236	0.289922	0.518096	2.23245	OG0016989	0.285589	0	Zm00001eb011990
OG0004183	285.154	-0.314133	0.11792	0.00231952	0.0289551	2.45508	OG0004183	1.53828	0	Zm00001eb012000
OG0004182	79.1994	0.135368	0.157932	0.24508	0.470184	1.89872	OG0004182	0.327732	1	Zm00001eb012010
OG0001695	205.632	-0.0528049	0.111687	0.587309	0.76327	2.31309	OG0001695	0.117322	0	Zm00001eb012020
OG0004181	66.2757	-0.20743	0.310526	0.0620079	0.208202	1.82135	OG0004181	0.681514	1	Zm00001eb012040
OG0016988	62.03	-0.11002	0.174564	0.340738	0.569026	1.7926	OG0016988	0.244868	0	Zm00001eb012060
OG0010285	51.0548	-0.0785719	0.204504	0.39376	0.616171	1.70804	OG0010285	0.210299	1	Zm00001eb012070
OG0016987	34.3384	-0.152107	0.224343	0.181731	0.393303	1.53578	OG0016987	0.405272	0	Zm00001eb012080
OG0016982	29.2624	-0.14174	0.250592	0.134321	0.328093	1.46631	OG0016982	0.484003	1	Zm00001eb012160
OG0002625	69.4482	-0.0809939	0.156817	0.470576	0.678325	1.84166	OG0002625	0.168562	1	Zm00001eb012200
OG0002624	101.243	-0.26874	0.178371	0.0401254	0.158761	2.00536	OG0002624	0.799257	0	Zm00001eb012210
OG0016978	124.696	0.344816	0.198521	0.0170801	0.0955051	2.09585	OG0016978	1.01997	0	Zm00001eb012220
OG0016976	342.703	0.0424872	0.154844	0.662151	0.81164	2.53492	OG0016976	0.0906368	1	Zm00001eb012270
OG0000243	162.092	0.0384469	0.128501	0.719707	0.848647	2.20976	OG0000243	0.0712731	0	Zm00001eb012280
OG0016975	315.073	0.230544	0.131859	0.0344844	0.14556	2.49841	OG0016975	0.836959	3	Zm00001eb012300
OG0000800	337.033	-0.0210116	0.109342	0.826071	0.91008	2.52767	OG0000800	0.0409205	0	Zm00001eb012310
OG0010281	49.978	-0.0191292	0.161619	0.858943	0.927955	1.69878	OG0010281	0.032473	0	Zm00001eb012330
OG0002623	61.6547	0.0537847	0.16075	0.625744	0.786581	1.78997	OG0002623	0.104257	0	Zm00001eb012340
OG0010280	136.091	-0.580038	0.201747	0.000370616	0.00898531	2.13383	OG0010280	2.04647	0	Zm00001eb012350
OG0016973	61.6304	-0.343866	0.238996	0.0240915	0.118041	1.7898	OG0016973	0.927968	0	Zm00001eb012360
OG0010279	179.166	-0.453318	0.164346	0.000860646	0.01537	2.25326	OG0010279	1.81333	0	Zm00001eb012380
OG0006518	385.955	-0.00270853	0.114495	0.974393	0.988974	2.58654	OG0006518	0.00481513	1	Zm00001eb012390
OG0006517.2	180.631	-0.100542	0.111994	0.299339	0.528411	2.25679	OG0006517.2	0.277028	0	Zm00001eb012430
OG0016971	595.712	0.241073	0.213553	0.0738172	0.230735	2.77504	OG0016971	0.636886	1	Zm00001eb012470
OG0010277	85.7302	0.0955371	0.171561	0.403338	0.624909	1.93313	OG0010277	0.204183	2	Zm00001eb012480
OG0001946	21.9872	0.126542	0.258165	0.108596	NA	1.34217	OG0001946	NA	0	Zm00001eb012500
OG0002622	528.413	-0.060724	0.122964	0.552236	0.738371	2.72297	OG0002622	0.131726	0	Zm00001eb012540
OG0001694	104.19	-0.158851	0.16169	0.181481	0.392931	2.01783	OG0001694	0.405683	0	Zm00001eb012560
OG0016968	44.9806	-0.252051	0.348189	0.0494981	0.181794	1.65303	OG0016968	0.74042	1	Zm00001eb012570
OG0006515	615.142	0.599374	0.218599	0.000534996	0.011403	2.78898	OG0006515	1.94298	1	Zm00001eb012580
OG0001693	66.0595	0.122234	0.198729	0.278866	0.507361	1.81994	OG0001693	0.294683	2	Zm00001eb012590
OG0016967	148.471	-0.0169004	0.127441	0.87242	0.934175	2.17164	OG0016967	0.0295719	1	Zm00001eb012600
OG0010275	171.127	0.072249	0.116592	0.460865	0.671	2.23332	OG0010275	0.173277	1	Zm00001eb012610
OG0001115	86.8981	-0.0557368	0.144595	0.612189	0.777014	1.93901	OG0001115	0.109571	0	Zm00001eb012650
OG0016963	110.174	-0.00669278	0.14733	0.945035	0.974826	2.04208	OG0016963	0.0110728	0	Zm00001eb012670
OG0006514	36.5617	-0.11085	0.192703	0.330311	0.558592	1.56303	OG0006514	0.252905	0	Zm00001eb012690
OG0016959	93.5001	0.0338964	0.145536	0.766978	0.877119	1.97081	OG0016959	0.0569413	0	Zm00001eb012710
OG0000562	68.7408	-0.0194866	0.160985	0.855849	0.926318	1.83721	OG0000562	0.0332399	1	Zm00001eb012720
OG0016957	359.182	0.131238	0.114065	0.178434	0.388744	2.55531	OG0016957	0.410336	0	Zm00001eb012760
OG0010271	43.7266	0.00719428	0.166464	0.94894	0.97616	1.64075	OG0010271	0.0104792	1	Zm00001eb012780
OG0006512	100.632	-0.0604504	0.139545	0.575676	0.755334	2.00274	OG0006512	0.121861	0	Zm00001eb012790
OG0000799	36.5815	-0.203473	0.31671	0.0464203	0.17479	1.56326	OG0000799	0.757484	0	Zm00001eb012800
OG0016955	33.6473	-0.0121192	0.197098	0.883456	0.940345	1.52695	OG0016955	0.0267127	0	Zm00001eb012820
OG0016953	43.4476	-0.0305138	0.204211	0.688249	0.828148	1.63797	OG0016953	0.0818921	1	Zm00001eb012850
OG0016952	265.37	0.251783	0.130562	0.021265	0.109993	2.42385	OG0016952	0.958636	1	Zm00001eb012860
OG0004178	99.5014	-0.226111	0.171831	0.06912	0.22304	1.99783	OG0004178	0.651616	0	Zm00001eb012870
OG0016950	210.336	0.511426	0.239546	0.00333919	0.0359479	2.32291	OG0016950	1.44433	0	Zm00001eb012880
OG0004177	358.584	-0.231886	0.121764	0.0274074	0.127221	2.55459	OG0004177	0.895442	1	Zm00001eb012890
OG0004176	149.011	-0.35347	0.190667	0.0135639	0.0832572	2.17322	OG0004176	1.07958	0	Zm00001eb012900
OG0000561	117.967	0.00252978	0.179584	0.984223	0.99341	2.07176	OG0000561	0.00287169	2	Zm00001eb012930
OG0016947	60.5357	0.324182	0.192572	0.0203636	0.107059	1.78201	OG0016947	0.970378	1	Zm00001eb012950
OG0000405	95.6584	0.0319586	0.13997	0.766631	0.877119	1.98072	OG0000405	0.0569413	0	Zm00001eb012980
OG0001113	291.202	-0.390561	0.136242	0.000857152	0.0153626	2.46419	OG0001113	1.81354	0	Zm00001eb013000
OG0006508	78.4189	-0.0912607	0.133769	0.389944	0.612846	1.89442	OG0006508	0.212649	1	Zm00001eb013110
OG0016938	189.409	0.172839	0.145601	0.133676	0.326992	2.2774	OG0016938	0.485463	1	Zm00001eb013120
OG0016937	173.976	0.0270098	0.169107	0.804541	0.897709	2.24049	OG0016937	0.0468644	0	Zm00001eb013130
OG0002620	42.4193	-0.0552013	0.165668	0.61493	0.779575	1.62756	OG0002620	0.108142	1	Zm00001eb013140
OG0006507	63.8019	0.10792	0.217856	0.282277	0.510926	1.80483	OG0006507	0.291642	0	Zm00001eb013150
OG0010262	121.301	0.566643	0.254771	0.00234764	0.0290705	2.08386	OG0010262	1.53655	2	Zm00001eb013180
OG0010261	50.9718	-0.0292275	0.158576	0.789306	0.889356	1.70733	OG0010261	0.0509242	0	Zm00001eb013190
OG0006505	76.0026	-0.208707	0.140602	0.0630066	0.210772	1.88083	OG0006505	0.676187	0	Zm00001eb013230
OG0010260	37.699	-0.260583	0.213474	0.0604619	0.205189	1.57633	OG0010260	0.687845	1	Zm00001eb013250
OG0004171	264.148	-0.0604822	0.133816	0.583296	0.760622	2.42185	OG0004171	0.118831	0	Zm00001eb013270
OG0010256	74.0166	0.0325382	0.160437	0.76227	0.874277	1.86933	OG0010256	0.058351	0	Zm00001eb013340
OG0010257	53.6592	-0.205692	0.27319	0.0918065	0.262421	1.72964	OG0010257	0.581001	0	Zm00001eb013360
OG0016931	3326.36	-0.691921	0.346404	0.00243192	0.0295471	3.52197	OG0016931	1.52948	0	Zm00001eb013430
OG0016930	55.9392	-0.0108093	0.179298	0.921139	0.960965	1.74772	OG0016930	0.0172926	1	Zm00001eb013440
OG0016929	59.9864	-0.392072	0.25813	0.0171622	0.0957484	1.77805	OG0016929	1.01887	1	Zm00001eb013450
OG0016928	51.777	0.128428	0.187917	0.269567	0.496878	1.71414	OG0016928	0.30375	1	Zm00001eb013460
OG0010254	112.074	0.347992	0.226994	0.0218946	0.111945	2.0495	OG0010254	0.950996	1	Zm00001eb013490
OG0010253	51.7684	-0.174278	0.166373	0.144984	0.34502	1.71406	OG0010253	0.462156	1	Zm00001eb013510
OG0016925	148.338	0.171337	0.187121	0.166152	0.373387	2.17125	OG0016925	0.427841	2	Zm00001eb013520
OG0006501	248.285	-0.0913559	0.109408	0.355343	0.582606	2.39495	OG0006501	0.234625	0	Zm00001eb013550
OG0016921	56.486	-0.218365	0.267869	0.0888619	0.257859	1.75194	OG0016921	0.588618	1	Zm00001eb013600
OG0001691	59.509	0.0856103	0.183437	0.447103	0.659471	1.77458	OG0001691	0.180804	1	Zm00001eb013610
OG0010251	71.3167	-0.10563	0.192456	0.345145	0.57298	1.85319	OG0010251	0.24186	0	Zm00001eb013620
OG0010250	53.7081	-0.0185775	0.159708	0.864192	0.93052	1.73004	OG0010250	0.0312742	0	Zm00001eb013650
OG0006500	83.1372	-0.0746566	0.175282	0.496417	0.698249	1.9198	OG0006500	0.15599	1	Zm00001eb013660
OG0005648	65.0323	-0.140567	0.170075	0.233379	0.456773	1.81313	OG0005648	0.3403	0	Zm00001eb013700
OG0010248	81.2096	0.293269	0.186188	0.0319266	0.139575	1.90961	OG0010248	0.855193	0	Zm00001eb013710
OG0016914	77.3407	-0.262686	0.192276	0.0477616	0.177834	1.88841	OG0016914	0.749985	1	Zm00001eb013730
OG0016913	103.87	-0.27157	0.177373	0.0380652	0.153926	2.01649	OG0016913	0.812687	0	Zm00001eb013740
OG0006499	317.31	1.04571	0.249402	1.44015e-06	0.000267966	2.50148	OG0006499	3.57192	0	Zm00001eb013750
OG0016912	78.6071	0.228716	0.200636	0.0811363	0.245154	1.89546	OG0016912	0.610561	0	Zm00001eb013760
OG0016911	194.173	-0.142543	0.227586	0.203193	0.420401	2.28819	OG0016911	0.376337	2	Zm00001eb013780
OG0016910	71.5315	0.0114979	0.173482	0.915642	0.957942	1.8545	OG0016910	0.0186609	0	Zm00001eb013800
OG0016909	118.261	0.1348	0.19348	0.255279	0.481498	2.07284	OG0016909	0.317405	0	Zm00001eb013810
OG0016907	52.4995	-0.0190172	0.149141	0.853563	0.92546	1.72016	OG0016907	0.0336425	0	Zm00001eb013850
OG0016905	43.2077	0.0137098	0.200526	0.967955	0.985928	1.63556	OG0016905	0.00615488	1	Zm00001eb013890
OG0006498	39.9085	0.0190508	0.174347	0.85389	0.92546	1.60107	OG0006498	0.0336425	0	Zm00001eb013910
OG0006498.1	32.0081	-0.0317153	0.179123	0.762471	0.874372	1.50526	OG0006498.1	0.0583036	0	Zm00001eb013910
OG0002618	36.7186	-0.195588	0.20916	0.128732	0.321223	1.56489	OG0002618	0.493194	2	Zm00001eb013920
OG0016904	71.9064	0.112097	0.139761	0.302978	0.531428	1.85677	OG0016904	0.274556	1	Zm00001eb013940
OG0016903	146.442	-0.333469	0.221095	0.0259661	0.123523	2.16566	OG0016903	0.908251	1	Zm00001eb013950
OG0000797	98.4177	-0.203622	0.217088	0.122223	0.31176	1.99307	OG0000797	0.506179	0	Zm00001eb013970
OG0016902	122.062	0.0395695	0.138224	0.716156	0.846489	2.08658	OG0016902	0.0723789	1	Zm00001eb013980
OG0000796	161.624	0.508157	0.406328	0.0119972	0.0772275	2.20851	OG0000796	1.11223	1	Zm00001eb013990
OG0000796.2	171.922	0.668905	0.367498	0.00313672	0.0345315	2.23533	OG0000796.2	1.46178	1	Zm00001eb013990
OG0000796.4	158.526	0.459243	0.378243	0.0155937	0.0902898	2.2001	OG0000796.4	1.04436	1	Zm00001eb013990
OG0000796.6	134.713	0.565065	0.442291	0.00951569	0.0673633	2.12941	OG0000796.6	1.17158	1	Zm00001eb013990
OG0000796.8	163.084	0.858323	0.434885	0.00139044	0.0207872	2.21241	OG0000796.8	1.6822	1	Zm00001eb013990
OG0000796.10	193.682	0.556962	0.426692	0.00892243	0.0644897	2.28709	OG0000796.10	1.19051	1	Zm00001eb013990
OG0000796.12	376.754	0.405181	0.336681	0.0222047	0.112811	2.57606	OG0000796.12	0.947649	1	Zm00001eb013990
OG0000796.98	121.242	0.448465	0.478209	0.0170211	0.0954249	2.08365	OG0000796.98	1.02034	1	Zm00001eb014000
OG0000796.100	131.54	0.690594	0.421512	0.00372561	0.0383791	2.11906	OG0000796.100	1.4159	1	Zm00001eb014000
OG0000796.102	118.144	0.399395	0.430623	0.0224367	0.113494	2.07241	OG0000796.102	0.945027	1	Zm00001eb014000
OG0000796.104	94.3309	0.55128	0.540862	0.0112499	0.0741147	1.97465	OG0000796.104	1.1301	1	Zm00001eb014000
OG0000796.106	122.701	0.872175	0.511912	0.00203871	0.0266329	2.08885	OG0000796.106	1.57458	1	Zm00001eb014000
OG0000796.108	153.299	0.537425	0.504015	0.0106454	0.0720989	2.18554	OG0000796.108	1.14207	1	Zm00001eb014000
OG0000796.110	336.371	0.359385	0.367956	0.0299059	0.134611	2.52682	OG0000796.110	0.87092	1	Zm00001eb014000
OG0010246	120.784	-0.049983	0.176932	0.557914	0.742357	2.08201	OG0010246	0.129387	0	Zm00001eb014030
OG0016901	139.233	-0.267207	0.180105	0.0423927	0.16456	2.14374	OG0016901	0.783676	1	Zm00001eb014050
OG0016900	90.4107	-0.0589866	0.150772	0.587722	0.763644	1.95622	OG0016900	0.117109	1	Zm00001eb014090
OG0002617	66.2233	0.127113	0.160773	0.268974	0.496488	1.82101	OG0002617	0.304091	1	Zm00001eb014110
OG0016899	240.053	0.104013	0.149663	0.385573	0.609258	2.38031	OG0016899	0.215199	1	Zm00001eb014120
OG0002616	77.4023	0.102134	0.149075	0.361088	0.587616	1.88875	OG0002616	0.230906	0	Zm00001eb014130
OG0016896	74.0522	0.0954175	0.176839	0.403236	0.62482	1.86954	OG0016896	0.204245	0	Zm00001eb014160
OG0006496	44.6256	0.125674	0.196977	0.279432	0.507817	1.64958	OG0006496	0.294293	1	Zm00001eb014210
OG0008578	30.2186	0.0557224	0.206543	0.653116	0.805005	1.48027	OG0008578	0.0942013	0	Zm00001eb014230
OG0000560	42.3212	0.040111	0.185135	0.686825	0.82729	1.62656	OG0000560	0.0823424	0	Zm00001eb014240
OG0006495	21.727	0.0276308	0.200443	0.74275	NA	1.337	OG0006495	NA	0	Zm00001eb014450
OG0006495.1	22.7014	0.0414714	0.196346	0.650223	NA	1.35605	OG0006495.1	NA	0	Zm00001eb014450
OG0010242	148.34	-0.0614986	0.148668	0.574912	0.754764	2.17126	OG0010242	0.122189	1	Zm00001eb014470
OG0016893	89.4027	-0.352456	0.187852	0.0120871	0.077661	1.95135	OG0016893	1.1098	1	Zm00001eb014500
OG0004163	36.765	-0.0808599	0.166584	0.471089	0.678851	1.56543	OG0004163	0.168225	0	Zm00001eb014630
OG0016886	542.881	0.009618	0.107963	0.916078	0.958085	2.7347	OG0016886	0.0185959	0	Zm00001eb014640
OG0016885	185.156	-0.0152466	0.212321	0.544408	0.732313	2.26754	OG0016885	0.135303	0	Zm00001eb014680
OG0006492	60.8729	0.14876	0.217868	0.196158	0.411971	1.78442	OG0006492	0.385133	0	Zm00001eb014720
OG0016882	105.709	-0.373926	0.170372	0.00573373	0.0499999	2.02411	OG0016882	1.30103	0	Zm00001eb014730
OG0016881	140.788	0.0763735	0.160432	0.493729	0.696389	2.14857	OG0016881	0.157148	0	Zm00001eb014740
OG0016879	244.199	0.441686	0.278939	0.0119219	0.0769946	2.38774	OG0016879	1.11354	0	Zm00001eb014760
OG0010239	87.1591	-0.195683	0.155756	0.0968074	0.270986	1.94031	OG0010239	0.567053	0	Zm00001eb014780
OG0016877	35.8664	0.117784	0.200043	0.295108	0.523739	1.55469	OG0016877	0.280885	0	Zm00001eb014810
OG0010238	82.1993	-0.42507	0.253257	0.0106739	0.0721854	1.91487	OG0010238	1.14155	0	Zm00001eb014820
OG0016876	235.79	-0.00275446	0.142186	0.976291	0.989945	2.37252	OG0016876	0.00438899	0	Zm00001eb014830
OG0010236	155.04	-0.24144	0.137215	0.0323166	0.140546	2.19044	OG0010236	0.852182	0	Zm00001eb014850
OG0006491	193.962	-0.257141	0.156528	0.0350325	0.146883	2.28772	OG0006491	0.83303	0	Zm00001eb014870
OG0016874	119.731	0.22765	0.206491	0.0881505	0.256714	2.07821	OG0016874	0.59055	0	Zm00001eb014890
OG0016873	289.521	0.0233206	0.117133	0.82262	0.908531	2.46168	OG0016873	0.04166	0	Zm00001eb014900
OG0016872	84.3444	-0.0550738	0.171835	0.608909	0.775513	1.92606	OG0016872	0.110411	1	Zm00001eb014930
OG0006490	285.158	-0.692503	0.206303	6.82583e-05	0.00317517	2.45509	OG0006490	2.49823	0	Zm00001eb014960
OG0001111	170.125	-0.181999	0.12085	0.0757152	0.23438	2.23077	OG0001111	0.630079	0	Zm00001eb015030
OG0022377	42.0911	0.112941	0.179264	0.328988	0.557206	1.62419	OG0022377	0.253984	1	Zm00001eb015040
OG0016863	220.183	0.236096	0.132203	0.031279	0.137932	2.34278	OG0016863	0.860334	0	Zm00001eb015060
OG0016858	79.5581	0.0312204	0.140732	0.772448	0.880344	1.90068	OG0016858	0.0553474	1	Zm00001eb015090
OG0010231	53.0114	0.0118478	0.178229	0.90814	0.953935	1.72437	OG0010231	0.0204813	1	Zm00001eb015130
OG0016854	36.0365	0.0619301	0.193311	0.528152	0.721782	1.55674	OG0016854	0.141594	1	Zm00001eb015160
OG0016853	172.656	-0.0642122	0.110326	0.498131	0.699446	2.23718	OG0016853	0.155246	0	Zm00001eb015170
OG0001110	896.564	0.660468	0.174924	1.2108e-05	0.00100625	2.95258	OG0001110	2.99729	1	Zm00001eb015200
OG0001110.2	868.742	0.689344	0.169815	4.13016e-06	0.000494323	2.93889	OG0001110.2	3.30599	1	Zm00001eb015200
OG0001110.3	837.968	0.693308	0.179019	8.67567e-06	0.000816515	2.92323	OG0001110.3	3.08804	1	Zm00001eb015200
OG0016852	294.655	0.321182	0.213135	0.0267091	0.125429	2.46931	OG0016852	0.901603	0	Zm00001eb015210
OG0016850	40.237	0.205491	0.20637	0.110425	0.292393	1.60463	OG0016850	0.534034	0	Zm00001eb015230
OG0004161	440.567	-0.17735	0.137141	0.111613	0.293956	2.64401	OG0004161	0.531717	0	Zm00001eb015240
OG0010227	51.3666	0.282053	0.2158	0.0465157	0.174854	1.71068	OG0010227	0.757326	0	Zm00001eb015270
OG0016848	148.052	0.0315053	0.113543	0.743794	0.862643	2.17042	OG0016848	0.0641688	0	Zm00001eb015290
OG0004160	128.876	-0.164168	0.126967	0.119186	0.3068	2.11017	OG0004160	0.513145	0	Zm00001eb015310
OG0002613	69.3617	-0.70108	0.190582	2.0316e-05	0.00141278	1.84112	OG0002613	2.84992	1	Zm00001eb015320
OG0016845	149.176	0.510898	0.256348	0.00421465	0.0414807	2.1737	OG0016845	1.38215	1	Zm00001eb015330
OG0004364	23.4214	-0.118696	0.233295	0.200642	NA	1.36961	OG0004364	NA	0	Zm00001eb015350
OG0016844	255.393	0.114796	0.113182	0.239519	0.463259	2.40721	OG0016844	0.334176	0	Zm00001eb015380
OG0001689	101.743	0.0689575	0.151054	0.534793	0.725831	2.00751	OG0001689	0.139164	1	Zm00001eb015390
OG0016843	23.4144	-0.11483	0.211467	0.281176	NA	1.36948	OG0016843	NA	1	Zm00001eb015400
OG0016842	96.3911	0.0457424	0.134783	0.66569	0.813949	1.98404	OG0016842	0.0894027	1	Zm00001eb015420
OG0000558	628.814	0.206589	0.128059	0.0527969	0.188919	2.79852	OG0000558	0.723724	0	Zm00001eb015440
OG0010223	38.1013	-0.130669	0.210676	0.240539	0.464485	1.58094	OG0010223	0.333029	0	Zm00001eb015450
OG0010222	103.501	0.174106	0.132569	0.109344	0.290666	2.01495	OG0010222	0.536605	1	Zm00001eb015470
OG0010220	455.232	-0.458858	0.156186	0.000536659	0.0114208	2.65823	OG0010220	1.9423	0	Zm00001eb015530
OG0002612	136.592	-0.10541	0.117151	0.292691	0.520748	2.13543	OG0002612	0.283373	0	Zm00001eb015540
OG0001688	52.1347	-0.452557	0.274509	0.0100651	0.0694746	1.71713	OG0001688	1.15817	0	Zm00001eb015560
OG0010219	161.268	-0.305108	0.147433	0.0102258	0.0702166	2.20755	OG0010219	1.15356	0	Zm00001eb015570
OG0000215	50.0529	0.0127922	0.191469	0.889616	0.943565	1.69943	OG0000215	0.0252281	0	Zm00001eb015580
OG0016836	37.1918	-0.0853728	0.214368	0.317729	0.546782	1.57045	OG0016836	0.262186	1	Zm00001eb015630
OG0004159	567.917	0.0743595	0.108062	0.421775	0.639552	2.75429	OG0004159	0.194124	0	Zm00001eb015660
OG0010218	36.6597	0.356092	0.186167	0.0118717	0.0769946	1.56419	OG0010218	1.11354	0	Zm00001eb015680
OG0016834	85.8191	-0.0808459	0.148981	0.464008	0.672864	1.93358	OG0016834	0.172072	0	Zm00001eb015690
OG0000242.4	126.989	-0.0578268	0.172572	0.596857	0.768193	2.10377	OG0000242.4	0.11453	0	Zm00001eb015700
OG0002611	96.9653	-0.160984	0.21778	0.180552	0.391976	1.98662	OG0002611	0.40674	0	Zm00001eb015720
OG0002611.1	64.5186	-0.0901829	0.20327	0.371706	0.597413	1.80968	OG0002611.1	0.223725	0	Zm00001eb015720
OG0016831	46.7381	-0.0530714	0.16202	0.634116	0.791509	1.66967	OG0016831	0.101544	0	Zm00001eb015730
OG0004158	226.896	-0.0962626	0.10912	0.300743	0.529192	2.35583	OG0004158	0.276387	0	Zm00001eb015750
OG0010217	63.8226	0.0429193	0.163378	0.699177	0.835094	1.80497	OG0010217	0.0782646	0	Zm00001eb015760
OG0002610	27.9374	0.00636047	0.194815	0.947733	0.975995	1.44619	OG0002610	0.0105525	0	Zm00001eb015770
OG0010216	169.617	0.289288	0.169069	0.0242862	0.11858	2.22947	OG0010216	0.925988	0	Zm00001eb015800
OG0016829	55.8788	-0.208419	0.226766	0.10811	0.288929	1.74725	OG0016829	0.539209	0	Zm00001eb015820
OG0010214	357.072	-0.530459	0.108783	1.62771e-07	6.65787e-05	2.55276	OG0010214	4.17666	0	Zm00001eb015840
OG0016828	119.994	0.0280129	0.158905	0.794402	0.891598	2.07916	OG0016828	0.0498311	0	Zm00001eb015860
OG0006482	85.4663	0.248937	0.180899	0.0558641	0.195029	1.93179	OG0006482	0.709902	0	Zm00001eb015880
OG0001687	67.4224	0.313013	0.346155	0.0379941	0.153775	1.8288	OG0001687	0.813115	0	Zm00001eb015890
OG0001686	85.8397	-0.0397621	0.141481	0.713213	0.844897	1.93369	OG0001686	0.0731963	0	Zm00001eb015900
OG0002640	269.75	0.407889	0.123084	0.00017852	0.00575655	2.43096	OG0002640	2.23984	0	Zm00001eb015910
OG0006481	100.776	0.0576921	0.136655	0.588395	0.764014	2.00336	OG0006481	0.116899	2	Zm00001eb015920
OG0010213	120.547	-0.0872008	0.121112	0.392166	0.614793	2.08116	OG0010213	0.211271	0	Zm00001eb015940
OG0006480	173.488	0.00764058	0.13588	0.946802	0.975787	2.23927	OG0006480	0.0106449	0	Zm00001eb015960
OG0000557	36.2968	-0.0786137	0.209657	0.358561	0.58572	1.55987	OG0000557	0.23231	0	Zm00001eb015970
OG0001456	308.299	0.128991	0.114913	0.190112	0.403887	2.48897	OG0001456	0.39374	0	Zm00001eb016000
OG0006479	95.158	0.144099	0.217739	0.21393	0.433662	1.97845	OG0006479	0.362849	0	Zm00001eb016040
OG0004154	40.8108	0.10792	0.182692	0.351119	0.578712	1.61077	OG0004154	0.237538	0	Zm00001eb016110
OG0002607	182.822	-0.972698	0.212502	2.62876e-07	8.82814e-05	2.26203	OG0002607	4.05413	0	Zm00001eb016120
OG0000198	116.677	-0.0592834	0.164741	0.587378	0.76327	2.06699	OG0000198	0.117322	1	Zm00001eb016160
OG0010210	51.7953	-0.0700934	0.167022	0.52707	0.720964	1.71429	OG0010210	0.142086	0	Zm00001eb016170
OG0006476	268.822	-0.00582476	0.195696	0.943182	0.973733	2.42946	OG0006476	0.0115602	0	Zm00001eb016180
OG0010208	32.1675	0.0981142	0.190435	0.378082	0.603422	1.50742	OG0010208	0.219379	0	Zm00001eb016190
OG0016816	66.2833	-0.666164	0.493764	0.00567012	0.0497908	1.8214	OG0016816	1.30285	1	Zm00001eb016230
OG0006475	299.66	0.438314	0.182034	0.00238606	0.0292292	2.47663	OG0006475	1.53418	0	Zm00001eb016240
OG0016815	49.4484	0.087096	0.201842	0.390729	0.613589	1.69415	OG0016815	0.212122	1	Zm00001eb016290
OG0016814	97.2226	0.218303	0.18885	0.0887914	0.257859	1.98777	OG0016814	0.588618	0	Zm00001eb016320
OG0016813	353.111	-0.349885	0.149608	0.00450929	0.0434488	2.54791	OG0016813	1.36202	0	Zm00001eb016330
OG0009903	419.14	-0.235542	0.27302	0.0729307	0.229227	2.62236	OG0009903	0.639735	0	Zm00001eb016420
OG0009903.1	35.5114	-0.184618	0.257687	0.109302	0.290666	1.55037	OG0009903.1	0.536605	0	Zm00001eb016420
OG0010204	71.5108	0.0271617	0.139791	0.800848	0.895838	1.85437	OG0010204	0.0477703	0	Zm00001eb016440
OG0016807	152.449	0.207478	0.16437	0.0832105	0.248638	2.18312	OG0016807	0.604432	0	Zm00001eb016450
OG0001109	67.3919	0.0228408	0.142179	0.806247	0.898739	1.82861	OG0001109	0.0463666	0	Zm00001eb016460
OG0002606	107.486	-0.101054	0.175041	0.378448	0.603612	2.03135	OG0002606	0.219242	0	Zm00001eb016540
OG0016802	638.029	-0.0699125	0.0892756	0.388666	0.612045	2.80484	OG0016802	0.213217	0	Zm00001eb016560
OG0010200	46.0985	-0.175815	0.208951	0.153668	0.356626	1.66369	OG0010200	0.447787	0	Zm00001eb016570
OG0004012	40.0733	0.0628417	0.176178	0.58507	0.761709	1.60285	OG0004012	0.118211	0	Zm00001eb016600
OG0004012.1	106.237	0.134774	0.194205	0.246515	0.471033	2.02628	OG0004012.1	0.326948	0	Zm00001eb016600
OG0016798	174.18	-0.23606	0.177747	0.0666538	0.218098	2.241	OG0016798	0.661348	1	Zm00001eb016640
OG0010198	61.7219	-0.116488	0.149356	0.301373	0.52976	1.79044	OG0010198	0.275921	0	Zm00001eb016660
OG0016797	247.652	-0.0439789	0.126523	0.675066	0.820585	2.39384	OG0016797	0.0858762	0	Zm00001eb016670
OG0004151	179.659	-0.836708	0.254427	5.56231e-05	0.00278597	2.25445	OG0004151	2.55502	0	Zm00001eb016680
OG0002947	32.9819	0.0126752	0.209587	0.843656	0.920759	1.51828	OG0002947	0.0358541	0	Zm00001eb016710
OG0001684	43.8554	-0.281059	0.213513	0.0463872	0.174772	1.64202	OG0001684	0.757529	1	Zm00001eb016740
OG0016795	95.2102	-0.365706	0.196979	0.011412	0.075003	1.97868	OG0016795	1.12492	1	Zm00001eb016750
OG0010196	101.918	0.402121	0.221399	0.00989102	0.0688521	2.00825	OG0010196	1.16208	0	Zm00001eb016760
OG0006470	152.281	-0.27603	0.182644	0.036062	0.148887	2.18265	OG0006470	0.827143	0	Zm00001eb016800
OG0016792	261.31	-0.0227288	0.178869	0.829862	0.911994	2.41716	OG0016792	0.040008	2	Zm00001eb016850
OG0010195	35.6419	-0.137116	0.247997	0.12944	0.321998	1.55196	OG0010195	0.492146	2	Zm00001eb016920
OG0000318	291.836	-0.328345	0.14227	0.00545035	0.0488898	2.46514	OG0000318	1.31078	0	Zm00001eb016930
OG0000317	258.618	-0.23196	0.116567	0.0206797	0.108033	2.41266	OG0000317	0.966443	1	Zm00001eb016940
OG0002603	81.5748	0.22336	0.200678	0.0923481	0.263423	1.91156	OG0002603	0.579347	0	Zm00001eb016960
OG0002603.2	101.239	0.377164	0.235562	0.0165182	0.0938282	2.00535	OG0002603.2	1.02767	0	Zm00001eb016960
OG0016791	130.342	0.692001	0.170084	4.43172e-06	0.000521542	2.11509	OG0016791	3.28271	0	Zm00001eb016990
OG0016790	259.874	-0.100124	0.0998475	0.261748	0.488878	2.41476	OG0016790	0.310799	0	Zm00001eb017000
OG0004147	38.9961	-1.00265	0.505391	0.00118302	0.0186157	1.59102	OG0004147	1.73012	0	Zm00001eb017040
OG0004148	80.3402	-0.276129	0.166635	0.0300932	0.135159	1.90493	OG0004148	0.869155	0	Zm00001eb017050
OG0010193	156.66	-0.211127	0.183406	0.0980192	0.272928	2.19496	OG0010193	0.563953	1	Zm00001eb017080
OG0004146	483.401	0.258031	0.13716	0.0204864	0.107391	2.68431	OG0004146	0.969033	1	Zm00001eb017130
OG0002601	56.5289	-0.203189	0.245259	0.109075	0.290369	1.75227	OG0002601	0.53705	1	Zm00001eb017140
OG0016780	54.7158	0.0242316	0.170524	0.82492	0.909621	1.73811	OG0016780	0.0411395	0	Zm00001eb017200
OG0016779	38.0554	-0.062125	0.166971	0.573003	0.753707	1.58042	OG0016779	0.122798	0	Zm00001eb017230
OG0010192	17.452	-0.0319614	0.20886	0.608693	NA	1.24184	OG0010192	NA	0	Zm00001eb017240
OG0016774	47.7048	-0.0701461	0.191406	0.483444	0.68933	1.67856	OG0016774	0.161573	1	Zm00001eb017280
OG0016773	232.517	0.0178045	0.10118	0.843577	0.920759	2.36645	OG0016773	0.0358541	0	Zm00001eb017310
OG0010189	124.287	-0.0334321	0.11234	0.727856	0.853359	2.09443	OG0010189	0.0688681	0	Zm00001eb017320
OG0010188	42.4367	-0.356569	0.306054	0.0297574	0.134206	1.62774	OG0010188	0.872229	2	Zm00001eb017340
OG0016769	72.6742	0.394199	0.309618	0.0197599	0.104873	1.86138	OG0016769	0.979338	0	Zm00001eb017400
OG0002599	265.992	-0.041631	0.111441	0.662237	0.81164	2.42487	OG0002599	0.0906368	0	Zm00001eb017460
OG0016765	453.271	-0.0706468	0.119047	0.460424	0.670785	2.65636	OG0016765	0.173417	0	Zm00001eb017520
OG0016764	49.2465	-0.176818	0.267657	0.110884	0.292984	1.69238	OG0016764	0.533157	0	Zm00001eb017530
OG0010186	71.1552	-0.210354	0.180843	0.0970679	0.271211	1.85221	OG0010186	0.566693	0	Zm00001eb017560
OG0016760	133.379	0.0148929	0.15467	0.883098	0.940298	2.12509	OG0016760	0.0267346	0	Zm00001eb017600
OG0001682	76.9484	-0.412384	0.303813	0.0183801	0.0998324	1.8862	OG0001682	1.00073	0	Zm00001eb017660
OG0016753	33.1611	0.0554355	0.183994	0.597191	0.768407	1.52063	OG0016753	0.114408	0	Zm00001eb017760
OG0006461	50.8111	-0.325105	0.260483	0.0355872	0.147724	1.70596	OG0006461	0.830549	0	Zm00001eb017780
OG0002597	93.204	0.0138023	0.167341	0.90328	0.951257	1.96943	OG0002597	0.0217021	0	Zm00001eb017800
OG0004141	72.301	0.0893797	0.155969	0.436942	0.650687	1.85914	OG0004141	0.186628	0	Zm00001eb017810
OG0010184	36.3142	-0.0286201	0.168028	0.788212	0.888926	1.56008	OG0010184	0.0511345	0	Zm00001eb017860
OG0016745	279.143	-0.380204	0.140493	0.00142839	0.0212393	2.44583	OG0016745	1.67286	0	Zm00001eb017910
OG0016743	1071.01	0.049036	0.181359	0.642655	0.7979	3.02979	OG0016743	0.0980513	1	Zm00001eb017930
OG0000809	88.3949	0.0210184	0.182755	0.836508	0.916372	1.94643	OG0000809	0.0379284	1	Zm00001eb017940
OG0000809.2	121.458	-0.000232528	0.177282	0.994771	0.997916	2.08442	OG0000809.2	0.000905953	1	Zm00001eb017940
OG0010182	170.367	0.104241	0.191333	0.349838	0.57743	2.23138	OG0010182	0.238501	1	Zm00001eb017950
OG0010182.2	446.103	0.0628655	0.179969	0.566002	0.748922	2.64943	OG0010182.2	0.125564	2	Zm00001eb017960
OG0016742	151.968	-0.194051	0.150905	0.0971321	0.27128	2.18175	OG0016742	0.566582	1	Zm00001eb017970
OG0010180	65.0973	0.087379	0.155356	0.44224	0.654894	1.81356	OG0010180	0.183829	0	Zm00001eb018000
OG0010179	49.4577	0.0960452	0.186312	0.392143	0.614793	1.69423	OG0010179	0.211271	1	Zm00001eb018010
OG0000555	193.564	-0.256179	0.293101	0.0549277	0.193052	2.28682	OG0000555	0.714326	0	Zm00001eb018030
OG0001681	93.9387	-0.0247992	0.143768	0.816623	0.904942	1.97284	OG0001681	0.043379	0	Zm00001eb018090
OG0016738	49.6337	-0.249774	0.184913	0.0562586	0.195662	1.69578	OG0016738	0.708494	0	Zm00001eb018120
OG0000140	28.4896	0.0584005	0.216746	0.38263	0.60759	1.45469	OG0000140	0.216389	0	Zm00001eb018140
OG0016736	32.7998	-0.211977	0.242532	0.102001	0.279716	1.51587	OG0016736	0.553282	0	Zm00001eb018270
OG0004138	165.193	-0.106271	0.130196	0.3176	0.546664	2.21799	OG0004138	0.26228	0	Zm00001eb018350
OG0004137	164.146	-0.306956	0.155852	0.0129473	0.0808333	2.21523	OG0004137	1.09241	0	Zm00001eb018360
OG0000792	86.2916	-0.0825828	0.146118	0.450808	0.662311	1.93597	OG0000792	0.178938	0	Zm00001eb018380
OG0001680	118.597	-0.517657	0.285601	0.00610625	0.0514504	2.07407	OG0001680	1.28861	0	Zm00001eb018460
OG0016731	133.902	-0.130099	0.147155	0.25304	0.478454	2.12679	OG0016731	0.32016	0	Zm00001eb018490
OG0016730	36.1941	0.00478215	0.159002	0.966374	0.985338	1.55864	OG0016730	0.00641463	0	Zm00001eb018520
OG0001679.12	85.9699	0.0660588	0.19264	0.515877	0.712982	1.93435	OG0001679.12	0.146922	1	Zm00001eb018640
OG0001679.15	88.0199	0.0728574	0.202573	0.449384	0.660994	1.94458	OG0001679.15	0.179803	1	Zm00001eb018640
OG0001679.24	164.315	0.0248708	0.175824	0.816488	0.904942	2.21568	OG0001679.24	0.043379	1	Zm00001eb018660
OG0001679.27	166.365	0.0429017	0.187513	0.669483	0.816585	2.22106	OG0001679.27	0.0879984	1	Zm00001eb018660
OG0016727	44.1178	0.0264492	0.13971	0.799537	0.894954	1.64461	OG0016727	0.0481994	0	Zm00001eb018670
OG0004136.1	31.5515	-0.0145827	0.2053	0.828251	0.911363	1.49902	OG0004136.1	0.0403087	1	Zm00001eb018700
OG0016724	340.353	0.368173	0.122604	0.000661728	0.0129606	2.53193	OG0016724	1.88737	0	Zm00001eb018810
OG0010170	98.8527	0.0459997	0.121304	0.642491	0.797859	1.99499	OG0010170	0.0980736	0	Zm00001eb018830
OG0000139	694.357	-0.0764857	0.129948	0.459981	0.670493	2.84158	OG0000139	0.173606	0	Zm00001eb018850
OG0004134.1	32.8706	-1.04099	0.493693	0.00120734	0.0188479	1.51681	OG0004134.1	1.72474	0	Zm00001eb018890
OG0016722	40.7953	-0.256621	0.434198	0.02385	0.117186	1.61061	OG0016722	0.931125	1	Zm00001eb018900
OG0004605	43.4583	0.726188	0.292009	0.000788381	0.0146297	1.63807	OG0004605	1.83477	2	Zm00001eb018950
OG0016720	233.599	0.248774	0.173824	0.053101	0.189594	2.36847	OG0016720	0.722175	0	Zm00001eb018970
OG0001678	203.862	0.5928	0.224009	0.000722453	0.0138386	2.30934	OG0001678	1.85891	0	Zm00001eb018980
OG0000197	289.533	0.891591	0.227785	6.2304e-06	0.000654858	2.4617	OG0000197	3.18385	1	Zm00001eb018990
OG0000197.1	347.203	0.946308	0.204141	2.30671e-07	8.14388e-05	2.54058	OG0000197.1	4.08917	1	Zm00001eb018990
OG0000197.3	449.1	0.639749	0.187582	6.73777e-05	0.00314483	2.65234	OG0000197.3	2.5024	1	Zm00001eb018990
OG0004133	105.417	-0.133331	0.208892	0.24371	0.468217	2.02291	OG0004133	0.329553	1	Zm00001eb019050
OG0000477	29.7476	-0.080457	0.182213	0.464698	0.673452	1.47345	OG0000477	0.171693	0	Zm00001eb019060
OG0002225.4	23.5012	-0.0357041	0.211862	0.525347	NA	1.37109	OG0002225.4	NA	0	Zm00001eb019100
OG0016713	24.3081	-0.0541855	0.17755	0.615583	0.779946	1.38575	OG0016713	0.107935	0	Zm00001eb019130
OG0010164	218.886	0.00049142	0.154946	0.979451	0.991549	2.34022	OG0010164	0.0036858	1	Zm00001eb019160
OG0010163	111.703	0.427333	0.232191	0.00807756	0.0603472	2.04807	OG0010163	1.21934	0	Zm00001eb019210
OG0006446	45.0294	-0.222751	0.240716	0.0950959	0.267985	1.6535	OG0006446	0.571889	0	Zm00001eb019220
OG0011833	135.831	0.497916	0.285853	0.00693769	0.0552118	2.133	OG0011833	1.25797	1	Zm00001eb019230
OG0010161	172.867	0.0176184	0.13899	0.86962	0.932249	2.23771	OG0010161	0.0304681	0	Zm00001eb019240
OG0006445	85.9492	0.039887	0.163532	0.710951	0.84316	1.93424	OG0006445	0.0740902	1	Zm00001eb019250
OG0004130	724.686	0.114606	0.111919	0.229742	0.452484	2.86015	OG0004130	0.344397	0	Zm00001eb019260
OG0001676	24.381	-0.249345	0.350474	0.0454261	0.17228	1.38705	OG0001676	0.763764	0	Zm00001eb019280
OG0006444	205.47	-0.451058	0.198528	0.00338198	0.0361261	2.31275	OG0006444	1.44218	0	Zm00001eb019290
OG0004128	68.9953	-0.108282	0.153673	0.333729	0.562301	1.83882	OG0004128	0.250031	0	Zm00001eb019330
OG0001675	28.3375	0.0139275	0.187554	0.883955	0.940658	1.45236	OG0001675	0.0265681	0	Zm00001eb019340
OG0010157	37.3375	0.0517738	0.174426	0.631387	0.790109	1.57215	OG0010157	0.102313	0	Zm00001eb019350
OG0004127	204.095	0.173179	0.140894	0.116532	0.301602	2.30983	OG0004127	0.520566	0	Zm00001eb019420
OG0016700	146.238	0.00589939	0.158586	0.952263	0.978186	2.16506	OG0016700	0.00957854	1	Zm00001eb019460
OG0016699	151.455	0.0849187	0.14045	0.434181	0.648751	2.18028	OG0016699	0.187922	0	Zm00001eb019470
OG0000057.4	17.8571	-0.0532847	0.213038	0.430724	NA	1.25181	OG0000057.4	NA	0	Zm00001eb019480
OG0016697	154.146	0.017627	0.126398	0.862816	0.930063	2.18793	OG0016697	0.0314875	0	Zm00001eb019510
OG0016696	105.439	-0.316838	0.245925	0.0387693	0.155495	2.023	OG0016696	0.808283	1	Zm00001eb019520
OG0010152	1093.74	0.236554	0.205922	0.0772809	0.237627	3.03891	OG0010152	0.624104	2	Zm00001eb019530
OG0000207	34.1497	-0.0697097	0.218008	0.444863	0.657016	1.53339	OG0000207	0.182424	1	Zm00001eb019540
OG0002591	147.101	0.11797	0.201449	0.276679	0.504782	2.16762	OG0002591	0.296896	1	Zm00001eb019580
OG0010151	196.644	-0.144107	0.103411	0.109314	0.290666	2.29368	OG0010151	0.536605	1	Zm00001eb019590
OG0016690	143.545	-0.196949	0.226194	0.127113	0.319285	2.15699	OG0016690	0.495821	0	Zm00001eb019620
OG0016688	80.4051	-0.189661	0.181247	0.128966	0.321414	1.90528	OG0016688	0.492936	0	Zm00001eb019630
OG0016687	79.3704	-0.211012	0.240591	0.110525	0.292431	1.89966	OG0016687	0.533976	0	Zm00001eb019640
OG0010149	60.0871	-0.0793358	0.172594	0.471463	0.679106	1.77878	OG0010149	0.168062	1	Zm00001eb019650
OG0016686	53.2568	0.151651	0.19508	0.210956	0.430133	1.72638	OG0016686	0.366397	0	Zm00001eb019680
OG0010148	28.2547	-0.0728186	0.188556	0.489361	0.693782	1.45109	OG0010148	0.158777	0	Zm00001eb019700
OG0002590	104.292	0.178164	0.153689	0.126189	0.318023	2.01825	OG0002590	0.497542	0	Zm00001eb019770
OG0006439	925.331	-0.214432	0.147449	0.0671388	0.219008	2.9663	OG0006439	0.659539	0	Zm00001eb019780
OG0004125	282.992	-0.164187	0.0978217	0.0606138	0.205466	2.45177	OG0004125	0.687261	0	Zm00001eb019800
OG0016683	90.0013	0.453912	0.211928	0.00403364	0.0403921	1.95425	OG0016683	1.3937	2	Zm00001eb019840
OG0016682	84.1181	-0.220132	0.166858	0.0736091	0.230279	1.92489	OG0016682	0.637745	1	Zm00001eb019850
OG0002588	45.2275	-0.137356	0.193519	0.245413	0.470316	1.6554	OG0002588	0.32761	2	Zm00001eb019900
OG0016679	21.0498	-0.0211703	0.215609	0.541833	NA	1.32325	OG0016679	NA	0	Zm00001eb020070
OG0004124	30.0818	-0.228221	0.33087	0.0526545	0.18865	1.4783	OG0004124	0.724342	1	Zm00001eb020100
OG0010142	148.769	-0.164552	0.166749	0.174542	0.383848	2.17251	OG0010142	0.415841	1	Zm00001eb020120
OG0016671	60.5434	0.0559826	0.158239	0.616529	0.780392	1.78207	OG0016671	0.107687	0	Zm00001eb020130
OG0006435	58.6436	-0.22945	0.17178	0.06495	0.214769	1.76822	OG0006435	0.668029	0	Zm00001eb020180
OG0016667	109.93	-0.175705	0.202218	0.163112	0.369694	2.04112	OG0016667	0.432157	0	Zm00001eb020260
OG0016666	67.9497	-0.045533	0.151328	0.677304	0.821959	1.83219	OG0016666	0.0851499	0	Zm00001eb020280
OG0016665	48.207	-0.0694584	0.160153	0.53552	0.726326	1.68311	OG0016665	0.138868	0	Zm00001eb020320
OG0006433	144.368	-0.0952314	0.144672	0.389641	0.612766	2.15947	OG0006433	0.212705	1	Zm00001eb020330
OG0016664	9091.3	0.126309	0.20581	0.249495	0.474723	3.95863	OG0016664	0.323559	1	Zm00001eb020340
OG0001671	214.297	-0.185746	0.193292	0.141659	0.340121	2.33102	OG0001671	0.468366	1	Zm00001eb020380
OG0002587	31.3387	-0.810188	0.771563	0.00584406	0.0505032	1.49608	OG0002587	1.29668	1	Zm00001eb020390
OG0002587.3	35.3129	-0.295113	0.293916	0.0505137	0.184196	1.54793	OG0002587.3	0.73472	1	Zm00001eb020400
OG0002586	164.792	0.0198428	0.182677	0.844685	0.920998	2.21694	OG0002586	0.0357414	0	Zm00001eb020410
OG0016658	163.494	-0.23811	0.154523	0.0457331	0.173029	2.2135	OG0016658	0.76188	0	Zm00001eb020460
OG0016655	51.9935	0.0256686	0.201253	0.871983	0.93412	1.71595	OG0016655	0.0295973	0	Zm00001eb020590
OG0016653	118.916	0.207368	0.294503	0.0699281	0.224334	2.07524	OG0016653	0.649106	0	Zm00001eb020620
OG0016651	139.49	0.0630883	0.137639	0.554465	0.739412	2.14454	OG0016651	0.131113	1	Zm00001eb020660
OG0006429	149.996	0.0774289	0.159101	0.494751	0.697032	2.17608	OG0006429	0.156747	2	Zm00001eb020680
OG0006427	62.1833	-0.00449054	0.151266	0.966274	0.985338	1.79367	OG0006427	0.00641463	0	Zm00001eb020690
OG0006427.1	112.89	0.0408533	0.139544	0.714861	0.845322	2.05265	OG0006427.1	0.072978	0	Zm00001eb020690
OG0006427.2	41.9065	-0.0294999	0.183948	0.767118	0.877134	1.62228	OG0006427.2	0.0569341	0	Zm00001eb020690
OG0010133	367.791	0.156293	0.126437	0.134043	0.327607	2.5656	OG0010133	0.484647	0	Zm00001eb020710
OG0010132	81.2801	-0.17671	0.164292	0.146189	0.346732	1.90998	OG0010132	0.460006	0	Zm00001eb020720
OG0006425	175.928	-0.501305	0.153338	0.000151986	0.00516522	2.24534	OG0006425	2.28691	0	Zm00001eb020780
OG0006424	484.224	-0.205585	0.114425	0.0381386	0.154042	2.68505	OG0006424	0.81236	0	Zm00001eb020860
OG0010130	45.5856	0.293342	0.244529	0.0454779	0.172313	1.65883	OG0010130	0.763682	0	Zm00001eb020870
OG0016643	174.625	0.217935	0.234027	0.101423	0.279208	2.24211	OG0016643	0.554073	0	Zm00001eb020890
OG0016642	34.8172	0.0201054	0.183394	0.84624	0.92187	1.54179	OG0016642	0.0353303	0	Zm00001eb020900
OG0010127	37.9228	-0.0478519	0.179968	0.653233	0.805005	1.5789	OG0010127	0.0942013	0	Zm00001eb020950
OG0001670	109.017	-0.424224	0.324869	0.0162962	0.0929502	2.0375	OG0001670	1.03175	0	Zm00001eb020970
OG0001670.2	14.8939	0.0407545	0.213376	0.844377	NA	1.17301	OG0001670.2	NA	0	Zm00001eb020980
OG0010126	378.573	0.0617244	0.147557	0.571076	0.75231	2.57815	OG0010126	0.123603	0	Zm00001eb021020
OG0016637	97.1729	-0.0353203	0.144337	0.749836	0.866658	1.98755	OG0016637	0.0621522	0	Zm00001eb021070
OG0016635	124.84	0.0600519	0.149278	0.586871	0.763187	2.09635	OG0016635	0.117369	0	Zm00001eb021090
OG0016634	40.6032	0.0867044	0.214108	0.346476	0.57436	1.60856	OG0016634	0.240816	0	Zm00001eb021140
OG0016632	49.1989	0.00692202	0.186245	0.943927	0.974147	1.69196	OG0016632	0.0113754	1	Zm00001eb021220
OG0010121	163.775	0.0684013	0.171804	0.542194	0.730362	2.21425	OG0010121	0.136462	1	Zm00001eb021240
OG0016631	45.9784	0.215748	0.168783	0.0805747	0.243885	1.66255	OG0016631	0.612815	0	Zm00001eb021260
OG0010120	59.1964	0.196119	0.263816	0.103851	0.28187	1.7723	OG0010120	0.549952	1	Zm00001eb021270
OG0016628	167.143	-0.044512	0.147468	0.684231	0.825796	2.22309	OG0016628	0.0831271	0	Zm00001eb021300
OG0010119	126.902	0.115544	0.166623	0.319044	0.548224	2.10347	OG0010119	0.261042	2	Zm00001eb021310
OG0016626	88.1233	-0.0756359	0.128935	0.46868	0.676654	1.94509	OG0016626	0.169633	0	Zm00001eb021320
OG0006422	64.8993	-0.164927	0.198437	0.180774	0.392166	1.81224	OG0006422	0.40653	1	Zm00001eb021350
OG0016622	80.6354	-0.0782421	0.172924	0.480205	0.686536	1.90653	OG0016622	0.163337	1	Zm00001eb021380
OG0004120	22.6727	0.0392511	0.208292	0.579667	NA	1.3555	OG0004120	NA	0	Zm00001eb021400
OG0016620	123.563	-0.763116	0.391478	0.00260189	0.0308286	2.09189	OG0016620	1.51105	1	Zm00001eb021430
OG0010115	202.018	0.00370111	0.116807	0.970131	0.98683	2.30539	OG0010115	0.00575758	1	Zm00001eb021510
OG0016615	23.5105	-0.03283	0.205726	0.528838	NA	1.37126	OG0016615	NA	0	Zm00001eb021530
OG0006421	906.658	0.348301	0.278843	0.0314914	0.138223	2.95744	OG0006421	0.85942	3	Zm00001eb021600
OG0006421.1	838.227	0.0889807	0.192431	0.403763	0.625121	2.92336	OG0006421.1	0.204036	3	Zm00001eb021600
OG0006421.2	838.934	-0.00701172	0.192329	0.993233	0.997062	2.92373	OG0006421.2	0.00127797	3	Zm00001eb021600
OG0016612	124.699	0.606339	0.289253	0.00237418	0.0292248	2.09586	OG0016612	1.53425	1	Zm00001eb021630
OG0006420	27.5485	-0.191396	0.27651	0.0938967	0.266186	1.4401	OG0006420	0.574815	2	Zm00001eb021640
OG0016607	41.8403	0.156909	0.227297	0.19298	0.407662	1.62159	OG0016607	0.3897	1	Zm00001eb021750
OG0000553	247.893	-0.00518993	0.108384	0.959635	0.982152	2.39426	OG0000553	0.00782142	0	Zm00001eb021760
OG0010111	45.5762	0.0035492	0.171972	0.982616	0.99258	1.65874	OG0010111	0.00323448	0	Zm00001eb021780
OG0006419.1	30.3395	-0.073434	0.215694	0.352472	0.579831	1.48201	OG0006419.1	0.236699	1	Zm00001eb021790
OG0006417	113.918	0.0252635	0.131809	0.809923	0.901091	2.05659	OG0006417	0.0452315	0	Zm00001eb021820
OG0001488	107.412	-0.525555	0.210034	0.001376	0.0206835	2.03105	OG0001488	1.68438	0	Zm00001eb021850
OG0016603	65.0483	0.00564912	0.144509	0.962749	0.983913	1.81324	OG0016603	0.00704313	1	Zm00001eb021890
OG0010109	111.382	0.143696	0.160966	0.216807	0.436627	2.04682	OG0010109	0.35989	0	Zm00001eb021900
OG0003603	38.6573	0.0119792	0.20647	0.846602	0.921886	1.58723	OG0003603	0.0353228	0	Zm00001eb021910
OG0010108	45.6415	-0.319391	0.232735	0.0308815	0.136811	1.65936	OG0010108	0.86388	0	Zm00001eb021940
OG0002582	41.3326	-0.59115	0.48432	0.010126	0.0697823	1.61629	OG0002582	1.15625	0	Zm00001eb021970
OG0016598	183.745	0.289042	0.20227	0.0351983	0.147041	2.26422	OG0016598	0.832563	0	Zm00001eb022000
OG0016596	56.7369	0.056186	0.168665	0.608901	0.775513	1.75387	OG0016596	0.110411	1	Zm00001eb022050
OG0004119	271.382	0.13373	0.118887	0.177403	0.387602	2.43358	OG0004119	0.411614	0	Zm00001eb022080
OG0016592	119.927	0.033356	0.105879	0.729093	0.853864	2.07892	OG0016592	0.0686115	1	Zm00001eb022130
OG0006414	75.7075	0.142339	0.193417	0.221579	0.442328	1.87914	OG0006414	0.354256	0	Zm00001eb022180
OG0002580	167.919	0.065552	0.134454	0.531957	0.724053	2.2251	OG0002580	0.14023	3	Zm00001eb022230
OG0010106	37.9168	-0.508947	0.351731	0.00999645	0.0693755	1.57883	OG0010106	1.15879	0	Zm00001eb022240
OG0006412	43.1949	0.08136	0.166522	0.466284	0.674633	1.63543	OG0006412	0.170932	1	Zm00001eb022280
OG0010103	34.4383	0.0533307	0.212702	0.459903	0.670493	1.53704	OG0010103	0.173606	1	Zm00001eb022360
OG0010102	320.282	0.236061	0.102139	0.00960853	0.0676034	2.50553	OG0010102	1.17003	1	Zm00001eb022400
OG0010101	40.0529	-0.0874438	0.210085	0.36091	0.587397	1.60263	OG0010101	0.231069	1	Zm00001eb022410
OG0006410	42.5725	-0.347225	0.269266	0.0296034	0.13373	1.62913	OG0006410	0.873771	0	Zm00001eb022440
OG0000819	116.801	0.0295771	0.216576	0.589636	0.76468	2.06745	OG0000819	0.11652	0	Zm00001eb022520
OG0001667.2	90.5632	-0.00999492	0.17059	0.921469	0.961117	1.95695	OG0001667.2	0.0172238	0	Zm00001eb022570
OG0010099	65.835	-0.390955	0.223814	0.0117934	0.0766683	1.81846	OG0010099	1.11538	1	Zm00001eb022630
OG0016580	72.4311	0.0827336	0.156262	0.463881	0.672864	1.85992	OG0016580	0.172072	0	Zm00001eb022650
OG0016579	27.7665	-0.129049	0.203625	0.261296	0.488517	1.44352	OG0016579	0.31112	0	Zm00001eb022660
OG0016578	123.319	0.186597	0.152974	0.110814	0.292984	2.09103	OG0016578	0.533157	1	Zm00001eb022670
OG0006408	81.1436	0.0339698	0.13709	0.746215	0.863996	1.90925	OG0006408	0.0634885	0	Zm00001eb022680
OG0016577	44.8566	-0.510468	0.570142	0.0146991	0.086931	1.65183	OG0016577	1.06083	1	Zm00001eb022710
OG0016575	703.967	0.0514061	0.195931	0.601171	0.771006	2.84755	OG0016575	0.112942	0	Zm00001eb022730
OG0010097	331.245	-0.0207114	0.0940416	0.804281	0.897564	2.52015	OG0010097	0.0469348	0	Zm00001eb022740
OG0016567	48.8884	-0.278765	0.268631	0.052667	0.18865	1.68921	OG0016567	0.724342	0	Zm00001eb022820
OG0016568	148.862	-0.385123	0.138568	0.00112525	0.0181841	2.17278	OG0016568	1.74031	0	Zm00001eb022830
OG0016569	30.7485	0.236441	0.279742	0.0870336	0.255026	1.48782	OG0016569	0.593416	0	Zm00001eb022870
OG0000956	108.514	-0.00454749	0.214731	0.924284	0.962764	2.03548	OG0000956	0.0164804	0	Zm00001eb022880
OG0004115	73.8599	0.193934	0.161216	0.107953	0.288679	1.86841	OG0004115	0.539584	0	Zm00001eb022910
OG0016566	59.8159	-0.120389	0.2178	0.268	0.495581	1.77682	OG0016566	0.304885	0	Zm00001eb022920
OG0006406	178.263	0.175189	0.142873	0.116358	0.301324	2.25106	OG0006406	0.520966	0	Zm00001eb022930
OG0004114	104.844	-0.259729	0.244033	0.0655858	0.215929	2.02054	OG0004114	0.665689	1	Zm00001eb022950
OG0016563	496.289	-0.734997	0.309843	0.00111017	0.0180046	2.69573	OG0016563	1.74462	1	Zm00001eb022980
OG0006405	112.989	0.0504256	0.156916	0.64134	0.796795	2.05304	OG0006405	0.0986536	0	Zm00001eb023010
OG0016560	376.956	0.142178	0.243486	0.16343	0.369988	2.57629	OG0016560	0.431812	0	Zm00001eb023070
OG0016559	86.5666	-0.217074	0.139934	0.0549334	0.193052	1.93735	OG0016559	0.714326	0	Zm00001eb023080
OG0002578	49.3463	-0.246453	0.24575	0.0723316	0.228212	1.69325	OG0002578	0.641662	0	Zm00001eb023090
OG0016555	79.5565	-0.255154	0.154732	0.0328559	0.141908	1.90068	OG0016555	0.847993	1	Zm00001eb023110
OG0001665	58.0475	0.0236606	0.147957	0.837289	0.91703	1.76378	OG0001665	0.0376167	0	Zm00001eb023120
OG0010088	117.848	-0.119279	0.146021	0.288101	0.516913	2.07132	OG0010088	0.286582	1	Zm00001eb023140
OG0006402	32.0869	-0.12385	0.205806	0.27407	0.501818	1.50633	OG0006402	0.299454	0	Zm00001eb023240
OG0016544	54.4988	-0.0899828	0.166541	0.420958	0.63926	1.73639	OG0016544	0.194322	0	Zm00001eb023280
OG0000120	45.7551	-0.0556319	0.201983	0.524802	0.719522	1.66044	OG0000120	0.142956	0	Zm00001eb023310
OG0016547	59.2847	0.456162	0.416615	0.01761	0.0974564	1.77294	OG0016547	1.01119	0	Zm00001eb023400
OG0016548	46.8778	0.0671231	0.205591	0.449278	0.660994	1.67097	OG0016548	0.179803	0	Zm00001eb023430
OG0006404	356.376	0.273021	0.135633	0.0149973	0.0879618	2.55191	OG0006404	1.05571	0	Zm00001eb023450
OG0000281	20.2992	-0.0721061	0.225713	0.172189	NA	1.30748	OG0000281	NA	0	Zm00001eb023470
OG0016553	126.773	-0.0283067	0.146574	0.793588	0.891192	2.10303	OG0016553	0.0500285	1	Zm00001eb023520
OG0010086	24.4091	-0.188488	0.256745	0.113967	0.297482	1.38755	OG0010086	0.52654	0	Zm00001eb023530
OG0000164	55.837	-0.507687	0.278223	0.00636589	0.0527595	1.74692	OG0000164	1.2777	1	Zm00001eb023590
OG0000164.1	50.1797	-0.308491	0.252093	0.0398736	0.158173	1.70053	OG0000164.1	0.800867	1	Zm00001eb023590
OG0000164.2	55.2212	-0.413957	0.226432	0.0089945	0.0648744	1.74211	OG0000164.2	1.18793	1	Zm00001eb023590
OG0010087	1545.05	-0.175597	0.201244	0.163338	0.369944	3.18894	OG0010087	0.431864	1	Zm00001eb023600
OG0010079	33.0826	-0.131113	0.234099	0.174998	0.384236	1.5196	OG0010079	0.415402	1	Zm00001eb023620
OG0010076	289.359	-0.123645	0.109533	0.200909	0.417557	2.46144	OG0010076	0.379285	0	Zm00001eb023660
OG0016532	42.0951	-0.207375	0.229264	0.11122	0.293463	1.62423	OG0016532	0.532447	0	Zm00001eb023690
OG0006400	92.8694	0.012275	0.152196	0.912151	0.955888	1.96787	OG0006400	0.0195932	0	Zm00001eb023780
OG0016526	85.3787	0.0258778	0.142487	0.810795	0.901145	1.93135	OG0016526	0.0452053	2	Zm00001eb023810
OG0016525	571.238	0.98793	0.2536	5.06726e-06	0.000580287	2.75682	OG0016525	3.23636	1	Zm00001eb023820
OG0016524	63.8603	-0.126797	0.172049	0.282969	0.511446	1.80523	OG0016524	0.291201	0	Zm00001eb023830
OG0016523	31.4016	-0.342305	0.277899	0.0317957	0.139204	1.49695	OG0016523	0.85635	1	Zm00001eb023840
OG0016520	68.7888	-0.150659	0.202191	0.205551	0.42337	1.83752	OG0016520	0.37328	1	Zm00001eb023870
OG0016519	197.174	0.0665641	0.152565	0.544744	0.732407	2.29485	OG0016519	0.135247	1	Zm00001eb023880
OG0016518	79.7004	0.00608255	0.135105	0.951852	0.977991	1.90146	OG0016518	0.0096652	0	Zm00001eb023890
OG0010074	132.017	-0.0538933	0.140463	0.6225	0.784775	2.12063	OG0010074	0.105255	0	Zm00001eb023910
OG0006398	42.7098	-0.151192	0.18764	0.20699	0.424872	1.63053	OG0006398	0.371742	0	Zm00001eb023920
OG0010073	72.6672	-0.0100213	0.186375	0.90848	0.954011	1.86134	OG0010073	0.0204465	1	Zm00001eb023950
OG0010072	52.88	-0.382279	0.312791	0.0241881	0.118395	1.72329	OG0010072	0.926665	1	Zm00001eb023970
OG0004110	271.868	-0.408358	0.146248	0.000902484	0.0157857	2.43436	OG0004110	1.80174	0	Zm00001eb024130
OG0010069	43.3047	0.122234	0.184952	0.298009	0.526824	1.63653	OG0010069	0.278335	0	Zm00001eb024190
OG0016509	157.538	0.553986	0.211349	0.000913918	0.0159086	2.19739	OG0016509	1.79837	1	Zm00001eb024200
OG0006395	107.465	0.161816	0.15954	0.165904	0.37315	2.03127	OG0006395	0.428117	0	Zm00001eb024210
OG0002574	309.752	0.437358	0.144831	0.00055271	0.0116044	2.49101	OG0002574	1.93538	0	Zm00001eb024230
OG0006393	76.5425	0.081569	0.142917	0.458784	0.669741	1.8839	OG0006393	0.174093	0	Zm00001eb024240
OG0010068	40.6656	-0.181555	0.1793	0.140439	0.337764	1.60923	OG0010068	0.471386	0	Zm00001eb024270
OG0010067	283.516	0.310664	0.169521	0.0171207	0.0955844	2.45258	OG0010067	1.01961	0	Zm00001eb024280
OG0016499	246.111	-0.09991	0.130226	0.344706	0.572736	2.39113	OG0016499	0.242045	1	Zm00001eb024330
OG0016501	190.637	-0.126913	0.124285	0.217236	0.437123	2.28021	OG0016501	0.359397	1	Zm00001eb024360
OG0010062	55.342	-0.157869	0.203543	0.185192	0.397741	1.74306	OG0010062	0.4004	0	Zm00001eb024380
OG0016502	180.945	-0.00854881	0.180711	0.92967	0.966157	2.25755	OG0016502	0.0149521	0	Zm00001eb024430
OG0004105	68.9285	0.0186873	0.155514	0.865028	0.93052	1.8384	OG0004105	0.0312742	1	Zm00001eb024460
OG0010066	72.3838	-0.081132	0.144233	0.460359	0.670785	1.85964	OG0010066	0.173417	0	Zm00001eb024490
OG0016505	42.5729	0.209792	0.189387	0.102213	0.279906	1.62913	OG0016505	0.552987	0	Zm00001eb024550
OG0002572	105.618	0.070635	0.163192	0.530906	0.72348	2.02374	OG0002572	0.140573	0	Zm00001eb024570
OG0004103	53.6155	-0.0261684	0.2015	0.73515	0.857748	1.72929	OG0004103	0.0666403	1	Zm00001eb024680
OG0010057	72.7894	0.210416	0.301672	0.0761239	0.235275	1.86207	OG0010057	0.628424	0	Zm00001eb024750
OG0006386	72.4452	-0.442127	0.226429	0.00662498	0.0539946	1.86001	OG0006386	1.26765	0	Zm00001eb024850
OG0001097	89.6746	-0.319478	0.220142	0.0285347	0.13079	1.95267	OG0001097	0.883424	0	Zm00001eb024870
OG0016495	91.6392	0.0666774	0.124733	0.516369	0.71327	1.96208	OG0016495	0.146746	1	Zm00001eb024890
OG0006385	145.021	0.00370331	0.183057	0.975088	0.989387	2.16143	OG0006385	0.00463367	0	Zm00001eb024910
OG0010055	72.7774	-0.274428	0.265761	0.0549845	0.193182	1.862	OG0010055	0.714033	0	Zm00001eb024920
OG0016494	89.7309	0.102799	0.153151	0.362183	0.58912	1.95294	OG0016494	0.229796	0	Zm00001eb024960
OG0001095	158.002	0.0757838	0.124921	0.462231	0.671716	2.19866	OG0001095	0.172814	0	Zm00001eb025020
OG0001094	1238.68	-0.0898863	0.104121	0.319764	0.549098	3.09296	OG0001094	0.26035	0	Zm00001eb025040
OG0004453	433.913	0.0831273	0.217016	0.443836	0.656179	2.6374	OG0004453	0.182978	0	Zm00001eb025060
OG0010052	507.237	0.017149	0.194211	0.843641	0.920759	2.70521	OG0010052	0.0358541	0	Zm00001eb025100
OG0016489	85.1564	-0.0462345	0.14376	0.684006	0.82564	1.93022	OG0016489	0.0832093	1	Zm00001eb025170
OG0002569	37.6178	0.147443	0.239285	0.159139	0.36451	1.57539	OG0002569	0.438291	0	Zm00001eb025180
OG0016488	286.521	0.0282276	0.136475	0.783813	0.887162	2.45716	OG0016488	0.051997	1	Zm00001eb025190
OG0016486	142.432	0.165468	0.158286	0.160745	0.366602	2.15361	OG0016486	0.435806	0	Zm00001eb025210
OG0000583	34.3321	-0.0911755	0.242863	0.0301355	0.13526	1.5357	OG0000583	0.868831	0	Zm00001eb025230
OG0016484	33.9054	0.676251	0.412538	0.00472936	0.0447551	1.53027	OG0016484	1.34916	0	Zm00001eb025290
OG0006382	290.422	0.300261	0.192037	0.0279626	0.128941	2.46303	OG0006382	0.889609	0	Zm00001eb025300
OG0010049	89.9365	0.12938	0.150907	0.253662	0.479342	1.95394	OG0010049	0.319354	1	Zm00001eb025310
OG0001659	53.044	0.0898545	0.17417	0.424352	0.641261	1.72464	OG0001659	0.192965	0	Zm00001eb025340
OG0016483	56.5433	0.0796462	0.148097	0.490391	0.69417	1.75238	OG0016483	0.158534	0	Zm00001eb025390
OG0001660	154.303	-0.14485	0.14269	0.195674	0.411349	2.18837	OG0001660	0.38579	1	Zm00001eb025400
OG0006383	219.643	0.0740076	0.116159	0.455342	0.665953	2.34172	OG0006383	0.176556	1	Zm00001eb025420
OG0006383.1	107.79	-0.0237776	0.145939	0.826286	0.910197	2.03258	OG0006383.1	0.0408648	1	Zm00001eb025420
OG0000081	112.826	0.0493242	0.144243	0.643599	0.798343	2.05241	OG0000081	0.0978106	0	Zm00001eb025460
OG0010047	470.691	-0.260192	0.125222	0.0143061	0.0855695	2.67274	OG0010047	1.06768	0	Zm00001eb025470
OG0010046	201.597	-0.368064	0.421444	0.0262573	0.124414	2.30448	OG0010046	0.90513	2	Zm00001eb025490
OG0016479	156.237	-0.113292	0.138238	0.300995	0.529297	2.19379	OG0016479	0.276301	0	Zm00001eb025500
OG0016477	94.4139	-0.533256	0.336825	0.00933823	0.0666553	1.97504	OG0016477	1.17617	0	Zm00001eb025540
OG0006380	224.272	-0.196694	0.217251	0.119672	0.307476	2.35077	OG0006380	0.512189	2	Zm00001eb025550
OG0004099	511.662	-0.0405743	0.110093	0.672971	0.818843	2.70898	OG0004099	0.0867992	1	Zm00001eb025560
OG0016474	37.5921	-0.132937	0.225067	0.210275	0.429375	1.5751	OG0016474	0.367164	0	Zm00001eb025650
OG0010041	35.6879	0.20828	0.245049	0.100998	0.27824	1.55252	OG0010041	0.555581	0	Zm00001eb025670
OG0016472	21.3801	0.00537625	0.198001	0.949803	NA	1.33001	OG0016472	NA	0	Zm00001eb025720
OG0008313	229.609	-0.384117	0.177229	0.00546029	0.0489153	2.36099	OG0008313	1.31056	0	Zm00001eb025800
OG0000364	43.4943	-0.180465	0.273941	0.131268	0.324028	1.63843	OG0000364	0.489418	0	Zm00001eb025810
OG0003399	73.1524	0.525466	0.310148	0.00746804	0.0577034	1.86423	OG0003399	1.2388	0	Zm00001eb025840
OG0010040	42.235	-0.209619	0.281256	0.0915394	0.261829	1.62567	OG0010040	0.581982	0	Zm00001eb025850
OG0002567	27.7955	-0.0799512	0.224548	0.208359	0.426474	1.44397	OG0002567	0.370108	0	Zm00001eb025860
OG0001091	82.5339	0.117763	0.190476	0.310433	0.539458	1.91663	OG0001091	0.268042	1	Zm00001eb025880
OG0001091.1	80.4889	0.14926	0.222108	0.199324	0.415957	1.90574	OG0001091.1	0.380951	1	Zm00001eb025880
OG0002566	27.5866	0.0468293	0.190431	0.631328	0.790106	1.4407	OG0002566	0.102314	0	Zm00001eb025890
OG0016463	46.9912	-0.17001	0.238782	0.148942	0.351102	1.67202	OG0016463	0.454567	0	Zm00001eb026010
OG0010031	240.319	-0.0537891	0.125234	0.606181	0.774625	2.38079	OG0010031	0.110908	0	Zm00001eb026120
OG0000593	47.4762	0.0989501	0.235441	0.244473	0.469215	1.67648	OG0000593	0.328628	1	Zm00001eb026170
OG0017453	1160.24	-0.133525	0.0983136	0.131823	0.324584	3.06455	OG0017453	0.488674	0	Zm00001eb026200
OG0016451	59.8519	-0.0371787	0.160482	0.734287	0.857176	1.77708	OG0016451	0.0669299	0	Zm00001eb026220
OG0000337.10	15.5183	-0.152781	0.279122	0.0857939	NA	1.19084	OG0000337.10	NA	0	Zm00001eb026230
OG0003355	67.9812	-0.0129374	0.194322	0.802818	0.896732	1.83239	OG0003355	0.0473372	1	Zm00001eb026260
OG0016450	61.0022	-0.0699647	0.159503	0.528192	0.721782	1.78535	OG0016450	0.141594	0	Zm00001eb026330
OG0001796	91.8914	-0.113673	0.256843	0.0175429	0.0972958	1.96327	OG0001796	1.01191	0	Zm00001eb026340
OG0016449	38.2815	0.0612416	0.18006	0.567077	0.749709	1.58299	OG0016449	0.125107	0	Zm00001eb026400
OG0010030	216.045	-0.525457	0.140271	2.37017e-05	0.00153215	2.33454	OG0010030	2.8147	0	Zm00001eb026420
OG0006371	50.3682	0.051811	0.20072	0.554277	0.739233	1.70216	OG0006371	0.131219	0	Zm00001eb026430
OG0010028	21.4034	-0.0626573	0.203522	0.487087	NA	1.33048	OG0010028	NA	1	Zm00001eb026440
OG0006370	55.1631	-0.0798252	0.184333	0.454923	0.665728	1.74165	OG0006370	0.176703	0	Zm00001eb026490
OG0010023	59.9241	0.321632	0.246705	0.0335502	0.143414	1.7776	OG0010023	0.843407	0	Zm00001eb026630
OG0010023.1	60.3253	0.175896	0.216169	0.158159	0.363188	1.7805	OG0010023.1	0.439868	0	Zm00001eb026630
OG0021471	333.458	-0.0298746	0.128209	0.772646	0.880457	2.52304	OG0021471	0.0552917	0	Zm00001eb026650
OG0010022	34.9852	-0.0125428	0.1882	0.893547	0.945729	1.54388	OG0010022	0.0242333	1	Zm00001eb026670
OG0010020	30.1811	0.0241571	0.19796	0.782988	0.887018	1.47973	OG0010020	0.0520675	2	Zm00001eb026690
OG0016440	126.79	-0.226253	0.198173	0.0869497	0.254871	2.10309	OG0016440	0.59368	0	Zm00001eb026700
OG0010019	899.234	-0.425197	0.202954	0.0055913	0.049541	2.95387	OG0010019	1.30504	1	Zm00001eb026710
OG0010018	480.579	-0.0275307	0.0863185	0.730381	0.854659	2.68176	OG0010018	0.0682069	0	Zm00001eb026810
OG0000584	55.7253	-0.0395293	0.192084	0.675902	0.821041	1.74605	OG0000584	0.0856351	0	Zm00001eb026820
OG0007149	68.9897	0.122217	0.220038	0.247002	0.471701	1.83878	OG0007149	0.326333	1	Zm00001eb026860
OG0007149.1	72.0639	0.185786	0.255407	0.119917	0.307877	1.85772	OG0007149.1	0.511623	1	Zm00001eb026860
OG0001658	446.986	-0.511081	0.166886	0.00026626	0.00737652	2.65029	OG0001658	2.13215	0	Zm00001eb026880
OG0015681	38.0858	0.156096	0.193169	0.205789	0.423608	1.58076	OG0015681	0.373036	0	Zm00001eb026930
OG0016436	158.939	-0.331436	0.143963	0.00566822	0.0497908	2.20123	OG0016436	1.30285	0	Zm00001eb026990
OG0006363	235.842	-0.472127	0.259502	0.00657484	0.0538222	2.37262	OG0006363	1.26904	0	Zm00001eb027100
OG0010038	328.14	-0.426049	0.177196	0.00276818	0.0321166	2.51606	OG0010038	1.49327	2	Zm00001eb027200
OG0005034	214.118	-0.146856	0.12503	0.164779	0.371638	2.33065	OG0005034	0.42988	0	Zm00001eb027340
OG0000016	60.842	-0.0989219	0.237813	0.138017	0.333808	1.7842	OG0000016	0.476503	0	Zm00001eb027400
OG0000016.17	60.926	-0.0467734	0.200582	0.60136	0.771174	1.7848	OG0000016.17	0.112848	0	Zm00001eb027410
OG0008560	38.7563	-0.187206	0.299755	0.0504016	0.184096	1.58834	OG0008560	0.734957	1	Zm00001eb027550
OG0001972	856.714	-0.265583	0.119144	0.0100472	0.0694746	2.93284	OG0001972	1.15817	0	Zm00001eb027590
OG0016423	101.763	0.115404	0.177068	0.313789	0.542467	2.00759	OG0016423	0.265626	1	Zm00001eb027760
OG0006578.3	38.373	-0.0681383	0.207445	0.405796	0.626882	1.58403	OG0006578.3	0.202814	0	Zm00001eb027780
OG0010012	458.19	-0.212412	0.0967681	0.0151072	0.0882899	2.66105	OG0010012	1.05409	0	Zm00001eb027800
OG0016428	51.9235	-0.322999	0.327611	0.0370656	0.151131	1.71536	OG0016428	0.820645	0	Zm00001eb027810
OG0001654	164.887	-0.224076	0.141092	0.0488183	0.180403	2.21719	OG0001654	0.743757	0	Zm00001eb027820
OG0010014	91.8774	-0.000599578	0.136515	0.99048	0.995614	1.96321	OG0010014	0.00190891	0	Zm00001eb027830
OG0004090	198.315	-0.183021	0.108922	0.0563047	0.195723	2.29736	OG0004090	0.708358	0	Zm00001eb027880
OG0011141	154.492	0.0396005	0.139118	0.713812	0.845026	2.18891	OG0011141	0.0731298	1	Zm00001eb027920
OG0013969	88.2082	0.395862	0.351262	0.0251032	0.120855	1.94551	OG0013969	0.917734	1	Zm00001eb027940
OG0010009	538.034	0.491239	0.276469	0.00699872	0.0554142	2.73081	OG0010009	1.25638	1	Zm00001eb027970
OG0001863	122.1	-0.0680643	0.153531	0.536667	0.726728	2.08671	OG0001863	0.138628	0	Zm00001eb028000
OG0004089	29.8603	-0.0907423	0.193401	0.395709	0.617816	1.47509	OG0004089	0.209141	1	Zm00001eb028020
OG0010008	1468.61	-0.0969395	0.176767	0.399499	0.620605	3.16691	OG0010008	0.207185	0	Zm00001eb028030
OG0003356	177.571	-0.127187	0.155927	0.268317	0.49593	2.24937	OG0003356	0.30458	0	Zm00001eb028060
OG0001090	335.971	-0.569631	0.169283	9.13049e-05	0.00379812	2.5263	OG0001090	2.42043	0	Zm00001eb028110
OG0023085	38.1957	-0.162336	0.270421	0.105492	0.284528	1.58201	OG0023085	0.545874	1	Zm00001eb028160
OG0019431	86.7302	0.0902956	0.12801	0.388338	0.611858	1.93817	OG0019431	0.21335	1	Zm00001eb028170
OG0003352	110.909	-0.010958	0.154508	0.915943	0.958085	2.04497	OG0003352	0.0185959	1	Zm00001eb028190
OG0013160	310.824	-0.461429	0.143077	0.000191311	0.00602782	2.49252	OG0013160	2.21984	0	Zm00001eb028250
OG0005567	270.343	-0.32266	0.147051	0.00745406	0.0576277	2.43191	OG0005567	1.23937	0	Zm00001eb028280
OG0023610	258.987	-0.316133	0.134724	0.00557894	0.0494951	2.41328	OG0023610	1.30544	0	Zm00001eb028290
OG0001420	269.724	-0.483417	0.181722	0.000987468	0.0168273	2.43092	OG0001420	1.77399	0	Zm00001eb028310
OG0023704	233.06	-0.175622	0.131439	0.102319	0.280013	2.36747	OG0023704	0.552822	0	Zm00001eb028370
OG0013399	67.136	-0.0762784	0.171957	0.503432	0.703413	1.82696	OG0013399	0.15279	0	Zm00001eb028380
OG0003450	48.7597	0.349638	0.348463	0.0328578	0.141908	1.68806	OG0003450	0.847993	2	Zm00001eb028400
OG0023706	458.003	-0.0862414	0.141029	0.463592	0.672695	2.66087	OG0023706	0.172182	0	Zm00001eb028430
OG0011204	143.251	0.0290747	0.165207	0.784769	0.887648	2.1561	OG0011204	0.0517593	1	Zm00001eb028440
OG0011204.1	174.361	0.263294	0.178601	0.0406835	0.16037	2.24145	OG0011204.1	0.794878	1	Zm00001eb028440
OG0005358	134.793	0.0999507	0.109179	0.289014	0.517499	2.12967	OG0005358	0.28609	0	Zm00001eb028460
OG0008396	25.9086	-0.124558	0.22348	0.230497	0.453421	1.41344	OG0008396	0.343498	0	Zm00001eb028490
OG0023707	117.411	0.0623081	0.126364	0.543351	0.731106	2.06971	OG0023707	0.13602	0	Zm00001eb028500
OG0023712	44.9779	-0.40864	0.257923	0.0139911	0.0845301	1.653	OG0023712	1.07299	1	Zm00001eb028560
OG0023713	63.0956	0.00410595	0.162852	0.974205	0.988879	1.8	OG0023713	0.00485706	1	Zm00001eb028570
OG0000424	15.3892	0.133152	0.275742	0.0101572	NA	1.18722	OG0000424	NA	1	Zm00001eb028620
OG0023717	137.286	0.396063	0.189595	0.00595468	0.0510064	2.13763	OG0023717	1.29237	0	Zm00001eb028670
OG0013476	44.6162	0.0374585	0.192073	0.675358	0.820585	1.64949	OG0013476	0.0858762	0	Zm00001eb028680
OG0003451	496.613	-0.0127865	0.113045	0.899979	0.949345	2.69602	OG0003451	0.0225758	0	Zm00001eb028710
OG0023720	117.325	0.0427908	0.125351	0.691239	0.829933	2.06939	OG0023720	0.080957	0	Zm00001eb028740
OG0003452	476.204	-0.386715	0.113969	0.000176169	0.00572093	2.67779	OG0003452	2.24253	0	Zm00001eb028750
OG0023722	165.636	-0.110227	0.138723	0.308967	0.53789	2.21915	OG0023722	0.269307	0	Zm00001eb028780
OG0005360	36.6353	-0.168198	0.225217	0.158351	0.363511	1.5639	OG0005360	0.439482	0	Zm00001eb028820
OG0008356	40.7892	-0.111131	0.20878	0.28584	0.514736	1.61055	OG0008356	0.288416	1	Zm00001eb028860
OG0008356.1	41.4659	-0.16222	0.220856	0.170239	0.378972	1.61769	OG0008356.1	0.421393	1	Zm00001eb028860
OG0004313	252.828	0.595484	0.240749	0.00112275	0.0181659	2.40282	OG0004313	1.74074	1	Zm00001eb028980
OG0004313.3	297.942	0.539117	0.221898	0.00158306	0.0226021	2.47413	OG0004313.3	1.64585	1	Zm00001eb028980
OG0013479	558.33	0.530612	0.171562	0.000232418	0.00686566	2.74689	OG0013479	2.16332	1	Zm00001eb029010
OG0013481	2056.88	0.320507	0.149086	0.00833005	0.0616066	3.31321	OG0013481	1.21037	1	Zm00001eb029200
OG0008400	296.958	-0.195087	0.0996844	0.0282671	0.130015	2.47269	OG0008400	0.886008	0	Zm00001eb029250
OG0013482	45.1797	-0.0965253	0.21122	0.32287	0.552042	1.65494	OG0013482	0.258028	1	Zm00001eb029300
OG0008401	141.322	-0.0448135	0.107751	0.637364	0.79398	2.15021	OG0008401	0.10019	0	Zm00001eb029330
OG0008402	85.1535	-0.661183	0.194575	5.93724e-05	0.0029301	1.9302	OG0008402	2.53312	0	Zm00001eb029380
OG0008403	39.3217	-0.0316476	0.193653	0.723498	0.850858	1.59463	OG0008403	0.0701427	0	Zm00001eb029400
OG0000598	27.1161	0.0955897	0.214155	0.317334	0.546445	1.43323	OG0000598	0.262454	0	Zm00001eb029460
OG0023736	40.9369	-0.439175	0.561988	0.0270414	0.126343	1.61212	OG0023736	0.898449	1	Zm00001eb029470
OG0003456	68.9943	-0.114127	0.171236	0.325478	0.554367	1.83881	OG0003456	0.256202	0	Zm00001eb029510
OG0013486	160.513	0.0253193	0.171941	0.814244	0.903338	2.20551	OG0013486	0.0441496	1	Zm00001eb029530
OG0013488	67.0162	0.140639	0.1468	0.215118	0.43507	1.82618	OG0013488	0.361441	1	Zm00001eb029550
OG0000485	663.814	-0.482836	0.140843	0.000105873	0.00408764	2.82205	OG0000485	2.38853	0	Zm00001eb029580
OG0000968	146.202	0.0594102	0.152794	0.596613	0.768022	2.16495	OG0000968	0.114627	0	Zm00001eb029640
OG0013489	24.0084	0.194906	0.258697	0.116985	NA	1.38036	OG0013489	NA	0	Zm00001eb029680
OG0023739	90.3108	-0.101861	0.162036	0.370273	0.596361	1.95574	OG0023739	0.22449	1	Zm00001eb029730
OG0000481.32	54.3681	-0.104571	0.165362	0.363359	0.590048	1.73534	OG0000481.32	0.229112	0	Zm00001eb029740
OG0000481.34	54.0095	-0.0684714	0.174625	0.545107	0.732751	1.73247	OG0000481.34	0.135043	0	Zm00001eb029740
OG0000481.36	54.4907	-0.047632	0.18467	0.635082	0.792213	1.73632	OG0000481.36	0.101158	0	Zm00001eb029740
OG0000481.38	55.3931	-0.0122914	0.156901	0.914845	0.957472	1.74346	OG0000481.38	0.0188741	0	Zm00001eb029740
OG0000816	62.4863	-0.0855737	0.222722	0.246214	0.470916	1.79578	OG0000816	0.327057	0	Zm00001eb029860
OG0000816.1	102.453	-0.078085	0.220634	0.233929	0.457326	2.01052	OG0000816.1	0.339774	0	Zm00001eb029860
OG0010555	79.5892	0.165039	0.263233	0.112163	0.29484	1.90085	OG0010555	0.530413	0	Zm00001eb029940
OG0023741	124.627	-0.318521	0.172936	0.0159431	0.0917048	2.09561	OG0023741	1.03761	1	Zm00001eb029960
OG0008406	48.1641	-0.0684776	0.183858	0.512095	0.70986	1.68272	OG0008406	0.148827	0	Zm00001eb029990
OG0002186	53.7761	-0.033324	0.175223	0.749465	0.866447	1.73059	OG0002186	0.0622579	2	Zm00001eb030030
OG0002186.1	49.3616	-0.0277209	0.183179	0.777783	0.883897	1.69339	OG0002186.1	0.0535983	2	Zm00001eb030030
OG0002186.2	49.082	0.0376186	0.179296	0.713199	0.844897	1.69092	OG0002186.2	0.0731963	2	Zm00001eb030030
OG0002186.3	60.5598	-0.0397287	0.173784	0.706639	0.839782	1.78218	OG0002186.3	0.0758337	2	Zm00001eb030030
OG0023742	107.792	-0.0428602	0.142253	0.697547	0.834089	2.03259	OG0023742	0.0787878	0	Zm00001eb030050
OG0005364	35.4727	-0.01749	0.177926	0.864091	0.93052	1.54989	OG0005364	0.0312742	0	Zm00001eb030090
OG0023744	40.6357	0.111979	0.198096	0.310583	0.539458	1.60891	OG0023744	0.268042	0	Zm00001eb030110
OG0008407.1	47.0323	-0.0189659	0.185459	0.847125	0.921886	1.6724	OG0008407.1	0.0353228	1	Zm00001eb030170
OG0023745	71.6352	0.149875	0.185744	0.212497	0.432006	1.85513	OG0023745	0.36451	0	Zm00001eb030190
OG0023746	68.9055	0.0127374	0.151532	0.902921	0.951229	1.83825	OG0023746	0.0217147	1	Zm00001eb030210
OG0013494	201.076	-0.212472	0.150043	0.0690816	0.22304	2.30336	OG0013494	0.651616	0	Zm00001eb030220
OG0023748	53.7101	0.0320704	0.14643	0.77397	0.881237	1.73006	OG0023748	0.0549075	0	Zm00001eb030250
OG0000677	113.372	-0.0525213	0.14437	0.621255	0.783704	2.05451	OG0000677	0.105848	0	Zm00001eb030300
OG0023749	201.648	-0.0884359	0.151633	0.429037	0.645124	2.30459	OG0023749	0.190357	1	Zm00001eb030340
OG0023752	525.917	-0.0461735	0.100789	0.607	0.774758	2.72092	OG0023752	0.110834	0	Zm00001eb030390
OG0023753	227.674	-0.318013	0.188841	0.0208192	0.10846	2.35731	OG0023753	0.964731	1	Zm00001eb030400
OG0013495	55.2712	-0.270142	0.207329	0.0454568	0.17228	1.7425	OG0013495	0.763764	0	Zm00001eb030410
OG0023754	287.011	0.168587	0.135195	0.122075	0.311643	2.4579	OG0023754	0.506342	0	Zm00001eb030420
OG0013497	105.423	-0.00740237	0.136356	0.94525	0.974844	2.02294	OG0013497	0.0110648	1	Zm00001eb030470
OG0023759	145.177	-0.239261	0.130799	0.0273121	0.127091	2.1619	OG0023759	0.895887	0	Zm00001eb030570
OG0013499	179.412	0.234778	0.151818	0.0462532	0.174508	2.25385	OG0013499	0.758185	0	Zm00001eb030640
OG0005368	1315.13	-0.300787	0.128073	0.00595989	0.0510064	3.11897	OG0005368	1.29237	0	Zm00001eb030660
OG0005369	270.521	-0.00208576	0.11208	0.986168	0.993746	2.4322	OG0005369	0.00272443	0	Zm00001eb030680
OG0008413	94.6945	0.0553729	0.151693	0.618373	0.781423	1.97632	OG0008413	0.107114	0	Zm00001eb030710
OG0023763	134.042	0.0962047	0.131357	0.366255	0.592384	2.12724	OG0023763	0.227397	0	Zm00001eb030710
OG0001427	121.893	-0.183378	0.166888	0.130044	0.322828	2.08598	OG0001427	0.491029	1	Zm00001eb030730
OG0003460	15.6066	0.0310921	0.206473	0.631338	NA	1.19331	OG0003460	NA	0	Zm00001eb030800
OG0002166	36.7526	-0.0270867	0.199625	0.670302	0.816977	1.56529	OG0002166	0.08779	0	Zm00001eb030820
OG0003460.3	17.659	0.00342299	0.20336	0.952011	NA	1.24697	OG0003460.3	NA	0	Zm00001eb030840
OG0005370	130.998	0.0306452	0.138913	0.783491	0.887107	2.11727	OG0005370	0.0520239	0	Zm00001eb030870
OG0023767	52.8141	-0.102562	0.151986	0.355326	0.582606	1.72275	OG0023767	0.234625	0	Zm00001eb030880
OG0013501	214.411	-0.329788	0.145019	0.00563252	0.0496823	2.33125	OG0013501	1.3038	0	Zm00001eb030890
OG0013502	26.5653	-0.286493	0.340634	0.0524372	0.188223	1.42432	OG0013502	0.725328	0	Zm00001eb030930
OG0013503	262.195	-0.188117	0.116566	0.0587546	0.201192	2.41862	OG0013503	0.69639	0	Zm00001eb030950
OG0008415	43.3633	-0.103085	0.204874	0.316485	0.545614	1.63712	OG0008415	0.263114	0	Zm00001eb030970
OG0002192	179.649	0.324802	0.136921	0.004765	0.04491	2.25443	OG0002192	1.34766	0	Zm00001eb030980
OG0002231	78.2729	-0.144731	0.235369	0.143146	0.342422	1.89361	OG0002231	0.465439	0	Zm00001eb031060
OG0002231.3	78.427	-1.14056	0.768006	0.00121302	0.0188937	1.89447	OG0002231.3	1.72368	0	Zm00001eb031070
OG0023770	45.8389	-0.380485	0.26877	0.0194593	0.103972	1.66123	OG0023770	0.983084	0	Zm00001eb031130
OG0001375	31.0892	0.0805952	0.189156	0.457865	0.668683	1.49261	OG0001375	0.174779	0	Zm00001eb031150
OG0008419	46.3614	-0.0645067	0.187215	0.520252	0.715905	1.66616	OG0008419	0.145144	1	Zm00001eb031170
OG0008420	39.4912	-0.0660895	0.20093	0.480261	0.686536	1.5965	OG0008420	0.163337	1	Zm00001eb031210
OG0002193	251.134	0.0846365	0.105721	0.360735	0.587397	2.39991	OG0002193	0.231069	1	Zm00001eb031220
OG0023772	28.5322	0.204073	0.385377	0.0213952	0.110251	1.45533	OG0023772	0.957617	0	Zm00001eb031240
OG0023776	77.1141	-0.0735333	0.147292	0.506001	0.70538	1.88713	OG0023776	0.151577	2	Zm00001eb031280
OG0001428	105.428	0.230916	0.197527	0.0772087	0.237561	2.02295	OG0001428	0.624224	0	Zm00001eb031290
OG0003464	80.7788	-0.086285	0.150872	0.417824	0.636889	1.9073	OG0003464	0.195936	0	Zm00001eb031300
OG0000278	251.627	-0.303268	0.172366	0.0201174	0.10621	2.40076	OG0000278	0.973833	0	Zm00001eb031310
OG0013513	228.281	-0.271139	0.188773	0.0419379	0.163104	2.35847	OG0013513	0.787535	0	Zm00001eb031330
OG0008421	166.832	0.0160948	0.117934	0.863185	0.930063	2.22228	OG0008421	0.0314875	0	Zm00001eb031340
OG0005372	188.3	-0.145809	0.117534	0.146168	0.346732	2.27485	OG0005372	0.460006	0	Zm00001eb031400
OG0001429	78.561	-0.0823366	0.140422	0.455294	0.665953	1.89521	OG0001429	0.176556	0	Zm00001eb031430
OG0023783	81.0609	0.0698072	0.126646	0.492331	0.695429	1.90881	OG0023783	0.157747	0	Zm00001eb031510
OG0023785	113.833	-0.0159769	0.126423	0.886468	0.942147	2.05627	OG0023785	0.0258812	1	Zm00001eb031520
OG0001430	323.309	-0.184074	0.132997	0.0831209	0.248424	2.50962	OG0001430	0.604806	1	Zm00001eb031590
OG0008423	78.9785	-0.166647	0.207617	0.169321	0.377796	1.89751	OG0008423	0.422742	0	Zm00001eb031610
OG0002195	125.359	-0.319896	0.149403	0.00865965	0.0633624	2.09815	OG0002195	1.19817	0	Zm00001eb031640
OG0023789	167.073	0.0356947	0.116209	0.744836	0.863052	2.22291	OG0023789	0.0639628	0	Zm00001eb031650
OG0008424	60.289	-0.0450307	0.160187	0.678913	0.822105	1.78024	OG0008424	0.0850729	1	Zm00001eb031690
OG0005375	88.9175	0.145758	0.198747	0.225198	0.446988	1.94899	OG0005375	0.349704	0	Zm00001eb031700
OG0013522	56.0284	0.274335	0.253374	0.0559714	0.195097	1.74841	OG0013522	0.709749	2	Zm00001eb031790
OG0023800	66.8542	-0.105552	0.147189	0.342927	0.571296	1.82513	OG0023800	0.243139	0	Zm00001eb031800
OG0003468	63.5231	0.0606627	0.15544	0.590441	0.764796	1.80293	OG0003468	0.116454	0	Zm00001eb031810
OG0008428	47.5057	-0.106094	0.190139	0.340571	0.568816	1.67675	OG0008428	0.245028	0	Zm00001eb031820
OG0023805	186.559	0.314181	0.477065	0.0279946	0.129002	2.27082	OG0023805	0.889403	0	Zm00001eb031840
OG0023806	998.637	-0.0541239	0.130491	0.605471	0.774214	2.99941	OG0023806	0.111139	0	Zm00001eb031850
OG0023807	21.9701	-0.110828	0.247992	0.0693192	NA	1.34183	OG0023807	NA	0	Zm00001eb031880
OG0023808	237.061	0.30731	0.151947	0.0122406	0.0783702	2.37486	OG0023808	1.10585	1	Zm00001eb031900
OG0003469	96.2201	-0.0782961	0.140335	0.475483	0.682398	1.98327	OG0003469	0.165962	0	Zm00001eb031930
OG0023810	37.8762	-0.205452	0.314125	0.0556866	0.194656	1.57837	OG0023810	0.710733	0	Zm00001eb031940
OG0023811	347.962	-0.268247	0.105469	0.00413092	0.0408611	2.54153	OG0023811	1.38869	0	Zm00001eb031970
OG0023813	179.355	0.0774402	0.12455	0.442044	0.654823	2.25371	OG0023813	0.183876	0	Zm00001eb031980
OG0003471	81.8194	-0.0760479	0.149196	0.494162	0.696787	1.91286	OG0003471	0.1569	0	Zm00001eb032000
OG0023814	35.0158	-0.120863	0.247935	0.11087	0.292984	1.54426	OG0023814	0.533157	0	Zm00001eb032020
OG0000969	51.3672	-0.330453	0.188822	0.0175566	0.0972958	1.71069	OG0000969	1.01191	0	Zm00001eb032030
OG0008431	191.687	0.0734136	0.123592	0.472427	0.679783	2.28259	OG0008431	0.16763	1	Zm00001eb032060
OG0008752	65.6909	-0.255826	0.179547	0.0476971	0.177713	1.8175	OG0008752	0.75028	0	Zm00001eb032160
OG0002196	77.8173	0.297365	0.233909	0.040918	0.160788	1.89108	OG0002196	0.793747	1	Zm00001eb032200
OG0023818	36.1252	-0.381529	0.799614	0.00876464	0.0637845	1.55781	OG0023818	1.19528	0	Zm00001eb032220
OG0023819	963.356	0.000497961	0.118276	0.982288	0.992576	2.98379	OG0023819	0.00323607	0	Zm00001eb032230
OG0005379	3997.41	0.771612	0.215724	2.26406e-05	0.00151082	3.60178	OG0005379	2.82079	3	Zm00001eb032290
OG0023820	22.9672	-1.28609	0.475585	0.000162852	NA	1.36111	OG0023820	NA	2	Zm00001eb032310
OG0023822	395.542	0.217209	0.178406	0.0872663	0.255436	2.59719	OG0023822	0.592719	0	Zm00001eb032340
OG0003474	1947.95	0.149188	0.190968	0.211183	0.430528	3.28958	OG0003474	0.365999	1	Zm00001eb032380
OG0003476	31.5729	0.170448	0.2199	0.168992	0.377429	1.49931	OG0003476	0.423165	0	Zm00001eb032500
OG0008433	117.219	-0.105599	0.158145	0.352974	0.58031	2.069	OG0008433	0.23634	0	Zm00001eb032640
OG0000153	17.6223	-0.0902584	0.22141	0.269781	NA	1.24606	OG0000153	NA	0	Zm00001eb032660
OG0008436	68.8563	-0.40259	0.382584	0.0228434	0.114458	1.83794	OG0008436	0.941354	0	Zm00001eb032670
OG0008436.2	55.0074	-0.870669	0.536399	0.00370123	0.0382067	1.74042	OG0008436.2	1.41786	0	Zm00001eb032680
OG0003477	1222.65	-0.12175	0.11783	0.222284	0.443056	3.0873	OG0003477	0.353541	1	Zm00001eb032690
OG0008435	55.8792	-0.0508827	0.207663	0.509125	0.707809	1.74725	OG0008435	0.150084	0	Zm00001eb032730
OG0005383	142.374	-0.358888	0.166203	0.00653655	0.0535784	2.15343	OG0005383	1.27101	0	Zm00001eb032750
OG0023828	71.6207	0.0929036	0.168813	0.421119	0.639338	1.85504	OG0023828	0.194269	0	Zm00001eb032760
OG0005384	424.222	-0.161674	0.146308	0.154319	0.357532	2.62759	OG0005384	0.446685	1	Zm00001eb032780
OG0023839	185.55	-0.0499511	0.129954	0.640024	0.795783	2.26846	OG0023839	0.0992056	0	Zm00001eb032800
OG0023831	36.9524	-0.949733	0.464176	0.00116259	0.0184466	1.56764	OG0023831	1.73408	1	Zm00001eb032940
OG0023841	24.609	-0.147979	0.247286	0.154839	0.358137	1.39109	OG0023841	0.445951	0	Zm00001eb032970
OG0008617	1121.73	0.210541	0.174438	0.0883	0.256987	3.04989	OG0008617	0.59009	0	Zm00001eb033030
OG0002197	51.3515	-0.298008	0.189132	0.0274489	0.127297	1.71055	OG0002197	0.895183	0	Zm00001eb033040
OG0023843	147.073	0.673789	0.24815	0.000529603	0.0113149	2.16753	OG0023843	1.94635	0	Zm00001eb033060
OG0002198	127.253	0.0860072	0.142906	0.429935	0.64577	2.10467	OG0002198	0.189922	1	Zm00001eb033110
OG0023848	116.72	-0.234618	0.19637	0.0777485	0.238476	2.06714	OG0023848	0.622555	0	Zm00001eb033130
OG0003478	117.323	-0.108075	0.153316	0.336107	0.564743	2.06938	OG0003478	0.248149	1	Zm00001eb033150
OG0023852	80.6816	-0.417548	0.188826	0.00464422	0.0442535	1.90677	OG0023852	1.35405	1	Zm00001eb033190
OG0023854	141.525	-0.742746	0.208754	2.4113e-05	0.00154424	2.15083	OG0023854	2.81128	0	Zm00001eb033220
OG0008442	739.817	-0.546787	0.143839	2.00502e-05	0.00140138	2.86912	OG0008442	2.85344	0	Zm00001eb033240
OG0011700	50.4194	-0.0088495	0.199497	0.913802	0.957035	1.7026	OG0011700	0.0190721	0	Zm00001eb033310
OG0013347	81.0089	0.0105317	0.153991	0.925651	0.963727	1.90853	OG0013347	0.0160459	1	Zm00001eb033390
OG0001414	307.582	-0.142801	0.102458	0.11274	0.295848	2.48796	OG0001414	0.528932	0	Zm00001eb033410
OG0023420	160.931	-0.232294	0.199469	0.0802791	0.243097	2.20664	OG0023420	0.61422	1	Zm00001eb033440
OG0023421	15.0159	-0.048044	0.207125	0.4693	NA	1.17655	OG0023421	NA	0	Zm00001eb033460
OG0013349	108.47	0.212018	0.199542	0.106107	0.285795	2.03531	OG0013349	0.543945	0	Zm00001eb033480
OG0008310	45.6847	-0.294524	0.258579	0.0478214	0.177912	1.65977	OG0008310	0.749794	0	Zm00001eb033550
OG0023418	42.5668	-0.213218	0.256219	0.0961307	0.269797	1.62907	OG0023418	0.568963	0	Zm00001eb033580
OG0000671	181.206	-0.409561	0.149618	0.00102139	0.0171869	2.25817	OG0000671	1.7648	0	Zm00001eb033590
OG0000671.2	182.596	-0.444551	0.145171	0.000323787	0.00822233	2.26149	OG0000671.2	2.08501	0	Zm00001eb033590
OG0000075	65.0841	-0.124625	0.162777	0.278913	0.50738	1.81348	OG0000075	0.294667	0	Zm00001eb033600
OG0023415	54.1904	-0.0757272	0.167235	0.501702	0.702025	1.73392	OG0023415	0.153647	1	Zm00001eb033640
OG0023411	100.272	0.152069	0.199582	0.209195	0.427742	2.00118	OG0023411	0.368818	1	Zm00001eb033650
OG0023409	87.4109	-0.176106	0.181318	0.157027	0.361435	1.94157	OG0023409	0.44197	0	Zm00001eb033670
OG0005292	44.9016	-0.170806	0.209075	0.158672	0.363943	1.65226	OG0005292	0.438966	1	Zm00001eb033690
OG0023405	33.6815	-0.20232	0.299858	0.0651304	0.215158	1.52739	OG0023405	0.667242	0	Zm00001eb033760
OG0013339	473.742	-0.334205	0.1268	0.00228938	0.0287499	2.67554	OG0013339	1.54136	1	Zm00001eb033780
OG0013338	49.9986	-0.109535	0.219546	0.266478	0.494104	1.69896	OG0013338	0.306182	1	Zm00001eb033790
OG0003397	44.9101	0.121641	0.189359	0.295285	0.523874	1.65234	OG0003397	0.280773	0	Zm00001eb033820
OG0005291	226.297	-0.263167	0.280569	0.0575834	0.198117	2.35468	OG0005291	0.703078	0	Zm00001eb033870
OG0005291.2	23.7369	0.00491939	0.199653	0.951838	NA	1.37542	OG0005291.2	NA	0	Zm00001eb033880
OG0013334	64.7243	0.0208924	0.145621	0.850374	0.924062	1.81107	OG0013334	0.0342988	0	Zm00001eb033900
OG0023402	35.0201	0.00670407	0.177717	0.949128	0.97616	1.54432	OG0023402	0.0104792	0	Zm00001eb033910
OG0004908	45.4886	-1.68131	0.441993	3.72921e-06	0.000463872	1.6579	OG0004908	3.3336	0	Zm00001eb033930
OG0004908.1	31.6404	-1.29835	0.59664	0.000609121	0.0123522	1.50024	OG0004908.1	1.90826	0	Zm00001eb033930
OG0002169	154.863	-0.307758	0.197384	0.0273647	0.127165	2.18995	OG0002169	0.895632	0	Zm00001eb033950
OG0000218	74.4363	-0.143641	0.195685	0.229441	0.452335	1.87179	OG0000218	0.34454	1	Zm00001eb033960
OG0013333	98.449	0.318755	0.168651	0.0136021	0.0832572	1.99321	OG0013333	1.07958	0	Zm00001eb034000
OG0023399	140.477	-0.105401	0.113629	0.278471	0.506896	2.1476	OG0023399	0.295081	0	Zm00001eb034010
OG0023397	32.9735	-0.0689717	0.205418	0.443261	0.655841	1.51816	OG0023397	0.183202	0	Zm00001eb034050
OG0003394	65.9984	0.167611	0.178024	0.175728	0.385348	1.81953	OG0003394	0.414146	0	Zm00001eb034060
OG0008300	229.471	-0.171165	0.102348	0.0580914	0.199417	2.36073	OG0008300	0.700239	0	Zm00001eb034080
OG0013328	34.6955	-0.355359	0.278087	0.026129	0.123973	1.54027	OG0013328	0.906672	0	Zm00001eb034090
OG0005290	112.778	-0.0348479	0.161752	0.758051	0.871552	2.05223	OG0005290	0.0597065	0	Zm00001eb034100
OG0012620	16.6492	0.111026	0.24934	0.14815	NA	1.22139	OG0012620	NA	0	Zm00001eb034110
OG0013327	452.697	-0.0344356	0.136956	0.726206	0.852514	2.65581	OG0013327	0.0692986	0	Zm00001eb034180
OG0023392	42.3131	-0.0769173	0.203973	0.419156	0.638264	1.62647	OG0023392	0.194999	1	Zm00001eb034200
OG0000337.50	15.5029	-0.127574	0.255496	0.123085	NA	1.19041	OG0000337.50	NA	0	Zm00001eb034230
OG0012614	314.97	0.985341	0.769665	0.00362609	0.0377382	2.49827	OG0012614	1.42322	1	Zm00001eb034240
OG0002168	18.5247	-0.054135	0.212617	0.466635	NA	1.26775	OG0002168	NA	1	Zm00001eb034260
OG0000217	134.404	-0.210184	0.324846	0.0475851	0.177513	2.12841	OG0000217	0.750771	1	Zm00001eb034290
OG0002168.2	16.8015	-0.0775876	0.217547	0.316208	NA	1.22535	OG0002168.2	NA	2	Zm00001eb034320
OG0007255	16.1593	-0.0797043	0.223255	0.267136	NA	1.20842	OG0007255	NA	0	Zm00001eb034500
OG0008295	40.0952	-0.129642	0.178423	0.263254	0.490361	1.60309	OG0008295	0.309484	0	Zm00001eb034690
OG0013325	48.0038	-0.0961838	0.17449	0.391395	0.614075	1.68128	OG0013325	0.211778	0	Zm00001eb034710
OG0023388	130.405	-0.243158	0.142508	0.0339772	0.144437	2.11529	OG0023388	0.840321	0	Zm00001eb034750
OG0023387	150.532	0.0397012	0.123585	0.697157	0.833839	2.17763	OG0023387	0.0789178	1	Zm00001eb034760
OG0023386	18.6896	-0.0284592	0.20339	0.712996	NA	1.2716	OG0023386	NA	0	Zm00001eb034780
OG0013323	88.2614	-0.07177	0.158396	0.515953	0.712982	1.94577	OG0013323	0.146922	1	Zm00001eb034800
OG0023385	131.845	0.0618929	0.212126	0.423865	0.640847	2.12006	OG0023385	0.193246	0	Zm00001eb034810
OG0008294	37.2486	0.0203073	0.165581	0.851125	0.924175	1.57111	OG0008294	0.0342457	1	Zm00001eb034820
OG0023384	38.9827	0.6675	0.283379	0.00145232	0.0213644	1.59087	OG0023384	1.67031	0	Zm00001eb034830
OG0003391	106.735	0.215709	0.166564	0.0801307	0.242915	2.02831	OG0003391	0.614546	1	Zm00001eb034840
OG0013322	41.3533	0.0880196	0.170399	0.43726	0.65095	1.61651	OG0013322	0.186453	0	Zm00001eb034850
OG0023382	81.6717	-0.234224	0.255143	0.0856164	0.25281	1.91207	OG0023382	0.597206	1	Zm00001eb034900
OG0000361	236.978	-0.724861	0.174981	3.31744e-06	0.000435027	2.37471	OG0000361	3.36148	0	Zm00001eb034940
OG0003965	22.4681	0.0792315	0.221222	0.480158	NA	1.35157	OG0003965	NA	2	Zm00001eb034960
OG0000958	45.4692	0.0699215	0.170992	0.506517	0.705537	1.65772	OG0000958	0.15148	1	Zm00001eb034980
OG0005286	595.172	-0.289665	0.141671	0.0117326	0.0764532	2.77464	OG0005286	1.1166	0	Zm00001eb034990
OG0023380	167.23	0.934747	0.339387	0.000283494	0.00759422	2.22331	OG0023380	2.11952	1	Zm00001eb035010
OG0005284	59.0116	0.132331	0.160374	0.251826	0.477208	1.77094	OG0005284	0.321292	0	Zm00001eb035040
OG0013320	58.8284	-0.374272	0.303708	0.0243024	0.11859	1.76959	OG0013320	0.925953	0	Zm00001eb035050
OG0000934	160.879	-0.49941	0.164524	0.000312709	0.00810863	2.2065	OG0000934	2.09105	0	Zm00001eb035080
OG0008290	131.844	0.139608	0.122726	0.172589	0.381377	2.12006	OG0008290	0.418646	0	Zm00001eb035230
OG0013318	68.34	0.0504773	0.155713	0.643469	0.798335	1.83467	OG0013318	0.0978147	0	Zm00001eb035260
OG0023373	96.426	0.0353572	0.135897	0.739501	0.860312	1.98419	OG0023373	0.0653442	0	Zm00001eb035310
OG0000153.9	17.6687	-0.090937	0.220813	0.288856	NA	1.2472	OG0000153.9	NA	0	Zm00001eb035330
OG0002166.2	114.567	-0.0941659	0.141134	0.369807	0.596029	2.05906	OG0002166.2	0.224732	0	Zm00001eb035360
OG0003390	635.173	-0.0955415	0.0855575	0.228623	0.451184	2.80289	OG0003390	0.345646	0	Zm00001eb035370
OG0005282	90.852	0.062498	0.119267	0.532735	0.724681	1.95833	OG0005282	0.139853	1	Zm00001eb035390
OG0023369	163.386	0.113215	0.119159	0.260192	0.487726	2.21321	OG0023369	0.311824	0	Zm00001eb035420
OG0013314	33.6609	-0.0990983	0.220684	0.270309	0.497645	1.52713	OG0013314	0.303081	1	Zm00001eb035550
OG0000180	155.592	-0.0514427	0.218291	0.312512	0.541392	2.19199	OG0000180	0.266488	0	Zm00001eb035560
OG0002250	50.7444	-0.474725	0.345153	0.0123412	0.0787421	1.70539	OG0002250	1.10379	1	Zm00001eb035620
OG0013311	50.5678	-0.0649747	0.165567	0.560019	0.743792	1.70387	OG0013311	0.128548	0	Zm00001eb035630
OG0008289	753.617	-0.0751172	0.125421	0.456881	0.667764	2.87715	OG0008289	0.175377	0	Zm00001eb035640
OG0023360	48.6198	-0.104254	0.184222	0.357045	0.584075	1.68681	OG0023360	0.233532	0	Zm00001eb035670
OG0023358	35.2568	0.204256	0.239235	0.113136	0.296335	1.54724	OG0023358	0.528218	1	Zm00001eb035680
OG0005280	31.6722	0.0148767	0.194984	0.864557	0.93052	1.50068	OG0005280	0.0312742	0	Zm00001eb035710
OG0000956.5	324.825	0.197617	0.151566	0.0910159	0.261083	2.51165	OG0000956.5	0.583222	0	Zm00001eb035730
OG0008286	522.229	-0.00278308	0.126643	0.998095	0.999039	2.71786	OG0008286	0.000417775	0	Zm00001eb035750
OG0023355	83.1519	-0.176868	0.168472	0.135424	0.329561	1.91987	OG0023355	0.482064	0	Zm00001eb035790
OG0023353	286.255	-0.10244	0.140614	0.349607	0.577138	2.45675	OG0023353	0.238721	0	Zm00001eb035840
OG0013308	59.8964	-0.609034	0.213396	0.000382068	0.0091342	1.7774	OG0013308	2.03933	0	Zm00001eb035860
OG0006213	18.6177	-0.0836808	0.22283	0.256804	NA	1.26993	OG0006213	NA	1	Zm00001eb035950
OG0023349	227.949	-0.126632	0.166898	0.267173	0.494981	2.35784	OG0023349	0.305411	2	Zm00001eb035960
OG0005278	53.9123	0.0265762	0.16463	0.815403	0.904259	1.73169	OG0005278	0.0437069	0	Zm00001eb035970
OG0002164	93.7727	0.868473	0.249229	4.16688e-05	0.00228581	1.97208	OG0002164	2.64096	2	Zm00001eb036020
OG0001409	57.5502	-0.361946	0.293465	0.0268271	0.125705	1.76005	OG0001409	0.900648	0	Zm00001eb036040
OG0023348	66.0715	-0.0178794	0.167004	0.8669	0.931	1.82001	OG0023348	0.0310503	1	Zm00001eb036050
OG0002029	18.5202	-0.0172099	0.212057	0.743734	NA	1.26765	OG0002029	NA	0	Zm00001eb036060
OG0006841	17.6585	0.0248257	0.21724	0.340785	NA	1.24695	OG0006841	NA	0	Zm00001eb036080
OG0013305	440.555	0.419328	0.20253	0.00576097	0.0500978	2.644	OG0013305	1.30018	3	Zm00001eb036130
OG0001756	35.4463	0.10975	0.199072	0.323132	0.552238	1.54957	OG0001756	0.257874	0	Zm00001eb036170
OG0001756.2	33.2795	0.0981008	0.198043	0.366051	0.592192	1.52218	OG0001756.2	0.227537	0	Zm00001eb036170
OG0001756.4	34.1798	0.0704349	0.192691	0.494768	0.697032	1.53377	OG0001756.4	0.156747	0	Zm00001eb036170
OG0001756.6	94.553	-0.0953304	0.162807	0.407089	0.627472	1.97568	OG0001756.6	0.202406	0	Zm00001eb036170
OG0002163.3	39.0477	-0.207214	0.185781	0.10329	0.281345	1.5916	OG0002163.3	0.55076	1	Zm00001eb036250
OG0013302	88.7055	0.0203256	0.135387	0.847105	0.921886	1.94795	OG0013302	0.0353228	1	Zm00001eb036270
OG0023343	62.526	-0.565799	0.224378	0.00114306	0.0183436	1.79606	OG0023343	1.73652	0	Zm00001eb036300
OG0023339	95.5746	-0.0101407	0.128251	0.922467	0.961607	1.98034	OG0023339	0.0170026	1	Zm00001eb036350
OG0023338	39.939	0.0178952	0.185028	0.856228	0.926403	1.6014	OG0023338	0.0331999	2	Zm00001eb036440
OG0013296	428.348	0.245496	0.144868	0.033389	0.143174	2.6318	OG0013296	0.844135	1	Zm00001eb036480
OG0007332	17.0041	0.0145517	0.213732	0.677641	NA	1.23055	OG0007332	NA	0	Zm00001eb036520
OG0023335	94.5726	0.0980404	0.183587	0.386008	0.609651	1.97577	OG0023335	0.214919	0	Zm00001eb036550
OG0008285	67.3352	0.0667444	0.153443	0.54738	0.734804	1.82824	OG0008285	0.133829	1	Zm00001eb036560
OG0005274	615.248	-0.0032807	0.179378	0.972048	0.987905	2.78905	OG0005274	0.00528494	1	Zm00001eb036610
OG0008283	61.6238	-0.00379172	0.189487	0.955904	0.980325	1.78975	OG0008283	0.00862983	0	Zm00001eb036630
OG0008282	118.774	0.315418	0.175304	0.0183415	0.0997016	2.07472	OG0008282	1.0013	1	Zm00001eb036640
OG0000438	83.5573	-0.031271	0.200874	0.633327	0.791171	1.92198	OG0000438	0.10173	0	Zm00001eb036650
OG0007251	359.86	-0.0286369	0.17705	0.789434	0.889356	2.55613	OG0007251	0.0509242	1	Zm00001eb036720
OG0023330	472.399	-0.0187579	0.167958	0.864767	0.93052	2.67431	OG0023330	0.0312742	1	Zm00001eb036720
OG0005272	131.151	0.193089	0.15214	0.0985878	0.274012	2.11777	OG0005272	0.562231	0	Zm00001eb036760
OG0023328	51.6472	-0.227885	0.222718	0.0886667	0.257644	1.71305	OG0023328	0.588979	0	Zm00001eb036840
OG0005271	172.432	0.296855	0.146778	0.0125421	0.0794347	2.23662	OG0005271	1.09999	0	Zm00001eb036890
OG0010857	19.03	0.0123353	0.197515	0.880281	NA	1.27944	OG0010857	NA	0	Zm00001eb036900
OG0010857.1	30.2675	0.102221	0.207447	0.318866	0.547987	1.48098	OG0010857.1	0.26123	0	Zm00001eb036900
OG0000478	122.373	-0.0181407	0.171442	0.864298	0.93052	2.08769	OG0000478	0.0312742	0	Zm00001eb036910
OG0013290	501.085	0.00754431	0.151517	0.947947	0.975995	2.69991	OG0013290	0.0105525	0	Zm00001eb036920
OG0005270	567.003	-0.47344	0.272876	0.00867238	0.0633624	2.75359	OG0005270	1.19817	1	Zm00001eb036930
OG0013289	1057.53	0.139679	0.135765	0.197271	0.412944	3.02429	OG0013289	0.384109	0	Zm00001eb036940
OG0000670	327.205	-0.111029	0.119411	0.273434	0.500919	2.51482	OG0000670	0.300233	0	Zm00001eb036950
OG0008277	137.111	-0.993681	0.198594	3.43813e-08	2.33002e-05	2.13707	OG0008277	4.63264	1	Zm00001eb036970
OG0023327	152.816	0.140025	0.133982	0.193349	0.408066	2.18417	OG0023327	0.389269	0	Zm00001eb037010
OG0008275	40.161	-0.0604306	0.178902	0.57018	0.751705	1.6038	OG0008275	0.123953	0	Zm00001eb037020
OG0013287	54.9168	-0.0711704	0.157012	0.517876	0.714292	1.73971	OG0013287	0.146124	1	Zm00001eb037030
OG0013286	29.3852	0.145274	0.227771	0.190367	0.404192	1.46813	OG0013286	0.393412	0	Zm00001eb037040
OG0013285	78.7767	0.103401	0.163734	0.359725	0.586702	1.8964	OG0013285	0.231582	1	Zm00001eb037050
OG0000174	191.34	-0.0589884	0.161384	0.536551	0.726642	2.28181	OG0000174	0.138679	1	Zm00001eb037070
OG0005269	169.764	-0.30199	0.159615	0.0159663	0.0917527	2.22985	OG0005269	1.03738	0	Zm00001eb037080
OG0008274	381.817	-0.204631	0.238351	0.108164	0.289018	2.58186	OG0008274	0.539076	1	Zm00001eb037110
OG0003384	92.941	0.123614	0.187155	0.289024	0.517499	1.96821	OG0003384	0.28609	1	Zm00001eb037120
OG0013283	171.877	-0.31339	0.152186	0.010241	0.0702233	2.23522	OG0013283	1.15352	0	Zm00001eb037170
OG0013282	91.4862	0.182435	0.225191	0.143657	0.343197	1.96136	OG0013282	0.464457	3	Zm00001eb037210
OG0023317	65.5184	0.144637	0.16243	0.217686	0.437468	1.81636	OG0023317	0.359053	0	Zm00001eb037230
OG0002812	25.0761	-0.0103097	0.194234	0.766524	0.877119	1.39926	OG0002812	0.0569413	0	Zm00001eb037270
OG0008273	158.322	-0.124765	0.134144	0.242871	0.46708	2.19954	OG0008273	0.330609	0	Zm00001eb037300
OG0023311	78.4667	0.190877	0.201427	0.133626	0.326992	1.89469	OG0023311	0.485463	0	Zm00001eb037350
OG0002161	37.6209	0.0258536	0.167652	0.809569	0.901055	1.57543	OG0002161	0.0452486	0	Zm00001eb037360
OG0013279	82.0315	0.0145854	0.129663	0.887476	0.942747	1.91398	OG0013279	0.0256049	1	Zm00001eb037380
OG0002160	54.0171	-0.047277	0.217755	0.312883	0.541455	1.73253	OG0002160	0.266437	0	Zm00001eb037410
OG0002160.2	43.3522	-0.0607962	0.22269	0.220729	0.441299	1.63701	OG0002160.2	0.355267	0	Zm00001eb037410
OG0023305	64.4528	-0.440028	0.2588	0.00975554	0.0682783	1.80924	OG0023305	1.16572	0	Zm00001eb037460
OG0023304	124.452	-0.651989	0.218218	0.000257703	0.00722092	2.095	OG0023304	2.14141	0	Zm00001eb037470
OG0008271	84.477	-0.242582	0.189987	0.0667426	0.218336	1.92674	OG0008271	0.660874	0	Zm00001eb037500
OG0008270	90.0218	-0.588671	0.260645	0.0014984	0.0217636	1.95435	OG0008270	1.66227	1	Zm00001eb037520
OG0023301	191.626	0.276155	0.184638	0.0380788	0.153932	2.28245	OG0023301	0.812671	1	Zm00001eb037570
OG0002158	45.6703	-0.168137	0.262301	0.109182	0.290553	1.65963	OG0002158	0.536774	1	Zm00001eb037600
OG0023214	123.808	0.0441853	0.145745	0.69671	0.833522	2.09275	OG0023214	0.0790832	3	Zm00001eb037640
OG0013230	180.031	0.343314	0.175339	0.0108102	0.0725651	2.25535	OG0013230	1.13927	1	Zm00001eb037680
OG0013231	63.7038	-0.0434509	0.200092	0.598246	0.768935	1.80417	OG0013231	0.11411	1	Zm00001eb037690
OG0023217	48.9221	-0.0673954	0.199654	0.47227	0.679771	1.68951	OG0023217	0.167637	0	Zm00001eb037730
OG0023218	73.608	0.0414219	0.188332	0.676859	0.821623	1.86693	OG0023218	0.0853272	0	Zm00001eb037740
OG0013233	123.457	-0.2458	0.132093	0.0254089	0.121941	2.09152	OG0013233	0.91385	0	Zm00001eb037820
OG0013236	38.7909	-0.367193	0.340951	0.0242557	0.11858	1.58873	OG0013236	0.925988	1	Zm00001eb037970
OG0003373	39.647	-0.0659719	0.187008	0.517886	0.714292	1.59821	OG0003373	0.146124	0	Zm00001eb037980
OG0021889	45.5953	-0.0631197	0.20909	0.420118	0.63871	1.65892	OG0021889	0.194696	0	Zm00001eb037990
OG0008045	53.0644	-0.143998	0.249249	0.13214	0.325015	1.7248	OG0008045	0.488096	0	Zm00001eb038010
OG0008045.1	81.4261	-0.464471	0.35531	0.0126852	0.0801121	1.91076	OG0008045.1	1.0963	0	Zm00001eb038010
OG0008045.2	52.4649	-0.221603	0.334669	0.0448476	0.170695	1.71987	OG0008045.2	0.767779	0	Zm00001eb038010
OG0023222	85.2163	0.0140162	0.118385	0.886518	0.942147	1.93052	OG0023222	0.0258812	0	Zm00001eb038040
OG0013239	98.7411	0.0866632	0.227419	0.256691	0.483434	1.9945	OG0013239	0.315663	0	Zm00001eb038090
OG0003374	64.8909	-1.04405	0.192093	4.93368e-09	6.17562e-06	1.81218	OG0003374	5.20932	1	Zm00001eb038160
OG0023228	33.7902	-0.320759	0.328184	0.0367229	0.150264	1.52879	OG0023228	0.823146	1	Zm00001eb038180
OG0000954	66.5552	-0.530581	0.246855	0.00276871	0.0321166	1.82318	OG0000954	1.49327	1	Zm00001eb038210
OG0003375	71.0304	-0.0101774	0.149625	0.923775	0.962429	1.85144	OG0003375	0.0166315	0	Zm00001eb038230
OG0023232	57.8802	0.137566	0.207234	0.229115	0.45196	1.76253	OG0023232	0.3449	2	Zm00001eb038250
OG0023233	292.349	0.200827	0.240986	0.122106	0.311643	2.4659	OG0023233	0.506342	2	Zm00001eb038270
OG0013240	32.1543	0.00840956	0.189361	0.934899	0.968959	1.50724	OG0013240	0.0136945	0	Zm00001eb038280
OG0023234	441.678	0.0598535	0.15475	0.61188	0.776781	2.64511	OG0023234	0.109701	1	Zm00001eb038290
OG0001403	80.9114	0.144178	0.15639	0.213551	0.433174	1.90801	OG0001403	0.363338	1	Zm00001eb038310
OG0001404	69.6897	-0.364942	0.24772	0.0221983	0.112811	1.84317	OG0001404	0.947649	0	Zm00001eb038350
OG0001153	403.09	0.448717	0.249712	0.00776674	0.0592139	2.6054	OG0001153	1.22758	1	Zm00001eb038370
OG0001153.1	496.247	0.529944	0.256634	0.00313097	0.0345315	2.6957	OG0001153.1	1.46178	1	Zm00001eb038370
OG0023236	550.669	0.264465	0.177849	0.0429152	0.16603	2.74089	OG0023236	0.779814	1	Zm00001eb038410
OG0000477.7	53.4635	-0.138266	0.1844	0.245296	0.470288	1.72806	OG0000477.7	0.327636	0	Zm00001eb038470
OG0013244	494.696	-0.135681	0.114892	0.169218	0.377628	2.69434	OG0013244	0.422935	0	Zm00001eb038490
OG0013244.1	391.776	-0.0265397	0.139448	0.803082	0.896732	2.59304	OG0013244.1	0.0473372	0	Zm00001eb038490
OG0003377	630.121	0.276064	0.154579	0.0226601	0.114115	2.79942	OG0003377	0.942656	1	Zm00001eb038510
OG0012494.1	17.0355	0.0391778	0.207705	0.818461	NA	1.23135	OG0012494.1	NA	0	Zm00001eb038560
OG0005256	52.6726	-0.231093	0.270763	0.077866	0.238677	1.72158	OG0005256	0.622189	0	Zm00001eb038580
OG0008255	58.6917	-0.0341899	0.160543	0.751619	0.867678	1.76858	OG0008255	0.0616416	0	Zm00001eb038620
OG0023242	30.8747	-0.224564	0.219823	0.0894225	0.258908	1.4896	OG0023242	0.586855	1	Zm00001eb038650
OG0001405	469.205	-0.209581	0.119558	0.0392705	0.156548	2.67136	OG0001405	0.805354	0	Zm00001eb038670
OG0023246	62.326	0.123612	0.161941	0.28727	0.51616	1.79467	OG0023246	0.287215	0	Zm00001eb038700
OG0013249	233.863	-0.389639	0.188923	0.00648255	0.0533203	2.36896	OG0013249	1.27311	0	Zm00001eb038710
OG0002943	210.571	-0.152399	0.169732	0.1971	0.412795	2.3234	OG0002943	0.384266	0	Zm00001eb038720
OG0008258	54.9962	0.0929331	0.157168	0.420277	0.63879	1.74033	OG0008258	0.194642	0	Zm00001eb038860
OG0023252	478.322	0.340447	0.147468	0.00528676	0.0480826	2.67972	OG0023252	1.31801	0	Zm00001eb038870
OG0013253	111.703	-0.00950308	0.17782	0.923352	0.962133	2.04806	OG0013253	0.0167648	1	Zm00001eb038890
OG0002642	49.2679	0.478305	0.261255	0.00689968	0.0550957	1.69256	OG0002642	1.25888	0	Zm00001eb038900
OG0002642.1	51.5893	0.136669	0.191651	0.25387	0.479497	1.71256	OG0002642.1	0.319214	0	Zm00001eb038900
OG0023253	57.3435	-0.286058	0.391485	0.0418996	0.163094	1.75848	OG0023253	0.787561	0	Zm00001eb038910
OG0002155	503.602	0.270938	0.114498	0.00652113	0.0535098	2.70209	OG0002155	1.27157	1	Zm00001eb038920
OG0008259	100.866	0.0191258	0.149024	0.865306	0.93052	2.00374	OG0008259	0.0312742	0	Zm00001eb038950
OG0023254	99.9592	0.596973	0.211682	0.000373842	0.008999	1.99982	OG0023254	2.04581	1	Zm00001eb039000
OG0007326	30.6202	-0.0683697	0.22242	0.346952	0.574733	1.48601	OG0007326	0.240534	0	Zm00001eb039050
OG0000479	24.3933	1.23227	0.510463	0.00123478	0.0191031	1.38727	OG0000479	1.7189	0	Zm00001eb039190
OG0013256	86.6162	0.605778	0.252204	0.00143594	0.0213129	1.9376	OG0013256	1.67136	0	Zm00001eb039310
OG0013258	33.2897	0.152127	0.209083	0.203946	0.421479	1.52231	OG0013258	0.375224	1	Zm00001eb039360
OG0002156	173.846	0.0411794	0.118951	0.679653	0.822436	2.24016	OG0002156	0.0848978	0	Zm00001eb039370
OG0023261	31.638	-0.134132	0.21467	0.227277	0.449618	1.50021	OG0023261	0.347156	1	Zm00001eb039390
OG0013259	43.488	0.0658179	0.169692	0.553354	0.738903	1.63837	OG0013259	0.131413	0	Zm00001eb039400
OG0002157	171.075	0.088018	0.132971	0.40436	0.625456	2.23319	OG0002157	0.203803	0	Zm00001eb039410
OG0013261	73.1999	0.521448	0.298306	0.00697374	0.0553437	1.86451	OG0013261	1.25693	0	Zm00001eb039420
OG0003378	467.514	0.583549	0.32395	0.00515993	0.0475231	2.66979	OG0003378	1.3231	0	Zm00001eb039550
OG0003378.1	480.495	0.691697	0.737001	0.00659385	0.0538817	2.68169	OG0003378.1	1.26856	0	Zm00001eb039550
OG0003378.2	466.129	0.725199	0.233015	0.000107696	0.00412556	2.66851	OG0003378.2	2.38452	0	Zm00001eb039550
OG0008263	156.909	0.381084	0.161876	0.00340448	0.0361954	2.19565	OG0008263	1.44135	0	Zm00001eb039560
OG0023266	42.6029	-0.0117104	0.184785	0.903819	0.951647	1.62944	OG0023266	0.0215242	0	Zm00001eb039570
OG0003379	72.2197	0.498828	0.234491	0.00335516	0.0360072	1.85866	OG0003379	1.44361	0	Zm00001eb039590
OG0013266	76.2621	0.0228916	0.142203	0.831895	0.913476	1.88231	OG0013266	0.0393027	1	Zm00001eb039610
OG0023270	52.9331	-0.0178733	0.17172	0.864921	0.93052	1.72373	OG0023270	0.0312742	1	Zm00001eb039650
OG0023271	410.979	-0.277847	0.123857	0.00867032	0.0633624	2.61382	OG0023271	1.19817	0	Zm00001eb039660
OG0023272	112.076	0.14149	0.14632	0.209588	0.428173	2.04951	OG0023272	0.368381	0	Zm00001eb039670
OG0008265	157.728	-0.168846	0.139732	0.127917	0.320352	2.19791	OG0008265	0.494372	0	Zm00001eb039710
OG0003380	186.229	0.114281	0.132837	0.283006	0.511446	2.27005	OG0003380	0.291201	1	Zm00001eb039740
OG0023275	221.247	0.261573	0.144931	0.0250427	0.120648	2.34488	OG0023275	0.918479	0	Zm00001eb039760
OG0013039	182.532	0.0508635	0.196352	0.679507	0.822436	2.26134	OG0013039	0.0848978	2	Zm00001eb039800
OG0000669	81.043	-0.0572562	0.177859	0.595256	0.767351	1.90872	OG0000669	0.115006	0	Zm00001eb039810
OG0001406	82.7543	0.0587517	0.14154	0.590257	0.764796	1.91779	OG0001406	0.116454	2	Zm00001eb039840
OG0003381	21.8143	-1.26779	0.854811	0.00133058	NA	1.33874	OG0003381	NA	0	Zm00001eb039970
OG0013270	238.307	0.448029	0.167659	0.00108594	0.0178302	2.37714	OG0013270	1.74884	1	Zm00001eb039980
OG0003197	131.484	-0.236716	0.178162	0.0649972	0.214822	2.11887	OG0003197	0.667922	0	Zm00001eb040030
OG0023285	189.018	0.294049	0.213044	0.0388585	0.155671	2.2765	OG0023285	0.807791	0	Zm00001eb040040
OG0023288	66.1099	-0.257267	0.328466	0.0503114	0.183945	1.82027	OG0023288	0.735312	0	Zm00001eb040070
OG0013271	75.6405	-0.104568	0.18437	0.362578	0.589414	1.87875	OG0013271	0.229579	0	Zm00001eb040100
OG0005264	39.4743	-0.746835	0.43799	0.00337487	0.0360781	1.59631	OG0005264	1.44276	0	Zm00001eb040120
OG0001407	35.9804	0.454808	0.323557	0.01189	0.0769946	1.55607	OG0001407	1.11354	0	Zm00001eb040130
OG0013274	141.801	0.0642907	0.121864	0.527002	0.720964	2.15168	OG0013274	0.142086	1	Zm00001eb040150
OG0023291	38.1014	-0.296973	0.286704	0.051883	0.187157	1.58094	OG0023291	0.727795	0	Zm00001eb040160
OG0023292	200.185	0.0561828	0.148569	0.60971	0.77582	2.30143	OG0023292	0.110239	2	Zm00001eb040180
OG0023293	369.622	-0.0701575	0.152458	0.518066	0.714468	2.56776	OG0023293	0.146017	0	Zm00001eb040190
OG0023295	130.754	0.0265355	0.137694	0.808245	0.900382	2.11646	OG0023295	0.0455732	0	Zm00001eb040250
OG0023296	36.1672	-0.385752	0.2787	0.0203986	0.107138	1.55831	OG0023296	0.970057	1	Zm00001eb040260
OG0008248	78.5157	-0.70551	0.356993	0.00175391	0.0242953	1.89496	OG0008248	1.61448	0	Zm00001eb040280
OG0013225	41.334	-0.0494997	0.177664	0.634257	0.791513	1.61631	OG0013225	0.101542	0	Zm00001eb040380
OG0004177.2	110.475	-0.0827383	0.210853	0.378011	0.603422	2.04327	OG0004177.2	0.219379	0	Zm00001eb040390
OG0023208	166.96	0.0467559	0.137875	0.661161	0.811004	2.22261	OG0023208	0.0909769	1	Zm00001eb040400
OG0008246	135.797	-0.0861569	0.142425	0.431681	0.647355	2.13289	OG0008246	0.188857	1	Zm00001eb040450
OG0008246.1	162.564	-0.230334	0.153453	0.0500737	0.183368	2.21102	OG0008246.1	0.736676	1	Zm00001eb040450
OG0023204	249.706	0.163959	0.132841	0.129807	0.322503	2.39743	OG0023204	0.491466	1	Zm00001eb040490
OG0013223	78.5694	-0.195138	0.173632	0.108449	0.289442	1.89525	OG0013223	0.538439	0	Zm00001eb040510
OG0023201	125.958	-0.175447	0.157939	0.135842	0.330267	2.10022	OG0023201	0.481135	0	Zm00001eb040540
OG0008244	112.588	-0.329371	0.218877	0.0257327	0.122698	2.05149	OG0008244	0.911164	1	Zm00001eb040550
OG0023200	110.649	-0.209049	0.1823	0.102709	0.280557	2.04395	OG0023200	0.551979	0	Zm00001eb040560
OG0013222.2	35.8406	0.084532	0.183376	0.446801	0.659198	1.55438	OG0013222.2	0.180984	1	Zm00001eb040680
OG0000666	176.482	-0.471829	0.189503	0.00196509	0.0260465	2.2467	OG0000666	1.58425	0	Zm00001eb040700
OG0023197	332.448	0.176637	0.112009	0.0637591	0.212488	2.52172	OG0023197	0.672666	0	Zm00001eb040740
OG0002154	335.562	-0.207392	0.136742	0.0621733	0.208428	2.52577	OG0002154	0.681043	0	Zm00001eb040770
OG0023195	47.3531	0.0499555	0.182082	0.63376	0.79123	1.67535	OG0023195	0.101697	0	Zm00001eb040790
OG0008241	78.1434	0.221045	0.176418	0.0824397	0.24714	1.89289	OG0008241	0.607058	0	Zm00001eb040860
OG0023194	144.96	-0.260141	0.150318	0.0305734	0.135971	2.16125	OG0023194	0.866554	0	Zm00001eb040870
OG0008240	49.8519	-0.423038	0.264359	0.0123661	0.0787915	1.69768	OG0008240	1.10352	2	Zm00001eb040880
OG0008239	367.88	0.201935	0.172792	0.100585	0.277492	2.56571	OG0008239	0.55675	1	Zm00001eb040890
OG0005248	33.4227	-0.0254105	0.1749	0.808799	0.900635	1.52404	OG0005248	0.0454512	1	Zm00001eb040970
OG0000665	74.3081	-0.586325	0.518764	0.00828512	0.0614379	1.87104	OG0000665	1.21156	0	Zm00001eb041050
OG0008237	37.637	-0.186274	0.309749	0.0410291	0.160948	1.57561	OG0008237	0.793313	1	Zm00001eb041070
OG0023183	205.664	-0.359272	0.217544	0.0172665	0.0962132	2.31316	OG0023183	1.01677	0	Zm00001eb041100
OG0023180	722.518	0.196607	0.181626	0.120063	0.308194	2.85885	OG0023180	0.511176	1	Zm00001eb041120
OG0023178	111.811	0.106899	0.16851	0.354307	0.581391	2.04848	OG0023178	0.235531	0	Zm00001eb041140
OG0023177	63.5158	0.166005	0.173088	0.165558	0.372661	1.80288	OG0023177	0.428686	0	Zm00001eb041150
OG0022001	46.7285	0.278653	0.262273	0.0593238	0.202637	1.66958	OG0022001	0.693282	0	Zm00001eb041160
OG0023174	50.0454	-0.114028	0.190347	0.309275	0.538221	1.69936	OG0023174	0.269039	0	Zm00001eb041180
OG0023173	198.992	-0.220375	0.150168	0.0610973	0.206317	2.29884	OG0023173	0.685466	0	Zm00001eb041190
OG0013210	283.666	-0.259995	0.119701	0.0113727	0.0748161	2.45281	OG0013210	1.126	0	Zm00001eb041240
OG0023167	53.3924	0.585054	0.368752	0.0074967	0.0578275	1.72748	OG0023167	1.23787	0	Zm00001eb041340
OG0005247	34.2773	-0.150356	0.237913	0.174061	0.383096	1.53501	OG0005247	0.416693	0	Zm00001eb041360
OG0002152	107.459	-0.2557	0.121371	0.0139224	0.0842982	2.03124	OG0002152	1.07418	0	Zm00001eb041370
OG0023165	299.991	0.127547	0.203013	0.27228	0.500004	2.47711	OG0023165	0.301027	0	Zm00001eb041390
OG0003368	200.389	0.472912	0.213662	0.00324159	0.0352973	2.30187	OG0003368	1.45226	0	Zm00001eb041400
OG0013206	86.7603	-0.0684088	0.166404	0.53851	0.727792	1.93832	OG0013206	0.137993	1	Zm00001eb041410
OG0003367	62.5698	-0.240227	0.241597	0.0813763	0.245502	1.79637	OG0003367	0.609945	1	Zm00001eb041430
OG0013205	28.034	0.00720457	0.171063	0.947019	0.975807	1.44769	OG0013205	0.010636	0	Zm00001eb041480
OG0003365	85.6728	0.0750173	0.172555	0.500337	0.70097	1.93284	OG0003365	0.154301	0	Zm00001eb041560
OG0023160	272.628	0.0654295	0.131062	0.529594	0.722623	2.43557	OG0023160	0.141088	1	Zm00001eb041600
OG0008234	108.793	0.424402	0.274544	0.0128528	0.0805874	2.0366	OG0008234	1.09373	1	Zm00001eb041730
OG0008233	134.522	-0.437286	0.199401	0.00406933	0.0405687	2.12879	OG0008233	1.39181	0	Zm00001eb041750
OG0008231	55.3341	-0.267258	0.183551	0.0435999	0.167757	1.74299	OG0008231	0.775321	0	Zm00001eb041790
OG0008230	344.946	-0.384923	0.164259	0.00376607	0.0386113	2.53775	OG0008230	1.41329	0	Zm00001eb041840
OG0003364	100.397	0.133994	0.187465	0.26652	0.494104	2.00172	OG0003364	0.306182	2	Zm00001eb041850
OG0003364.2	68.5259	-0.0071025	0.177024	0.940594	0.972156	1.83585	OG0003364.2	0.012264	2	Zm00001eb041850
OG0023152	62.2034	-0.0011205	0.144105	0.975163	0.989391	1.79381	OG0023152	0.00463204	1	Zm00001eb041880
OG0013176	26.977	0.069962	0.185657	0.496019	0.697976	1.43099	OG0013176	0.15616	1	Zm00001eb042020
OG0005238	90.1516	-0.164254	0.142911	0.15051	0.352937	1.95497	OG0005238	0.452303	0	Zm00001eb042060
OG0013177	1573.64	0.344161	0.161722	0.00729423	0.0568067	3.19691	OG0013177	1.2456	1	Zm00001eb042110
OG0023120	112.877	0.0425546	0.125514	0.682612	0.824753	2.0526	OG0023120	0.0836763	0	Zm00001eb042120
OG0023125	519.727	-0.0938677	0.105366	0.310214	0.539242	2.71578	OG0023125	0.268216	0	Zm00001eb042130
OG0008214	30.0524	-0.0363556	0.203507	0.634626	0.791859	1.47788	OG0008214	0.101352	1	Zm00001eb042160
OG0023128	20.5862	-0.154934	0.240088	0.165044	NA	1.31358	OG0023128	NA	1	Zm00001eb042170
OG0013181	50.7655	-0.344649	0.344765	0.0323939	0.14075	1.70557	OG0013181	0.851553	0	Zm00001eb042220
OG0005240	202.411	-0.266431	0.105422	0.00404597	0.0404568	2.30623	OG0005240	1.39301	0	Zm00001eb042230
OG0008217	126.99	-0.01686	0.176859	0.864169	0.93052	2.10377	OG0008217	0.0312742	1	Zm00001eb042240
OG0008218	64.5976	-0.107699	0.211249	0.27138	0.49915	1.81022	OG0008218	0.301769	0	Zm00001eb042260
OG0013182	122.609	-0.157298	0.137191	0.150247	0.352612	2.08852	OG0013182	0.452702	0	Zm00001eb042270
OG0008219	94.1855	-0.204023	0.188934	0.111291	0.293537	1.97398	OG0008219	0.532337	0	Zm00001eb042280
OG0008220	207.107	-0.395315	0.123795	0.000287519	0.00764372	2.31619	OG0008220	2.1167	0	Zm00001eb042300
OG0023135	32.2161	-0.199077	0.224158	0.118963	0.306339	1.50807	OG0023135	0.513797	1	Zm00001eb042320
OG0003362	61.8329	-0.167189	0.189699	0.173715	0.382832	1.79122	OG0003362	0.416992	0	Zm00001eb042340
OG0000952	195.517	-0.519621	0.178767	0.00045299	0.0102417	2.29119	OG0000952	1.98963	1	Zm00001eb042350
OG0013184	462.376	-0.0845866	0.167319	0.436931	0.650687	2.665	OG0013184	0.186628	1	Zm00001eb042370
OG0008103	25.0439	-0.055899	0.219974	0.339764	0.568283	1.3987	OG0008103	0.245436	1	Zm00001eb042380
OG0013185	134.712	0.280085	0.168426	0.0300126	0.134927	2.12941	OG0013185	0.869902	0	Zm00001eb042390
OG0013185.1	126.104	0.20688	0.18651	0.104138	0.282314	2.10073	OG0013185.1	0.549268	0	Zm00001eb042390
OG0023138	86.6904	0.0880787	0.200692	0.416499	0.635604	1.93797	OG0023138	0.196814	1	Zm00001eb042410
OG0002151	149.609	-0.285833	0.187272	0.0359842	0.148789	2.17496	OG0002151	0.827431	0	Zm00001eb042420
OG0023143	48.5343	0.0372126	0.186205	0.706309	0.839601	1.68605	OG0023143	0.0759268	0	Zm00001eb042450
OG0001400	135.588	-0.00578089	0.14135	0.957065	0.980785	2.13222	OG0001400	0.00842636	0	Zm00001eb042470
OG0023111	66.7504	0.0975353	0.152258	0.382243	0.607288	1.82445	OG0023111	0.216605	0	Zm00001eb042480
OG0003361	48.89	-0.0160601	0.168914	0.878727	0.937701	1.68922	OG0003361	0.0279355	0	Zm00001eb042490
OG0005237	130.604	-0.0563857	0.157932	0.606523	0.774758	2.11596	OG0005237	0.110834	0	Zm00001eb042570
OG0002149	378.525	-0.544289	0.144284	1.84324e-05	0.00133577	2.57809	OG0002149	2.87427	0	Zm00001eb042590
OG0008210	38.8738	-0.421891	0.284774	0.0146416	0.0867222	1.58966	OG0008210	1.06187	0	Zm00001eb042610
OG0023103	34.6077	-0.135232	0.253115	0.104569	0.282927	1.53917	OG0023103	0.548325	0	Zm00001eb042650
OG0013170	678.836	0.324368	0.191111	0.0196286	0.104552	2.83176	OG0013170	0.980669	0	Zm00001eb042670
OG0008209	233.971	-0.395416	0.1485	0.00164269	0.0231269	2.36916	OG0008209	1.63588	0	Zm00001eb042700
OG0005236	94.5503	-0.22833	0.188338	0.0775255	0.23811	1.97566	OG0005236	0.623222	2	Zm00001eb042710
OG0013169.1	40.0177	-0.34983	0.524346	0.0186211	0.100636	1.60225	OG0013169.1	0.997247	0	Zm00001eb042740
OG0023095	302.388	0.143032	0.165393	0.226362	0.448518	2.48056	OG0023095	0.34822	1	Zm00001eb042750
OG0013168	111.064	-0.0459562	0.14471	0.672033	0.818217	2.04557	OG0013168	0.0871315	0	Zm00001eb042760
OG0013167	43.8005	-0.205885	0.200478	0.116648	0.301848	1.64148	OG0013167	0.520212	0	Zm00001eb042770
OG0013166	186.14	0.182349	0.176459	0.138392	0.334303	2.26984	OG0013166	0.47586	1	Zm00001eb042780
OG0000951	68.9658	0.408624	0.209182	0.00814086	0.0607213	1.83863	OG0000951	1.21666	1	Zm00001eb042830
OG0001392	41.874	-0.0902563	0.237207	0.0778585	0.238677	1.62194	OG0001392	0.622189	1	Zm00001eb042840
OG0002148	69.2159	-0.0481942	0.176586	0.629077	0.788776	1.84021	OG0002148	0.103046	0	Zm00001eb042860
OG0021830	51.6837	-0.102023	0.192971	0.352607	0.579915	1.71335	OG0021830	0.236636	0	Zm00001eb042870
OG0000052	41.209	-0.128535	0.208124	0.257411	0.484194	1.61499	OG0000052	0.314981	0	Zm00001eb042890
OG0000052.1	38.0243	-0.245121	0.230856	0.0833505	0.248859	1.58006	OG0000052.1	0.604047	0	Zm00001eb042890
OG0000052.2	46.3216	-0.160845	0.182221	0.182817	0.394484	1.66578	OG0000052.2	0.40397	0	Zm00001eb042890
OG0000052.3	51.5881	-0.334526	0.196865	0.0189336	0.101768	1.71255	OG0000052.3	0.992387	0	Zm00001eb042890
OG0000052.4	38.1994	-0.157194	0.206636	0.19349	0.4083	1.58206	OG0000052.4	0.389021	0	Zm00001eb042890
OG0000052.5	39.4427	-0.26347	0.240733	0.0658242	0.216515	1.59597	OG0000052.5	0.664511	0	Zm00001eb042890
OG0000052.6	48.6571	-0.0735225	0.187766	0.485132	0.690402	1.68715	OG0000052.6	0.160898	0	Zm00001eb042890
OG0005234	49.4599	-0.155712	0.164728	0.18882	0.402643	1.69425	OG0005234	0.395079	0	Zm00001eb042900
OG0003357	114.37	-0.155834	0.173471	0.194947	0.410182	2.05831	OG0003357	0.387024	0	Zm00001eb042920
OG0023086	117.605	-0.173671	0.208127	0.166805	0.374244	2.07042	OG0023086	0.426845	2	Zm00001eb042940
OG0012394	27.1488	0.134085	0.225459	0.215422	0.435494	1.43375	OG0012394	0.361018	1	Zm00001eb042970
OG0000586	92.6648	-0.239774	0.14843	0.0412561	0.161609	1.96691	OG0000586	0.791535	0	Zm00001eb042980
OG0013157	38.5799	0.189384	0.271983	0.103759	0.281722	1.58636	OG0013157	0.550179	1	Zm00001eb042990
OG0004281	548.508	0.0949151	0.131611	0.358953	0.586081	2.73918	OG0004281	0.232042	1	Zm00001eb043000
OG0016200	57.8125	-0.162258	0.155403	0.162758	0.369195	1.76202	OG0016200	0.432744	0	Zm00001eb043070
OG0016202	47.9639	-0.0665589	0.174656	0.548041	0.735403	1.68091	OG0016202	0.133475	0	Zm00001eb043090
OG0006295	104.184	0.116182	0.19033	0.319184	0.548397	2.0178	OG0006295	0.260905	0	Zm00001eb043100
OG0016206	45.8231	-0.196692	0.26311	0.10357	0.281626	1.66108	OG0016206	0.550328	0	Zm00001eb043120
OG0016210	48.853	-0.210289	0.262186	0.093469	0.265648	1.68889	OG0016210	0.575693	0	Zm00001eb043140
OG0009901	47.6877	-0.952124	0.223922	1.08169e-06	0.000225663	1.67841	OG0009901	3.64654	0	Zm00001eb043150
OG0000346	93.6379	-0.00341598	0.196837	0.966982	0.985499	1.97145	OG0000346	0.0063437	0	Zm00001eb043250
OG0006296	57.6338	-0.0607975	0.166625	0.577077	0.756236	1.76068	OG0006296	0.121343	0	Zm00001eb043270
OG0016214	79.4381	-0.0753227	0.138491	0.483429	0.68933	1.90003	OG0016214	0.161573	0	Zm00001eb043300
OG0016215	173.467	0.149024	0.124944	0.150515	0.352937	2.23922	OG0016215	0.452303	0	Zm00001eb043310
OG0009904	50.4842	-0.0726011	0.164504	0.512574	0.710453	1.70316	OG0009904	0.148465	0	Zm00001eb043340
OG0009906.1	18.3692	-0.782553	0.994891	0.0133667	NA	1.26409	OG0009906.1	NA	0	Zm00001eb043360
OG0016220	51.0442	0.611059	0.278795	0.00210927	0.0272332	1.70795	OG0016220	1.5649	0	Zm00001eb043390
OG0004052	164.575	0.0833357	0.129311	0.432889	0.648125	2.21636	OG0004052	0.188341	0	Zm00001eb043430
OG0016221	169.645	0.760386	0.303485	0.0007134	0.0137548	2.22954	OG0016221	1.86155	1	Zm00001eb043450
OG0016222	137.733	0.545063	0.179018	0.000294019	0.00777543	2.13904	OG0016222	2.10928	1	Zm00001eb043470
OG0000271	72.6115	-0.00177359	0.209911	NA	NA	1.86101	OG0000271	NA	0	Zm00001eb043500
OG0009910	268.688	-0.0252219	0.0976229	0.784986	0.887648	2.42925	OG0009910	0.0517593	0	Zm00001eb043540
OG0001636	179.056	-0.275186	0.185538	0.0397478	0.157889	2.25299	OG0001636	0.801647	1	Zm00001eb043580
OG0016228	152.637	-0.21864	0.187976	0.087394	0.255641	2.18366	OG0016228	0.59237	0	Zm00001eb043590
OG0016229	30.4825	-0.171742	0.274041	0.121912	0.31146	1.48405	OG0016229	0.506597	1	Zm00001eb043610
OG0016230	240.53	-0.0907894	0.160672	0.414581	0.633559	2.38117	OG0016230	0.198213	1	Zm00001eb043620
OG0016231	112.535	-0.170626	0.189002	0.170605	0.379243	2.05129	OG0016231	0.421082	1	Zm00001eb043630
OG0006297	90.311	0.0882999	0.15592	0.435722	0.649783	1.95574	OG0006297	0.187231	0	Zm00001eb043640
OG0016232	71.4732	-0.21801	0.231454	0.0992314	0.275079	1.85414	OG0016232	0.560543	0	Zm00001eb043650
OG0006298	138.552	0.0543135	0.160989	0.625174	0.786329	2.14161	OG0006298	0.104396	0	Zm00001eb043680
OG0016234	40.8977	0.0221338	0.163581	0.83859	0.917506	1.6117	OG0016234	0.037391	0	Zm00001eb043690
OG0006299	377.276	-0.304772	0.130627	0.005938	0.050941	2.57666	OG0006299	1.29293	0	Zm00001eb043720
OG0016238	283.007	0.170756	0.133492	0.11608	0.300943	2.4518	OG0016238	0.521516	0	Zm00001eb043730
OG0000544	44.1234	-0.171587	0.200092	0.164741	0.371611	1.64467	OG0000544	0.429911	0	Zm00001eb043750
OG0016239	96.5508	-0.00369851	0.159731	0.95683	0.980676	1.98476	OG0016239	0.00847432	1	Zm00001eb043760
OG0000392	55.1684	0.169491	0.191469	0.169196	0.377628	1.74169	OG0000392	0.422935	0	Zm00001eb043770
OG0001637	58.0122	0.330721	0.418183	0.0355511	0.147663	1.76352	OG0001637	0.830728	2	Zm00001eb043800
OG0001637.1	57.437	0.428723	0.475192	0.0220866	0.112467	1.75919	OG0001637.1	0.948975	2	Zm00001eb043800
OG0001637.2	84.7816	0.515256	0.400956	0.0123623	0.0787915	1.9283	OG0001637.2	1.10352	2	Zm00001eb043800
OG0009915	34.7871	0.160055	0.268075	0.0958837	0.269447	1.54142	OG0009915	0.569527	1	Zm00001eb043810
OG0000124	24.9501	-0.126962	0.238027	0.201206	0.417795	1.39707	OG0000124	0.379036	0	Zm00001eb043840
OG0000633	40.5144	-0.186487	0.302286	0.0617329	0.20752	1.60761	OG0000633	0.682941	0	Zm00001eb043860
OG0016243	93.6554	0.0580107	0.128305	0.578252	0.757343	1.97153	OG0016243	0.120707	0	Zm00001eb043910
OG0016246	37.2587	-0.0268629	0.170712	0.796697	0.893228	1.57123	OG0016246	0.0490379	0	Zm00001eb043950
OG0016247	32.805	-0.0322427	0.199912	0.695295	0.832915	1.51594	OG0016247	0.0793994	0	Zm00001eb043960
OG0004056	98.1539	-0.392051	0.195411	0.00756412	0.0582171	1.99191	OG0004056	1.23495	0	Zm00001eb044010
OG0006303	44.6679	0.01864	0.199767	0.822219	0.908234	1.65	OG0006303	0.0418022	1	Zm00001eb044020
OG0001638	109.225	-0.674066	0.187811	3.40068e-05	0.00200102	2.03832	OG0001638	2.69875	0	Zm00001eb044040
OG0016252	55.7567	0.0216552	0.164952	0.844588	0.920998	1.7463	OG0016252	0.0357414	1	Zm00001eb044090
OG0016254	183.492	-0.0462288	0.180998	0.665027	0.813428	2.26362	OG0016254	0.0896811	0	Zm00001eb044100
OG0009919	48.6314	-0.0724164	0.158698	0.513981	0.711114	1.68692	OG0009919	0.14806	0	Zm00001eb044180
OG0009920	65.6186	0.168948	0.220482	0.173587	0.382726	1.81703	OG0009920	0.417112	1	Zm00001eb044190
OG0001640	31.485	0.0648252	0.20332	0.47804	0.68514	1.4981	OG0001640	0.164221	0	Zm00001eb044240
OG0001641	590.605	-0.128172	0.174906	0.27511	0.503187	2.7713	OG0001641	0.298271	2	Zm00001eb044260
OG0000777	52.9752	0.0564817	0.148371	0.611129	0.776287	1.72407	OG0000777	0.109978	0	Zm00001eb044390
OG0016264	51.3654	0.181459	0.224977	0.146207	0.346732	1.71067	OG0016264	0.460006	1	Zm00001eb044410
OG0006307	149.422	-1.01915	0.256739	3.57275e-06	0.000455493	2.17441	OG0006307	3.34152	2	Zm00001eb044420
OG0000777.2	77.4847	0.0938447	0.15193	0.40446	0.625521	1.88922	OG0000777.2	0.203758	1	Zm00001eb044450
OG0009925	169.697	-0.215435	0.180872	0.0907726	0.260925	2.22967	OG0009925	0.583485	0	Zm00001eb044500
OG0009926	36.8705	0.444167	0.452786	0.0186931	0.100857	1.56668	OG0009926	0.996296	0	Zm00001eb044540
OG0016266	97.913	-0.0664811	0.135955	0.534408	0.725534	1.99084	OG0016266	0.139342	0	Zm00001eb044550
OG0016267	658.676	-0.192545	0.115985	0.0538293	0.190828	2.81867	OG0016267	0.719358	0	Zm00001eb044560
OG0000124.8	24.8545	0.018442	0.206432	0.893356	0.945692	1.3954	OG0000124.8	0.0242502	0	Zm00001eb044570
OG0016268	208.796	0.115492	0.194977	0.30724	0.536309	2.31972	OG0016268	0.270585	1	Zm00001eb044590
OG0002004	123.339	-0.146384	0.176922	0.213868	0.433626	2.0911	OG0002004	0.362885	0	Zm00001eb044600
OG0009928	103.195	0.218952	0.257103	0.0948114	0.267417	2.01366	OG0009928	0.572812	0	Zm00001eb044620
OG0009929	54.4573	-0.102882	0.173268	0.371228	0.597131	1.73606	OG0009929	0.223931	0	Zm00001eb044630
OG0016271	78.5536	-0.253757	0.172387	0.0466142	0.175125	1.89517	OG0016271	0.756653	0	Zm00001eb044700
OG0004757	136.387	-0.0223025	0.150147	0.833427	0.914379	2.13477	OG0004757	0.0388739	0	Zm00001eb044710
OG0016273	198.282	0.20265	0.141011	0.0735404	0.230279	2.29728	OG0016273	0.637745	0	Zm00001eb044760
OG0001350	24.5555	-0.00503479	0.204843	0.906792	0.953319	1.39015	OG0001350	0.0207615	0	Zm00001eb044770
OG0006309	222.488	-0.234486	0.162405	0.0601149	0.204488	2.34731	OG0006309	0.689332	0	Zm00001eb044790
OG0016275	117.564	0.0378356	0.140952	0.727074	0.853096	2.07028	OG0016275	0.0690019	0	Zm00001eb044820
OG0004060	36.1833	-0.11041	0.200816	0.313516	0.542108	1.55851	OG0004060	0.265914	1	Zm00001eb044830
OG0006310	388.432	-0.114406	0.153462	0.2918	0.519905	2.58931	OG0006310	0.284076	1	Zm00001eb044840
OG0009933	44.26	0.00965641	0.196282	0.911362	0.955376	1.64601	OG0009933	0.0198258	1	Zm00001eb044860
OG0001642	44.7327	-0.26967	0.333716	0.0453386	0.172117	1.65063	OG0001642	0.764177	0	Zm00001eb044900
OG0009935	203.555	0.198899	0.107349	0.0348962	0.146445	2.30868	OG0009935	0.834325	0	Zm00001eb044910
OG0016280	36.4941	0.283	0.292329	0.0588125	0.20134	1.56222	OG0016280	0.69607	2	Zm00001eb044960
OG0001084	113.027	0.0147889	0.149771	0.901555	0.95028	2.05318	OG0001084	0.0221483	0	Zm00001eb044970
OG0001084.1	95.203	-0.105757	0.179345	0.364281	0.590898	1.97865	OG0001084.1	0.228487	0	Zm00001eb044970
OG0001084.2	91.7549	0.0038381	0.164688	0.970846	0.987218	1.96263	OG0001084.2	0.00558697	0	Zm00001eb044970
OG0001084.3	90.502	0.119906	0.202045	0.287229	0.51616	1.95666	OG0001084.3	0.287215	0	Zm00001eb044970
OG0001084.4	88.4897	0.1371	0.187304	0.242103	0.465971	1.94689	OG0001084.4	0.331641	0	Zm00001eb044970
OG0001084.5	88.2926	0.146788	0.197761	0.215853	0.435977	1.94592	OG0001084.5	0.360536	0	Zm00001eb044970
OG0001085	47.6852	0.0931726	0.154913	0.408231	0.628397	1.67838	OG0001085	0.201766	0	Zm00001eb044980
OG0004062	106.347	-0.0756287	0.148274	0.496523	0.698256	2.02673	OG0004062	0.155985	0	Zm00001eb045200
OG0016285	80.2827	-0.0242355	0.151837	0.821035	0.907435	1.90462	OG0016285	0.0421844	0	Zm00001eb045210
OG0006313	567.429	-0.107656	0.0952647	0.204715	0.422374	2.75391	OG0006313	0.374303	0	Zm00001eb045250
OG0016286	65.3929	0.213727	0.253122	0.0934138	0.265648	1.81553	OG0016286	0.575693	0	Zm00001eb045270
OG0006314	43.0766	-0.210467	0.208078	0.100418	0.277196	1.63424	OG0006314	0.557213	0	Zm00001eb045280
OG0009939	113.557	-0.206799	0.196607	0.110218	0.2919	2.05522	OG0009939	0.534765	0	Zm00001eb045300
OG0002544	79.9412	0.144766	0.216769	0.213038	0.432364	1.90277	OG0002544	0.364151	0	Zm00001eb045340
OG0016288	38.5071	-0.26924	0.22071	0.0567444	0.196409	1.58554	OG0016288	0.706839	0	Zm00001eb045350
OG0004063	164.048	-0.753325	0.219644	4.54452e-05	0.00239745	2.21497	OG0004063	2.62025	0	Zm00001eb045370
OG0016290	79.9889	-0.253398	0.291001	0.0713174	0.226703	1.90303	OG0016290	0.644543	0	Zm00001eb045380
OG0016297	66.6236	-0.4951	0.300892	0.00867443	0.0633624	1.82363	OG0016297	1.19817	0	Zm00001eb045490
OG0002546	74.3893	0.80281	0.27565	0.000271964	0.00745102	1.87151	OG0002546	2.12778	1	Zm00001eb045530
OG0009946	123.398	-0.0206941	0.133848	0.843807	0.920851	2.09131	OG0009946	0.0358107	1	Zm00001eb045540
OG0000545	101.088	-0.0242894	0.136164	0.820086	0.906896	2.0047	OG0000545	0.0424423	0	Zm00001eb045560
OG0009947	36.1455	0.0173256	0.164001	0.879316	0.93772	1.55805	OG0009947	0.0279267	0	Zm00001eb045570
OG0006316	86.1399	-0.0277627	0.139343	0.77799	0.884009	1.9352	OG0006316	0.0535434	0	Zm00001eb045620
OG0016301	62.6363	-0.148869	0.217347	0.200803	0.417525	1.79683	OG0016301	0.379317	0	Zm00001eb045630
OG0006317	59.3782	-0.319675	0.23265	0.0310782	0.137417	1.77363	OG0006317	0.86196	0	Zm00001eb045640
OG0006318	335.866	-0.135981	0.11552	0.169744	0.378206	2.52617	OG0006318	0.422272	0	Zm00001eb045660
OG0002547	287.023	-0.188322	0.123794	0.0685327	0.222134	2.45792	OG0002547	0.653384	1	Zm00001eb045670
OG0016302	48.5956	0.010314	0.144348	0.930206	0.966423	1.6866	OG0016302	0.0148327	1	Zm00001eb045680
OG0004064	52.4767	-0.0850396	0.159437	0.445855	0.658265	1.71997	OG0004064	0.181599	0	Zm00001eb045730
OG0004065	130.737	0.0503757	0.207678	0.513185	0.710664	2.1164	OG0004065	0.148335	1	Zm00001eb045750
OG0004065.1	203.363	0.087447	0.193552	0.419667	0.638471	2.30827	OG0004065.1	0.194859	1	Zm00001eb045750
OG0004066	204.871	-0.408848	0.196812	0.00602472	0.0511895	2.31148	OG0004066	1.29082	0	Zm00001eb045760
OG0006321	47.5102	-0.321097	0.319429	0.0369757	0.150851	1.67679	OG0006321	0.821452	2	Zm00001eb045780
OG0016304	1050.4	0.539182	0.196619	0.000585723	0.0119834	3.02135	OG0016304	1.92142	1	Zm00001eb045790
OG0016305	418.763	-0.240093	0.131947	0.0304614	0.135759	2.62197	OG0016305	0.867231	0	Zm00001eb045810
OG0016307	461.004	-0.147817	0.114252	0.131053	0.323906	2.6637	OG0016307	0.489581	0	Zm00001eb045870
OG0002549	304.271	-0.186298	0.100076	0.0367204	0.150264	2.48326	OG0002549	0.823146	0	Zm00001eb045890
OG0016308	135.453	0.0755357	0.137841	0.484836	0.690342	2.13179	OG0016308	0.160936	0	Zm00001eb045910
OG0006322	43.6446	-0.359716	0.274961	0.0248078	0.120063	1.63993	OG0006322	0.920592	0	Zm00001eb045930
OG0016310	91.631	0.0853035	0.186627	0.440793	0.653383	1.96204	OG0016310	0.184832	2	Zm00001eb045960
OG0006324	43.5442	-0.0144907	0.208134	0.820246	0.906977	1.63893	OG0006324	0.0424036	1	Zm00001eb045990
OG0016312	86.547	-0.248128	0.233018	0.0726125	0.228617	1.93725	OG0016312	0.640891	0	Zm00001eb046020
OG0006325	283.198	0.22512	0.125904	0.0336773	0.143664	2.45209	OG0006325	0.842652	0	Zm00001eb046040
OG0000397	317.754	0.0956194	0.122903	0.363073	0.5899	2.50209	OG0000397	0.229222	0	Zm00001eb046100
OG0009954	194.96	-0.339217	0.13875	0.0033946	0.0361353	2.28995	OG0009954	1.44207	0	Zm00001eb046110
OG0016315	44.9586	0.0194278	0.16695	0.853827	0.92546	1.65281	OG0016315	0.0336425	2	Zm00001eb046120
OG0016317	32.7609	-0.116723	0.243694	0.116474	0.301509	1.51536	OG0016317	0.5207	0	Zm00001eb046130
OG0001645	132.667	-0.189326	0.140361	0.0914323	0.261627	2.12276	OG0001645	0.582318	0	Zm00001eb046160
OG0009958	71.6882	-0.0325233	0.163864	0.754789	0.870073	1.85545	OG0009958	0.0604444	0	Zm00001eb046220
OG0009958.1	81.8168	-0.169733	0.17881	0.163622	0.370179	1.91284	OG0009958.1	0.431588	0	Zm00001eb046220
OG0016323	74.9145	-0.491731	0.316521	0.00965684	0.0677356	1.87457	OG0016323	1.16918	0	Zm00001eb046300
OG0016322	75.3609	-0.185576	0.154552	0.11103	0.293117	1.87715	OG0016322	0.532959	0	Zm00001eb046310
OG0009963	181.79	0.702141	0.230315	0.000164931	0.00540698	2.25957	OG0009963	2.26705	1	Zm00001eb046340
OG0009961	217.097	0.179458	0.126409	0.0847065	0.25158	2.33665	OG0009961	0.599324	0	Zm00001eb046370
OG0016320	105.853	-0.332681	0.136396	0.00377037	0.0386267	2.0247	OG0016320	1.41311	0	Zm00001eb046420
OG0009960	76.934	0.115751	0.13368	0.280594	0.508747	1.88612	OG0009960	0.293498	1	Zm00001eb046430
OG0016319	127.158	-0.0575902	0.155434	0.637621	0.794085	2.10434	OG0016319	0.100133	1	Zm00001eb046440
OG0016327	206.491	-0.129841	0.160421	0.258979	0.486411	2.3149	OG0016327	0.312997	1	Zm00001eb046510
OG0016331	72.5803	-0.0797387	0.189824	0.437378	0.650985	1.86082	OG0016331	0.186429	0	Zm00001eb046590
OG0016333	49.3363	-0.169453	0.194212	0.169488	0.377874	1.69317	OG0016333	0.422652	0	Zm00001eb046610
OG0009965	223.211	-0.346641	0.15155	0.00525137	0.0479582	2.34872	OG0009965	1.31914	0	Zm00001eb046650
OG0000344	21.8465	-0.11331	0.252062	0.0537302	NA	1.33938	OG0000344	NA	0	Zm00001eb046660
OG0016339	265.056	-0.677449	0.238193	0.000333429	0.00835292	2.42334	OG0016339	2.07816	0	Zm00001eb046740
OG0016340	61.9801	-0.135877	0.167821	0.249454	0.474723	1.79225	OG0016340	0.323559	2	Zm00001eb046750
OG0000583.4	33.8002	-0.0444014	0.197231	0.576762	0.756111	1.52892	OG0000583.4	0.121414	0	Zm00001eb046780
OG0016341	234.671	-0.0393062	0.119291	0.693266	0.831279	2.37046	OG0016341	0.0802533	0	Zm00001eb046790
OG0006332	118.035	0.264008	0.164862	0.0345696	0.145874	2.07201	OG0006332	0.836021	0	Zm00001eb046840
OG0016343	67.0437	-0.0313012	0.185824	0.652811	0.804777	1.82636	OG0016343	0.0943245	0	Zm00001eb046850
OG0004072	65.2355	-0.202689	0.180332	0.106868	0.286919	1.81448	OG0004072	0.542241	0	Zm00001eb046860
OG0009967	36.7648	-0.0688714	0.20544	0.441071	0.653725	1.56543	OG0009967	0.184605	1	Zm00001eb046900
OG0004409	23.96	0.0428102	0.206362	0.802936	NA	1.37949	OG0004409	NA	0	Zm00001eb046950
OG0000315	41.6927	-0.0204721	0.182068	0.825524	0.909875	1.62006	OG0000315	0.0410184	1	Zm00001eb046960
OG0016346	156.707	-0.205202	0.163177	0.0924277	0.26354	2.19509	OG0016346	0.579153	1	Zm00001eb046980
OG0009970	42.5192	-0.112689	0.187324	0.324807	0.553498	1.62858	OG0009970	0.256884	2	Zm00001eb047060
OG0016352	2268.51	0.25988	0.218236	0.0608765	0.205796	3.35574	OG0016352	0.686563	1	Zm00001eb047070
OG0006334	138.857	-0.198688	0.130578	0.0646752	0.21422	2.14257	OG0006334	0.66914	0	Zm00001eb047110
OG0006336	1096.08	-0.302288	0.117576	0.00313403	0.0345315	3.03984	OG0006336	1.46178	0	Zm00001eb047140
OG0000781	100.071	-0.106275	0.147445	0.3444	0.572436	2.00031	OG0000781	0.242273	0	Zm00001eb047150
OG0016356	488.761	0.561955	0.184013	0.000237135	0.0069176	2.6891	OG0016356	2.16004	0	Zm00001eb047170
OG0009971	86.5744	-0.236668	0.267887	0.0781856	0.239178	1.93739	OG0009971	0.62128	0	Zm00001eb047200
OG0002554	108.417	-0.305119	0.206154	0.0300433	0.135009	2.0351	OG0002554	0.869639	0	Zm00001eb047240
OG0016358	141.37	-0.216414	0.179642	0.0956517	0.269001	2.15036	OG0016358	0.570246	2	Zm00001eb047260
OG0016359	92.0958	-0.0801852	0.147388	0.468084	0.676063	1.96424	OG0016359	0.170013	2	Zm00001eb047270
OG0001648	185.492	-0.301269	0.163143	0.0180265	0.0988607	2.26832	OG0001648	1.00498	1	Zm00001eb047310
OG0016363	34.1632	0.275732	0.30116	0.0564166	0.195865	1.53356	OG0016363	0.708043	0	Zm00001eb047360
OG0009972	126.061	0.26904	0.267501	0.0631558	0.211169	2.10058	OG0009972	0.675371	1	Zm00001eb047400
OG0009972.2	124.903	0.125756	0.206995	0.272325	0.500019	2.09657	OG0009972.2	0.301014	1	Zm00001eb047410
OG0016364	47.9875	0.05246	0.185193	0.61251	0.777295	1.68113	OG0016364	0.109414	1	Zm00001eb047420
OG0009974	39.1136	0.0424883	0.186533	0.674804	0.820358	1.59233	OG0009974	0.0859968	0	Zm00001eb047450
OG0009979	173.116	0.0576703	0.110567	0.544915	0.732566	2.23834	OG0009979	0.135154	0	Zm00001eb047500
OG0009980	71.6819	-0.108847	0.234722	0.172375	0.381107	1.85541	OG0009980	0.418953	2	Zm00001eb047510
OG0002555	114.676	-0.257995	0.216299	0.0616156	0.207277	2.05947	OG0002555	0.683448	0	Zm00001eb047520
OG0013823	61.4079	0.127848	0.158942	0.273002	0.500654	1.78822	OG0013823	0.300462	0	Zm00001eb047560
OG0016370	64.6913	-0.156025	0.19418	0.198565	0.414626	1.81085	OG0016370	0.382343	0	Zm00001eb047580
OG0009982	329.681	-0.111026	0.0833674	0.151034	0.353491	2.51809	OG0009982	0.451622	0	Zm00001eb047610
OG0006344	33.1507	-0.137576	0.243182	0.151691	0.354425	1.52049	OG0006344	0.450475	0	Zm00001eb047660
OG0006344.1	27.185	-0.145053	0.254988	0.122169	0.311739	1.43433	OG0006344.1	0.506209	0	Zm00001eb047660
OG0016374	52.0637	-0.0592422	0.183901	0.566767	0.749709	1.71654	OG0016374	0.125107	0	Zm00001eb047670
OG0001649	147.882	-0.307965	0.220358	0.0341839	0.144938	2.16992	OG0001649	0.838819	0	Zm00001eb047740
OG0001650	101.154	-0.248035	0.246442	0.0764239	0.23599	2.00498	OG0001650	0.627106	1	Zm00001eb047760
OG0016377	40.0614	-0.0349761	0.202591	0.650715	0.803379	1.60273	OG0016377	0.0950798	0	Zm00001eb047770
OG0001086	51.2746	-0.420957	0.233437	0.00924105	0.0660987	1.7099	OG0001086	1.17981	0	Zm00001eb047810
OG0006346	42.3978	0.0587475	0.168176	0.592713	0.766297	1.62734	OG0006346	0.115603	1	Zm00001eb047820
OG0016382	70.1099	-0.0663658	0.168312	0.547219	0.734801	1.84578	OG0016382	0.13383	0	Zm00001eb047890
OG0009991	114.646	-0.624844	0.220234	0.000413486	0.00958467	2.05936	OG0009991	2.01842	0	Zm00001eb047920
OG0016386	66.5067	0.193729	0.263814	0.106635	0.28677	1.82287	OG0016386	0.542466	2	Zm00001eb047940
OG0006348	38.7747	-0.125454	0.236269	0.19581	0.411558	1.58855	OG0006348	0.385569	0	Zm00001eb047970
OG0004079	343.825	0.633797	0.193066	8.60386e-05	0.0036994	2.53634	OG0004079	2.43187	1	Zm00001eb047980
OG0016385	132.124	-0.125825	0.182067	0.28311	0.511567	2.12098	OG0016385	0.291098	0	Zm00001eb047990
OG0016387	308.875	-0.0471976	0.111372	0.632918	0.791076	2.48978	OG0016387	0.101782	1	Zm00001eb048000
OG0002558	65.391	-0.408661	0.261694	0.0152369	0.0888219	1.81552	OG0002558	1.05148	0	Zm00001eb048090
OG0006350	44.9664	0.000735916	0.169653	0.99679	0.998521	1.65289	OG0006350	0.000642734	0	Zm00001eb048120
OG0006352	40.227	0.0262071	0.194315	0.772954	0.880589	1.60452	OG0006352	0.0552268	1	Zm00001eb048150
OG0016390	177.783	-0.360464	0.156452	0.00467464	0.0443897	2.24989	OG0016390	1.35272	0	Zm00001eb048160
OG0004082	139.827	-0.391315	0.237641	0.0136435	0.0832704	2.14559	OG0004082	1.07951	0	Zm00001eb048210
OG0016393	656.408	-0.415746	0.115567	7.50148e-05	0.0033535	2.81717	OG0016393	2.4745	0	Zm00001eb048220
OG0009997	104.844	-0.127439	0.183859	0.27608	0.504157	2.02054	OG0009997	0.297434	0	Zm00001eb048230
OG0009999	222.851	-0.283651	0.128854	0.00934506	0.0666695	2.34801	OG0009999	1.17607	0	Zm00001eb048270
OG0002559	99.5016	-0.236183	0.197482	0.0767887	0.236881	1.99783	OG0002559	0.62547	0	Zm00001eb048280
OG0016394	67.3885	0.0619744	0.146665	0.577395	0.756581	1.82859	OG0016394	0.121145	0	Zm00001eb048290
OG0016396	44.7023	0.275761	0.247281	0.0548318	0.192941	1.65033	OG0016396	0.714575	1	Zm00001eb048310
OG0001652	30.2639	0.0803385	0.183119	0.465486	0.673668	1.48093	OG0001652	0.171554	0	Zm00001eb048340
OG0010001	40.4338	-0.301493	0.41261	0.0274038	0.127221	1.60674	OG0010001	0.895442	1	Zm00001eb048370
OG0010002	134.336	0.166119	0.178952	0.176056	0.385821	2.12819	OG0010002	0.413615	0	Zm00001eb048390
OG0016398	35.0546	-0.549051	0.497105	0.00969599	0.0679756	1.54475	OG0016398	1.16765	0	Zm00001eb048410
OG0016399	141.911	-0.190521	0.162076	0.115085	0.29905	2.15202	OG0016399	0.524257	0	Zm00001eb048420
OG0001350.5	23.0139	0.205467	0.355191	0.0326735	NA	1.36199	OG0001350.5	NA	0	Zm00001eb048460
OG0010003	26.8159	-0.0442357	0.20564	0.538334	0.727792	1.42839	OG0010003	0.137993	0	Zm00001eb048540
OG0001296	182.616	-0.0606973	0.13008	0.559967	0.743792	2.26154	OG0001296	0.128548	0	Zm00001eb048550
OG0010004	437.367	-0.10927	0.125909	0.295545	0.524199	2.64085	OG0010004	0.280504	0	Zm00001eb048600
OG0000782	408.664	0.00426208	0.113306	0.992532	0.996804	2.61137	OG0000782	0.00139036	0	Zm00001eb048660
OG0016410	74.8196	-0.0638892	0.174998	0.556335	0.740973	1.87402	OG0016410	0.130198	0	Zm00001eb048680
OG0023695	87.9507	0.0970286	0.215375	0.32041	0.54972	1.94424	OG0023695	0.259859	1	Zm00001eb048710
OG0000783	55.1041	0.0578358	0.214968	0.417547	0.636537	1.74118	OG0000783	0.196177	0	Zm00001eb048730
OG0016196	178.493	-0.112387	0.199442	0.308469	0.537361	2.25162	OG0016196	0.269734	0	Zm00001eb048790
OG0016195	142.125	0.102378	0.130977	0.333692	0.562301	2.15267	OG0016195	0.250031	1	Zm00001eb048800
OG0016193	223.389	0.10366	0.135458	0.336282	0.56488	2.34906	OG0016193	0.248044	0	Zm00001eb048810
OG0006293	209.953	-0.127591	0.11982	0.206088	0.423969	2.32212	OG0006293	0.372666	0	Zm00001eb048820
OG0009899	215.309	-0.454808	1.05991	0.0101521	0.0699145	2.33306	OG0009899	1.15543	2	Zm00001eb048870
OG0016190	22.4173	-0.1548	0.281256	0.0407402	NA	1.35058	OG0016190	NA	1	Zm00001eb048930
OG0016187	36.8404	0.0875713	0.226315	0.252676	0.478095	1.56632	OG0016187	0.320486	0	Zm00001eb048960
OG0016185	35.54	0.00695389	0.188947	0.936945	0.970356	1.55072	OG0016185	0.013069	1	Zm00001eb049040
OG0009895	55.7027	-0.334355	0.209914	0.0223746	0.113388	1.74588	OG0009895	0.945432	0	Zm00001eb049080
OG0016183	99.13	0.0125366	0.203709	0.859804	0.928546	1.9962	OG0016183	0.0321963	0	Zm00001eb049100
OG0009890	70.8927	-0.226124	0.197072	0.0861911	0.253488	1.8506	OG0009890	0.596042	0	Zm00001eb049140
OG0016178	24.0336	0.0119815	0.187461	0.906092	NA	1.38082	OG0016178	NA	1	Zm00001eb049150
OG0016176	131.22	-0.0555896	0.109264	0.556412	0.741004	2.118	OG0016176	0.13018	0	Zm00001eb049170
OG0016174	295.196	0.0252759	0.10925	0.791799	0.890635	2.47011	OG0016174	0.0503004	0	Zm00001eb049240
OG0006287.2	36.7831	0.323048	0.286232	0.0364643	0.149829	1.56565	OG0006287.2	0.824404	0	Zm00001eb049250
OG0001631	170.613	0.414284	0.156719	0.00144205	0.0213129	2.23201	OG0001631	1.67136	1	Zm00001eb049290
OG0016172	89.6138	-0.559224	0.307197	0.00514011	0.0474357	1.95238	OG0016172	1.32389	0	Zm00001eb049300
OG0009887	31.9974	0.114307	0.21651	0.274478	0.502232	1.50511	OG0009887	0.299096	0	Zm00001eb049310
OG0009887.1	29.2081	0.0705882	0.207732	0.440484	0.652996	1.4655	OG0009887.1	0.18509	0	Zm00001eb049310
OG0016171	57.5861	-0.0656772	0.184348	0.528665	0.721946	1.76032	OG0016171	0.141495	0	Zm00001eb049320
OG0002533	108.815	0.35232	0.244644	0.0242043	0.118432	2.03669	OG0002533	0.926529	0	Zm00001eb049330
OG0000321.10	31.2108	0.0589932	0.217157	0.383874	0.607745	1.4943	OG0000321.10	0.216279	0	Zm00001eb049490
OG0016170	344.004	0.468128	0.177241	0.00112652	0.0181841	2.53656	OG0016170	1.74031	1	Zm00001eb049570
OG0016168	38.4002	-0.326813	0.411266	0.0293215	0.132919	1.58433	OG0016168	0.876414	0	Zm00001eb049580
OG0016166	45.9869	-0.00220552	0.168662	0.980201	0.99167	1.66263	OG0016166	0.00363282	0	Zm00001eb049610
OG0003565	19.0315	0.014596	0.211763	0.773179	NA	1.27947	OG0003565	NA	0	Zm00001eb049620
OG0009885	34.6359	0.00143454	0.202647	0.984607	0.99341	1.53953	OG0009885	0.00287169	2	Zm00001eb049630
OG0009885.2	18.1015	0.119205	0.264971	0.113732	NA	1.25771	OG0009885.2	NA	2	Zm00001eb049640
OG0016165	36.6157	-0.36432	0.312331	0.028271	0.130015	1.56367	OG0016165	0.886008	0	Zm00001eb049650
OG0004042	69.0623	-0.102953	0.222537	0.2574	0.484194	1.83924	OG0004042	0.314981	0	Zm00001eb049660
OG0004042.1	93.9193	-0.0458466	0.196179	0.607191	0.774758	1.97275	OG0004042.1	0.110834	0	Zm00001eb049660
OG0004042.2	76.4774	-0.0608562	0.19913	0.510232	0.708632	1.88353	OG0004042.2	0.149579	0	Zm00001eb049660
OG0004042.3	66.765	0.00494752	0.195128	0.949219	0.97616	1.82455	OG0004042.3	0.0104792	0	Zm00001eb049660
OG0000774	145.513	0.612497	0.198679	0.000177166	0.0057263	2.1629	OG0000774	2.24213	1	Zm00001eb049720
OG0000774.2	196.192	0.704715	0.206027	4.81127e-05	0.00249986	2.29268	OG0000774.2	2.60208	1	Zm00001eb049720
OG0009883	39.1325	0.3202	0.334444	0.0434602	0.167573	1.59254	OG0009883	0.775796	0	Zm00001eb049780
OG0001629	206.778	-0.377264	0.177226	0.00643952	0.0530932	2.3155	OG0001629	1.27496	0	Zm00001eb049810
OG0000314	94.262	0.00925264	0.116381	0.927454	0.964802	1.97434	OG0000314	0.0155618	0	Zm00001eb049840
OG0016156	166.246	-0.0751707	0.125927	0.462666	0.671978	2.22075	OG0016156	0.172645	0	Zm00001eb049890
OG0001628	79.955	-0.0958531	0.152501	0.386161	0.609754	1.90285	OG0001628	0.214846	1	Zm00001eb049910
OG0016155	78.754	0.0642351	0.177635	0.555644	0.740339	1.89627	OG0016155	0.130569	1	Zm00001eb049920
OG0009878	121.026	-0.140767	0.140977	0.208955	0.427441	2.08288	OG0009878	0.369124	1	Zm00001eb049950
OG0016153	365.665	0.0517115	0.210198	0.496134	0.698066	2.56308	OG0016153	0.156104	2	Zm00001eb049960
OG0001626	42.0466	-0.179362	0.206827	0.155688	0.359374	1.62373	OG0001626	0.444453	0	Zm00001eb049980
OG0001626.1	47.2988	-0.169969	0.196371	0.170722	0.379243	1.67485	OG0001626.1	0.421082	0	Zm00001eb049980
OG0001916	37.9186	-0.0357019	0.198904	0.605623	0.774314	1.57885	OG0001916	0.111083	1	Zm00001eb050050
OG0009876	42.2351	0.371938	0.290188	0.0254316	0.121967	1.62567	OG0009876	0.913757	0	Zm00001eb050060
OG0009876.1	33.4508	0.130663	0.209636	0.252731	0.478132	1.52441	OG0009876.1	0.320452	0	Zm00001eb050060
OG0006285	159.65	0.116019	0.177175	0.322174	0.551288	2.20317	OG0006285	0.258621	2	Zm00001eb050070
OG0016149	46.6202	0.0718192	0.166193	0.520106	0.715905	1.66857	OG0016149	0.145144	0	Zm00001eb050100
OG0004040	151.952	-0.0643859	0.150219	0.5343	0.725534	2.18171	OG0004040	0.139342	0	Zm00001eb050140
OG0016099	272.972	0.0355413	0.171119	0.85731	0.92699	2.43612	OG0016099	0.0329248	1	Zm00001eb050280
OG0001076	171.7	0.125003	0.147553	0.264237	0.49152	2.23477	OG0001076	0.308459	1	Zm00001eb050290
OG0016100	107.876	0.224548	0.130064	0.0387562	0.155488	2.03292	OG0016100	0.808303	0	Zm00001eb050310
OG0016102	344.936	-0.102573	0.090728	0.223651	0.445135	2.53774	OG0016102	0.351508	0	Zm00001eb050340
OG0009856	68.7544	0.344212	0.236469	0.0259747	0.123523	1.8373	OG0009856	0.908251	2	Zm00001eb050410
OG0009857	90.58	0.0666566	0.168532	0.550625	0.737305	1.95703	OG0009857	0.132353	0	Zm00001eb050460
OG0016108	58.5929	-0.188133	0.196039	0.137785	0.333361	1.76785	OG0016108	0.477085	0	Zm00001eb050510
OG0016109	224.569	0.0911599	0.134647	0.391065	0.613887	2.35135	OG0016109	0.211912	1	Zm00001eb050610
OG0016110	98.9602	-0.0229662	0.169901	0.825732	0.909997	1.99546	OG0016110	0.0409599	1	Zm00001eb050630
OG0016111	183.158	0.0557641	0.166081	0.606355	0.774625	2.26283	OG0016111	0.110908	0	Zm00001eb050660
OG0016113	126.967	0.0657427	0.130529	0.548884	0.736176	2.10369	OG0016113	0.133018	1	Zm00001eb050680
OG0016114	46.895	0.0960299	0.205065	0.348725	0.576353	1.67113	OG0016114	0.239312	0	Zm00001eb050700
OG0004033	148.376	0.0464282	0.108871	0.624512	0.786038	2.17136	OG0004033	0.104556	0	Zm00001eb050760
OG0004036	128.82	-0.0125058	0.134512	0.908031	0.953935	2.10998	OG0004036	0.0204813	1	Zm00001eb050840
OG0009864	320.683	-0.157784	0.183083	0.193854	0.408819	2.50608	OG0009864	0.388469	0	Zm00001eb050850
OG0004035	527.069	-0.00859316	0.0922991	0.921908	0.961357	2.72187	OG0004035	0.0171153	0	Zm00001eb050870
OG0000390	184.19	0.251104	0.183032	0.0534467	0.190305	2.26527	OG0000390	0.720551	1	Zm00001eb050880
OG0016116	40.504	-0.0388504	0.175015	0.708387	0.841061	1.6075	OG0016116	0.0751726	0	Zm00001eb050910
OG0009865	51.3659	-0.213964	0.308948	0.0658995	0.216521	1.71068	OG0009865	0.6645	1	Zm00001eb050930
OG0016118	37.8949	0.0548969	0.202534	0.543216	0.731066	1.57858	OG0016118	0.136043	1	Zm00001eb050970
OG0016120	33.0326	-0.0753014	0.19087	0.471011	0.67881	1.51894	OG0016120	0.168252	0	Zm00001eb050990
OG0004037	41.8667	-0.0398312	0.193747	0.582569	0.759962	1.62187	OG0004037	0.119208	0	Zm00001eb051020
OG0004037.3	14.4736	-0.0850259	0.226815	0.218346	NA	1.16058	OG0004037.3	NA	0	Zm00001eb051020
OG0006271	104.926	0.0127785	0.160769	0.926086	0.964034	2.02088	OG0006271	0.0159075	0	Zm00001eb051060
OG0004009	91.2773	0.0266778	0.150859	0.810828	0.901145	1.96036	OG0004009	0.0452053	1	Zm00001eb051070
OG0001077	172.778	-0.125929	0.12235	0.218034	0.437893	2.23749	OG0001077	0.358632	0	Zm00001eb051080
OG0009866	93.8575	-0.107934	0.154629	0.340473	0.568816	1.97247	OG0009866	0.245028	0	Zm00001eb051090
OG0016125	52.3407	0.0975831	0.171917	0.395928	0.617947	1.71884	OG0016125	0.209049	1	Zm00001eb051110
OG0004038	54.414	-0.350585	0.21496	0.016939	0.0951661	1.73571	OG0004038	1.02152	0	Zm00001eb051120
OG0006272	304.781	-0.0115891	0.140511	0.948208	0.975995	2.48399	OG0006272	0.0105525	0	Zm00001eb051130
OG0006192	76.1361	-0.220087	0.174614	0.0816587	0.245815	1.88159	OG0006192	0.609391	0	Zm00001eb051140
OG0016126	153.735	-0.114157	0.179551	0.328815	0.557206	2.18677	OG0016126	0.253984	1	Zm00001eb051160
OG0006274	337.418	-0.0996083	0.118698	0.318562	0.547807	2.52817	OG0006274	0.261372	0	Zm00001eb051170
OG0008109	25.9003	-0.0809582	0.221808	0.346289	0.574169	1.4133	OG0008109	0.24096	0	Zm00001eb051190
OG0016129	280.823	0.157978	0.108004	0.0936102	0.265756	2.44843	OG0016129	0.575516	1	Zm00001eb051220
OG0021949	179.663	0.0747866	0.118766	0.453288	0.664201	2.25446	OG0021949	0.1777	0	Zm00001eb051300
OG0016134	33.7312	-0.324522	0.328581	0.0354368	0.147506	1.52803	OG0016134	0.83119	0	Zm00001eb051400
OG0016135	71.2405	0.102386	0.15004	0.358448	0.585673	1.85273	OG0016135	0.232345	0	Zm00001eb051410
OG0016136	84.5974	-0.270636	0.188114	0.042945	0.166098	1.92736	OG0016136	0.779635	1	Zm00001eb051470
OG0006281	45.2675	-0.400344	0.270192	0.0166472	0.0942888	1.65579	OG0006281	1.02554	0	Zm00001eb051480
OG0016137	28.9451	-0.0879835	0.19316	0.413453	0.632819	1.46158	OG0016137	0.198721	0	Zm00001eb051490
OG0016138	80.6878	-0.0660859	0.155022	0.549426	0.736607	1.90681	OG0016138	0.132764	1	Zm00001eb051510
OG0001079	38.8268	-0.199272	0.225259	0.124327	0.315144	1.58913	OG0001079	0.501491	1	Zm00001eb051580
OG0016140	129.065	0.130452	0.13795	0.23355	0.456848	2.11081	OG0016140	0.340228	0	Zm00001eb051600
OG0006283	52.5079	0.0693843	0.15735	0.539799	0.728748	1.72022	OG0006283	0.137423	0	Zm00001eb051610
OG0016141	402.249	-0.2668	0.1667	0.0392522	0.156548	2.6045	OG0016141	0.805354	1	Zm00001eb051620
OG0016145	731.479	0.267311	0.0907421	0.00132136	0.0201036	2.8642	OG0016145	1.69673	1	Zm00001eb051800
OG0001625.30	40.4003	-0.0632164	0.209764	0.428378	0.644565	1.60638	OG0001625.30	0.190734	0	Zm00001eb051810
OG0006249	321.747	-0.166729	0.123853	0.106979	0.287077	2.50751	OG0006249	0.542002	0	Zm00001eb051830
OG0002520	115.175	0.106916	0.154907	0.350119	0.577686	2.06136	OG0002520	0.238308	0	Zm00001eb051840
OG0009824	1165.85	-0.180664	0.115609	0.0694812	0.223635	3.06664	OG0009824	0.650459	0	Zm00001eb051870
OG0001617	535.51	-0.172177	0.119894	0.0918309	0.262437	2.72877	OG0001617	0.580976	1	Zm00001eb051900
OG0004018	27.9319	0.273342	0.379806	0.0379753	0.153775	1.4461	OG0004018	0.813115	0	Zm00001eb051950
OG0016037	66.0635	0.496373	0.285965	0.00682148	0.0548222	1.81996	OG0016037	1.26104	0	Zm00001eb051980
OG0016038	91.2936	0.00860725	0.107429	0.926632	0.964393	1.96044	OG0016038	0.0157458	0	Zm00001eb051990
OG0007144	119.312	0.0370826	0.215859	0.492991	0.695879	2.07668	OG0007144	0.157466	0	Zm00001eb052030
OG0006250	32.7353	-0.126484	0.220183	0.243577	0.468082	1.51502	OG0006250	0.329678	0	Zm00001eb052070
OG0016044	214.023	-0.296815	0.229979	0.0416879	0.162699	2.33046	OG0016044	0.788616	0	Zm00001eb052080
OG0006251	77.9702	0.208737	0.170617	0.0909052	0.260983	1.89193	OG0006251	0.583388	0	Zm00001eb052100
OG0016048	61.1507	0.102536	0.166643	0.373605	0.598978	1.7864	OG0016048	0.222589	0	Zm00001eb052130
OG0009831	32.4904	-0.212236	0.268294	0.0967685	0.270986	1.51176	OG0009831	0.567053	0	Zm00001eb052150
OG0006252	72.5379	-0.761933	0.292654	0.000510634	0.0110309	1.86057	OG0006252	1.95739	1	Zm00001eb052200
OG0004021	42.3198	0.10125	0.166271	0.383572	0.607601	1.62654	OG0004021	0.216382	0	Zm00001eb052220
OG0016050	41.5838	0.676887	0.411999	0.00506978	0.046944	1.61892	OG0016050	1.32842	1	Zm00001eb052270
OG0001952.4	21.4551	0.0539125	0.20541	0.672102	NA	1.33153	OG0001952.4	NA	0	Zm00001eb052280
OG0016051	259.001	0.0368235	0.119045	0.709813	0.842342	2.4133	OG0016051	0.0745117	0	Zm00001eb052290
OG0006254	325.614	1.05944	0.481968	0.000944803	0.0163224	2.5127	OG0006254	1.78721	0	Zm00001eb052440
OG0006259	74.3883	-0.188029	0.153797	0.109323	0.290666	1.8715	OG0006259	0.536605	0	Zm00001eb052510
OG0016063	52.7817	-0.0587859	0.196633	0.543756	0.731508	1.72248	OG0016063	0.135781	1	Zm00001eb052520
OG0009842	33.4877	-0.461009	0.506624	0.0152973	0.0890232	1.52488	OG0009842	1.0505	1	Zm00001eb052530
OG0016064	388.743	0.389431	0.2347	0.0147279	0.086931	2.58966	OG0016064	1.06083	2	Zm00001eb052540
OG0016069	114.199	-0.154729	0.144896	0.169155	0.377628	2.05766	OG0016069	0.422935	0	Zm00001eb052630
OG0016070	62.1328	-0.175502	0.199322	0.160372	0.366067	1.79332	OG0016070	0.436439	0	Zm00001eb052640
OG0001620	745.374	0.963998	0.191011	3.51207e-08	2.33002e-05	2.87237	OG0001620	4.63264	0	Zm00001eb052750
OG0000311	16.516	0.00535743	0.210914	0.968467	NA	1.21791	OG0000311	NA	0	Zm00001eb052790
OG0016082	79.3405	0.101259	0.158751	0.379159	0.604241	1.89949	OG0016082	0.21879	1	Zm00001eb052810
OG0009850	65.7006	-0.0673998	0.158118	0.541848	0.730011	1.81757	OG0009850	0.136671	1	Zm00001eb052850
OG0004466	21.925	-0.0313146	0.208413	0.584559	NA	1.34094	OG0004466	NA	0	Zm00001eb052890
OG0016086	125.48	-0.26122	0.177703	0.0464915	0.174854	2.09858	OG0016086	0.757326	1	Zm00001eb052940
OG0006265	309.164	-0.477619	0.248679	0.00574064	0.0499999	2.49019	OG0006265	1.30103	2	Zm00001eb052950
OG0006266	56.1533	-0.18559	0.169809	0.126648	0.318854	1.74938	OG0006266	0.496408	0	Zm00001eb052960
OG0016088	61.9602	0.06492	0.146812	0.551723	0.737918	1.79211	OG0016088	0.131992	0	Zm00001eb052970
OG0016092	134.265	-0.0942751	0.137916	0.383722	0.607601	2.12796	OG0016092	0.216382	1	Zm00001eb053010
OG0009823	168.95	-0.253625	0.159748	0.0407499	0.160493	2.22776	OG0009823	0.794543	1	Zm00001eb053020
OG0016033	149.821	0.0967859	0.204871	0.353029	0.580332	2.17557	OG0016033	0.236323	1	Zm00001eb053090
OG0006247	36.7374	0.0460145	0.204556	0.586393	0.762788	1.56511	OG0006247	0.117596	0	Zm00001eb053160
OG0016030	57.5603	-0.0706405	0.15185	0.524271	0.719208	1.76012	OG0016030	0.143145	0	Zm00001eb053170
OG0006246	43.072	-0.116301	0.194422	0.307064	0.536135	1.6342	OG0006246	0.270726	1	Zm00001eb053190
OG0002518	63.9828	-0.485145	0.333704	0.0103007	0.0705274	1.80606	OG0002518	1.15164	1	Zm00001eb053230
OG0016027	154.697	0.0016044	0.12177	0.99319	0.997062	2.18948	OG0016027	0.00127797	0	Zm00001eb053280
OG0016028	410.244	0.294148	0.228494	0.0413369	0.161735	2.61304	OG0016028	0.791195	1	Zm00001eb053320
OG0001075	75.6957	-0.34974	0.238545	0.021421	0.110265	1.87907	OG0001075	0.957562	1	Zm00001eb053340
OG0016023	38.6729	-0.139631	0.20521	0.231769	0.455044	1.58741	OG0016023	0.341947	0	Zm00001eb053390
OG0001615	98.9648	-0.00213752	0.138037	0.9783	0.990894	1.99548	OG0001615	0.00397277	1	Zm00001eb053410
OG0016021	148.897	-0.161823	0.171735	0.170869	0.379243	2.17289	OG0016021	0.421082	1	Zm00001eb053420
OG0016020	93.6998	-0.268421	0.397387	0.0354257	0.147506	1.97174	OG0016020	0.83119	1	Zm00001eb053440
OG0004013	43.079	-0.201097	0.280202	0.0853036	0.252159	1.63427	OG0004013	0.598326	1	Zm00001eb053460
OG0002503	53.3587	-0.09221	0.212529	0.330739	0.559004	1.7272	OG0002503	0.252585	1	Zm00001eb053480
OG0000755	74.1866	-0.124513	0.157714	0.273748	0.501429	1.87033	OG0000755	0.299791	0	Zm00001eb053490
OG0000755.1	63.6145	-0.160972	0.165631	0.174682	0.383976	1.80356	OG0000755.1	0.415696	0	Zm00001eb053490
OG0016016	119.26	-0.135562	0.15301	0.225075	0.446936	2.0765	OG0016016	0.349755	1	Zm00001eb053520
OG0016015	71.8172	0.146783	0.20593	0.22138	0.442053	1.85623	OG0016015	0.354526	0	Zm00001eb053530
OG0004198.4	37.826	-0.0876973	0.229638	0.144965	0.34502	1.57779	OG0004198.4	0.462156	0	Zm00001eb053560
OG0016012	109.39	-0.19552	0.190597	0.121469	0.310759	2.03898	OG0016012	0.507576	2	Zm00001eb053570
OG0016011	251.492	-0.163338	0.204718	0.175581	0.385095	2.40052	OG0016011	0.414432	0	Zm00001eb053580
OG0016008	485.714	0.271224	0.191216	0.0445692	0.169898	2.68638	OG0016008	0.769811	0	Zm00001eb053630
OG0006241	100.967	-0.039213	0.136069	0.726922	0.85299	2.00418	OG0006241	0.069056	1	Zm00001eb053650
OG0016007	63.2757	-0.454045	0.199538	0.00324538	0.0352973	1.80124	OG0016007	1.45226	1	Zm00001eb053680
OG0016006	24.7769	-0.0405208	0.214116	0.472626	0.679999	1.39405	OG0016006	0.167492	0	Zm00001eb053700
OG0016005	78.3693	-0.00113872	0.166411	0.996876	0.998521	1.89415	OG0016005	0.000642734	0	Zm00001eb053710
OG0016003	133.337	-0.295262	0.18518	0.0289458	0.131884	2.12495	OG0016003	0.879807	0	Zm00001eb053740
OG0001074	41.1114	-0.425001	0.306612	0.0156422	0.0904144	1.61396	OG0001074	1.04376	0	Zm00001eb053770
OG0015998	128.968	0.0893732	0.193898	0.443194	0.655838	2.11048	OG0015998	0.183203	0	Zm00001eb053780
OG0015996	311.083	-0.185825	0.129521	0.0826717	0.247673	2.49288	OG0015996	0.606121	0	Zm00001eb053800
OG0004011	45.9958	-0.372197	0.197254	0.0108424	0.072576	1.66272	OG0004011	1.13921	0	Zm00001eb053810
OG0002517	360.871	-0.279442	0.166213	0.0280315	0.129085	2.55735	OG0002517	0.889123	0	Zm00001eb053830
OG0002516	126.59	0.0413983	0.125075	0.695775	0.832967	2.1024	OG0002516	0.0793724	1	Zm00001eb053870
OG0009814	75.3796	-0.144321	0.149436	0.205119	0.422923	1.87725	OG0009814	0.373738	0	Zm00001eb053880
OG0001239	49.1145	-0.458053	0.350261	0.0148244	0.0874165	1.69121	OG0001239	1.05841	0	Zm00001eb053930
OG0015991	171.008	0.511949	0.221273	0.00238145	0.0292248	2.23302	OG0015991	1.53425	0	Zm00001eb053960
OG0015989	36.7473	0.0700967	0.168581	0.530477	0.723205	1.56523	OG0015989	0.140739	2	Zm00001eb054010
OG0015988	35.5013	0.0413416	0.169103	0.703388	0.837574	1.55024	OG0015988	0.0769766	0	Zm00001eb054020
OG0015986	1769.17	0.00719835	0.133562	0.940182	0.972156	3.24777	OG0015986	0.012264	1	Zm00001eb054040
OG0015985	928.883	0.08522	0.140141	0.435899	0.649977	2.96796	OG0015985	0.187102	2	Zm00001eb054050
OG0015983	123.734	-0.0966213	0.177147	0.389902	0.612846	2.09249	OG0015983	0.212649	0	Zm00001eb054060
OG0015982	179.904	-0.315291	0.129649	0.00405429	0.0404811	2.25504	OG0015982	1.39275	0	Zm00001eb054090
OG0009810	254.951	-0.487235	0.219499	0.00315039	0.0346467	2.40646	OG0009810	1.46034	0	Zm00001eb054100
OG0016846	47.3991	-0.0486768	0.167972	0.665507	0.813798	1.67577	OG0016846	0.0894835	0	Zm00001eb054120
OG0015978	47.2918	-0.258935	0.243315	0.0679376	0.220822	1.67479	OG0015978	0.655958	0	Zm00001eb054140
OG0006238	192.33	0.180704	0.171218	0.138083	0.333907	2.28405	OG0006238	0.476374	0	Zm00001eb054160
OG0009808	112.706	-0.0146841	0.132132	0.888617	0.942971	2.05195	OG0009808	0.0255015	0	Zm00001eb054190
OG0004010	98.7382	-0.566404	0.171821	0.000117976	0.0043621	1.99449	OG0004010	2.3603	0	Zm00001eb054200
OG0023691	213.252	0.12811	0.132942	0.230504	0.453421	2.32889	OG0023691	0.343498	0	Zm00001eb054210
OG0015975	39.5378	0.0464824	0.16752	0.670134	0.816917	1.59701	OG0015975	0.0878219	0	Zm00001eb054220
OG0015973	441.503	1.00037	0.245299	2.48091e-06	0.000383816	2.64493	OG0015973	3.41588	2	Zm00001eb054230
OG0006235	45.093	-0.00529157	0.172004	0.946715	0.975771	1.65411	OG0006235	0.0106521	0	Zm00001eb054240
OG0009807	106.451	0.135906	0.160365	0.245686	0.470533	2.02715	OG0009807	0.32741	0	Zm00001eb054250
OG0009806	160.851	-0.116287	0.145023	0.302859	0.531354	2.20642	OG0009806	0.274616	0	Zm00001eb054260
OG0001613	148.42	-0.0555005	0.111465	0.552654	0.738592	2.17149	OG0001613	0.131595	0	Zm00001eb054290
OG0015971	62.6395	0.0274907	0.148797	0.804036	0.897437	1.79685	OG0015971	0.0469963	0	Zm00001eb054370
OG0015967	279.93	-0.273362	0.116821	0.00647306	0.0532741	2.44705	OG0015967	1.27348	0	Zm00001eb054410
OG0015965	266.409	0.0457547	0.122833	0.666545	0.814271	2.42555	OG0015965	0.0892308	0	Zm00001eb054460
OG0004008	70.0698	-0.17671	0.200853	0.162047	0.368494	1.84553	OG0004008	0.43357	1	Zm00001eb054470
OG0015963	144.371	-0.15001	0.139106	0.172222	0.380936	2.15948	OG0015963	0.419147	0	Zm00001eb054500
OG0015961	167.885	-0.0949832	0.127797	0.356289	0.5836	2.22501	OG0015961	0.233885	1	Zm00001eb054520
OG0000767	71.1804	0.200175	0.158091	0.0932255	0.265321	1.85236	OG0000767	0.576229	1	Zm00001eb054650
OG0004006	797.848	0.102738	0.153667	0.348174	0.575926	2.90192	OG0004006	0.239634	2	Zm00001eb054680
OG0004006.1	620.468	0.213642	0.203702	0.0998708	0.276406	2.79272	OG0004006.1	0.558452	2	Zm00001eb054680
OG0009802	105.005	0.134616	0.126998	0.199487	0.416171	2.02121	OG0009802	0.380728	0	Zm00001eb054690
OG0009801	26.2704	-0.00150908	0.200832	0.980763	0.991916	1.41947	OG0009801	0.00352518	1	Zm00001eb054710
OG0015950	471.476	-0.0790694	0.0906656	0.337433	0.565909	2.67346	OG0015950	0.247254	0	Zm00001eb054830
OG0006231	78.6638	-0.0414671	0.159124	0.701614	0.836336	1.89577	OG0006231	0.0776191	0	Zm00001eb054840
OG0015951	42.5338	-0.0500824	0.169397	0.642726	0.797916	1.62873	OG0015951	0.0980426	0	Zm00001eb054880
OG0009796	377.055	0.593825	0.134698	1.22009e-06	0.000236611	2.5764	OG0009796	3.62597	1	Zm00001eb054910
OG0000884	98.5962	-0.329518	0.358892	0.0377522	0.153246	1.99386	OG0000884	0.814611	0	Zm00001eb054940
OG0009795	78.5469	0.0451897	0.152047	0.680503	0.823128	1.89513	OG0009795	0.0845329	1	Zm00001eb054950
OG0015948	135.585	0.410914	0.243176	0.0119	0.0769946	2.13221	OG0015948	1.11354	1	Zm00001eb054960
OG0015947	268.581	0.915683	0.216472	1.43849e-06	0.000267966	2.42907	OG0015947	3.57192	1	Zm00001eb054980
OG0015946	34.2015	-0.0519137	0.200934	0.540751	0.72936	1.53404	OG0015946	0.137058	0	Zm00001eb054990
OG0002703	18.7207	0.0156967	0.203173	0.992144	NA	1.27232	OG0002703	NA	1	Zm00001eb055000
OG0009794	78.7021	0.191592	0.218723	0.132405	0.325319	1.89599	OG0009794	0.487691	0	Zm00001eb055020
OG0006229	201.229	0.49338	0.155455	0.000198067	0.00611475	2.30369	OG0006229	2.21362	1	Zm00001eb055030
OG0006228	182.706	0.367561	0.131064	0.0011408	0.0183436	2.26175	OG0006228	1.73652	1	Zm00001eb055080
OG0009792	175.417	0.351792	0.244935	0.0236245	0.116444	2.24407	OG0009792	0.933884	0	Zm00001eb055170
OG0004004	363.261	0.0252708	0.0938571	0.766751	0.877119	2.56022	OG0004004	0.0569413	0	Zm00001eb055180
OG0001072	128.224	-0.0941952	0.116726	0.342283	0.570637	2.10797	OG0001072	0.24364	1	Zm00001eb055230
OG0000539	182.504	-0.203299	0.182472	0.10418	0.28232	2.26127	OG0000539	0.549259	2	Zm00001eb055280
OG0015933	89.5687	0.0388303	0.145602	0.724143	0.851397	1.95216	OG0015933	0.0698681	0	Zm00001eb055310
OG0015932	78.0136	0.111842	0.16562	0.334703	0.563372	1.89217	OG0015932	0.249205	1	Zm00001eb055320
OG0001611	701.179	0.0624299	0.180394	0.524813	0.719522	2.84583	OG0001611	0.142956	2	Zm00001eb055330
OG0009789	42.0545	-0.0836834	0.1736	0.44801	0.660102	1.62381	OG0009789	0.180389	0	Zm00001eb055360
OG0009788	31.0683	0.0856639	0.217182	0.329264	0.557252	1.49232	OG0009788	0.253948	1	Zm00001eb055400
OG0009788.2	98.0202	0.148258	0.193497	0.222093	0.442739	1.99132	OG0009788.2	0.353853	1	Zm00001eb055410
OG0015929	89.0239	-0.112203	0.189558	0.328932	0.557206	1.94951	OG0015929	0.253984	1	Zm00001eb055430
OG0009786	163.542	0.257426	0.147843	0.0291776	0.132458	2.21363	OG0009786	0.87792	0	Zm00001eb055450
OG0015927	166.905	0.164272	0.123445	0.112151	0.29484	2.22247	OG0015927	0.530413	0	Zm00001eb055470
[truncated: 12,381 more rows]

## Sheet: GenesDEinCML52VsCML103
Orthogroup	baseMean	log2FoldChange	lfcSE	pvalue	padj	logBaseMean	Gene	pval	Dataset_Count	Maize_Geneid
[truncated: 14,328 more rows]

[truncated: 3 more sheets: GenesDEinCML52VsSAP, GenesDEinCML103VsSAP, Significant_GO_Terms_Plant]
