# Supplementary material for: Investigating GERMs: How Genotype, Environment, and Rhizosphere Microbiome interactions underlie heat response in maize and sorghum
Source: bioRxiv. 2025 Dec 10:2025.12.10.693489. Preprint. [Version 1] doi: 10.64898/2025.12.10.693489 (PMC12707280; doi:10.64898/2025.12.10.693489)
Supplement: Supplement 2 [file media-2.xlsx]

## Sheet: SummaryOfDataSets
FirstAuthor	YearPublished	Species	DataType	Tissue	ReferenceVersion	GrowthStage	Sheet	FileName	Link
Li	2020	Maize	Transcriptomics	Leaf	V4	seedling (V3)	Li2020	Li2020.xlsx	https://www.mdpi.com/2073-4425/11/8/881#app1-genes-11-00881
Yang	2022	Maize	Transcriptomics	Root	V3	seedling (4days)	Yang2022	Yang2022.xlsx	https://link.springer.com/article/10.1186/s12870-022-03805-4#Abs1
Wang	2025	Maize	SingleCell	Root	V4	seedling	Wang2025	Wang_25_genelist.xlsx	https://www.nature.com/articles/s41467-024-55485-3
Johnson	2014	Sorghum	Transcriptomics	Leaf	V1	seedling (V3)	Johnson2014	Johnson2014.xlsx	https://pubmed.ncbi.nlm.nih.gov/24916767/
Ali	2025	Sorghum	Proteome	Root	Proteins	flowering	Ali20205_R	Ali2025	https://www.nature.com/articles/s41597-025-04369-2#MOESM2
Ali	2025	Sorghum	Proteome	Leaf	Proteins	flowering	Ali20205_L	Ali2025	https://www.nature.com/articles/s41597-025-04369-2#MOESM2
One way to convert sorghum IDs: https://ngdc.cncb.ac.cn/sorgsd/geneconversion

## Sheet: GenesID in this Study
Orthogroup	baseMean	log2FoldChange	lfcSE	pvalue	padj	logBaseMean	Gene	(-log10(pval))	AppearancesInPublishedDatasets	Maize_Geneid
OG0010287	144.612	3.13043	0.276356	8.88e-31	1.27e-26	2.16021	OG0010287	25.8953	2	Zm00001eb011880
OG0024300	269.939	2.52937	0.245732	6.33e-26	4.54e-22	2.43127	OG0024300	21.3433	3	Zm00001eb351340
OG0018105	389.681	1.86329	0.218734	1.32e-18	6.29e-15	2.59071	OG0018105	14.2013	4	Zm00001eb316410
OG0023900	311.128	1.3897	0.164236	1.76e-18	6.29e-15	2.49294	OG0023900	14.2013	1	Zm00001eb355540
OG0012274	166.677	-1.39959	0.169227	9.05e-18	2.59e-14	2.22188	OG0012274	13.5862	1	Zm00001eb186860
OG0015787	312.91	1.67683	0.204771	2.85e-17	6.8e-14	2.49542	OG0015787	13.1674	1	Zm00001eb058700
OG0024443	238.397	2.78952	0.35495	1.08e-16	2.21e-13	2.3773	OG0024443	12.6546	4	Zm00001eb293780
OG0015698	90.9964	2.89657	0.369742	1.51e-16	2.7e-13	1.95902	OG0015698	12.5681	2	Zm00001eb224230
OG0014065	114.148	4.8945	0.669315	2.64e-16	4.2e-13	2.05747	OG0014065	12.3769	3	Zm00001eb087350
OG0007287	171.225	1.69514	0.214618	3.51e-16	5.03e-13	2.23357	OG0007287	12.2985	1	Zm00001eb152790
OG0019505	568.118	1.52646	0.195998	6.84e-16	8.91e-13	2.75444	OG0019505	12.0502	1	Zm00001eb158190
OG0004875	178.363	2.38224	0.322476	8.08e-15	9.64e-12	2.25131	OG0004875	11.0157	4	Zm00001eb193940
OG0012629	83.3457	-2.01782	0.28074	1.05e-14	1.15e-11	1.92088	OG0012629	10.9386	0	Zm00001eb140460
OG0024845	85.1251	2.72788	0.373914	1.36e-14	1.3e-11	1.93006	OG0024845	10.8862	2	Zm00001eb374040
OG0000421	107.852	1.97214	0.264802	1.36e-14	1.3e-11	2.03283	OG0000421	10.8862	2	Zm00001eb328450
OG0000446	306.031	-1.89644	0.26775	2.03e-14	1.81e-11	2.48577	OG0000446	10.7416	1	Zm00001eb236380
OG0008820	133.531	2.04557	0.279874	2.67e-14	2.25e-11	2.12558	OG0008820	10.6481	3	Zm00001eb225360
OG0012807	574.118	1.59682	0.221212	4.97e-14	3.96e-11	2.759	OG0012807	10.4027	1	Zm00001eb079330
OG0007590.2	314.016	1.46383	0.203129	6.64e-14	5.01e-11	2.49695	OG0007590.2	10.3003	1	Zm00001eb246360
OG0024797	1076.89	1.29129	0.181964	1.28e-13	9.19e-11	3.03217	OG0024797	10.0369	0	Zm00001eb375530
OG0000862	287.941	-1.31405	0.189164	2.99e-13	2.04e-10	2.4593	OG0000862	9.69079	0	Zm00001eb153370
OG0024169	289.517	4.51961	0.700827	4.82e-13	3.01e-10	2.46167	OG0024169	9.52087	0	Zm00001eb285360
OG0018102	34.7094	-2.53973	0.37397	5.01e-13	3.01e-10	1.54045	OG0018102	9.52087	0	Zm00001eb316340
OG0000577.3	1496.1	2.10287	0.313983	5.05e-13	3.01e-10	3.17496	OG0000577.3	9.52087	1	Zm00001eb303190
OG0018707	166.289	-2.10531	0.311726	5.52e-13	3.16e-10	2.22086	OG0018707	9.4999	1	Zm00001eb330530
OG0023667	351.426	1.08307	0.158847	9.9e-13	5.46e-10	2.54583	OG0023667	9.26315	0	Zm00001eb137900
OG0003216	1295.67	-2.63507	0.410844	1.44e-12	7.59e-10	3.1125	OG0003216	9.1198	1	Zm00001eb415420
OG0013780	557.615	1.2225	0.18096	1.48e-12	7.59e-10	2.74633	OG0013780	9.1198	2	Zm00001eb291810
OG0013156	3643.67	0.958822	0.140938	1.55e-12	7.66e-10	3.56154	OG0013156	9.11565	0	Zm00001eb308350
OG0012267	174.091	2.44496	0.372617	3.09e-12	1.48e-09	2.24078	OG0012267	8.83096	2	Zm00001eb187010
OG0008048	52.1113	-1.79311	0.276086	3.48e-12	1.61e-09	1.71693	OG0008048	8.79388	0	Zm00001eb072560
OG0005420	302.495	1.20207	0.182957	3.77e-12	1.66e-09	2.48072	OG0005420	8.78048	2	Zm00001eb346960
OG0004174.6	44.5698	2.46473	0.376603	3.96e-12	1.66e-09	1.64904	OG0004174.6	8.78048	1	Zm00001eb397280
OG0018604	152.541	1.35709	0.204229	4.04e-12	1.66e-09	2.18339	OG0018604	8.78048	2	Zm00001eb328080
OG0020258	199.125	-1.8439	0.285502	4.05e-12	1.66e-09	2.29912	OG0020258	8.78048	2	Zm00001eb140320
OG0024221	83.6907	2.90334	0.450243	4.78e-12	1.9e-09	1.92268	OG0024221	8.72087	0	Zm00001eb287790
OG0019078	1092.59	2.00708	0.308652	5.05e-12	1.96e-09	3.03846	OG0019078	8.70844	0	Zm00001eb126900
OG0013398	1318.64	-0.856576	0.131193	5.27e-12	1.99e-09	3.12012	OG0013398	8.70161	0	Zm00001eb139130
OG0001712	129.569	-2.71691	0.451776	8.15e-12	2.99e-09	2.1125	OG0001712	8.52383	1	Zm00001eb005210
OG0007539	184.656	-1.04767	0.163345	8.67e-12	3.1e-09	2.26636	OG0007539	8.50813	0	Zm00001eb237500
OG0013802	48.3909	-1.828	0.289555	9.25e-12	3.23e-09	1.68476	OG0013802	8.49036	0	Zm00001eb293110
OG0000534	150.033	-1.67536	0.265731	1.13e-11	3.84e-09	2.17619	OG0000534	8.41574	1	Zm00001eb056260
OG0013704	180.097	1.20704	0.187505	1.39e-11	4.62e-09	2.25551	OG0013704	8.33546	2	Zm00001eb287550
OG0006137	734.081	1.17221	0.182464	1.44e-11	4.69e-09	2.86574	OG0006137	8.32913	1	Zm00001eb063710
OG0019485	105.574	4.40066	0.715995	1.58e-11	5.04e-09	2.02356	OG0019485	8.29758	1	Zm00001eb158640
OG0019935	409.208	2.84702	0.482993	1.81e-11	5.65e-09	2.61194	OG0019935	8.24791	3	Zm00001eb148420
OG0018028	113.251	2.12747	0.344736	2.78e-11	8.47e-09	2.05404	OG0018028	8.07191	1	Zm00001eb314330
OG0004518	97.9995	3.28322	0.545763	3.17e-11	9.47e-09	1.99122	OG0004518	8.02365	1	Zm00001eb124960
OG0003061	181.033	-1.25505	0.20512	4.43e-11	1.29e-08	2.25776	OG0003061	7.88795	0	Zm00001eb237460
OG0004455	2182.98	0.795246	0.126084	4.84e-11	1.39e-08	3.33905	OG0004455	7.85848	0	Zm00001eb329250
OG0004518.3	68.4069	3.04818	0.521698	6.8e-11	1.91e-08	1.8351	OG0004518.3	7.72008	1	Zm00001eb124960
OG0016927	155.325	1.35761	0.222823	6.92e-11	1.91e-08	2.19124	OG0016927	7.72008	1	Zm00001eb396940
OG0016990	348.585	0.859471	0.138092	7.49e-11	2.03e-08	2.54231	OG0016990	7.69351	0	Zm00001eb011980
OG0013305	440.555	1.27845	0.209025	9.21e-11	2.44e-08	2.644	OG0013305	7.61202	3	Zm00001eb036130
OG0019362	819.476	0.924513	0.150721	1.03e-10	2.68e-08	2.91354	OG0019362	7.57263	0	Zm00001eb121880
OG0024840	199.127	0.916424	0.149614	1.3e-10	3.33e-08	2.29913	OG0024840	7.4774	0	Zm00001eb374150
OG0004824	353.703	1.22856	0.204064	1.36e-10	3.38e-08	2.54864	OG0004824	7.47109	2	Zm00001eb240870
OG0000183	374.42	0.836167	0.136498	1.37e-10	3.38e-08	2.57336	OG0000183	7.47109	0	Zm00001eb374670
OG0018871	350.116	1.09625	0.180302	1.43e-10	3.48e-08	2.54421	OG0018871	7.45855	1	Zm00001eb337520
OG0002482	257.325	-0.922854	0.153334	1.76e-10	4.21e-08	2.41048	OG0002482	7.37623	0	Zm00001eb210900
OG0021114	119.653	1.6004	0.268582	2.19e-10	5.14e-08	2.07792	OG0021114	7.28895	0	Zm00001eb188520
OG0011580	72.7568	1.63789	0.273113	2.45e-10	5.67e-08	1.86187	OG0011580	7.24678	3	Zm00001eb152680
OG0013756	66.7077	3.49896	0.631617	2.97e-10	6.76e-08	1.82418	OG0013756	7.16984	0	Zm00001eb351790
OG0023624	3030.95	0.983141	0.164769	3.12e-10	6.99e-08	3.48158	OG0023624	7.15567	0	Zm00001eb409870
OG0011452	142.715	1.23933	0.210032	3.19e-10	7.04e-08	2.15447	OG0011452	7.15246	0	Zm00001eb358310
OG0015710	281.204	1.19185	0.200872	3.31e-10	7.09e-08	2.44902	OG0015710	7.14942	0	Zm00001eb061310
OG0006159	508.995	0.675484	0.112634	3.32e-10	7.09e-08	2.70671	OG0006159	7.14942	0	Zm00001eb061370
OG0019991	55.3959	-1.16894	0.201167	3.61e-10	7.59e-08	1.74348	OG0019991	7.11948	0	Zm00001eb147080
OG0022549	180.73	1.421	0.243304	3.8e-10	7.88e-08	2.25703	OG0022549	7.10325	2	Zm00001eb071890
OG0025163	197.642	-1.43524	0.245088	3.96e-10	8.1e-08	2.29588	OG0025163	7.09171	0	Zm00001eb385750
OG0018038	379.175	0.939339	0.158583	4.2e-10	8.48e-08	2.57884	OG0018038	7.07151	3	Zm00001eb314620
OG0007747	32.7499	-2.13405	0.38122	4.5e-10	8.95e-08	1.51521	OG0007747	7.04817	0	Zm00001eb195440
OG0022149	32.8448	-2.42193	0.434871	4.82e-10	9.37e-08	1.51647	OG0022149	7.02848	0	Zm00001eb423180
OG0000410	903.077	1.12142	0.191431	4.84e-10	9.37e-08	2.95572	OG0000410	7.02848	0	Zm00001eb004420
OG0000219	620.59	1.003	0.169993	5.1e-10	9.63e-08	2.7928	OG0000219	7.01618	1	Zm00001eb177450
OG0000154.3	614.959	0.986299	0.167918	5.11e-10	9.63e-08	2.78885	OG0000154.3	7.01618	1	Zm00001eb267260
OG0012717	93.2358	-1.71271	0.300308	5.26e-10	9.78e-08	1.96958	OG0012717	7.00948	1	Zm00001eb084940
OG0016145	731.479	0.587697	0.0974169	5.47e-10	1e-07	2.8642	OG0016145	6.99815	1	Zm00001eb051800
OG0024721	53.9398	1.43736	0.25086	6.43e-10	1.17e-07	1.73191	OG0024721	6.93357	1	Zm00001eb377860
OG0023628	316.043	1.4324	0.250993	7.21e-10	1.29e-07	2.49975	OG0023628	6.88932	2	Zm00001eb408850
OG0020555	266.375	0.840682	0.142903	7.75e-10	1.36e-07	2.42549	OG0020555	6.86673	0	Zm00001eb240160
OG0009811	51.6763	2.19704	0.395646	7.86e-10	1.36e-07	1.71329	OG0009811	6.86673	1	Zm00001eb216840
OG0006797	216.656	-0.923145	0.161764	7.88e-10	1.36e-07	2.33577	OG0006797	6.86673	0	Zm00001eb098370
OG0013481	2056.88	0.933177	0.160256	8.12e-10	1.38e-07	3.31321	OG0013481	6.8587	1	Zm00001eb029200
OG0011975	93.2131	2.60383	0.4643	8.28e-10	1.39e-07	1.96948	OG0011975	6.85554	0	Zm00001eb239380
OG0012823	5115.09	1.01119	0.175033	8.92e-10	1.49e-07	3.70885	OG0012823	6.82826	0	Zm00001eb078440
OG0003287	151.789	-1.21152	0.21498	9.57e-10	1.58e-07	2.18124	OG0003287	6.80247	1	Zm00001eb071130
OG0000139	694.357	0.966276	0.167866	1.01e-09	1.65e-07	2.84158	OG0000139	6.78361	0	Zm00001eb018850
OG0011790	92.0533	-1.37125	0.245006	1.04e-09	1.67e-07	1.96404	OG0011790	6.7777	1	Zm00001eb141160
OG0013481.2	2729.34	0.876709	0.151452	1.05e-09	1.67e-07	3.43606	OG0013481.2	6.7777	1	Zm00001eb136490
OG0006198	195.16	1.11051	0.193264	1.07e-09	1.69e-07	2.29039	OG0006198	6.77211	1	Zm00001eb057150
OG0001770	55.0358	-3.69083	0.677988	1.09e-09	1.7e-07	1.74065	OG0001770	6.76884	0	Zm00001eb309770
OG0010152	1093.74	1.36409	0.241397	1.24e-09	1.92e-07	3.03891	OG0010152	6.71747	2	Zm00001eb019530
OG0019106	681.239	1.02636	0.179108	1.26e-09	1.92e-07	2.8333	OG0019106	6.71747	0	Zm00001eb127680
OG0001770.2	54.9029	-3.70978	0.682166	1.27e-09	1.92e-07	1.7396	OG0001770.2	6.71738	0	Zm00001eb309770
OG0001099	479.647	0.58771	0.100644	1.49e-09	2.22e-07	2.68092	OG0001099	6.65305	0	Zm00001eb391270
OG0025218	497.154	0.693147	0.120586	1.56e-09	2.3e-07	2.69649	OG0025218	6.6382	1	Zm00001eb387290
OG0024500	334.477	0.672754	0.117021	1.82e-09	2.67e-07	2.52437	OG0024500	6.57427	1	Zm00001eb294700
OG0018933	226.167	2.44634	0.453786	1.89e-09	2.73e-07	2.35443	OG0018933	6.56378	1	Zm00001eb122980
OG0016815	49.4484	2.0469	0.374016	1.95e-09	2.8e-07	1.69415	OG0016815	6.55355	1	Zm00001eb016290
OG0009674	197.509	1.06795	0.190292	2.17e-09	3.05e-07	2.29559	OG0009674	6.5152	0	Zm00001eb061820
OG0002206.1	45.0221	-1.8408	0.338772	2.17e-09	3.05e-07	1.65343	OG0002206.1	6.5152	1	Zm00001eb417940
OG0022854	64.4503	-2.1625	0.40968	2.34e-09	3.26e-07	1.80923	OG0022854	6.4873	0	Zm00001eb260750
OG0017885	88.5604	-2.71094	0.504667	2.46e-09	3.39e-07	1.94724	OG0017885	6.47029	0	Zm00001eb310590
OG0017826	382.81	0.608612	0.106023	2.55e-09	3.47e-07	2.58298	OG0017826	6.45946	0	Zm00001eb097360
OG0016969	86.5488	3.14303	0.64458	2.59e-09	3.47e-07	1.93726	OG0016969	6.45946	1	Zm00001eb397600
OG0021918	146.732	2.95127	0.577505	2.59e-09	3.47e-07	2.16652	OG0021918	6.45946	3	Zm00001eb418610
OG0002820	253.23	1.0218	0.181514	2.74e-09	3.58e-07	2.40351	OG0002820	6.44588	1	Zm00001eb330020
OG0017081	68.3286	-1.6226	0.301299	2.74e-09	3.58e-07	1.8346	OG0017081	6.44588	1	Zm00001eb009780
OG0023977	54.1357	2.65742	0.501103	2.75e-09	3.58e-07	1.73348	OG0023977	6.44588	1	Zm00001eb354150
OG0022427	60.5426	-2.59534	0.508709	2.91e-09	3.76e-07	1.78206	OG0022427	6.42492	0	Zm00001eb074640
OG0013972	26.5759	-3.00178	0.585715	3.12e-09	3.99e-07	1.42449	OG0013972	6.39892	0	Zm00001eb374890
OG0022395	130.713	1.36536	0.250187	3.34e-09	4.23e-07	2.11632	OG0022395	6.37363	4	Zm00001eb075450
OG0004349	67.2445	1.18175	0.213335	3.44e-09	4.33e-07	1.82766	OG0004349	6.364	3	Zm00001eb312990
OG0010307	41.5484	-1.90592	0.369218	3.57e-09	4.45e-07	1.61855	OG0010307	6.35147	2	Zm00001eb010450
OG0023394	1338.14	1.08466	0.1988	3.77e-09	4.65e-07	3.1265	OG0023394	6.33299	2	Zm00001eb199590
OG0004522	231.877	0.962718	0.174078	3.79e-09	4.65e-07	2.36526	OG0004522	6.33299	0	Zm00001eb125330
OG0000353	65.6541	-1.39418	0.265726	4.02e-09	4.88e-07	1.81726	OG0000353	6.31141	0	Zm00001eb165450
OG0002644	137.028	-1.04325	0.196432	5.1e-09	6.14e-07	2.13681	OG0002644	6.21177	1	Zm00001eb009320
OG0008833.2	655.288	0.84075	0.152064	5.16e-09	6.16e-07	2.81643	OG0008833.2	6.21034	0	Zm00001eb272920
OG0020750	159.576	1.38807	0.255018	5.26e-09	6.22e-07	2.20297	OG0020750	6.2061	1	Zm00001eb243180
OG0015892	38.2935	-2.71073	0.544818	6.93e-09	8.13e-07	1.58312	OG0015892	6.08982	0	Zm00001eb215490
OG0009788.2	98.0202	-1.48419	0.280225	7.25e-09	8.44e-07	1.99132	OG0009788.2	6.07351	1	Zm00001eb055410
OG0011351	237.12	1.24416	0.232238	7.47e-09	8.63e-07	2.37497	OG0011351	6.06409	1	Zm00001eb130650
OG0013195.2	175.58	1.91672	0.380497	7.89e-09	9.04e-07	2.24447	OG0013195.2	6.04363	2	Zm00001eb179280
OG0005204	90.3337	-1.1058	0.2115	8.35e-09	9.49e-07	1.95585	OG0005204	6.02269	0	Zm00001eb278230
OG0018397	317.015	0.87661	0.162929	8.67e-09	9.77e-07	2.50108	OG0018397	6.01008	0	Zm00001eb323110
OG0004868	84.6492	1.6357	0.310261	8.73e-09	9.77e-07	1.92762	OG0004868	6.01008	1	Zm00001eb185100
OG0004348	39.6796	-1.59395	0.310026	9.35e-09	1.04e-06	1.59857	OG0004348	5.98389	1	Zm00001eb099620
OG0013919.2	58.1353	-2.06679	0.407585	9.61e-09	1.06e-06	1.76444	OG0013919.2	5.97508	0	Zm00001eb378200
OG0002187	230.924	0.922779	0.171387	9.94e-09	1.08e-06	2.36347	OG0002187	5.96467	1	Zm00001eb410510
OG0019919	104.582	0.900488	0.167556	1e-08	1.08e-06	2.01946	OG0019919	5.96467	0	Zm00001eb148820
OG0024478	227.297	1.05689	0.198653	1.08e-08	1.16e-06	2.35659	OG0024478	5.93576	0	Zm00001eb294160
OG0014246	752.331	1.02071	0.192947	1.2e-08	1.29e-06	2.87641	OG0014246	5.89077	1	Zm00001eb272290
OG0000690	112.008	1.14449	0.218362	1.24e-08	1.31e-06	2.04925	OG0000690	5.88189	0	Zm00001eb348240
OG0017905	351.491	-0.979641	0.189056	1.4e-08	1.46e-06	2.54591	OG0017905	5.83422	0	Zm00001eb311110
OG0021912	185.323	1.70303	0.332543	1.4e-08	1.46e-06	2.26793	OG0021912	5.83422	0	Zm00001eb418870
OG0023697	351.471	1.162	0.222951	1.44e-08	1.49e-06	2.54589	OG0023697	5.82564	0	Zm00001eb410170
OG0004336.4	168.909	-2.44254	0.502573	1.49e-08	1.54e-06	2.22765	OG0004336.4	5.81315	0	Zm00001eb310560
OG0007603.3	204.888	1.59645	0.31299	1.59e-08	1.61e-06	2.31152	OG0007603.3	5.79203	1	Zm00001eb247320
OG0011868	48.5294	-1.99532	0.40305	1.59e-08	1.61e-06	1.686	OG0011868	5.79203	0	Zm00001eb231730
OG0011728.2	54.1526	-1.43034	0.285057	1.61e-08	1.62e-06	1.73362	OG0011728.2	5.79066	0	Zm00001eb434550
OG0002829	150.329	0.828155	0.155293	1.62e-08	1.62e-06	2.17704	OG0002829	5.78936	0	Zm00001eb339370
OG0004225	245.107	0.982811	0.187391	1.7e-08	1.69e-06	2.38936	OG0004225	5.77207	1	Zm00001eb401890
OG0013077	57.2812	1.07161	0.205199	1.82e-08	1.79e-06	1.75801	OG0013077	5.74682	0	Zm00001eb261540
OG0024945	58.4955	2.26814	0.454763	1.83e-08	1.79e-06	1.76712	OG0024945	5.74682	1	Zm00001eb371530
OG0003565.6	61.7565	-1.64911	0.324608	1.94e-08	1.89e-06	1.79068	OG0003565.6	5.72356	0	Zm00001eb378590
OG0021831	218.718	-1.99493	0.399973	1.97e-08	1.91e-06	2.33988	OG0021831	5.71919	2	Zm00001eb166680
OG0016715	186.993	-1.37177	0.271487	2e-08	1.91e-06	2.27183	OG0016715	5.71918	0	Zm00001eb415440
OG0025167	52.1344	-2.60899	0.559698	2.01e-08	1.91e-06	1.71712	OG0025167	5.71918	1	Zm00001eb386210
OG0009996.1	43.2313	-1.89538	0.375811	2.01e-08	1.91e-06	1.6358	OG0009996.1	5.71918	1	Zm00001eb268400
OG0007947.3	57.3363	1.54236	0.299255	2.03e-08	1.92e-06	1.75843	OG0007947.3	5.71725	0	Zm00001eb081750
OG0016724	340.353	0.689114	0.129687	2.2e-08	2.06e-06	2.53193	OG0016724	5.6869	0	Zm00001eb018810
OG0018894	77.697	1.97921	0.394063	2.23e-08	2.07e-06	1.8904	OG0018894	5.68451	2	Zm00001eb121900
OG0024623	171.108	0.73559	0.138651	2.24e-08	2.07e-06	2.23327	OG0024623	5.68451	0	Zm00001eb297320
OG0002781	446.589	-1.25164	0.252937	2.26e-08	2.08e-06	2.64991	OG0002781	5.68237	1	Zm00001eb105030
OG0000154.15	1240.7	0.95932	0.172174	2.54e-08	2.31e-06	3.09367	OG0000154.15	5.63562	0	Zm00001eb356050
OG0004681	49.1374	-1.3217	0.262305	2.65e-08	2.41e-06	1.69141	OG0004681	5.6188	0	Zm00001eb147770
OG0018425	496.597	0.852452	0.164127	3.02e-08	2.72e-06	2.696	OG0018425	5.56469	0	Zm00001eb323620
OG0013514	421.894	0.886663	0.171471	3.09e-08	2.76e-06	2.6252	OG0013514	5.55862	0	Zm00001eb135810
OG0019706	33.3218	3.45079	0.739494	3.11e-08	2.76e-06	1.52273	OG0019706	5.55859	0	Zm00001eb371140
OG0022676	731.742	0.637318	0.119868	3.13e-08	2.77e-06	2.86436	OG0022676	5.55804	0	Zm00001eb067960
OG0007658	51.5275	-1.47948	0.3055	3.27e-08	2.88e-06	1.71204	OG0007658	5.54136	0	Zm00001eb187670
OG0021818	338.274	1.41111	0.278104	3.31e-08	2.88e-06	2.52927	OG0021818	5.54082	2	Zm00001eb167080
OG0023494	15.9737	3.32789	0.720941	3.33e-08	2.88e-06	1.2034	OG0023494	5.54082	0	Zm00001eb406490
OG0016791	130.342	0.91216	0.177446	3.34e-08	2.88e-06	2.11509	OG0016791	5.54082	0	Zm00001eb016990
OG0000271.16	261.615	0.794983	0.153143	3.45e-08	2.96e-06	2.41766	OG0000271.16	5.52935	0	Zm00001eb066510
OG0018744	149.008	0.959181	0.188403	3.47e-08	2.96e-06	2.17321	OG0018744	5.52883	1	Zm00001eb331540
OG0012532	46.6861	2.92605	0.587175	3.61e-08	3.06e-06	1.66919	OG0012532	5.51466	2	Zm00001eb112930
OG0005495	416.924	-0.846532	0.168384	3.83e-08	3.23e-06	2.62006	OG0005495	5.49133	0	Zm00001eb293430
OG0021498	193.263	0.909593	0.176731	3.95e-08	3.31e-06	2.28615	OG0021498	5.48017	0	Zm00001eb093460
OG0018439	86.4321	-1.63886	0.338588	4.01e-08	3.34e-06	1.93667	OG0018439	5.47592	0	Zm00001eb323930
OG0000317	258.618	0.654981	0.125992	4.08e-08	3.38e-06	2.41266	OG0000317	5.47133	1	Zm00001eb016940
OG0004598	531.848	0.573521	0.10966	4.18e-08	3.44e-06	2.72579	OG0004598	5.46287	0	Zm00001eb162090
OG0022639	147.542	-1.14983	0.231917	4.28e-08	3.48e-06	2.16892	OG0022639	5.45876	1	Zm00001eb431850
OG0004336.2	203.385	-2.30311	0.491649	4.29e-08	3.48e-06	2.30832	OG0004336.2	5.45876	0	Zm00001eb310560
OG0013822	174.419	1.54419	0.313115	4.3e-08	3.48e-06	2.24159	OG0013822	5.45876	0	Zm00001eb294200
OG0000591	276.833	-1.31573	0.263395	4.36e-08	3.51e-06	2.44222	OG0000591	5.45447	0	Zm00001eb316870
OG0005249	477.707	0.586651	0.112783	4.68e-08	3.74e-06	2.67916	OG0005249	5.42692	0	Zm00001eb177150
OG0002888	155.753	1.18204	0.234605	4.85e-08	3.84e-06	2.19244	OG0002888	5.41556	0	Zm00001eb131880
OG0002888.1	131.136	1.17816	0.232398	4.85e-08	3.84e-06	2.11772	OG0002888.1	5.41556	0	Zm00001eb131880
OG0011411	103.451	1.31294	0.265929	5.12e-08	4.03e-06	2.01474	OG0011411	5.39446	0	Zm00001eb160470
OG0000006.1504	36.7456	-2.75151	0.662227	5.59e-08	4.37e-06	1.5652	OG0000006.1504	5.35933	0	Zm00001eb308410
OG0019762	2879.66	1.09338	0.222246	5.89e-08	4.56e-06	3.45934	OG0019762	5.3408	0	Zm00001eb370330
OG0010040	42.235	-2.05206	0.434851	5.89e-08	4.56e-06	1.62567	OG0010040	5.3408	0	Zm00001eb025850
OG0020998	959.234	-0.974551	0.202666	6.14e-08	4.73e-06	2.98192	OG0020998	5.32533	0	Zm00001eb254540
OG0023214	123.808	1.02441	0.20489	6.17e-08	4.73e-06	2.09275	OG0023214	5.32533	3	Zm00001eb037640
OG0017438	78.515	-2.10637	0.435575	6.24e-08	4.76e-06	1.89495	OG0017438	5.3228	0	Zm00001eb000580
OG0001919.2	826.1	0.811573	0.160457	6.29e-08	4.77e-06	2.91703	OG0001919.2	5.32189	1	Zm00001eb366720
OG0017450	288.407	0.857095	0.169126	6.34e-08	4.78e-06	2.46001	OG0017450	5.32062	0	Zm00001eb404400
OG0018679	342.062	1.15196	0.231879	6.42e-08	4.82e-06	2.53411	OG0018679	5.31739	1	Zm00001eb329960
OG0014077	151.748	1.54347	0.316614	6.47e-08	4.83e-06	2.18112	OG0014077	5.31641	2	Zm00001eb281500
OG0012326	55.0273	-2.09651	0.44881	6.55e-08	4.86e-06	1.74058	OG0012326	5.31314	1	Zm00001eb256960
OG0013110	213.617	0.823239	0.163134	7.08e-08	5.21e-06	2.32964	OG0013110	5.28357	0	Zm00001eb414960
OG0020431	96.897	-1.10126	0.225393	7.09e-08	5.21e-06	1.98631	OG0020431	5.28357	1	Zm00001eb201340
OG0021436	191.543	0.968976	0.19291	7.16e-08	5.23e-06	2.28227	OG0021436	5.28147	0	Zm00001eb259320
OG0023266	42.6029	-1.91066	0.403174	7.24e-08	5.27e-06	1.62944	OG0023266	5.27843	0	Zm00001eb039570
OG0017952	33.7195	-1.87899	0.396216	7.71e-08	5.58e-06	1.52788	OG0017952	5.25365	0	Zm00001eb312250
OG0009896	67.8654	-1.40315	0.295384	8.04e-08	5.79e-06	1.83165	OG0009896	5.23744	1	Zm00001eb219750
OG0006421	906.658	1.40481	0.291255	8.37e-08	6e-06	2.95744	OG0006421	5.22218	3	Zm00001eb021600
OG0017606	147.82	0.883147	0.178533	8.41e-08	6e-06	2.16973	OG0017606	5.22218	1	Zm00001eb302190
OG0018708	36.3994	-2.08956	0.434764	8.5e-08	6.03e-06	1.56109	OG0018708	5.21996	1	Zm00001eb330540
OG0000243	162.092	0.840378	0.167981	8.69e-08	6.13e-06	2.20976	OG0000243	5.21242	0	Zm00001eb012280
OG0013972.1	32.3253	-2.551	0.590238	8.77e-08	6.16e-06	1.50954	OG0013972.1	5.21046	0	Zm00001eb374890
OG0022750	2674.93	0.689302	0.136942	8.93e-08	6.24e-06	3.42731	OG0022750	5.20483	0	Zm00001eb066370
OG0006727	193.553	-3.65149	0.80189	8.98e-08	6.24e-06	2.2868	OG0006727	5.20447	0	Zm00001eb182440
OG0018660	72.095	-1.09281	0.226354	9.72e-08	6.73e-06	1.8579	OG0018660	5.17226	0	Zm00001eb110610
OG0007638	1124.1	0.740297	0.148025	1.01e-07	6.96e-06	3.05081	OG0007638	5.1573	0	Zm00001eb252720
OG0009628	210.644	0.765224	0.154282	1.04e-07	7.15e-06	2.32355	OG0009628	5.14589	0	Zm00001eb229990
OG0001770.1	55.0983	-3.59768	0.784643	1.05e-07	7.15e-06	1.74114	OG0001770.1	5.14589	0	Zm00001eb309770
OG0019640	297.824	1.5877	0.332703	1.08e-07	7.31e-06	2.47396	OG0019640	5.13637	0	Zm00001eb361640
OG0006404	356.376	0.729767	0.147118	1.2e-07	8.12e-06	2.55191	OG0006404	5.09026	0	Zm00001eb023450
OG0001642	44.7327	-1.90444	0.417172	1.23e-07	8.26e-06	1.65063	OG0001642	5.08291	0	Zm00001eb044900
OG0023694	52.2807	-1.64383	0.360643	1.36e-07	9.12e-06	1.71834	OG0023694	5.04011	0	Zm00001eb410230
OG0018457	857.794	0.536448	0.106649	1.38e-07	9.17e-06	2.93338	OG0018457	5.0378	0	Zm00001eb107040
OG0022170	212.701	0.766503	0.156086	1.44e-07	9.55e-06	2.32777	OG0022170	5.02014	1	Zm00001eb423640
OG0018334	372.132	1.46167	0.307008	1.6e-07	1.05e-05	2.5707	OG0018334	4.97753	1	Zm00001eb321830
OG0004057	241.609	0.963937	0.200304	1.64e-07	1.08e-05	2.38311	OG0004057	4.96703	1	Zm00001eb220880
OG0020243	69.192	-1.85465	0.424884	1.67e-07	1.09e-05	1.84006	OG0020243	4.96174	0	Zm00001eb362650
OG0011153	50.2166	-2.70392	0.653036	1.74e-07	1.13e-05	1.70085	OG0011153	4.94552	0	Zm00001eb338850
OG0002631	770.32	0.590953	0.120083	1.8e-07	1.17e-05	2.88667	OG0002631	4.93247	1	Zm00001eb398420
OG0023592	366.214	0.613551	0.123482	1.81e-07	1.17e-05	2.56373	OG0023592	4.93209	0	Zm00001eb411320
OG0013185	134.712	0.886897	0.184055	1.91e-07	1.23e-05	2.12941	OG0013185	4.91141	0	Zm00001eb042390
OG0005159	346.936	-1.174	0.253468	2.04e-07	1.31e-05	2.54025	OG0005159	4.88402	2	Zm00001eb068120
OG0002841.2	253.697	0.706239	0.144907	2.09e-07	1.32e-05	2.40431	OG0002841.2	4.8778	0	Zm00001eb337050
OG0015674	369.504	0.734241	0.152345	2.09e-07	1.32e-05	2.56762	OG0015674	4.8778	0	Zm00001eb212300
OG0009729	343.739	0.626181	0.127304	2.14e-07	1.34e-05	2.53623	OG0009729	4.87173	2	Zm00001eb058940
OG0013032	195.096	2.45021	0.562103	2.14e-07	1.34e-05	2.29025	OG0013032	4.87173	0	Zm00001eb076550
OG0006762	412.832	0.7438	0.1521	2.18e-07	1.37e-05	2.61577	OG0006762	4.8647	0	Zm00001eb306800
OG0013439	206.619	0.676695	0.138234	2.22e-07	1.39e-05	2.31517	OG0013439	4.85846	0	Zm00001eb408790
OG0023970	192.44	0.731556	0.150995	2.33e-07	1.45e-05	2.2843	OG0023970	4.83964	1	Zm00001eb418170
OG0024806	247.49	0.860299	0.180709	2.46e-07	1.52e-05	2.39356	OG0024806	4.819	0	Zm00001eb281750
OG0011768	78.3684	-1.60776	0.354428	2.51e-07	1.54e-05	1.89414	OG0011768	4.81225	0	Zm00001eb364060
OG0000154	700.255	0.848966	0.177481	2.54e-07	1.55e-05	2.84526	OG0000154	4.8084	1	Zm00001eb267260
OG0016084	92.1195	-1.23155	0.267222	2.6e-07	1.58e-05	1.96435	OG0016084	4.80038	1	Zm00001eb218420
OG0021665	39.9631	-2.0641	0.458147	2.63e-07	1.6e-05	1.60166	OG0021665	4.7964	0	Zm00001eb090260
OG0007091	44.0009	-1.36924	0.305459	2.76e-07	1.67e-05	1.64346	OG0007091	4.7774	0	Zm00001eb122340
OG0016852	294.655	1.06741	0.231148	2.95e-07	1.78e-05	2.46931	OG0016852	4.75038	0	Zm00001eb015210
OG0010863	348.752	0.984646	0.210444	3.02e-07	1.81e-05	2.54252	OG0010863	4.74265	0	Zm00001eb318150
OG0008569	1099.73	-0.672134	0.140548	3.23e-07	1.93e-05	3.04129	OG0008569	4.71548	0	Zm00001eb291070
OG0011153.1	44.7544	-2.80511	0.702944	3.31e-07	1.97e-05	1.65084	OG0011153.1	4.7057	0	Zm00001eb338850
OG0019914	73.9075	0.967214	0.207133	3.67e-07	2.17e-05	1.86869	OG0019914	4.66255	1	Zm00001eb148920
OG0017041	43.6164	-1.85924	0.421945	3.7e-07	2.18e-05	1.63965	OG0017041	4.66119	0	Zm00001eb010990
OG0016264	51.3654	1.40518	0.308165	3.76e-07	2.21e-05	1.71067	OG0016264	4.65623	1	Zm00001eb044410
OG0013397	71.9375	-1.55823	0.35498	3.79e-07	2.21e-05	1.85696	OG0013397	4.65623	1	Zm00001eb407850
OG0008379	43.7189	-1.59425	0.3619	3.79e-07	2.21e-05	1.64067	OG0008379	4.65623	0	Zm00001eb408600
OG0013365.1	26.0586	-1.76994	0.388027	3.81e-07	2.21e-05	1.41595	OG0013365.1	4.65623	0	Zm00001eb163650
OG0025352	109.529	0.655224	0.138727	3.87e-07	2.23e-05	2.03953	OG0025352	4.65266	0	Zm00001eb273260
OG0015751	146.108	0.939209	0.201971	3.87e-07	2.23e-05	2.16468	OG0015751	4.65266	2	Zm00001eb060050
OG0023047	152.06	1.66543	0.370595	3.89e-07	2.23e-05	2.18202	OG0023047	4.65266	0	Zm00001eb170920
OG0013275	166.026	0.70082	0.147333	3.9e-07	2.23e-05	2.22018	OG0013275	4.65266	2	Zm00001eb073240
OG0019114	1303.49	1.15748	0.251619	4.14e-07	2.35e-05	3.11511	OG0019114	4.62889	1	Zm00001eb127770
OG0004631	24.946	-1.88851	0.440999	4.15e-07	2.35e-05	1.397	OG0004631	4.62889	0	Zm00001eb154610
OG0023987	177.216	0.80417	0.172749	4.18e-07	2.35e-05	2.2485	OG0023987	4.6281	3	Zm00001eb345630
OG0001717	495.998	1.16748	0.257698	4.19e-07	2.35e-05	2.69548	OG0001717	4.6281	0	Zm00001eb003830
OG0017884	239.048	0.655117	0.137451	4.31e-07	2.41e-05	2.37849	OG0017884	4.61797	0	Zm00001eb098460
OG0001713.1	57.1331	-1.89018	0.425115	4.35e-07	2.43e-05	1.75689	OG0001713.1	4.6152	1	Zm00001eb316940
OG0011628	47.2726	-1.47313	0.332875	4.4e-07	2.44e-05	1.67461	OG0011628	4.61237	0	Zm00001eb369260
OG0024181	70.5123	-1.47066	0.333524	4.45e-07	2.46e-05	1.84827	OG0024181	4.6088	0	Zm00001eb286950
OG0012514	53.4643	-1.1737	0.26229	4.47e-07	2.46e-05	1.72806	OG0012514	4.60847	1	Zm00001eb169340
OG0020936	90.8293	0.957473	0.208756	4.52e-07	2.48e-05	1.95823	OG0020936	4.60588	1	Zm00001eb248240
OG0007739	622.472	0.613042	0.129491	4.74e-07	2.59e-05	2.79412	OG0007739	4.58664	1	Zm00001eb195000
OG0004336.20	178.366	-1.47238	0.332849	4.91e-07	2.67e-05	2.25131	OG0004336.20	4.57281	0	Zm00001eb310570
OG0008603	604.82	-1.03888	0.234293	5.03e-07	2.73e-05	2.78163	OG0008603	4.56379	0	Zm00001eb294230
OG0020772	125.212	0.757502	0.162155	5.11e-07	2.76e-05	2.09764	OG0020772	4.55954	1	Zm00001eb243750
OG0016984	117.731	0.809736	0.173254	5.12e-07	2.76e-05	2.07089	OG0016984	4.55954	0	Zm00001eb397790
OG0022487	131.472	-1.05292	0.240849	5.19e-07	2.78e-05	2.11883	OG0022487	4.5565	0	Zm00001eb073370
OG0017928	118.637	1.35556	0.30689	5.19e-07	2.78e-05	2.07422	OG0017928	4.5565	1	Zm00001eb311680
OG0000218	74.4363	-1.30199	0.297727	5.34e-07	2.85e-05	1.87179	OG0000218	4.54584	1	Zm00001eb033960
OG0024939	47.5784	2.20222	0.519987	5.5e-07	2.92e-05	1.67741	OG0024939	4.53455	0	Zm00001eb371680
OG0010699	464.528	-1.3388	0.307491	5.55e-07	2.93e-05	2.66701	OG0010699	4.53279	1	Zm00001eb309110
OG0003558	67.8341	-1.5645	0.36194	5.72e-07	3.01e-05	1.83145	OG0003558	4.52093	0	Zm00001eb345460
OG0000674	1055.79	-0.841358	0.183943	5.92e-07	3.1e-05	3.02358	OG0000674	4.50816	0	Zm00001eb138310
OG0001851	80.5365	-0.903713	0.19963	5.94e-07	3.1e-05	1.90599	OG0001851	4.50816	1	Zm00001eb335510
OG0012939	104.595	-1.10292	0.249556	6.56e-07	3.42e-05	2.01951	OG0012939	4.46623	1	Zm00001eb430780
OG0022690	618.39	0.848137	0.186118	6.64e-07	3.44e-05	2.79126	OG0022690	4.46296	2	Zm00001eb432580
OG0020427	86.7842	0.910801	0.199331	6.71e-07	3.47e-05	1.93844	OG0020427	4.45967	2	Zm00001eb232600
OG0008670	96.6751	-0.791152	0.174474	6.89e-07	3.55e-05	1.98531	OG0008670	4.44963	0	Zm00001eb270080
OG0017053	769.727	0.661003	0.144013	7.01e-07	3.6e-05	2.88634	OG0017053	4.4437	1	Zm00001eb010810
OG0000197.1	347.203	0.970176	0.215356	7.26e-07	3.71e-05	2.54058	OG0000197.1	4.43034	1	Zm00001eb018990
OG0010357	36.1518	-1.80146	0.428696	7.29e-07	3.71e-05	1.55813	OG0010357	4.43034	1	Zm00001eb401130
OG0010817	196.87	0.882032	0.193024	7.35e-07	3.71e-05	2.29418	OG0010817	4.43034	0	Zm00001eb101320
OG0012804	148.189	-1.42904	0.329264	7.35e-07	3.71e-05	2.17082	OG0012804	4.43034	0	Zm00001eb425050
OG0020636	104.965	-0.719844	0.158539	7.36e-07	3.71e-05	2.02104	OG0020636	4.43034	1	Zm00001eb203450
OG0017924	474.25	0.692413	0.15121	7.51e-07	3.77e-05	2.67601	OG0017924	4.42318	0	Zm00001eb311560
OG0003164	108.395	-1.1846	0.273134	7.59e-07	3.8e-05	2.03501	OG0003164	4.41981	1	Zm00001eb190970
OG0016795	95.2102	-0.949629	0.215344	7.76e-07	3.87e-05	1.97868	OG0016795	4.41197	1	Zm00001eb016750
OG0007332.3	69.5327	1.4278	0.326107	7.93e-07	3.94e-05	1.84219	OG0007332.3	4.40415	1	Zm00001eb148070
OG0001976	49.5602	-2.1182	0.522373	8.05e-07	3.99e-05	1.69513	OG0001976	4.39922	1	Zm00001eb237170
OG0008380	30.6416	-1.87127	0.439712	8.36e-07	4.13e-05	1.48631	OG0008380	4.38403	0	Zm00001eb132990
OG0022270	80.0183	-1.14988	0.264782	8.44e-07	4.15e-05	1.90319	OG0022270	4.38145	0	Zm00001eb078860
OG0003507.2	274.825	0.825274	0.181894	8.73e-07	4.28e-05	2.43906	OG0003507.2	4.36843	0	Zm00001eb349480
OG0004257	66.3368	-1.57745	0.374493	8.95e-07	4.38e-05	1.82175	OG0004257	4.35881	0	Zm00001eb000880
OG0025155	385.569	0.696238	0.152443	8.98e-07	4.38e-05	2.5861	OG0025155	4.35881	2	Zm00001eb386020
OG0000199	179.039	1.04133	0.235495	9.53e-07	4.62e-05	2.25295	OG0000199	4.33537	1	Zm00001eb006480
OG0004518.1	67.8293	2.63865	0.675263	9.55e-07	4.62e-05	1.83142	OG0004518.1	4.33537	1	Zm00001eb124960
OG0015592	50.2894	-1.14819	0.262093	9.58e-07	4.62e-05	1.70148	OG0015592	4.33537	1	Zm00001eb211100
OG0016069	114.199	-0.809201	0.180971	9.62e-07	4.62e-05	2.05766	OG0016069	4.33497	0	Zm00001eb052630
OG0014100	947.734	0.890576	0.199461	9.7e-07	4.64e-05	2.97669	OG0014100	4.33375	1	Zm00001eb277330
OG0018586	237.062	0.800069	0.176566	9.72e-07	4.64e-05	2.37486	OG0018586	4.33375	0	Zm00001eb327780
OG0004473.2	468.446	-1.05226	0.239716	9.74e-07	4.64e-05	2.67066	OG0004473.2	4.33375	2	Zm00001eb119280
OG0007067	1265.85	-0.845015	0.190414	9.78e-07	4.64e-05	3.10238	OG0007067	4.33356	1	Zm00001eb119900
OG0018784	76.477	2.68352	0.726002	9.98e-07	4.72e-05	1.88353	OG0018784	4.32646	0	Zm00001eb339080
OG0006433.2	119.778	1.08263	0.245056	1.03e-06	4.85e-05	2.07838	OG0006433.2	4.31469	1	Zm00001eb393250
OG0020656	168.809	0.954352	0.217436	1.04e-06	4.86e-05	2.22739	OG0020656	4.31315	1	Zm00001eb237050
OG0008664	271.153	-1.3145	0.308582	1.07e-06	4.99e-05	2.43321	OG0008664	4.30171	0	Zm00001eb378870
OG0005477	78.8446	-0.845274	0.192832	1.12e-06	5.2e-05	1.89677	OG0005477	4.28365	0	Zm00001eb351950
OG0007758	497.694	0.68116	0.154475	1.14e-06	5.3e-05	2.69696	OG0007758	4.27547	1	Zm00001eb196380
OG0013640	141.14	0.64519	0.142468	1.16e-06	5.36e-05	2.14965	OG0013640	4.27078	1	Zm00001eb284080
OG0012396	460.551	0.43747	0.0937592	1.2e-06	5.54e-05	2.66328	OG0012396	4.25632	0	Zm00001eb208570
OG0004637	90.1901	-0.711437	0.15918	1.21e-06	5.58e-05	1.95516	OG0004637	4.25344	0	Zm00001eb371150
OG0001770.3	55.4052	-3.20493	0.831817	1.22e-06	5.58e-05	1.74355	OG0001770.3	4.25344	0	Zm00001eb309770
OG0000575	113.304	-1.02943	0.243675	1.22e-06	5.6e-05	2.05424	OG0000575	4.25206	1	Zm00001eb300880
OG0021909	107.879	1.24872	0.2893	1.24e-06	5.66e-05	2.03294	OG0021909	4.24703	0	Zm00001eb418950
OG0004765	247.922	0.793013	0.177843	1.26e-06	5.71e-05	2.39431	OG0004765	4.24302	0	Zm00001eb232260
OG0021667	608.536	0.649089	0.143544	1.28e-06	5.82e-05	2.78429	OG0021667	4.23543	0	Zm00001eb090730
OG0003059	39.5322	1.06983	0.244038	1.31e-06	5.92e-05	1.59695	OG0003059	4.22798	0	Zm00001eb176950
OG0018005	521.741	-0.76984	0.173141	1.32e-06	5.96e-05	2.71746	OG0018005	4.2244	1	Zm00001eb313960
OG0018109	349.253	0.665695	0.148347	1.37e-06	6.14e-05	2.54314	OG0018109	4.21166	1	Zm00001eb316450
OG0012398	49.6758	-1.7793	0.453054	1.38e-06	6.2e-05	1.69614	OG0012398	4.20776	1	Zm00001eb259460
OG0001458	140.221	-0.603945	0.134297	1.43e-06	6.37e-05	2.14681	OG0001458	4.19609	1	Zm00001eb295670
OG0023121	1084.5	1.22625	0.286987	1.45e-06	6.46e-05	3.03523	OG0023121	4.18959	1	Zm00001eb178670
OG0002557	131.131	-1.04546	0.248817	1.46e-06	6.49e-05	2.11771	OG0002557	4.18756	0	Zm00001eb223050
OG0023849	58.6881	-1.58136	0.403024	1.48e-06	6.55e-05	1.76855	OG0023849	4.18378	1	Zm00001eb078870
OG0018317	91.0479	-1.3562	0.323963	1.51e-06	6.63e-05	1.95927	OG0018317	4.17818	1	Zm00001eb104930
OG0023293	369.622	0.956622	0.219335	1.51e-06	6.65e-05	2.56776	OG0023293	4.17743	0	Zm00001eb040190
OG0001885	48.4974	-1.42132	0.337669	1.55e-06	6.78e-05	1.68572	OG0001885	4.16887	0	Zm00001eb159000
OG0023498	64.3561	-1.61435	0.391593	1.56e-06	6.79e-05	1.80859	OG0023498	4.16813	0	Zm00001eb406620
OG0021449	178.021	0.685274	0.153392	1.56e-06	6.79e-05	2.25047	OG0021449	4.16813	1	Zm00001eb190630
OG0009958.1	81.8168	-1.00442	0.236212	1.57e-06	6.82e-05	1.91284	OG0009958.1	4.16607	0	Zm00001eb046220
OG0003350.2	219.944	0.669931	0.148533	1.58e-06	6.83e-05	2.34231	OG0003350.2	4.16538	1	Zm00001eb414550
OG0002574	309.752	0.673596	0.151668	1.61e-06	6.93e-05	2.49101	OG0002574	4.15957	0	Zm00001eb024230
OG0019874	108.981	1.32882	0.31357	1.64e-06	7.06e-05	2.03735	OG0019874	4.15112	0	Zm00001eb149740
OG0018638	125.325	0.860414	0.196548	1.65e-06	7.06e-05	2.09804	OG0018638	4.15112	0	Zm00001eb329090
OG0021964	50.6948	-0.981216	0.23339	1.67e-06	7.14e-05	1.70496	OG0021964	4.14621	1	Zm00001eb088050
OG0023613	35.9199	-1.14622	0.27026	1.71e-06	7.27e-05	1.55534	OG0023613	4.13821	0	Zm00001eb408940
OG0018191	215.321	0.712252	0.161041	1.72e-06	7.27e-05	2.33309	OG0018191	4.13821	1	Zm00001eb103030
OG0003263	179.356	0.673862	0.151244	1.72e-06	7.27e-05	2.25372	OG0003263	4.13821	0	Zm00001eb425660
OG0024511	308.653	0.739064	0.168802	1.73e-06	7.3e-05	2.48947	OG0024511	4.13647	0	Zm00001eb294920
OG0008576	38.2738	1.20798	0.286805	1.74e-06	7.32e-05	1.5829	OG0008576	4.13532	0	Zm00001eb291660
OG0016598	183.745	0.947905	0.21919	1.75e-06	7.36e-05	2.26422	OG0016598	4.13311	0	Zm00001eb022000
OG0021616	81.3774	2.11761	0.511763	1.77e-06	7.4e-05	1.9105	OG0021616	4.13058	2	Zm00001eb112330
OG0007063	82.2709	-0.960289	0.226897	1.81e-06	7.55e-05	1.91525	OG0007063	4.12205	0	Zm00001eb338750
OG0001323	51.6418	-2.24068	0.569996	1.83e-06	7.61e-05	1.713	OG0001323	4.11888	1	Zm00001eb191580
OG0024461	50.6473	-1.60073	0.396228	1.88e-06	7.82e-05	1.70456	OG0024461	4.10674	0	Zm00001eb353670
OG0020725	735.241	0.620413	0.140632	1.96e-06	8.1e-05	2.86643	OG0020725	4.0915	0	Zm00001eb242380
OG0012502	169.755	-1.49229	0.390144	1.96e-06	8.1e-05	2.22982	OG0012502	4.0915	2	Zm00001eb112690
OG0009656	118.337	0.794616	0.182122	1.98e-06	8.16e-05	2.07312	OG0009656	4.0884	0	Zm00001eb062330
OG0008625.1	418.405	0.914826	0.213035	1.99e-06	8.17e-05	2.6216	OG0008625.1	4.08764	1	Zm00001eb344260
OG0001446.1	60.6443	-1.65092	0.395072	2.03e-06	8.33e-05	1.78279	OG0001446.1	4.07954	2	Zm00001eb348950
OG0024745	126.444	-1.17464	0.288314	2.07e-06	8.45e-05	2.1019	OG0024745	4.07293	0	Zm00001eb377160
OG0001316.1	123.054	-1.36482	0.330483	2.12e-06	8.61e-05	2.0901	OG0001316.1	4.06491	2	Zm00001eb429440
OG0013154	133.361	0.656941	0.150821	2.14e-06	8.7e-05	2.12503	OG0013154	4.06069	0	Zm00001eb412020
OG0015604	140.153	-1.49399	0.383108	2.17e-06	8.77e-05	2.1466	OG0015604	4.05719	1	Zm00001eb063530
OG0001155	102.727	-1.12969	0.273662	2.23e-06	8.98e-05	2.01168	OG0001155	4.04672	0	Zm00001eb308150
OG0019326	55.5188	1.18634	0.285796	2.23e-06	8.98e-05	1.74444	OG0019326	4.04672	0	Zm00001eb162360
OG0013911	338.913	-0.715758	0.168447	2.24e-06	9e-05	2.53009	OG0013911	4.04575	0	Zm00001eb269160
OG0016611	112.779	1.46037	0.358915	2.27e-06	9.08e-05	2.05223	OG0016611	4.04199	2	Zm00001eb404570
OG0004336.22	143.89	-1.43394	0.354558	2.31e-06	9.23e-05	2.15803	OG0004336.22	4.03469	0	Zm00001eb310570
OG0001124	37.6289	-1.4721	0.37055	2.34e-06	9.28e-05	1.57552	OG0001124	4.0325	0	Zm00001eb310850
OG0002244	100.159	1.00582	0.237028	2.34e-06	9.28e-05	2.00069	OG0002244	4.0325	2	Zm00001eb378930
OG0013732	201.429	0.701056	0.160415	2.35e-06	9.3e-05	2.30412	OG0013732	4.03154	0	Zm00001eb348450
OG0004916	144.115	0.770437	0.177499	2.36e-06	9.3e-05	2.15871	OG0004916	4.03149	1	Zm00001eb249330
OG0025328	138.241	1.20795	0.286447	2.36e-06	9.3e-05	2.14064	OG0025328	4.03149	1	Zm00001eb225700
OG0007737.3	1068.78	0.730817	0.168235	2.38e-06	9.31e-05	3.02889	OG0007737.3	4.03119	0	Zm00001eb194950
OG0021757	292.952	0.882784	0.206696	2.38e-06	9.31e-05	2.4668	OG0021757	4.03119	0	Zm00001eb113790
OG0020149	172.439	0.814725	0.188936	2.38e-06	9.31e-05	2.23664	OG0020149	4.03119	0	Zm00001eb364210
OG0012144	154.656	-1.69925	0.453501	2.48e-06	9.66e-05	2.18937	OG0012144	4.01483	1	Zm00001eb246520
OG0011753	242.615	1.13457	0.271157	2.5e-06	9.72e-05	2.38492	OG0011753	4.01232	1	Zm00001eb143460
OG0003008	642.488	0.521429	0.116143	2.53e-06	9.78e-05	2.80787	OG0003008	4.00967	0	Zm00001eb229760
OG0001244	94.3155	0.836563	0.199274	2.58e-06	9.97e-05	1.97458	OG0001244	4.00142	0	Zm00001eb154830
OG0014153	251.81	-0.852753	0.201992	2.64e-06	0.000101797	2.40107	OG0014153	3.99227	0	Zm00001eb275160
OG0007678	34.0187	-2.17446	0.568923	2.71e-06	0.000104002	1.53172	OG0007678	3.98296	0	Zm00001eb248640
OG0010811	376.59	0.975143	0.230561	2.73e-06	0.000104563	2.57587	OG0010811	3.98062	0	Zm00001eb315340
OG0018252	48.2922	-1.38551	0.341256	2.74e-06	0.000104643	1.68388	OG0018252	3.98029	0	Zm00001eb319850
OG0004517	36.3849	-1.33652	0.326387	2.82e-06	0.000107269	1.56092	OG0004517	3.96953	1	Zm00001eb156230
OG0015733	237.797	-1.0422	0.257656	2.84e-06	0.000107983	2.37621	OG0015733	3.96664	1	Zm00001eb213010
OG0003523.2	212.908	0.795063	0.185836	2.96e-06	0.000111988	2.32819	OG0003523.2	3.95083	0	Zm00001eb351420
OG0005539	221.317	1.54686	0.39591	3e-06	0.000113368	2.34501	OG0005539	3.94551	1	Zm00001eb378280
OG0001451	472.417	0.928793	0.22139	3.02e-06	0.000113659	2.67433	OG0001451	3.94439	0	Zm00001eb352080
OG0016772	403.856	-0.601431	0.140439	3.08e-06	0.000115754	2.60623	OG0016772	3.93647	0	Zm00001eb394460
OG0007773	179.883	-0.836438	0.200482	3.11e-06	0.000116106	2.25499	OG0007773	3.93514	1	Zm00001eb197040
OG0005474	29.2973	0.94909	0.228715	3.11e-06	0.000116106	1.46683	OG0005474	3.93514	0	Zm00001eb351230
OG0000154.12	1326	0.764963	0.179284	3.11e-06	0.000116106	3.12254	OG0000154.12	3.93514	0	Zm00001eb356050
OG0008282	118.774	0.801637	0.187623	3.14e-06	0.000116868	2.07472	OG0008282	3.9323	1	Zm00001eb036640
OG0008119	47.6807	-1.52692	0.38983	3.16e-06	0.000116927	1.67834	OG0008119	3.93208	0	Zm00001eb065630
OG0020291	126.614	0.749029	0.17453	3.16e-06	0.000116927	2.10248	OG0020291	3.93208	1	Zm00001eb362030
OG0021347	132.01	0.914939	0.217031	3.19e-06	0.000117677	2.12061	OG0021347	3.92931	1	Zm00001eb257670
OG0018406	208.335	-1.27448	0.316959	3.2e-06	0.000117741	2.31876	OG0018406	3.92907	0	Zm00001eb323410
OG0024039	239.813	0.725527	0.170273	3.24e-06	0.000118908	2.37987	OG0024039	3.92479	0	Zm00001eb282900
OG0001694	104.19	-0.862419	0.206618	3.25e-06	0.000118908	2.01783	OG0001694	3.92479	0	Zm00001eb012560
OG0019974	66.6871	-1.48219	0.386413	3.25e-06	0.000118908	1.82404	OG0019974	3.92479	0	Zm00001eb147550
OG0007826	248.455	-0.548605	0.125814	3.27e-06	0.000119204	2.39525	OG0007826	3.92371	1	Zm00001eb170360
OG0025118	259.388	-0.998983	0.241827	3.3e-06	0.00012003	2.41395	OG0025118	3.92071	0	Zm00001eb384280
OG0010231	53.0114	1.32851	0.338279	3.34e-06	0.000121071	1.72437	OG0010231	3.91696	1	Zm00001eb015130
OG0016699	151.455	0.780734	0.183678	3.37e-06	0.000122044	2.18028	OG0016699	3.91348	0	Zm00001eb019470
OG0013881	46.9184	-1.21083	0.304304	3.39e-06	0.000122247	1.67134	OG0013881	3.91276	3	Zm00001eb297330
OG0004935	126.166	-1.13762	0.283298	3.47e-06	0.000124926	2.10094	OG0004935	3.90335	1	Zm00001eb258850
OG0010309	197.727	-0.602765	0.140829	3.51e-06	0.000125931	2.29607	OG0010309	3.89987	1	Zm00001eb010410
OG0012977	21.8074	1.40845	0.347351	3.53e-06	0.000125952	1.3386	OG0012977	3.89979	2	Zm00001eb432000
OG0012793	42.2886	-1.60315	0.411158	3.53e-06	0.000125952	1.62622	OG0012793	3.89979	1	Zm00001eb424770
OG0019714	71.853	-1.78805	0.466392	3.53e-06	0.000125952	1.85644	OG0019714	3.89979	0	Zm00001eb153000
OG0004537	78.3134	-1.00564	0.248337	3.56e-06	0.000126582	1.89384	OG0004537	3.89763	0	Zm00001eb126820
OG0009996	44.3756	-1.34631	0.345356	3.59e-06	0.000127197	1.64714	OG0009996	3.89552	1	Zm00001eb268400
OG0011061	702.854	0.632617	0.147104	3.64e-06	0.000128765	2.84686	OG0011061	3.8902	2	Zm00001eb328850
OG0013858	481.622	0.886042	0.211037	3.65e-06	0.000128765	2.68271	OG0013858	3.8902	1	Zm00001eb296560
OG0002039	272.622	-0.543857	0.125851	3.66e-06	0.000128934	2.43556	OG0002039	3.88963	0	Zm00001eb091540
OG0008625	338.273	1.10677	0.260037	3.67e-06	0.000128953	2.52927	OG0008625	3.88957	1	Zm00001eb344260
OG0013850	656.81	1.11059	0.275862	3.71e-06	0.000129983	2.81744	OG0013850	3.88611	1	Zm00001eb295750
OG0013433	56.8513	-1.37994	0.347415	3.74e-06	0.000130765	1.75474	OG0013433	3.88351	1	Zm00001eb411730
OG0005572	280.684	-0.709253	0.170141	3.87e-06	0.000134725	2.44822	OG0005572	3.87055	0	Zm00001eb380190
OG0016553	126.773	-0.917237	0.22136	3.88e-06	0.000134732	2.10303	OG0016553	3.87053	1	Zm00001eb023520
OG0012218	438.607	0.514211	0.117894	3.93e-06	0.00013626	2.64208	OG0012218	3.86563	1	Zm00001eb253140
OG0007896	189.084	-0.57215	0.133438	3.94e-06	0.000136477	2.27665	OG0007896	3.86494	1	Zm00001eb419810
OG0010509	76.7299	-1.13706	0.283414	4.01e-06	0.000138526	1.88496	OG0010509	3.85847	0	Zm00001eb298980
OG0004051	497.064	0.50191	0.115034	4.06e-06	0.000139692	2.69641	OG0004051	3.85483	0	Zm00001eb220020
OG0006576.2	644.511	-0.96361	0.240903	4.17e-06	0.000142806	2.80923	OG0006576.2	3.84525	0	Zm00001eb401120
OG0008463	142.215	-1.15525	0.297177	4.17e-06	0.000142806	2.15295	OG0008463	3.84525	1	Zm00001eb417150
OG0004928	784.622	0.951562	0.232273	4.25e-06	0.000145208	2.89466	OG0004928	3.83801	1	Zm00001eb192910
OG0008634	311.577	0.56083	0.130279	4.37e-06	0.000149009	2.49357	OG0008634	3.82679	0	Zm00001eb297180
OG0001092	319.87	0.648424	0.153115	4.42e-06	0.000150325	2.50497	OG0001092	3.82297	0	Zm00001eb225010
OG0022067	69.8384	-1.89523	0.540392	4.48e-06	0.000152191	1.84409	OG0022067	3.81761	0	Zm00001eb084370
OG0003379	72.2197	0.96598	0.234052	4.54e-06	0.00015365	1.85866	OG0003379	3.81347	0	Zm00001eb039590
OG0022198	23.6753	-2.37136	0.67557	4.56e-06	0.000154061	1.3743	OG0022198	3.81231	1	Zm00001eb080770
OG0004167	247.965	0.874344	0.211904	4.61e-06	0.000155131	2.39439	OG0004167	3.8093	0	Zm00001eb208030
OG0004476	248.763	0.645678	0.152524	4.61e-06	0.000155131	2.39579	OG0004476	3.8093	0	Zm00001eb339010
OG0002647	65.8742	-1.0857	0.272171	4.64e-06	0.000155448	1.81872	OG0002647	3.80841	0	Zm00001eb008830
OG0022916	47.3424	-1.41159	0.369987	4.64e-06	0.000155448	1.67525	OG0022916	3.80841	0	Zm00001eb137340
OG0019779	87.5856	0.919807	0.224465	4.72e-06	0.000157636	1.94243	OG0019779	3.80235	1	Zm00001eb151930
OG0021839	467.081	0.653336	0.15275	4.73e-06	0.000157697	2.66939	OG0021839	3.80218	0	Zm00001eb115370
OG0021014	230.715	0.643543	0.152794	4.77e-06	0.000158213	2.36308	OG0021014	3.80076	0	Zm00001eb254180
OG0011674	176.257	1.26984	0.32573	4.77e-06	0.000158213	2.24615	OG0011674	3.80076	0	Zm00001eb148130
OG0005535	362.467	0.754718	0.181086	4.79e-06	0.000158603	2.55927	OG0005535	3.79969	1	Zm00001eb269400
OG0019241	274.044	-0.748295	0.18059	4.86e-06	0.00016054	2.43782	OG0019241	3.79442	1	Zm00001eb340990
OG0013471	166.917	-1.18792	0.307204	4.9e-06	0.000161306	2.2225	OG0013471	3.79235	0	Zm00001eb410030
OG0013397.2	138.036	-0.832497	0.20544	4.93e-06	0.000161834	2.13999	OG0013397.2	3.79093	1	Zm00001eb407860
OG0006819	32.9126	-3.12763	0.875619	4.98e-06	0.000163217	1.51736	OG0006819	3.78723	0	Zm00001eb099420
OG0012479	51.9847	-1.19386	0.308641	5.08e-06	0.000166171	1.71588	OG0012479	3.77944	1	Zm00001eb201150
OG0012884	109.975	-0.684347	0.16419	5.25e-06	0.000171373	2.04129	OG0012884	3.76606	0	Zm00001eb073980
OG0013388	231.046	-0.840871	0.210036	5.38e-06	0.000175093	2.3637	OG0013388	3.75673	1	Zm00001eb407080
OG0010102	320.282	0.476819	0.110583	5.42e-06	0.000176141	2.50553	OG0010102	3.75414	1	Zm00001eb022400
OG0013462	36.9376	-1.67876	0.441342	5.45e-06	0.000176413	1.56747	OG0013462	3.75347	0	Zm00001eb410380
OG0000091	77.7093	-1.20595	0.316093	5.46e-06	0.000176413	1.89047	OG0000091	3.75347	1	Zm00001eb001770
OG0014009	146.209	-1.32169	0.352897	5.52e-06	0.000178054	2.16498	OG0014009	3.74945	0	Zm00001eb279320
OG0012111	46.5876	-1.14121	0.291926	5.55e-06	0.000178749	1.66827	OG0012111	3.74776	0	Zm00001eb182680
OG0004353	42.1566	-1.24544	0.32469	5.57e-06	0.000179034	1.62487	OG0004353	3.74706	0	Zm00001eb313580
OG0008496	86.4134	1.01757	0.254897	5.64e-06	0.000180625	1.93658	OG0008496	3.74322	1	Zm00001eb283510
OG0019800	85.7688	-0.942168	0.236555	5.71e-06	0.000182709	1.93333	OG0019800	3.73824	0	Zm00001eb151310
OG0024599	64.4373	1.26729	0.326526	5.81e-06	0.00018529	1.80914	OG0024599	3.73215	0	Zm00001eb297100
OG0016222	137.733	0.770805	0.186315	5.82e-06	0.000185399	2.13904	OG0016222	3.73189	1	Zm00001eb043470
OG0010452	89.2589	-1.05463	0.27303	5.84e-06	0.000185623	1.95065	OG0010452	3.73137	1	Zm00001eb002090
OG0000969	51.3672	-0.848934	0.206777	5.92e-06	0.000187547	1.71069	OG0000969	3.72689	0	Zm00001eb032030
OG0008058	37.0677	-1.98527	0.542486	5.94e-06	0.000187795	1.569	OG0008058	3.72632	0	Zm00001eb071830
OG0022804	233.543	0.688595	0.165762	6.23e-06	0.000196476	2.36837	OG0022804	3.70669	2	Zm00001eb434410
OG0008380.6	32.0988	-2.01438	0.535287	6.25e-06	0.000196895	1.50649	OG0008380.6	3.70577	0	Zm00001eb408820
OG0004361	138.69	-0.891991	0.223384	6.34e-06	0.000198683	2.14205	OG0004361	3.70184	0	Zm00001eb314840
OG0019453	423.845	0.670388	0.162425	6.34e-06	0.000198683	2.62721	OG0019453	3.70184	1	Zm00001eb159420
OG0021101	328.058	0.52055	0.122893	6.49e-06	0.000202855	2.51595	OG0021101	3.69282	1	Zm00001eb252410
OG0003419	45.9913	-1.78975	0.48046	6.5e-06	0.000202855	1.66268	OG0003419	3.69282	1	Zm00001eb138830
OG0000197.3	449.1	0.801878	0.196217	6.65e-06	0.000206354	2.65234	OG0000197.3	3.68539	1	Zm00001eb018990
OG0016134	33.7312	-1.39208	0.376037	6.65e-06	0.000206354	1.52803	OG0016134	3.68539	0	Zm00001eb051400
OG0004518.2	67.2372	2.81831	0.785212	6.66e-06	0.000206354	1.82761	OG0004518.2	3.68539	1	Zm00001eb124960
OG0006969	24.7157	-2.45402	0.646944	6.72e-06	0.000208015	1.39297	OG0006969	3.68191	0	Zm00001eb247810
OG0025450	726.276	0.64198	0.15481	6.94e-06	0.000214289	2.8611	OG0025450	3.669	0	Zm00001eb228570
OG0007024	303.334	0.729112	0.178625	6.98e-06	0.000214746	2.48192	OG0007024	3.66808	1	Zm00001eb330170
OG0011671	61.5465	-1.65497	0.445185	6.99e-06	0.000214746	1.7892	OG0011671	3.66808	1	Zm00001eb148260
OG0006421.1	838.227	1.27627	0.333849	7.03e-06	0.000215493	2.92336	OG0006421.1	3.66657	3	Zm00001eb021600
OG0008776	396.27	-1.25065	0.334953	7.22e-06	0.000220715	2.59799	OG0008776	3.65617	0	Zm00001eb386270
OG0010103	34.4383	-2.50051	0.737161	7.23e-06	0.000220715	1.53704	OG0010103	3.65617	1	Zm00001eb022360
OG0020886	132.208	0.652661	0.158469	7.27e-06	0.000221619	2.12126	OG0020886	3.65439	1	Zm00001eb246620
OG0016237	61.2559	-0.895554	0.226617	7.31e-06	0.00022231	1.78715	OG0016237	3.65304	0	Zm00001eb220420
OG0010531	232.331	0.863614	0.215193	7.39e-06	0.000224146	2.36611	OG0010531	3.64947	2	Zm00001eb117590
OG0022107	41.2237	-1.29697	0.355157	7.4e-06	0.000224183	1.61515	OG0022107	3.6494	1	Zm00001eb082860
OG0000798	238.106	0.630486	0.152823	7.43e-06	0.000224607	2.37677	OG0000798	3.64858	1	Zm00001eb097790
OG0016118	37.8949	-1.90005	0.522667	7.52e-06	0.000226703	1.57858	OG0016118	3.64454	1	Zm00001eb050970
OG0021040	85.9945	-1.71538	0.464892	7.55e-06	0.00022686	1.93447	OG0021040	3.64424	0	Zm00001eb190200
OG0000655	87.0801	-1.00584	0.259763	7.55e-06	0.00022686	1.93992	OG0000655	3.64424	1	Zm00001eb075250
OG0000164.2	55.2212	-0.938427	0.239858	7.57e-06	0.000226989	1.74211	OG0000164.2	3.64399	1	Zm00001eb023590
OG0004730	293.4	1.12958	0.28957	7.72e-06	0.000230873	2.46746	OG0004730	3.63663	1	Zm00001eb141010
OG0011905	1336.45	0.896185	0.225589	7.82e-06	0.000233273	3.12595	OG0011905	3.63214	1	Zm00001eb206930
OG0019973	71.5353	-1.30184	0.348549	7.88e-06	0.000234021	1.85452	OG0019973	3.63075	0	Zm00001eb147560
OG0003551	60.8325	-0.928914	0.238917	7.89e-06	0.000234021	1.78414	OG0003551	3.63075	1	Zm00001eb344520
OG0010279	179.166	-0.703024	0.178692	7.89e-06	0.000234021	2.25326	OG0010279	3.63075	0	Zm00001eb012380
OG0011441.2	29.3729	-1.54741	0.402155	7.93e-06	0.000234277	1.46795	OG0011441.2	3.63027	0	Zm00001eb357850
OG0000585	2147.42	0.537509	0.128939	7.95e-06	0.000234277	3.33192	OG0000585	3.63027	0	Zm00001eb094520
OG0020186	212.185	1.15004	0.294472	7.96e-06	0.000234277	2.32671	OG0020186	3.63027	0	Zm00001eb142090
OG0008250	54.5124	-1.35328	0.36508	7.97e-06	0.000234277	1.7365	OG0008250	3.63027	0	Zm00001eb176590
OG0020801	23.6392	-1.81676	0.481494	7.99e-06	0.000234519	1.37363	OG0020801	3.62982	0	Zm00001eb095360
OG0018407	184.745	-1.18498	0.314324	8.01e-06	0.000234606	2.26657	OG0018407	3.62966	1	Zm00001eb323420
OG0019100	142.981	0.566834	0.136899	8.15e-06	0.000237731	2.15528	OG0019100	3.62391	0	Zm00001eb127630
OG0012437	69.5699	0.688986	0.170581	8.15e-06	0.000237731	1.84242	OG0012437	3.62391	1	Zm00001eb196230
OG0012309	157.389	1.36564	0.367167	8.21e-06	0.000238911	2.19697	OG0012309	3.62176	0	Zm00001eb255970
OG0022033	30.6415	2.17836	0.634484	8.24e-06	0.000239298	1.48631	OG0022033	3.62106	0	Zm00001eb421070
OG0013482	45.1797	-1.64988	0.452708	8.26e-06	0.000239391	1.65494	OG0013482	3.62089	1	Zm00001eb029300
OG0009974	39.1136	-1.46132	0.397193	8.38e-06	0.000242405	1.59233	OG0009974	3.61546	0	Zm00001eb047450
OG0006865.1	149.798	0.888239	0.223398	8.47e-06	0.000244437	2.17551	OG0006865.1	3.61183	0	Zm00001eb174310
OG0007797	61.6702	-1.15438	0.308211	8.48e-06	0.000244437	1.79008	OG0007797	3.61183	1	Zm00001eb112170
OG0011064.1	381.494	-1.14483	0.295962	8.68e-06	0.000249704	2.58149	OG0011064.1	3.60257	1	Zm00001eb109910
OG0012201	299.462	0.66606	0.163019	8.81e-06	0.000252837	2.47634	OG0012201	3.59716	1	Zm00001eb307010
OG0002302	70.6237	1.48291	0.396718	9.26e-06	0.000265323	1.84895	OG0002302	3.57623	1	Zm00001eb228670
OG0003987	36.7779	-1.7697	0.485002	9.28e-06	0.000265323	1.56559	OG0003987	3.57623	1	Zm00001eb057700
OG0023254	99.9592	0.849043	0.213933	9.37e-06	0.000267439	1.99982	OG0023254	3.57277	1	Zm00001eb039000
OG0021248	59.0112	1.94233	0.588365	9.59e-06	0.000273147	1.77093	OG0021248	3.5636	1	Zm00001eb248930
OG0020474	70.1441	1.26801	0.338222	9.87e-06	0.000280627	1.84599	OG0020474	3.55187	0	Zm00001eb233790
OG0000531	52.8959	-1.10904	0.294779	1.01e-05	0.000285747	1.72342	OG0000531	3.54402	0	Zm00001eb058740
OG0000128.2	1037.54	0.78663	0.199779	1.01e-05	0.000285747	3.016	OG0000128.2	3.54402	0	Zm00001eb276860
OG0006348	38.7747	-1.90325	0.532951	1.02e-05	0.000287566	1.58855	OG0006348	3.54126	0	Zm00001eb047970
OG0022768	50.5015	-1.06229	0.283312	1.02e-05	0.000287566	1.7033	OG0022768	3.54126	0	Zm00001eb066030
OG0014031	27.4395	-1.597	0.444303	1.02e-05	0.00028834	1.43838	OG0014031	3.54009	0	Zm00001eb280670
OG0017303	8156.18	0.712825	0.180139	1.06e-05	0.00029685	3.91149	OG0017303	3.52746	1	Zm00001eb003730
OG0016333	49.3363	-1.02356	0.268645	1.06e-05	0.00029685	1.69317	OG0016333	3.52746	0	Zm00001eb046610
OG0000631	270.693	-0.793101	0.206535	1.06e-05	0.000297616	2.43248	OG0000631	3.52634	1	Zm00001eb252420
OG0010424	126.156	-1.04795	0.28071	1.11e-05	0.000310839	2.10091	OG0010424	3.50746	1	Zm00001eb003700
OG0021582	236.688	0.631846	0.156199	1.12e-05	0.000310839	2.37418	OG0021582	3.50746	0	Zm00001eb091240
OG0014157	132.069	-0.767374	0.196617	1.12e-05	0.000310839	2.1208	OG0014157	3.50746	1	Zm00001eb275050
OG0000640	130.89	-0.993946	0.260689	1.13e-05	0.000313825	2.11691	OG0000640	3.50331	2	Zm00001eb202140
OG0020468	85.4008	0.945589	0.244659	1.14e-05	0.000315045	1.93146	OG0020468	3.50163	1	Zm00001eb206870
OG0002096.3	26.4634	-2.48492	0.794936	1.15e-05	0.000317998	1.42264	OG0002096.3	3.49758	0	Zm00001eb184830
OG0000842	191.084	0.608427	0.150706	1.15e-05	0.000317998	2.28122	OG0000842	3.49758	1	Zm00001eb122690
OG0007545	176.637	-1.00874	0.267661	1.15e-05	0.000318047	2.24708	OG0007545	3.49751	0	Zm00001eb181150
OG0017943	44.0122	-1.66458	0.468879	1.18e-05	0.000325315	1.64357	OG0017943	3.4877	0	Zm00001eb311960
OG0000481.38	55.3931	-0.972885	0.254177	1.21e-05	0.000330897	1.74346	OG0000481.38	3.48031	0	Zm00001eb029740
OG0025408	45.2688	-1.04592	0.278162	1.21e-05	0.00033139	1.6558	OG0025408	3.47966	0	Zm00001eb227720
OG0004336	376.301	-1.77194	0.551129	1.25e-05	0.000342784	2.57554	OG0004336	3.46498	0	Zm00001eb310560
OG0001770.4	55.4528	-3.08209	0.945181	1.26e-05	0.000343338	1.74392	OG0001770.4	3.46428	0	Zm00001eb309770
OG0016824	468.761	0.482059	0.117241	1.27e-05	0.000344838	2.67095	OG0016824	3.46239	0	Zm00001eb395180
OG0004946.1	150.385	0.79401	0.20358	1.27e-05	0.000344838	2.1772	OG0004946.1	3.46239	0	Zm00001eb194990
OG0002498	243.555	0.634643	0.159772	1.28e-05	0.000346175	2.3866	OG0002498	3.4607	1	Zm00001eb061800
OG0016720	233.599	0.768953	0.195944	1.3e-05	0.000351994	2.36847	OG0016720	3.45346	0	Zm00001eb018970
OG0019638	411.706	0.857999	0.22124	1.31e-05	0.000354087	2.61459	OG0019638	3.45089	0	Zm00001eb361610
OG0006147	207.061	0.963356	0.252705	1.33e-05	0.000358225	2.3161	OG0006147	3.44584	1	Zm00001eb062800
OG0006987	150.871	0.763302	0.193909	1.35e-05	0.000363753	2.17861	OG0006987	3.43919	0	Zm00001eb108430
OG0007624	61.595	-1.01399	0.277905	1.38e-05	0.000370424	1.78955	OG0007624	3.4313	0	Zm00001eb253760
OG0012384	102.042	-1.09944	0.297311	1.38e-05	0.000371056	2.00878	OG0012384	3.43056	2	Zm00001eb258960
OG0006352	40.227	-1.69322	0.493253	1.39e-05	0.000371056	1.60452	OG0006352	3.43056	1	Zm00001eb048150
OG0020360	173.421	0.75379	0.193776	1.39e-05	0.000371056	2.2391	OG0020360	3.43056	1	Zm00001eb230780
OG0007283	45.3495	-1.27438	0.351316	1.4e-05	0.000373371	1.65657	OG0007283	3.42786	1	Zm00001eb371240
OG0011652	226.005	-1.10636	0.302847	1.41e-05	0.000375262	2.35412	OG0011652	3.42567	1	Zm00001eb149240
OG0000197	289.533	0.955206	0.24142	1.41e-05	0.000375532	2.4617	OG0000197	3.42535	1	Zm00001eb018990
OG0000179	256.14	-0.946432	0.251112	1.42e-05	0.000375532	2.40848	OG0000179	3.42535	0	Zm00001eb176750
OG0015866	378.251	0.873962	0.227607	1.42e-05	0.000375846	2.57778	OG0015866	3.42499	1	Zm00001eb056910
OG0017841	243.954	0.571452	0.141578	1.42e-05	0.000375846	2.38731	OG0017841	3.42499	0	Zm00001eb309230
OG0022565	215.858	1.6334	0.447126	1.45e-05	0.000381904	2.33417	OG0022565	3.41805	0	Zm00001eb430440
OG0001970	107.902	0.765848	0.197872	1.46e-05	0.000384599	2.03303	OG0001970	3.41499	1	Zm00001eb203690
OG0022610	325.635	0.675763	0.17149	1.46e-05	0.000384788	2.51273	OG0022610	3.41478	1	Zm00001eb070280
OG0011059	174.777	0.767995	0.196614	1.47e-05	0.000385368	2.24249	OG0011059	3.41412	1	Zm00001eb328760
OG0016978	124.696	0.818087	0.210377	1.47e-05	0.000385845	2.09585	OG0016978	3.41359	0	Zm00001eb012220
OG0020511	94.5532	-0.864641	0.231772	1.5e-05	0.000393104	1.97568	OG0020511	3.40549	1	Zm00001eb206220
OG0010799	91.4444	1.06778	0.287654	1.51e-05	0.000393255	1.96116	OG0010799	3.40533	1	Zm00001eb314770
OG0007078	48.1314	-1.11986	0.304956	1.52e-05	0.000396658	1.68243	OG0007078	3.40158	1	Zm00001eb120610
OG0011056	52.273	1.01486	0.267805	1.53e-05	0.000396658	1.71828	OG0011056	3.40158	0	Zm00001eb110000
OG0011565	95.2655	-0.827965	0.218301	1.53e-05	0.000396658	1.97894	OG0011565	3.40158	0	Zm00001eb153010
OG0021652	139.161	-1.24156	0.336395	1.54e-05	0.000398717	2.14352	OG0021652	3.39934	1	Zm00001eb168550
OG0015991	171.008	0.879079	0.228296	1.56e-05	0.000402491	2.23302	OG0015991	3.39524	0	Zm00001eb053960
OG0000282	369.743	0.529344	0.132025	1.57e-05	0.000406005	2.5679	OG0000282	3.39147	0	Zm00001eb269610
OG0023998	129.909	-0.841578	0.219886	1.58e-05	0.000407905	2.11364	OG0023998	3.38944	1	Zm00001eb282510
OG0004737	78.5428	-0.709419	0.182053	1.61e-05	0.000414151	1.89511	OG0004737	3.38284	0	Zm00001eb139720
OG0021139	153.848	-0.744793	0.194402	1.63e-05	0.000417319	2.18709	OG0021139	3.37953	0	Zm00001eb251310
OG0022132	33.2719	-1.58033	0.442771	1.65e-05	0.000421772	1.52208	OG0022132	3.37492	1	Zm00001eb351990
OG0016126	153.735	-1.0098	0.272194	1.67e-05	0.000425899	2.18677	OG0016126	3.37069	1	Zm00001eb051160
OG0000990	85.2887	0.822536	0.214035	1.68e-05	0.000428561	1.93089	OG0000990	3.36799	1	Zm00001eb377910
OG0008794	327.071	0.519328	0.129092	1.69e-05	0.000431213	2.51464	OG0008794	3.36531	2	Zm00001eb386840
OG0015609	196.842	0.733239	0.188533	1.69e-05	0.000431213	2.29412	OG0015609	3.36531	1	Zm00001eb063430
OG0017571	46.4255	-1.61222	0.47931	1.73e-05	0.000437786	1.66676	OG0017571	3.35874	0	Zm00001eb300760
OG0024973	79.295	-1.0102	0.276576	1.73e-05	0.000437786	1.89925	OG0024973	3.35874	0	Zm00001eb280550
OG0011529	263.78	0.675235	0.171949	1.73e-05	0.000437786	2.42124	OG0011529	3.35874	1	Zm00001eb155830
OG0000895	45.9289	-0.984481	0.271114	1.74e-05	0.000440059	1.66209	OG0000895	3.35649	0	Zm00001eb250240
OG0012615	65.8749	1.17749	0.324568	1.74e-05	0.000440059	1.81872	OG0012615	3.35649	1	Zm00001eb165460
OG0023695	87.9507	1.63778	0.475681	1.76e-05	0.000443178	1.94424	OG0023695	3.35342	1	Zm00001eb048710
OG0020712	158.993	-0.6417	0.165863	1.78e-05	0.000447629	2.20138	OG0020712	3.34908	0	Zm00001eb241970
OG0016310	91.631	-1.19833	0.334672	1.8e-05	0.000450617	1.96204	OG0016310	3.34619	2	Zm00001eb045960
OG0023609	777.42	-0.675722	0.175206	1.8e-05	0.000450617	2.89066	OG0023609	3.34619	0	Zm00001eb133150
OG0001713.2	46.175	-2.05212	0.571321	1.83e-05	0.000456435	1.66441	OG0001713.2	3.34062	1	Zm00001eb316940
OG0002508.5	103.02	0.761434	0.200285	1.83e-05	0.000456607	2.01292	OG0002508.5	3.34046	0	Zm00001eb214990
OG0016604	230.721	0.618797	0.156584	1.83e-05	0.000457063	2.36309	OG0016604	3.34002	0	Zm00001eb393610
OG0010357.1	32.8984	-1.46809	0.429124	1.87e-05	0.000466098	1.51717	OG0010357.1	3.33152	1	Zm00001eb401130
OG0022442	76.801	-0.818388	0.219997	1.88e-05	0.000466339	1.88537	OG0022442	3.3313	0	Zm00001eb074460
OG0000197.15	492.067	0.556201	0.143982	1.89e-05	0.000467327	2.69202	OG0000197.15	3.33038	0	Zm00001eb378250
OG0020489	127.053	0.985031	0.263798	1.9e-05	0.000468951	2.10399	OG0020489	3.32887	2	Zm00001eb234160
OG0023380	167.23	-1.27188	0.36134	1.9e-05	0.000469778	2.22331	OG0023380	3.32811	1	Zm00001eb035010
OG0022853	71.8244	-1.37405	0.411922	1.96e-05	0.000482309	1.85627	OG0022853	3.31667	0	Zm00001eb173980
OG0024397	75.5628	-0.959128	0.263852	1.97e-05	0.000485556	1.87831	OG0024397	3.31376	0	Zm00001eb255650
OG0017478	196.43	-1.79493	0.560801	1.99e-05	0.000488094	2.29321	OG0017478	3.3115	0	Zm00001eb298290
OG0009946	123.398	-0.711556	0.187314	2e-05	0.000489092	2.09131	OG0009946	3.31061	1	Zm00001eb045540
OG0019231	171.187	-0.640118	0.165842	2e-05	0.000489092	2.23347	OG0019231	3.31061	1	Zm00001eb131060
OG0011236.1	414.45	-0.596056	0.156679	2e-05	0.000489092	2.61747	OG0011236.1	3.31061	1	Zm00001eb124920
OG0024145	965.097	0.463986	0.115149	2.02e-05	0.000494028	2.98457	OG0024145	3.30625	0	Zm00001eb285840
OG0001989	177.654	0.517264	0.129977	2.03e-05	0.000494165	2.24957	OG0001989	3.30613	0	Zm00001eb183460
OG0011124	135.502	-0.663959	0.173265	2.05e-05	0.000499675	2.13194	OG0011124	3.30131	0	Zm00001eb331550
OG0010751	53.9151	-1.52371	0.451711	2.07e-05	0.000501603	1.73171	OG0010751	3.29964	1	Zm00001eb311920
OG0015624	24.7554	-2.09045	0.629947	2.07e-05	0.000501762	1.39367	OG0015624	3.2995	1	Zm00001eb063070
OG0008642	65.1276	-0.876615	0.241039	2.09e-05	0.000504888	1.81376	OG0008642	3.29681	0	Zm00001eb297300
OG0001399	547.247	-0.723424	0.194333	2.1e-05	0.000506695	2.73818	OG0001399	3.29525	1	Zm00001eb178040
OG0021229	96.5066	1.08513	0.295019	2.1e-05	0.000506752	1.98456	OG0021229	3.2952	0	Zm00001eb249340
OG0022859	286.536	-1.57265	0.486463	2.11e-05	0.000507913	2.45718	OG0022859	3.29421	1	Zm00001eb173900
OG0004530	59.6576	0.931805	0.251817	2.12e-05	0.000508513	1.77567	OG0004530	3.2937	2	Zm00001eb125860
OG0015748	368.171	-0.848505	0.226521	2.12e-05	0.000508538	2.56605	OG0015748	3.29368	2	Zm00001eb060130
OG0015989	36.7473	0.956455	0.255999	2.13e-05	0.000510667	1.56523	OG0015989	3.29186	2	Zm00001eb054010
OG0019228	62.3643	-1.26081	0.365257	2.16e-05	0.000516062	1.79494	OG0019228	3.2873	1	Zm00001eb340430
OG0019476	183.841	0.608284	0.15567	2.16e-05	0.000516302	2.26444	OG0019476	3.2871	1	Zm00001eb158840
OG0013619	234.038	-0.937158	0.257254	2.17e-05	0.000517002	2.36929	OG0013619	3.28651	1	Zm00001eb345910
OG0011829	45.557	-1.51874	0.444972	2.2e-05	0.000523473	1.65855	OG0011829	3.28111	0	Zm00001eb209880
OG0008604	68.8807	-1.68496	0.530023	2.21e-05	0.000525536	1.8381	OG0008604	3.2794	0	Zm00001eb294260
OG0011977	51.4116	-1.15165	0.328111	2.22e-05	0.0005259	1.71106	OG0011977	3.2791	1	Zm00001eb239210
OG0019577	158.673	-0.897428	0.248655	2.23e-05	0.0005259	2.2005	OG0019577	3.2791	1	Zm00001eb360620
OG0011027	129.728	0.714754	0.186366	2.23e-05	0.0005259	2.11303	OG0011027	3.2791	1	Zm00001eb327420
OG0012412.1	43.2219	-1.24365	0.355517	2.23e-05	0.0005259	1.6357	OG0012412.1	3.2791	0	Zm00001eb195080
OG0018127	23.3968	-1.34712	0.378974	2.23e-05	0.000526403	1.36916	OG0018127	3.27868	1	Zm00001eb317010
OG0001110.3	837.968	0.713103	0.18759	2.24e-05	0.000527808	2.92323	OG0001110.3	3.27752	1	Zm00001eb015200
OG0015947	268.581	0.851357	0.227608	2.29e-05	0.0005377	2.42907	OG0015947	3.26946	1	Zm00001eb054980
OG0011838	484.012	0.651321	0.169686	2.3e-05	0.00053825	2.68486	OG0011838	3.26902	1	Zm00001eb209550
OG0011354	264.206	0.568136	0.145769	2.3e-05	0.000538884	2.42194	OG0011354	3.2685	0	Zm00001eb131030
OG0024938	135.973	1.50747	0.403871	2.31e-05	0.000538936	2.13345	OG0024938	3.26846	2	Zm00001eb280100
OG0001274	82.6002	-1.20828	0.346532	2.33e-05	0.000542795	1.91698	OG0001274	3.26536	1	Zm00001eb229650
OG0011901	46.8579	-0.998558	0.278011	2.36e-05	0.000549137	1.67078	OG0011901	3.26032	0	Zm00001eb233240
OG0020260	31.2723	-1.51167	0.44574	2.38e-05	0.000553434	1.49516	OG0020260	3.25693	2	Zm00001eb362460
OG0011554.2	49.4873	-1.71788	0.507955	2.39e-05	0.000555087	1.69449	OG0011554.2	3.25564	0	Zm00001eb361680
OG0025022	168.593	-0.881801	0.244174	2.44e-05	0.00056459	2.22684	OG0025022	3.24827	3	Zm00001eb381290
OG0005069	506.64	0.639936	0.169837	2.45e-05	0.000566785	2.7047	OG0005069	3.24658	0	Zm00001eb084510
OG0008833	630.12	0.585769	0.15116	2.46e-05	0.000567579	2.79942	OG0008833	3.24597	0	Zm00001eb226920
OG0003141	51.0956	-0.826143	0.225198	2.46e-05	0.000567681	1.70838	OG0003141	3.2459	0	Zm00001eb186710
OG0011374	559.631	-0.675468	0.180688	2.48e-05	0.000572032	2.7479	OG0011374	3.24258	2	Zm00001eb131900
OG0024715	44.9061	0.757346	0.203189	2.51e-05	0.000576807	1.6523	OG0024715	3.23897	1	Zm00001eb377920
OG0005562	38.4691	-1.33831	0.381631	2.53e-05	0.000579852	1.58511	OG0005562	3.23668	0	Zm00001eb278980
OG0024381	37.8899	-1.8566	0.612371	2.57e-05	0.000589368	1.57852	OG0024381	3.22961	0	Zm00001eb291880
OG0022829	59.0918	-1.34857	0.379294	2.58e-05	0.000590053	1.77153	OG0022829	3.22911	0	Zm00001eb174340
OG0004970	91.654	-0.713067	0.189991	2.6e-05	0.000593091	1.96215	OG0004970	3.22688	0	Zm00001eb091010
OG0002737	205.15	0.661654	0.172965	2.6e-05	0.00059316	2.31207	OG0002737	3.22683	0	Zm00001eb309320
OG0013876	93.3645	-0.808659	0.224079	2.61e-05	0.00059316	1.97018	OG0013876	3.22683	0	Zm00001eb297540
OG0014094	638.646	-0.663894	0.176672	2.61e-05	0.00059316	2.80526	OG0014094	3.22683	0	Zm00001eb277550
OG0007599	1018.53	-0.674453	0.179842	2.62e-05	0.000594455	3.00797	OG0007599	3.22588	0	Zm00001eb246860
OG0011963	36.7321	-1.33909	0.393819	2.62e-05	0.000594455	1.56505	OG0011963	3.22588	1	Zm00001eb205200
OG0012966	264.428	0.639805	0.166876	2.65e-05	0.000599673	2.42231	OG0012966	3.22209	0	Zm00001eb177630
OG0024392	539.505	0.945146	0.259512	2.65e-05	0.000599724	2.732	OG0024392	3.22205	0	Zm00001eb292100
OG0000481.34	54.0095	-1.06984	0.297197	2.67e-05	0.00060112	1.73247	OG0000481.34	3.22104	0	Zm00001eb029740
OG0003035	1672.84	0.806581	0.218524	2.67e-05	0.00060112	3.22345	OG0003035	3.22104	0	Zm00001eb233070
OG0001819	337.671	0.801146	0.215803	2.67e-05	0.00060112	2.52849	OG0001819	3.22104	1	Zm00001eb327430
OG0012041	154.954	0.730388	0.193578	2.68e-05	0.000602438	2.1902	OG0012041	3.22009	0	Zm00001eb241150
OG0014167	719.972	0.910637	0.249281	2.69e-05	0.00060301	2.85732	OG0014167	3.21968	1	Zm00001eb389440
OG0003608	207.182	0.94689	0.257075	2.7e-05	0.000604093	2.31635	OG0003608	3.2189	0	Zm00001eb383120
OG0012704	160.695	0.721738	0.191036	2.72e-05	0.000606714	2.206	OG0012704	3.21702	0	Zm00001eb420950
OG0004448.2	400.722	0.472922	0.120056	2.72e-05	0.000607121	2.60284	OG0004448.2	3.21672	0	Zm00001eb328050
OG0000197.13	390.171	0.678724	0.180606	2.74e-05	0.000610532	2.59125	OG0000197.13	3.21429	0	Zm00001eb378250
OG0011178	68.7545	-1.04587	0.292856	2.75e-05	0.000612067	1.8373	OG0011178	3.2132	1	Zm00001eb120980
OG0001892	51.7188	-1.02551	0.288693	2.78e-05	0.000616722	1.71365	OG0001892	3.20991	0	Zm00001eb157130
OG0002618	36.7186	-1.01263	0.287395	2.8e-05	0.000620665	1.56489	OG0002618	3.20714	2	Zm00001eb013920
OG0005504	206.296	-0.951385	0.26297	2.81e-05	0.000620665	2.31449	OG0005504	3.20714	2	Zm00001eb294840
OG0017034	38.2678	-1.0893	0.313006	2.81e-05	0.000620665	1.58283	OG0017034	3.20714	1	Zm00001eb011140
OG0018688	324.643	0.66245	0.173511	2.82e-05	0.000622874	2.51141	OG0018688	3.2056	1	Zm00001eb330160
OG0003184	67.398	-0.960024	0.269484	2.85e-05	0.000627098	1.82865	OG0003184	3.20266	0	Zm00001eb091700
OG0006985.2	948.095	0.84374	0.229948	2.86e-05	0.000629235	2.97685	OG0006985.2	3.20119	0	Zm00001eb326630
OG0001430	323.309	0.576449	0.151148	2.89e-05	0.00063411	2.50962	OG0001430	3.19784	1	Zm00001eb031590
OG0020033	24.8106	-1.84021	0.547417	2.9e-05	0.000635182	1.39464	OG0020033	3.1971	0	Zm00001eb146060
OG0000760.1	122.335	0.630892	0.167071	2.91e-05	0.000636694	2.08755	OG0000760.1	3.19607	0	Zm00001eb212750
OG0006639	103.1	-0.826715	0.227254	2.94e-05	0.000640934	2.01326	OG0006639	3.19319	0	Zm00001eb404060
OG0008217	126.99	1.15999	0.337527	2.94e-05	0.000640934	2.10377	OG0008217	3.19319	1	Zm00001eb042240
OG0003981	56.2802	-1.17172	0.339092	2.94e-05	0.000640934	1.75036	OG0003981	3.19319	0	Zm00001eb058490
OG0000335	88.5777	-1.03411	0.297157	2.96e-05	0.000643572	1.94732	OG0000335	3.1914	1	Zm00001eb160480
OG0011989	87.4598	-0.989854	0.27733	2.99e-05	0.000649876	1.94181	OG0011989	3.18717	1	Zm00001eb238800
OG0024148	495.292	-0.462392	0.118494	2.99e-05	0.000649876	2.69486	OG0024148	3.18717	0	Zm00001eb285800
OG0013166	186.14	-0.81699	0.227842	3.01e-05	0.000652247	2.26984	OG0013166	3.18559	1	Zm00001eb042780
OG0024217	35.4318	-1.39084	0.408707	3.02e-05	0.000654113	1.54939	OG0024217	3.18435	0	Zm00001eb287650
OG0001446.3	66.5467	-1.22204	0.352209	3.03e-05	0.000654803	1.82313	OG0001446.3	3.18389	2	Zm00001eb348950
OG0012231	71.2486	-0.6386	0.17117	3.05e-05	0.000656958	1.85278	OG0012231	3.18246	1	Zm00001eb252570
OG0006902	138.141	1.07519	0.303376	3.05e-05	0.000657525	2.14032	OG0006902	3.18209	2	Zm00001eb319460
OG0019596	137.48	-0.822519	0.226393	3.06e-05	0.000658388	2.13824	OG0019596	3.18152	2	Zm00001eb360890
OG0008601	111.643	-0.884347	0.247021	3.07e-05	0.000658388	2.04783	OG0008601	3.18152	0	Zm00001eb294010
OG0002560	55.2941	-1.13571	0.33885	3.08e-05	0.000661049	1.74268	OG0002560	3.17977	0	Zm00001eb223200
OG0005465	300.017	-1.06305	0.302089	3.11e-05	0.000665054	2.47715	OG0005465	3.17714	1	Zm00001eb289190
OG0007129	50.7863	-0.918708	0.259267	3.15e-05	0.000674029	1.70575	OG0007129	3.17132	0	Zm00001eb334850
OG0000665	74.3081	-1.50173	0.455315	3.16e-05	0.000674277	1.87104	OG0000665	3.17116	0	Zm00001eb041050
OG0001889	53.5561	-1.06945	0.313349	3.17e-05	0.000674705	1.72881	OG0001889	3.17089	1	Zm00001eb158210
OG0021255	285.949	0.647158	0.170702	3.18e-05	0.000676436	2.45629	OG0021255	3.16977	1	Zm00001eb248730
OG0022242	24.9429	-1.16049	0.338375	3.19e-05	0.000677886	1.39695	OG0022242	3.16884	1	Zm00001eb424990
OG0013608	24.4277	-1.76577	0.533389	3.22e-05	0.000683931	1.38788	OG0013608	3.16499	0	Zm00001eb282550
OG0000098.2	139.585	-0.799793	0.222147	3.23e-05	0.000683932	2.14484	OG0000098.2	3.16499	1	Zm00001eb315910
OG0004773	204.482	0.702363	0.188922	3.25e-05	0.000687498	2.31066	OG0004773	3.16273	0	Zm00001eb207780
OG0022906	529.099	0.664769	0.177978	3.28e-05	0.000690981	2.72354	OG0022906	3.16053	1	Zm00001eb172980
OG0011467	160.137	-1.15189	0.325401	3.28e-05	0.000690981	2.20449	OG0011467	3.16053	1	Zm00001eb359030
OG0019569	74.6252	-1.02113	0.293055	3.31e-05	0.000698172	1.87289	OG0019569	3.15604	0	Zm00001eb156530
OG0000111.24	92.5016	-1.07745	0.310776	3.4e-05	0.000714212	1.96615	OG0000111.24	3.14617	0	Zm00001eb137500
OG0005006	131.445	1.50612	0.439862	3.48e-05	0.000730274	2.11874	OG0005006	3.13651	0	Zm00001eb200500
OG0019774	290.311	0.661841	0.176768	3.5e-05	0.000733105	2.46286	OG0019774	3.13483	1	Zm00001eb152050
OG0016971	595.712	0.906491	0.252523	3.51e-05	0.000733346	2.77504	OG0016971	3.13469	1	Zm00001eb012470
OG0000273	97.4364	-0.652794	0.177576	3.51e-05	0.000733346	1.98872	OG0000273	3.13469	0	Zm00001eb249730
OG0008665	42.7432	-1.32151	0.397236	3.51e-05	0.000733346	1.63087	OG0008665	3.13469	0	Zm00001eb378820
OG0017117	65.3926	-1.08054	0.31839	3.52e-05	0.000733464	1.81553	OG0017117	3.13462	1	Zm00001eb008930
OG0013563	132.943	-0.8653	0.241119	3.52e-05	0.000733464	2.12367	OG0013563	3.13462	2	Zm00001eb355140
OG0002544	79.9412	-1.22249	0.369851	3.53e-05	0.000734198	1.90277	OG0002544	3.13419	0	Zm00001eb045340
OG0000076.14	144.593	0.669263	0.179347	3.58e-05	0.000742819	2.16015	OG0000076.14	3.12912	0	Zm00001eb266560
OG0005182.2	105.237	-0.745742	0.205394	3.63e-05	0.000751776	2.02217	OG0005182.2	3.12391	0	Zm00001eb076930
OG0021657	124.428	0.576741	0.152855	3.63e-05	0.000751776	2.09492	OG0021657	3.12391	0	Zm00001eb168760
OG0005444	157.255	-0.979578	0.291353	3.65e-05	0.000754374	2.19661	OG0005444	3.12241	0	Zm00001eb285730
OG0002506	127.715	-0.764345	0.210528	3.65e-05	0.000754374	2.10624	OG0002506	3.12241	0	Zm00001eb214500
OG0011838.2	770.779	0.61637	0.164017	3.69e-05	0.00076	2.88693	OG0011838.2	3.11919	1	Zm00001eb229930
OG0015918	117.434	0.609027	0.161141	3.7e-05	0.00076122	2.0698	OG0015918	3.11849	0	Zm00001eb055650
OG0010164	218.886	-0.869343	0.248859	3.72e-05	0.00076446	2.34022	OG0010164	3.11665	1	Zm00001eb019160
OG0013164	70.8326	-0.909307	0.258403	3.73e-05	0.000765446	1.85023	OG0013164	3.11609	1	Zm00001eb412320
OG0009878	121.026	0.635399	0.170908	3.76e-05	0.000769751	2.08288	OG0009878	3.11365	1	Zm00001eb049950
OG0006121	46.0181	-1.24753	0.37115	3.76e-05	0.000769871	1.66293	OG0006121	3.11358	1	Zm00001eb210490
OG0011367	247.091	0.560105	0.147986	3.8e-05	0.000776096	2.39286	OG0011367	3.11008	0	Zm00001eb131770
OG0008551	43.4475	-1.01138	0.291314	3.83e-05	0.00078091	1.63796	OG0008551	3.1074	0	Zm00001eb289280
OG0009958	71.6882	-0.959317	0.274963	3.88e-05	0.000790699	1.85545	OG0009958	3.10199	0	Zm00001eb046220
OG0020160	133.543	-0.709767	0.196787	3.9e-05	0.000792722	2.12562	OG0020160	3.10088	1	Zm00001eb142720
OG0017399	31.9128	-1.52186	0.457999	3.9e-05	0.000792722	1.50396	OG0017399	3.10088	1	Zm00001eb001550
OG0010562	146.092	0.775073	0.212905	3.91e-05	0.000793592	2.16463	OG0010562	3.1004	1	Zm00001eb116810
OG0007603.2	125.665	1.31016	0.389269	3.92e-05	0.00079483	2.09921	OG0007603.2	3.09973	1	Zm00001eb247320
OG0005329	168.751	-0.721556	0.201214	3.93e-05	0.000795883	2.22725	OG0005329	3.09915	0	Zm00001eb130060
OG0023232	57.8802	-1.14087	0.335834	3.94e-05	0.000796377	1.76253	OG0023232	3.09888	2	Zm00001eb038250
OG0017315	169.95	0.561165	0.148754	3.96e-05	0.000798516	2.23032	OG0017315	3.09772	0	Zm00001eb003480
OG0023147	147.114	0.589605	0.156868	3.97e-05	0.000799166	2.16765	OG0023147	3.09736	1	Zm00001eb179190
OG0013699	63.6121	-0.774033	0.214401	3.99e-05	0.000802363	1.80354	OG0013699	3.09563	1	Zm00001eb287290
OG0000128.1	1131.99	0.747665	0.206819	4.03e-05	0.000809333	3.05384	OG0000128.1	3.09187	0	Zm00001eb276860
OG0000683	122.313	-0.700527	0.195772	4.1e-05	0.00082169	2.08747	OG0000683	3.08529	0	Zm00001eb282080
OG0011249.1	46.7725	2.60326	0.803105	4.11e-05	0.000822555	1.66999	OG0011249.1	3.08484	1	Zm00001eb335210
OG0018017	108.147	-1.31861	0.413904	4.13e-05	0.00082544	2.03401	OG0018017	3.08331	3	Zm00001eb314130
OG0023749	201.648	-0.764129	0.211533	4.14e-05	0.000827891	2.30459	OG0023749	3.08203	1	Zm00001eb030340
OG0000619.4	155.666	-1.34544	0.406047	4.15e-05	0.000827891	2.19219	OG0000619.4	3.08203	0	Zm00001eb293920
OG0019844	75.0035	0.904509	0.25658	4.16e-05	0.000828331	1.87508	OG0019844	3.0818	1	Zm00001eb150410
OG0023831	36.9524	-1.49694	0.459949	4.18e-05	0.000830679	1.56764	OG0023831	3.08057	1	Zm00001eb032940
OG0022090	30.8279	-1.53624	0.495115	4.18e-05	0.000830679	1.48894	OG0022090	3.08057	0	Zm00001eb422090
OG0002640	269.75	0.492953	0.128826	4.2e-05	0.000834109	2.43096	OG0002640	3.07878	0	Zm00001eb015910
OG0000163.11	533.369	-1.2015	0.366638	4.22e-05	0.000836268	2.72703	OG0000163.11	3.07765	2	Zm00001eb191590
OG0000163.10	55.9074	-1.39255	0.430858	4.23e-05	0.000837006	1.74747	OG0000163.10	3.07727	2	Zm00001eb191590
OG0017414	246.362	-0.548926	0.145366	4.33e-05	0.000854504	2.39157	OG0017414	3.06829	0	Zm00001eb403980
OG0017318	583.892	0.571098	0.152518	4.34e-05	0.000856546	2.76633	OG0017318	3.06725	0	Zm00001eb402840
OG0024468	157.203	-0.734438	0.205312	4.35e-05	0.000857196	2.19646	OG0024468	3.06692	1	Zm00001eb293190
OG0004349.1	58.834	0.954533	0.26381	4.39e-05	0.000863069	1.76963	OG0004349.1	3.06395	3	Zm00001eb312990
OG0004475	375.352	0.63201	0.170431	4.4e-05	0.000865121	2.57444	OG0004475	3.06292	0	Zm00001eb339240
OG0008633	426.886	-0.549479	0.148166	4.43e-05	0.000869741	2.63031	OG0008633	3.06061	0	Zm00001eb297150
OG0011633	410.297	0.737859	0.20256	4.54e-05	0.000887501	2.6131	OG0011633	3.05183	0	Zm00001eb149900
OG0004103	53.6155	-1.8906	0.603075	4.54e-05	0.000887501	1.72929	OG0004103	3.05183	1	Zm00001eb024680
OG0001606	48.7069	-1.19956	0.36168	4.54e-05	0.000887501	1.68759	OG0001606	3.05183	0	Zm00001eb056580
OG0004862	46.9989	-1.24781	0.381307	4.55e-05	0.000887501	1.67209	OG0004862	3.05183	0	Zm00001eb184840
OG0003407	54.8258	-0.918449	0.266376	4.58e-05	0.0008917	1.73899	OG0003407	3.04978	0	Zm00001eb406350
OG0004908	45.4886	-1.53879	0.486559	4.59e-05	0.0008917	1.6579	OG0004908	3.04978	0	Zm00001eb033930
OG0018368	39.1362	-1.20844	0.363628	4.59e-05	0.0008917	1.59258	OG0018368	3.04978	0	Zm00001eb322560
OG0000325	50.8698	-0.964131	0.284867	4.63e-05	0.000897661	1.70646	OG0000325	3.04689	0	Zm00001eb001010
OG0017048	864.157	0.627295	0.170717	4.63e-05	0.000897661	2.93659	OG0017048	3.04689	1	Zm00001eb398530
OG0025348	48.9084	-1.05493	0.313133	4.64e-05	0.000897661	1.68938	OG0025348	3.04689	0	Zm00001eb225960
OG0011510	184.098	-0.69601	0.191564	4.65e-05	0.000899072	2.26505	OG0011510	3.04621	1	Zm00001eb156780
OG0012682	1219.01	0.700208	0.192389	4.66e-05	0.000899178	3.08601	OG0012682	3.04615	1	Zm00001eb086560
OG0019086	238.359	0.704432	0.194013	4.69e-05	0.000903352	2.37723	OG0019086	3.04414	1	Zm00001eb127180
OG0020762	301.046	-0.839094	0.246046	4.71e-05	0.00090594	2.47863	OG0020762	3.0429	1	Zm00001eb243380
OG0007657	51.508	-1.20243	0.368224	4.71e-05	0.00090594	1.71187	OG0007657	3.0429	1	Zm00001eb251200
OG0005517	64.2904	-0.985242	0.282211	4.72e-05	0.000907167	1.80815	OG0005517	3.04231	1	Zm00001eb296310
OG0011405	119.72	-0.84397	0.241583	4.75e-05	0.000910233	2.07817	OG0011405	3.04085	0	Zm00001eb357220
OG0022786	72.173	-0.856633	0.247615	4.84e-05	0.000926345	1.85837	OG0022786	3.03323	0	Zm00001eb434170
OG0024343	404.498	-1.04231	0.313853	4.85e-05	0.000927253	2.60692	OG0024343	3.0328	0	Zm00001eb290950
OG0003104	25.8728	-2.15461	0.802858	4.87e-05	0.000929877	1.41284	OG0003104	3.03157	0	Zm00001eb184830
OG0020245	62.7471	-0.935377	0.27092	4.88e-05	0.000929877	1.79759	OG0020245	3.03157	0	Zm00001eb362630
OG0007790	185.94	0.658637	0.178942	4.88e-05	0.000929877	2.26937	OG0007790	3.03157	0	Zm00001eb112380
OG0004905	54.5988	-1.04817	0.316312	4.92e-05	0.000935194	1.73718	OG0004905	3.0291	0	Zm00001eb251320
OG0017920	167.329	1.03475	0.306991	4.93e-05	0.000935874	2.22357	OG0017920	3.02878	0	Zm00001eb311490
OG0011760	52.7733	-1.11497	0.34484	4.95e-05	0.000938285	1.72241	OG0011760	3.02767	0	Zm00001eb364520
OG0018955	633.044	0.591456	0.160094	4.98e-05	0.000944172	2.80143	OG0018955	3.02495	0	Zm00001eb123540
OG0022298	71.0481	0.67335	0.187851	5.02e-05	0.000949538	1.85155	OG0022298	3.02249	0	Zm00001eb425850
OG0008777	433.756	0.589788	0.159273	5.02e-05	0.000949538	2.63725	OG0008777	3.02249	0	Zm00001eb276580
OG0001486	67.7562	-1.10439	0.324474	5.04e-05	0.000950482	1.83095	OG0001486	3.02206	0	Zm00001eb390180
OG0017138	75.5403	-1.41134	0.438704	5.06e-05	0.000954221	1.87818	OG0017138	3.02035	0	Zm00001eb400300
OG0011394	83.6411	-0.837347	0.244063	5.1e-05	0.000958407	1.92242	OG0011394	3.01845	0	Zm00001eb342310
OG0004989	40.3933	-1.09365	0.327947	5.1e-05	0.000958407	1.60631	OG0004989	3.01845	0	Zm00001eb169410
OG0000956.15	240.46	0.666007	0.182562	5.11e-05	0.000958407	2.38104	OG0000956.15	3.01845	0	Zm00001eb174670
OG0009857	90.58	0.925839	0.266025	5.11e-05	0.000958407	1.95703	OG0009857	3.01845	0	Zm00001eb050460
OG0006348.2	37.2743	-1.78788	0.579001	5.15e-05	0.000963799	1.57141	OG0006348.2	3.01601	0	Zm00001eb222980
OG0001448.3	159.262	0.677739	0.185952	5.15e-05	0.000963799	2.20211	OG0001448.3	3.01601	1	Zm00001eb351350
OG0016700	146.238	0.886215	0.25318	5.16e-05	0.000964358	2.16506	OG0016700	3.01576	1	Zm00001eb019460
OG0017639	53.9008	0.949906	0.282003	5.24e-05	0.000976646	1.73159	OG0017639	3.01026	2	Zm00001eb094460
OG0001320	96.5898	-1.03986	0.313482	5.26e-05	0.000979217	1.98493	OG0001320	3.00912	1	Zm00001eb256650
OG0016910	71.5315	-1.09367	0.332779	5.27e-05	0.000979217	1.8545	OG0016910	3.00912	0	Zm00001eb013800
OG0000590	170.441	0.679983	0.188855	5.27e-05	0.000979217	2.23157	OG0000590	3.00912	0	Zm00001eb315900
OG0008341	205.719	0.481597	0.12898	5.28e-05	0.000979217	2.31327	OG0008341	3.00912	1	Zm00001eb406520
OG0004908.1	31.6404	-1.84923	0.586837	5.29e-05	0.00097962	1.50024	OG0004908.1	3.00894	0	Zm00001eb033930
OG0008253	35.7408	-1.61511	0.509784	5.3e-05	0.00098011	1.55316	OG0008253	3.00873	0	Zm00001eb176720
OG0007833	47.0895	-1.13165	0.349023	5.31e-05	0.00098011	1.67292	OG0007833	3.00873	0	Zm00001eb197580
OG0008203	160.707	0.594742	0.162038	5.31e-05	0.00098011	2.20603	OG0008203	3.00873	1	Zm00001eb414690
OG0001110.2	868.742	0.646908	0.177712	5.33e-05	0.000983386	2.93889	OG0001110.2	3.00728	1	Zm00001eb015200
OG0003971	354.57	0.673905	0.186928	5.4e-05	0.00099413	2.5497	OG0003971	3.00256	0	Zm00001eb117140
OG0002032	185.125	-1.44017	0.429596	5.42e-05	0.000997024	2.26747	OG0002032	3.00129	0	Zm00001eb195710
OG0004249	69.1484	-1.15862	0.354577	5.44e-05	0.00099833	1.83978	OG0004249	3.00073	0	Zm00001eb002440
OG0013029	186.661	-0.662954	0.183681	5.47e-05	0.00100396	2.27105	OG0013029	2.99828	0	Zm00001eb434430
OG0010912	460.336	0.583151	0.158347	5.52e-05	0.00101084	2.66308	OG0010912	2.99532	0	Zm00001eb104400
OG0005299	622.173	0.839666	0.237529	5.53e-05	0.00101084	2.79391	OG0005299	2.99532	1	Zm00001eb163530
OG0022667	214.456	-0.740788	0.209599	5.54e-05	0.00101238	2.33134	OG0022667	2.99466	0	Zm00001eb068390
OG0025060	188.145	0.880897	0.250627	5.57e-05	0.00101545	2.27449	OG0025060	2.99334	2	Zm00001eb278070
OG0003594	63.1677	0.816338	0.22997	5.57e-05	0.00101571	1.8005	OG0003594	2.99323	1	Zm00001eb372220
OG0007142	28.9789	-1.14034	0.339197	5.62e-05	0.00102288	1.46208	OG0007142	2.99017	1	Zm00001eb333900
OG0018985	813.783	0.774065	0.21995	5.65e-05	0.00102615	2.91051	OG0018985	2.98879	1	Zm00001eb124410
OG0019468	32.9532	-1.88932	0.628305	5.65e-05	0.00102639	1.5179	OG0019468	2.98869	0	Zm00001eb359070
OG0023420	160.931	-0.830108	0.243686	5.68e-05	0.00102928	2.20664	OG0023420	2.98747	1	Zm00001eb033440
OG0010382	82.2438	-0.852629	0.246368	5.71e-05	0.00103353	1.9151	OG0010382	2.98568	0	Zm00001eb005900
OG0010484	97.4594	-0.681706	0.191459	5.75e-05	0.00103969	1.98882	OG0010484	2.9831	1	Zm00001eb208390
OG0004517.1	32.174	-1.13829	0.35302	5.76e-05	0.00103969	1.5075	OG0004517.1	2.9831	1	Zm00001eb156230
OG0000128	1134.08	0.727367	0.205698	5.77e-05	0.00104151	3.05464	OG0000128	2.98234	0	Zm00001eb276860
OG0008123.2	912.252	-1.0143	0.309088	5.8e-05	0.00104573	2.96011	OG0008123.2	2.98058	1	Zm00001eb076180
OG0019224	93.5169	0.629863	0.176109	5.93e-05	0.00106637	1.97089	OG0019224	2.97209	0	Zm00001eb130810
OG0010311	129.551	0.944689	0.278225	5.96e-05	0.00107204	2.11244	OG0010311	2.96979	1	Zm00001eb399010
OG0016428	51.9235	-1.20534	0.371056	5.98e-05	0.00107275	1.71536	OG0016428	2.9695	0	Zm00001eb027810
OG0000701	39.928	-1.10091	0.328011	6e-05	0.00107519	1.60128	OG0000701	2.96851	0	Zm00001eb345350
OG0005448.2	103.96	0.797088	0.225799	6e-05	0.00107519	2.01686	OG0005448.2	2.96851	0	Zm00001eb351020
OG0021552	81.3603	-0.718157	0.205965	6.01e-05	0.00107534	1.91041	OG0021552	2.96846	0	Zm00001eb202310
OG0016276	108.15	-0.685394	0.192789	6.03e-05	0.00107719	2.03403	OG0016276	2.96771	0	Zm00001eb221100
OG0004037.12	64.8633	-1.23329	0.394205	6.06e-05	0.00108042	1.812	OG0004037.12	2.96641	0	Zm00001eb135610
OG0021227	218.406	0.525592	0.143316	6.08e-05	0.00108279	2.33926	OG0021227	2.96545	0	Zm00001eb249380
OG0013380	120.116	-0.621571	0.173685	6.15e-05	0.00109464	2.0796	OG0013380	2.96073	0	Zm00001eb406320
OG0023704	233.06	-0.55634	0.155072	6.17e-05	0.00109601	2.36747	OG0023704	2.96018	0	Zm00001eb028370
OG0007247	52.1157	1.46521	0.459069	6.18e-05	0.00109716	1.71697	OG0007247	2.95973	0	Zm00001eb157860
OG0022058	629.043	0.530592	0.143249	6.28e-05	0.00111404	2.79868	OG0022058	2.9531	1	Zm00001eb084590
OG0018144	93.014	-0.687576	0.194281	6.33e-05	0.00111993	1.96855	OG0018144	2.95081	0	Zm00001eb317500
OG0013812	153.537	0.734382	0.207884	6.35e-05	0.00112207	2.18621	OG0013812	2.94998	0	Zm00001eb293260
OG0004066	204.871	-0.738753	0.209888	6.37e-05	0.00112349	2.31148	OG0004066	2.94943	0	Zm00001eb045760
OG0009759.1	35.0287	-2.18345	0.837876	6.37e-05	0.00112349	1.54442	OG0009759.1	2.94943	1	Zm00001eb192540
OG0013084	141.589	0.79709	0.230861	6.38e-05	0.00112349	2.15103	OG0013084	2.94943	2	Zm00001eb416760
OG0017575	74.5255	-1.14763	0.355414	6.38e-05	0.00112349	1.87231	OG0017575	2.94943	3	Zm00001eb117130
OG0000128.3	1238.13	0.70845	0.200988	6.4e-05	0.00112527	3.09277	OG0000128.3	2.94874	0	Zm00001eb276860
OG0016818	47.5585	-1.43425	0.478522	6.56e-05	0.00115182	1.67723	OG0016818	2.93862	0	Zm00001eb395060
OG0013160	310.824	-0.546855	0.151487	6.59e-05	0.00115583	2.49252	OG0013160	2.93711	0	Zm00001eb028250
OG0008552	131.258	-0.700535	0.200364	6.61e-05	0.00115777	2.11813	OG0008552	2.93638	0	Zm00001eb348700
OG0003032	203.976	0.574641	0.156841	6.66e-05	0.00116563	2.30958	OG0003032	2.93344	0	Zm00001eb207920
OG0013565	98.5123	-0.872453	0.263122	6.68e-05	0.00116708	1.99349	OG0013565	2.9329	1	Zm00001eb265200
OG0024932	108.501	-0.854261	0.250322	6.69e-05	0.00116738	2.03543	OG0024932	2.93279	0	Zm00001eb371880
OG0016863	220.183	0.532449	0.145834	6.72e-05	0.00116938	2.34278	OG0016863	2.93204	0	Zm00001eb015060
OG0002764	249.934	-0.587778	0.165627	6.72e-05	0.00116938	2.39783	OG0002764	2.93204	0	Zm00001eb317460
OG0000864	150.516	0.571901	0.156399	6.75e-05	0.00117303	2.17758	OG0000864	2.93069	0	Zm00001eb152080
OG0003458	125.159	-0.733903	0.212542	6.81e-05	0.00118161	2.09746	OG0003458	2.92753	0	Zm00001eb135060
OG0018124	306.638	0.746905	0.212862	6.81e-05	0.00118161	2.48663	OG0018124	2.92753	2	Zm00001eb101990
OG0006599	40.4786	-1.10618	0.34798	6.88e-05	0.00119088	1.60723	OG0006599	2.92413	1	Zm00001eb403360
OG0002257	278.792	0.817697	0.241041	6.93e-05	0.00119775	2.44528	OG0002257	2.92163	2	Zm00001eb374100
OG0008437	337.741	0.454014	0.122245	6.93e-05	0.00119775	2.52858	OG0008437	2.92163	0	Zm00001eb134330
OG0011182	377.866	0.607227	0.168745	7.05e-05	0.00121687	2.57734	OG0011182	2.91475	1	Zm00001eb121480
OG0020494	60.0917	-0.931893	0.27818	7.08e-05	0.00122056	1.77881	OG0020494	2.91344	0	Zm00001eb234350
OG0011905.2	1158.85	0.635955	0.178575	7.09e-05	0.00122056	3.06403	OG0011905.2	2.91344	0	Zm00001eb233450
OG0000783	55.1041	-2.18196	0.745332	7.14e-05	0.0012277	1.74118	OG0000783	2.91091	0	Zm00001eb048730
OG0024564	188.891	-0.584052	0.165378	7.22e-05	0.00124043	2.27621	OG0024564	2.90643	0	Zm00001eb296190
OG0017883	27.1224	-2.0538	0.756569	7.29e-05	0.0012504	1.43333	OG0017883	2.90295	1	Zm00001eb310500
OG0012426.1	33.2382	-0.888098	0.269295	7.4e-05	0.00126868	1.52164	OG0012426.1	2.89665	0	Zm00001eb195530
OG0010786	45.2647	1.00134	0.299158	7.47e-05	0.00127774	1.65576	OG0010786	2.89356	3	Zm00001eb100100
OG0019781	85.6759	0.755092	0.214984	7.48e-05	0.00127934	1.93286	OG0019781	2.89301	0	Zm00001eb370050
OG0000553	247.893	0.485959	0.132138	7.52e-05	0.00128229	2.39426	OG0000553	2.89201	0	Zm00001eb021760
OG0001823	127.494	-1.16758	0.366135	7.52e-05	0.00128229	2.10549	OG0001823	2.89201	2	Zm00001eb330150
OG0022890	55.2526	-1.21167	0.382836	7.54e-05	0.00128383	1.74235	OG0022890	2.89149	0	Zm00001eb173160
OG0008797	54.5638	-1.02709	0.32126	7.6e-05	0.00129321	1.7369	OG0008797	2.88833	0	Zm00001eb275090
OG0013643	35.0343	-1.17853	0.370787	7.64e-05	0.00129816	1.54449	OG0013643	2.88667	1	Zm00001eb283890
OG0018920	68.8273	-1.32038	0.415811	7.73e-05	0.00131106	1.83776	OG0018920	2.88238	1	Zm00001eb122680
OG0012929	45.8815	-1.26064	0.400127	7.83e-05	0.00132723	1.66164	OG0012929	2.87705	1	Zm00001eb071650
OG0001167	121.933	-0.755167	0.221391	7.84e-05	0.00132789	2.08612	OG0001167	2.87684	0	Zm00001eb316720
OG0013754	323.736	-1.05634	0.326993	7.88e-05	0.00133263	2.51019	OG0013754	2.87529	1	Zm00001eb351780
OG0024305	307.953	0.750043	0.216848	7.92e-05	0.00133745	2.48848	OG0024305	2.87372	0	Zm00001eb289740
OG0018762	40.3824	-0.913873	0.275291	7.94e-05	0.00134031	1.60619	OG0018762	2.87279	0	Zm00001eb118980
OG0003048	90.1611	-0.904124	0.278441	7.98e-05	0.00134419	1.95502	OG0003048	2.87154	0	Zm00001eb235360
OG0000442	176.009	0.589509	0.164122	8.02e-05	0.00134932	2.24554	OG0000442	2.86989	1	Zm00001eb141890
OG0017777	725.047	0.716405	0.207626	8.09e-05	0.0013599	2.86037	OG0017777	2.86649	0	Zm00001eb096070
OG0004056	98.1539	-0.71748	0.209585	8.1e-05	0.00136009	1.99191	OG0004056	2.86643	0	Zm00001eb044010
OG0002670	64.5406	-0.772756	0.22654	8.14e-05	0.00136532	1.80983	OG0002670	2.86476	1	Zm00001eb001720
OG0006327	98.0882	0.626569	0.176674	8.18e-05	0.00137116	1.99162	OG0006327	2.86291	1	Zm00001eb222270
OG0002508.4	98.7537	0.696116	0.201521	8.21e-05	0.00137305	1.99455	OG0002508.4	2.86231	0	Zm00001eb214990
OG0010532	219.352	0.496313	0.135431	8.25e-05	0.00137689	2.34114	OG0010532	2.8611	0	Zm00001eb300000
OG0011028	65.6469	-0.796711	0.242625	8.25e-05	0.00137689	1.81721	OG0011028	2.8611	2	Zm00001eb109290
OG0003359	226.487	-0.561114	0.158113	8.35e-05	0.00139208	2.35504	OG0003359	2.85633	0	Zm00001eb133330
OG0005134	40.0494	-1.30181	0.408605	8.38e-05	0.00139513	1.6026	OG0005134	2.85539	0	Zm00001eb072200
OG0008771	79.1649	-0.846175	0.262494	8.39e-05	0.00139513	1.89853	OG0008771	2.85539	0	Zm00001eb386180
OG0000587.2	99.6339	0.791809	0.2334	8.4e-05	0.00139513	1.99841	OG0000587.2	2.85539	1	Zm00001eb313980
OG0005028	37.336	-1.30848	0.410204	8.45e-05	0.00140237	1.57213	OG0005028	2.85314	0	Zm00001eb198900
OG0000645	425.837	0.442291	0.120284	8.46e-05	0.00140255	2.62924	OG0000645	2.85308	0	Zm00001eb170540
OG0023177	63.5158	0.73102	0.214029	8.52e-05	0.00141156	1.80288	OG0023177	2.8503	0	Zm00001eb041150
OG0001631	170.613	0.581214	0.164384	8.64e-05	0.0014287	2.23201	OG0001631	2.84506	1	Zm00001eb049290
OG0002504	39.2793	-1.73944	0.57523	8.7e-05	0.00143683	1.59416	OG0002504	2.8426	0	Zm00001eb058850
OG0000478	122.373	-1.01919	0.312957	8.72e-05	0.00143903	2.08769	OG0000478	2.84193	0	Zm00001eb036910
OG0022715	108.657	0.577593	0.16329	8.76e-05	0.00144389	2.03606	OG0022715	2.84047	0	Zm00001eb067200
OG0022158	136.525	0.53714	0.149876	8.77e-05	0.00144469	2.13521	OG0022158	2.84023	0	Zm00001eb081650
OG0024355	180.292	0.456414	0.12509	8.95e-05	0.00147066	2.25598	OG0024355	2.83249	1	Zm00001eb291250
OG0016463	46.9912	-1.21691	0.390417	8.95e-05	0.00147066	1.67202	OG0016463	2.83249	0	Zm00001eb026010
OG0002508.8	54.2038	0.897864	0.269625	8.97e-05	0.00147133	1.73403	OG0002508.8	2.83229	1	Zm00001eb241090
OG0024976	811.522	0.61483	0.175486	9.06e-05	0.0014847	2.9093	OG0024976	2.82836	0	Zm00001eb380260
OG0024894	270.492	0.829373	0.244443	9.08e-05	0.00148629	2.43215	OG0024894	2.8279	1	Zm00001eb279430
OG0007018.2	110.095	-1.16186	0.391765	9.14e-05	0.00149456	2.04177	OG0007018.2	2.82549	0	Zm00001eb329580
OG0002068	439.402	-0.529459	0.148433	9.17e-05	0.00149723	2.64286	OG0002068	2.82471	1	Zm00001eb086500
OG0004304.2	43.7157	-1.2162	0.39943	9.21e-05	0.00150237	1.64064	OG0004304.2	2.82322	0	Zm00001eb304070
OG0022813	603.168	-0.726005	0.21606	9.24e-05	0.00150517	2.78044	OG0022813	2.82241	1	Zm00001eb434590
OG0000328	793.38	0.462265	0.126721	9.26e-05	0.00150711	2.89948	OG0000328	2.82186	0	Zm00001eb097300
OG0006495.1	22.7014	-1.50454	0.483097	9.32e-05	0.00151456	1.35605	OG0006495.1	2.81971	0	Zm00001eb014450
OG0017525	368.549	0.786669	0.232513	9.36e-05	0.00151938	2.5665	OG0017525	2.81833	0	Zm00001eb299550
OG0021970	575.146	-0.473245	0.130864	9.41e-05	0.00152695	2.75978	OG0021970	2.81617	0	Zm00001eb419590
OG0004630	1473.8	0.870017	0.261227	9.52e-05	0.00154316	3.16844	OG0004630	2.81159	1	Zm00001eb154580
OG0002596.1	53.4171	1.61197	0.495279	9.58e-05	0.00154903	1.72768	OG0002596.1	2.80994	0	Zm00001eb417550
OG0000081	112.826	-0.707426	0.209606	9.59e-05	0.00154903	2.05241	OG0000081	2.80994	0	Zm00001eb025460
OG0019753	741.021	0.68733	0.19975	9.59e-05	0.00154903	2.86983	OG0019753	2.80994	0	Zm00001eb152450
OG0004146.2	510.417	0.53916	0.149872	9.69e-05	0.0015607	2.70793	OG0004146.2	2.80668	1	Zm00001eb394540
OG0021149	341.819	0.438269	0.119579	9.69e-05	0.0015607	2.5338	OG0021149	2.80668	1	Zm00001eb251180
OG0004876	182.162	-0.651628	0.190679	9.73e-05	0.00156641	2.26046	OG0004876	2.80509	0	Zm00001eb194170
OG0005421	421.916	0.576164	0.161731	9.76e-05	0.00156939	2.62523	OG0005421	2.80427	2	Zm00001eb283640
OG0014205	61.5011	-0.819081	0.250381	9.99e-05	0.00160421	1.78888	OG0014205	2.79474	0	Zm00001eb225950
OG0002206	57.4294	-1.07494	0.363095	0.000101007	0.00161992	1.75913	OG0002206	2.79051	1	Zm00001eb417940
OG0013365	29.0531	-1.22026	0.394606	0.000101104	0.00161992	1.46319	OG0013365	2.79051	0	Zm00001eb163650
OG0000331.1	40.3056	-1.17585	0.375222	0.000101754	0.00162852	1.60537	OG0000331.1	2.78821	2	Zm00001eb320600
OG0012906	157.197	0.653157	0.188369	0.000101948	0.0016298	2.19644	OG0012906	2.78787	0	Zm00001eb073200
OG0025174	98.8025	-1.04687	0.349607	0.000102152	0.00163125	1.99477	OG0025174	2.78748	0	Zm00001eb386550
OG0000148	245.273	-0.750727	0.22893	0.000102629	0.00163704	2.38965	OG0000148	2.78594	1	Zm00001eb251380
OG0021036	57.4609	-1.40684	0.478158	0.000103649	0.00165019	1.75937	OG0021036	2.78247	0	Zm00001eb253720
OG0011116	240.639	0.441905	0.12116	0.000103756	0.00165019	2.38137	OG0011116	2.78247	0	Zm00001eb331170
OG0019351	177.069	0.6814	0.199676	0.000103799	0.00165019	2.24814	OG0019351	2.78247	1	Zm00001eb357200
OG0022324	38.9484	1.63405	0.550957	0.00010394	0.00165059	1.59049	OG0022324	2.78236	0	Zm00001eb426280
OG0000481.32	54.3681	-0.803752	0.245177	0.00010407	0.00165084	1.73534	OG0000481.32	2.7823	0	Zm00001eb029740
OG0001663	644.627	0.445584	0.123036	0.000104742	0.00165966	2.80931	OG0001663	2.77998	0	Zm00001eb390450
OG0024857	409.726	-0.500583	0.141584	0.000107381	0.00169958	2.61249	OG0024857	2.76966	0	Zm00001eb373580
OG0006225	92.7602	1.07304	0.343814	0.000107984	0.00170725	1.96736	OG0006225	2.7677	2	Zm00001eb215900
OG0006921	67.0676	0.829669	0.249463	0.000108961	0.00172079	1.82651	OG0006921	2.76427	0	Zm00001eb104730
OG0012173	56.4303	-1.11629	0.36532	0.000109107	0.0017212	1.75151	OG0012173	2.76417	0	Zm00001eb185660
OG0022991	1353.34	0.572821	0.165139	0.000109714	0.00172888	3.13141	OG0022991	2.76224	2	Zm00001eb171440
OG0005507	56.4691	-1.02776	0.330045	0.00011031	0.00173584	1.75181	OG0005507	2.76049	0	Zm00001eb343240
OG0015668	64.0526	0.791124	0.235538	0.000110398	0.00173584	1.80654	OG0015668	2.76049	3	Zm00001eb212200
OG0010067	283.516	0.628324	0.182151	0.000111008	0.00174244	2.45258	OG0010067	2.75884	0	Zm00001eb024280
OG0018663	74.1348	-1.07877	0.358452	0.000111062	0.00174244	1.87002	OG0018663	2.75884	0	Zm00001eb329550
OG0011665	96.6982	0.544992	0.155782	0.000111502	0.00174541	1.98542	OG0011665	2.7581	0	Zm00001eb368010
OG0023854	141.525	-0.727807	0.218496	0.000111526	0.00174541	2.15083	OG0023854	2.7581	0	Zm00001eb033220
OG0016771	37.6102	-1.12642	0.362941	0.000111616	0.00174541	1.57531	OG0016771	2.7581	1	Zm00001eb394430
OG0018299	96.0949	-0.69185	0.207863	0.000112082	0.00175077	1.9827	OG0018299	2.75677	0	Zm00001eb104680
OG0015910	147.968	0.473714	0.133285	0.000112767	0.00175956	2.17017	OG0015910	2.7546	0	Zm00001eb055820
OG0008740.2	99.2077	-1.16717	0.393427	0.00011326	0.00176449	1.99655	OG0008740.2	2.75338	2	Zm00001eb381300
OG0016056	219.981	0.427888	0.118466	0.000113329	0.00176449	2.34238	OG0016056	2.75338	0	Zm00001eb217800
OG0000163.2	39.6459	-1.08499	0.34748	0.000114494	0.00178068	1.5982	OG0000163.2	2.74941	2	Zm00001eb191590
OG0003573.3	53.9831	0.883783	0.267954	0.000115038	0.0017872	1.73226	OG0003573.3	2.74783	0	Zm00001eb271370
OG0007102	44.6717	-1.21793	0.397346	0.000115404	0.00179009	1.65003	OG0007102	2.74713	0	Zm00001eb123040
OG0005403	111.585	0.715667	0.212528	0.000115473	0.00179009	2.04761	OG0005403	2.74713	1	Zm00001eb354470
OG0011735	112.109	-0.656505	0.194152	0.000115678	0.00179038	2.04964	OG0011735	2.74706	0	Zm00001eb144450
OG0020275	114.503	-0.999229	0.314165	0.000115782	0.00179038	2.05882	OG0020275	2.74706	0	Zm00001eb140010
OG0017836	92.9608	0.603426	0.173304	0.000115867	0.00179038	1.9683	OG0017836	2.74706	1	Zm00001eb097390
OG0021979	39.1749	-0.940068	0.293392	0.000116538	0.00179881	1.59301	OG0021979	2.74502	0	Zm00001eb086570
OG0017121	298.881	0.668491	0.198151	0.000116989	0.00180382	2.4755	OG0017121	2.74381	1	Zm00001eb399990
OG0006518	385.955	0.507432	0.143406	0.000117739	0.00181343	2.58654	OG0006518	2.7415	1	Zm00001eb012390
OG0005201	43.2862	-1.60639	0.559284	0.00011822	0.00181889	1.63635	OG0005201	2.74019	1	Zm00001eb416980
OG0024531	46.1556	-1.10278	0.362187	0.000118647	0.00182215	1.66422	OG0024531	2.73942	1	Zm00001eb343220
OG0008645	61.8551	-1.32833	0.448236	0.000118686	0.00182215	1.79138	OG0008645	2.73942	0	Zm00001eb297830
OG0000282.3	316.472	0.465466	0.130828	0.000119035	0.00182555	2.50033	OG0000282.3	2.73861	0	Zm00001eb378360
OG0004966.2	40.7952	0.924843	0.288225	0.000119191	0.00182598	1.61061	OG0004966.2	2.7385	0	Zm00001eb202390
OG0013316	48.9166	-1.02456	0.327939	0.000120668	0.00184664	1.68946	OG0013316	2.73362	1	Zm00001eb174500
OG0009970	42.5192	-0.964201	0.307701	0.000121127	0.00185167	1.62858	OG0009970	2.73244	2	Zm00001eb047060
OG0001184.2	39.3292	-1.01947	0.324966	0.000121287	0.00185214	1.59472	OG0001184.2	2.73233	1	Zm00001eb327160
OG0003081.2	40.2663	-0.970954	0.310879	0.000121959	0.00186042	1.60494	OG0003081.2	2.73039	2	Zm00001eb243000
OG0012459	43.7734	-0.998157	0.324701	0.000123322	0.00187921	1.64121	OG0012459	2.72602	0	Zm00001eb197320
OG0025360	46.0186	-1.21334	0.406594	0.000123811	0.00188467	1.66293	OG0025360	2.72476	1	Zm00001eb226440
OG0005224	277.288	0.457045	0.127822	0.000124258	0.00188947	2.44293	OG0005224	2.72366	1	Zm00001eb171020
OG0019164	83.7454	-1.00686	0.327812	0.000125365	0.00190427	1.92296	OG0019164	2.72027	0	Zm00001eb129030
OG0001802	72.2725	-1.17749	0.40936	0.000125778	0.00190852	1.85897	OG0001802	2.7193	0	Zm00001eb105040
OG0011005	187.518	0.537734	0.153914	0.000127273	0.00192916	2.27304	OG0011005	2.71463	0	Zm00001eb325830
OG0002970	41.6999	0.744219	0.221831	0.000127504	0.00193062	1.62013	OG0002970	2.7143	0	Zm00001eb149030
OG0001441	501.095	-0.47886	0.135908	0.000129107	0.00195283	2.69992	OG0001441	2.70934	0	Zm00001eb284640
OG0004537.2	53.4692	-0.873291	0.272842	0.000129394	0.00195511	1.7281	OG0004537.2	2.70883	0	Zm00001eb334210
OG0005369	270.521	0.485273	0.137824	0.000129746	0.00195836	2.4322	OG0005369	2.70811	0	Zm00001eb030680
OG0022057	254.679	1.39038	0.493646	0.000130675	0.0019703	2.40599	OG0022057	2.70547	0	Zm00001eb084600
OG0000366.8	38.0789	-1.09086	0.353677	0.000131331	0.00197812	1.58068	OG0000366.8	2.70375	0	Zm00001eb386750
OG0004547	231.425	0.494349	0.142218	0.000132559	0.00199451	2.36441	OG0004547	2.70016	0	Zm00001eb333210
OG0008795	165.251	0.607681	0.177876	0.000133278	0.00200322	2.21814	OG0008795	2.69827	2	Zm00001eb386830
OG0003534	151.995	0.59601	0.175221	0.000133991	0.00201183	2.18183	OG0003534	2.69641	0	Zm00001eb292310
OG0018341	459.821	-0.476844	0.136172	0.000134477	0.00201702	2.66259	OG0018341	2.69529	0	Zm00001eb105420
OG0017892	68.7057	-0.703985	0.212592	0.000136368	0.00204224	1.83699	OG0017892	2.68989	0	Zm00001eb310770
OG0007264	61.1592	1.57415	0.545259	0.000136444	0.00204224	1.78646	OG0007264	2.68989	0	Zm00001eb156150
OG0004176.3	71.2852	-1.16174	0.367239	0.000137345	0.00205359	1.853	OG0004176.3	2.68749	0	Zm00001eb346430
OG0011560	255.626	0.583225	0.169826	0.00013825	0.00206496	2.4076	OG0011560	2.68509	0	Zm00001eb153830
OG0016352	2268.51	-0.816836	0.255502	0.000138614	0.00206823	3.35574	OG0016352	2.6844	1	Zm00001eb047070
OG0021276	136.536	0.58663	0.172319	0.000140595	0.00209562	2.13525	OG0021276	2.67869	0	Zm00001eb255720
OG0005219	46.3336	-0.959968	0.311971	0.000141096	0.00210089	1.6659	OG0005219	2.6776	0	Zm00001eb171260
OG0019309	449.681	-1.15372	0.378137	0.000141532	0.00210519	2.6529	OG0019309	2.67671	0	Zm00001eb162710
OG0024206	130.24	0.529295	0.153887	0.000141774	0.00210661	2.11474	OG0024206	2.67642	1	Zm00001eb287420
OG0019967	52.6275	-0.987159	0.319466	0.000142008	0.0021079	1.72121	OG0019967	2.67615	0	Zm00001eb147710
OG0021319	247.604	-0.902901	0.290073	0.000142252	0.00210933	2.39376	OG0021319	2.67585	0	Zm00001eb193100
OG0004779	203.843	0.496285	0.141356	0.000143257	0.00212204	2.3093	OG0004779	2.67325	1	Zm00001eb206740
OG0000466	67.9802	-0.779581	0.242662	0.000145207	0.0021487	1.83238	OG0000466	2.66782	1	Zm00001eb081260
OG0022017	198.471	0.527312	0.151946	0.000145643	0.00215293	2.2977	OG0022017	2.66697	0	Zm00001eb420740
OG0021128	108.813	0.639815	0.19175	0.00014583	0.00215347	2.03668	OG0021128	2.66686	1	Zm00001eb251680
OG0020348	80.6191	0.679084	0.202894	0.000146076	0.00215488	1.90644	OG0020348	2.66658	0	Zm00001eb208430
OG0000996	328.65	-0.51007	0.148839	0.000147432	0.00217104	2.51673	OG0000996	2.66333	0	Zm00001eb381600
OG0022933	409.01	0.444884	0.126301	0.000147507	0.00217104	2.61173	OG0022933	2.66333	0	Zm00001eb416050
OG0000275	995.891	1.02659	0.329105	0.000147626	0.00217104	2.99821	OG0000275	2.66333	0	Zm00001eb172450
OG0022624	173.725	-0.393923	0.110356	0.000149368	0.0021944	2.23986	OG0022624	2.65868	0	Zm00001eb431410
OG0024083	58.6775	-0.928528	0.305415	0.000149539	0.00219467	1.76847	OG0024083	2.65863	2	Zm00001eb350340
OG0024134	105.922	-0.695416	0.215286	0.000149774	0.00219469	2.02499	OG0024134	2.65863	0	Zm00001eb286090
OG0002610	27.9374	1.4112	0.490575	0.000149982	0.00219469	1.44619	OG0002610	2.65863	0	Zm00001eb015770
OG0001330.2	85.7285	-1.05036	0.351771	0.00015	0.00219469	1.93313	OG0001330.2	2.65863	0	Zm00001eb195920
OG0007737.6	1072.55	0.567723	0.166689	0.000150447	0.00219898	3.03042	OG0007737.6	2.65778	0	Zm00001eb404830
OG0019553	53.8856	-1.13365	0.372452	0.000152259	0.00222319	1.73147	OG0019553	2.65302	1	Zm00001eb156820
OG0002582	41.3326	-1.34773	0.454527	0.000152519	0.00222473	1.61629	OG0002582	2.65272	0	Zm00001eb021970
OG0012327	472.093	0.52185	0.151064	0.000152736	0.00222562	2.67403	OG0012327	2.65255	1	Zm00001eb256970
OG0004694	31.6709	-1.12131	0.373872	0.000153027	0.00222761	1.50066	OG0004694	2.65216	0	Zm00001eb145890
OG0024762	88.5104	0.719644	0.221427	0.000154583	0.00224708	1.94699	OG0024762	2.64838	2	Zm00001eb376850
OG0000197.12	332.501	0.643024	0.186878	0.000154679	0.00224708	2.52179	OG0000197.12	2.64838	0	Zm00001eb378250
OG0009935	203.555	0.416296	0.117602	0.000155395	0.0022552	2.30868	OG0009935	2.64682	0	Zm00001eb044910
OG0007737	1239.31	0.547185	0.1603	0.000155765	0.00225828	3.09318	OG0007737	2.64622	1	Zm00001eb163250
OG0003101	152.063	0.784371	0.24505	0.000156559	0.0022675	2.18202	OG0003101	2.64445	0	Zm00001eb184470
OG0001316	97.021	-1.25909	0.422898	0.000156953	0.0022709	1.98687	OG0001316	2.6438	2	Zm00001eb429440
OG0025363	57.559	-0.993523	0.323051	0.000157162	0.00227164	1.76011	OG0025363	2.64366	1	Zm00001eb226530
OG0011106	64.0289	0.596597	0.177015	0.00015751	0.00227215	1.80638	OG0011106	2.64356	0	Zm00001eb111600
OG0006363	235.842	-0.839474	0.267065	0.000157515	0.00227215	2.37262	OG0006363	2.64356	0	Zm00001eb027100
OG0019911	114.872	-0.539382	0.159162	0.000158644	0.00228374	2.06021	OG0019911	2.64135	0	Zm00001eb368360
OG0007490	67.5564	-0.809349	0.256267	0.000158732	0.00228374	1.82967	OG0007490	2.64135	1	Zm00001eb234860
OG0021650	26.6399	-1.36984	0.483909	0.000158797	0.00228374	1.42553	OG0021650	2.64135	1	Zm00001eb168520
OG0017925	105.149	1.80751	0.777673	0.00016026	0.00230247	2.02181	OG0017925	2.63781	1	Zm00001eb311590
OG0016939	2172.12	0.620612	0.187124	0.000161685	0.00231988	3.33688	OG0016939	2.63453	1	Zm00001eb397180
OG0004336.18	351.282	-1.00844	0.342034	0.000161796	0.00231988	2.54566	OG0004336.18	2.63453	0	Zm00001eb310570
OG0006656	692.315	-0.599646	0.181224	0.000162442	0.00232571	2.8403	OG0006656	2.63344	0	Zm00001eb298040
OG0012712	100.883	-0.819796	0.262056	0.000162527	0.00232571	2.00382	OG0012712	2.63344	2	Zm00001eb085310
OG0005587	122.453	-0.766318	0.240024	0.000163191	0.00233218	2.08797	OG0005587	2.63224	0	Zm00001eb383060
OG0001062	237.689	0.545062	0.16088	0.000163305	0.00233218	2.37601	OG0001062	2.63224	1	Zm00001eb064680
OG0017376	261.252	0.569006	0.168445	0.000165077	0.00235514	2.41706	OG0017376	2.62798	1	Zm00001eb002060
OG0002683.2	119.244	-0.670908	0.204311	0.000165444	0.00235802	2.07644	OG0002683.2	2.62745	1	Zm00001eb316880
OG0006836	94.7057	0.851555	0.267966	0.000166422	0.00236745	1.97638	OG0006836	2.62572	1	Zm00001eb314230
OG0022840	91.1656	-0.510378	0.148898	0.000166435	0.00236745	1.95983	OG0022840	2.62572	0	Zm00001eb174130
OG0016252	55.7567	-0.891985	0.287368	0.00016742	0.0023791	1.7463	OG0016252	2.62359	1	Zm00001eb044090
OG0004364.6	67.9505	0.597877	0.177951	0.000167965	0.00238244	1.83219	OG0004364.6	2.62298	0	Zm00001eb315410
OG0006297	90.311	0.70499	0.216277	0.000167988	0.00238244	1.95574	OG0006297	2.62298	0	Zm00001eb043640
OG0015803	197.531	0.497903	0.145089	0.000169776	0.00240322	2.29563	OG0015803	2.61921	1	Zm00001eb058230
OG0008213	46.1516	1.19488	0.397752	0.000169789	0.00240322	1.66419	OG0008213	2.61921	0	Zm00001eb178700
OG0005580	43.5161	-1.35942	0.48356	0.000171505	0.00242463	1.63865	OG0005580	2.61535	0	Zm00001eb382090
OG0004679	175.536	-1.1177	0.376325	0.00017164	0.00242463	2.24437	OG0004679	2.61535	0	Zm00001eb147860
OG0021387	190.058	0.728733	0.224445	0.000171835	0.00242498	2.27889	OG0021387	2.61529	1	Zm00001eb258670
OG0014194	159.273	0.708102	0.217428	0.00017276	0.00243475	2.20214	OG0014194	2.61355	3	Zm00001eb273590
OG0011708	34.5908	-1.42208	0.49174	0.00017295	0.00243475	1.53896	OG0011708	2.61355	0	Zm00001eb146000
OG0019284	143.806	-0.797811	0.256502	0.000173037	0.00243475	2.15778	OG0019284	2.61355	0	Zm00001eb341860
OG0018257	41.3367	-1.0557	0.367858	0.00017464	0.0024549	1.61634	OG0018257	2.60997	0	Zm00001eb321170
OG0007946	105.472	0.604065	0.179991	0.000174972	0.00245716	2.02314	OG0007946	2.60957	0	Zm00001eb081870
OG0000710.18	38.8031	-0.940062	0.321376	0.000175269	0.00245892	1.58887	OG0000710.18	2.60926	1	Zm00001eb350110
OG0005079.8	43.7764	-2.18223	0.958709	0.000175743	0.00246315	1.64124	OG0005079.8	2.60851	0	Zm00001eb349500
OG0022114	93.6221	0.639703	0.194202	0.000175944	0.00246357	1.97138	OG0022114	2.60844	0	Zm00001eb422580
OG0001147.2	654.968	0.614171	0.184621	0.000176626	0.00247069	2.81622	OG0001147.2	2.60718	0	Zm00001eb303500
OG0000154.11	406.007	0.645646	0.195956	0.00017689	0.00247198	2.60853	OG0000154.11	2.60696	0	Zm00001eb267280
OG0000484.12	55.3575	1.48621	0.514035	0.000177256	0.00247467	1.74318	OG0000484.12	2.60648	1	Zm00001eb363770
OG0007321	66.5675	-0.933048	0.308943	0.000178805	0.00249386	1.82326	OG0007321	2.60313	0	Zm00001eb148880
OG0019301	126.128	0.496519	0.14471	0.000179416	0.00249831	2.10081	OG0019301	2.60235	0	Zm00001eb162930
OG0010179	49.4577	0.948093	0.302949	0.000179472	0.00249831	1.69423	OG0010179	2.60235	1	Zm00001eb018010
OG0000163.3	139.403	-1.15711	0.402212	0.000181128	0.00251891	2.14427	OG0000163.3	2.59879	2	Zm00001eb191590
OG0016319	127.158	-0.753213	0.238209	0.000182511	0.00253569	2.10434	OG0016319	2.5959	1	Zm00001eb046440
OG0012756.2	308.891	0.591812	0.177207	0.00018472	0.00256307	2.48981	OG0012756.2	2.59124	0	Zm00001eb082280
OG0001110.15	287.172	0.701753	0.216834	0.00018484	0.00256307	2.45814	OG0001110.15	2.59124	0	Zm00001eb333100
OG0012116.2	139.437	-0.87102	0.281531	0.00018518	0.00256406	2.14438	OG0012116.2	2.59107	0	Zm00001eb244790
OG0012480	54.6088	0.674151	0.206605	0.000185269	0.00256406	1.73726	OG0012480	2.59107	0	Zm00001eb201220
OG0001997.2	32.2267	1.04646	0.34726	0.00018743	0.00259145	1.50822	OG0001997.2	2.58646	1	Zm00001eb185650
OG0000592	118.587	-0.573879	0.17572	0.000188175	0.00259709	2.07404	OG0000592	2.58551	1	Zm00001eb318630
OG0001775	67.7695	-0.813445	0.263774	0.0001882	0.00259709	1.83103	OG0001775	2.58551	1	Zm00001eb311420
OG0009953	26.1634	-1.55438	0.560198	0.000188455	0.0025981	1.41769	OG0009953	2.58534	0	Zm00001eb221910
OG0007662	82.5081	-0.749201	0.240817	0.000188646	0.00259823	1.9165	OG0007662	2.58532	0	Zm00001eb250740
OG0005286	595.172	0.5136	0.15137	0.000188982	0.00260037	2.77464	OG0005286	2.58496	0	Zm00001eb034990
OG0005028.1	37.7442	-1.11117	0.377948	0.000189509	0.00260511	1.57685	OG0005028.1	2.58417	0	Zm00001eb198900
OG0016005	78.3693	-0.906871	0.298594	0.000192185	0.00263937	1.89415	OG0016005	2.5785	0	Zm00001eb053710
OG0019959	79.4409	1.21741	0.415633	0.000193408	0.00265362	1.90004	OG0019959	2.57616	1	Zm00001eb367650
OG0004594.2	44.9956	-1.26238	0.465373	0.000193839	0.00265699	1.65317	OG0004594.2	2.57561	0	Zm00001eb357860
OG0001918	206.038	-0.542395	0.163197	0.000194948	0.00266503	2.31395	OG0001918	2.5743	0	Zm00001eb147480
OG0007575	111.136	0.54733	0.161821	0.000194976	0.00266503	2.04585	OG0007575	2.5743	0	Zm00001eb243900
OG0004048.2	49.2223	-0.764879	0.242084	0.000195104	0.00266503	1.69216	OG0004048.2	2.5743	0	Zm00001eb219880
OG0018635	65.3061	1.04322	0.353228	0.00019517	0.00266503	1.81495	OG0018635	2.5743	0	Zm00001eb329030
OG0006339	128.49	-0.585811	0.181458	0.000197063	0.00268831	2.10887	OG0006339	2.57052	0	Zm00001eb222840
OG0011554	193.884	-0.849178	0.2761	0.000197283	0.00268875	2.28754	OG0011554	2.57045	0	Zm00001eb154560
OG0007795	56.4675	-0.730079	0.23015	0.000197631	0.00269094	1.7518	OG0007795	2.5701	0	Zm00001eb167850
OG0014088	294.009	-0.396836	0.112805	0.000197962	0.00269288	2.46836	OG0014088	2.56978	1	Zm00001eb383800
OG0005156	191.961	-0.710983	0.227908	0.000198538	0.00269815	2.28321	OG0005156	2.56893	1	Zm00001eb069000
OG0006966	190.309	0.549303	0.162735	0.000198823	0.00269947	2.27946	OG0006966	2.56872	1	Zm00001eb107110
OG0009796	377.055	0.481949	0.140394	0.000199539	0.00270663	2.5764	OG0009796	2.56757	1	Zm00001eb054910
OG0016185	35.54	-1.26954	0.435332	0.000200165	0.00271255	1.55072	OG0016185	2.56662	1	Zm00001eb049040
OG0000831	811.423	0.375123	0.106753	0.000200731	0.00271636	2.90925	OG0000831	2.56601	0	Zm00001eb323810
OG0003378.1	480.495	1.47681	0.601911	0.000200907	0.00271636	2.68169	OG0003378.1	2.56601	0	Zm00001eb039550
OG0021485	102.136	-0.978867	0.330086	0.000201015	0.00271636	2.00918	OG0021485	2.56601	1	Zm00001eb195650
OG0025234	58.02	1.03496	0.353002	0.000203972	0.00275012	1.76358	OG0025234	2.56065	0	Zm00001eb275150
OG0019750	55.7037	-1.06432	0.367484	0.000204	0.00275012	1.74588	OG0019750	2.56065	1	Zm00001eb370520
OG0007876	810.66	-0.522368	0.160527	0.00020409	0.00275012	2.90884	OG0007876	2.56065	1	Zm00001eb089740
OG0019243	103.437	-1.11206	0.38412	0.00020485	0.00275618	2.01468	OG0019243	2.55969	0	Zm00001eb131290
OG0023434	490.61	0.387318	0.110986	0.000204986	0.00275618	2.69074	OG0023434	2.55969	0	Zm00001eb404940
OG0002048	168.431	-0.562455	0.168876	0.000205116	0.00275618	2.22642	OG0002048	2.55969	0	Zm00001eb169790
OG0001113	291.202	-0.485873	0.144411	0.000206046	0.00276608	2.46419	OG0001113	2.55814	0	Zm00001eb013000
OG0010062	55.342	-0.91625	0.305838	0.000206866	0.00277445	1.74306	OG0010062	2.55682	0	Zm00001eb024380
OG0021137	576.69	-0.951149	0.328801	0.000207057	0.00277445	2.76094	OG0021137	2.55682	0	Zm00001eb251340
OG0006949	104.263	0.483937	0.142822	0.000207796	0.00278118	2.01813	OG0006949	2.55577	0	Zm00001eb323170
OG0021578	52.1742	-1.29001	0.472381	0.000208132	0.00278118	1.71746	OG0021578	2.55577	0	Zm00001eb201170
OG0011541	203.91	0.573631	0.174194	0.000208142	0.00278118	2.30944	OG0011541	2.55577	0	Zm00001eb155310
OG0004585.2	55.019	-1.43613	0.536787	0.00020913	0.00279178	1.74051	OG0004585.2	2.55412	0	Zm00001eb357120
OG0011273	148.61	0.671264	0.207145	0.000212227	0.00283049	2.17205	OG0011273	2.54814	0	Zm00001eb334430
OG0021102	207.232	0.652314	0.200018	0.000212872	0.00283645	2.31646	OG0021102	2.54723	1	Zm00001eb375430
OG0011238	93.6729	-0.794662	0.264029	0.000213356	0.00284025	1.97161	OG0011238	2.54664	1	Zm00001eb124900
OG0001446	62.6933	-1.11819	0.3864	0.000215201	0.00286215	1.79722	OG0001446	2.54331	2	Zm00001eb348950
OG0002731	95.8856	-0.62779	0.193647	0.00021583	0.0028673	1.98175	OG0002731	2.54253	0	Zm00001eb095500
OG0011768.1	75.3586	-1.5838	0.544494	0.000215988	0.0028673	1.87713	OG0011768.1	2.54253	0	Zm00001eb364060
OG0008244	112.588	-0.75239	0.24365	0.000216341	0.00286932	2.05149	OG0008244	2.54222	1	Zm00001eb040550
OG0007688	54.0149	-1.26952	0.452175	0.000216772	0.00287238	1.73251	OG0007688	2.54176	0	Zm00001eb193330
OG0017966	90.1804	-0.742002	0.239604	0.000218359	0.00289073	1.95511	OG0017966	2.53899	0	Zm00001eb099580
OG0002093	92.06	0.616709	0.188579	0.000219598	0.00290445	1.96407	OG0002093	2.53694	0	Zm00001eb078170
OG0016037	66.0635	0.867557	0.279953	0.000219908	0.00290587	1.81996	OG0016037	2.53672	0	Zm00001eb051980
OG0012171	52.6819	-1.08021	0.366013	0.000222506	0.00293749	1.72166	OG0012171	2.53202	1	Zm00001eb185470
OG0020970	744.978	-0.868513	0.289518	0.000223891	0.00295305	2.87214	OG0020970	2.52973	0	Zm00001eb255190
OG0011502.2	56.7812	-0.899003	0.296833	0.000224386	0.00295685	1.7542	OG0011502.2	2.52917	0	Zm00001eb359930
OG0024724	51.7488	0.645931	0.204031	0.000226979	0.00298828	1.7139	OG0024724	2.52458	0	Zm00001eb356340
OG0000206	864.67	0.628359	0.199469	0.000228822	0.00300978	2.93685	OG0000206	2.52147	0	Zm00001eb229550
OG0005157	82.579	-0.75491	0.243229	0.000229523	0.0030159	1.91687	OG0005157	2.52058	0	Zm00001eb068410
OG0024848	110.626	0.71055	0.2228	0.000229783	0.0030159	2.04386	OG0024848	2.52058	0	Zm00001eb278540
OG0018333	293.128	0.714149	0.224386	0.000229919	0.0030159	2.46706	OG0018333	2.52058	1	Zm00001eb321790
OG0001420	269.724	-0.613022	0.191098	0.000230355	0.00301885	2.43092	OG0001420	2.52016	0	Zm00001eb028310
OG0007228	647.317	0.463677	0.136654	0.000230817	0.00302214	2.81112	OG0007228	2.51969	0	Zm00001eb159790
OG0024699	68.4306	-1.46713	0.556865	0.000231157	0.00302383	1.83525	OG0024699	2.51944	1	Zm00001eb378340
OG0012246	60.3158	-0.673132	0.216561	0.000232455	0.00303804	1.78043	OG0012246	2.51741	1	Zm00001eb251950
OG0017020	289.225	0.485955	0.144653	0.000233537	0.00304939	2.46124	OG0017020	2.51579	0	Zm00001eb011450
OG0018490	45.2099	-1.30151	0.492086	0.000233859	0.00305082	1.65523	OG0018490	2.51558	0	Zm00001eb325290
OG0004739	117.026	-0.541229	0.165812	0.000235358	0.00306758	2.06828	OG0004739	2.5132	1	Zm00001eb210140
OG0013383	68.9906	-1.01724	0.35721	0.000236113	0.00307462	1.83879	OG0013383	2.51221	0	Zm00001eb406590
OG0012820	35.6899	-1.2044	0.43683	0.000238686	0.0031053	1.55255	OG0012820	2.5079	1	Zm00001eb078560
OG0006121.2	68.0597	-1.01248	0.358442	0.00023905	0.00310721	1.83289	OG0006121.2	2.50763	1	Zm00001eb210490
OG0004898	99.8565	0.690225	0.216513	0.00023999	0.0031166	1.99938	OG0004898	2.50632	1	Zm00001eb252240
OG0007353.2	43.4658	0.794846	0.258602	0.000241949	0.0031392	1.63815	OG0007353.2	2.50318	0	Zm00001eb434530
OG0018237	47.501	-1.21274	0.438012	0.000242601	0.00314481	1.6767	OG0018237	2.50241	0	Zm00001eb103750
OG0016525	571.238	0.817491	0.26781	0.000244872	0.00317139	2.75682	OG0016525	2.49875	1	Zm00001eb023820
OG0001110	896.564	0.591215	0.182117	0.000245131	0.00317186	2.95258	OG0001110	2.49869	1	Zm00001eb015200
OG0011110	66.2734	-0.793027	0.26232	0.000249147	0.00322093	1.82134	OG0011110	2.49202	1	Zm00001eb330920
OG0002638	308.12	-0.459041	0.137029	0.000250474	0.00323516	2.48872	OG0002638	2.4901	0	Zm00001eb010320
OG0004263	737.421	0.379137	0.109369	0.000252256	0.00325524	2.86772	OG0004263	2.48742	0	Zm00001eb404370
OG0001375.3	67.6309	-0.965975	0.335115	0.000253447	0.00326766	1.83015	OG0001375.3	2.48576	0	Zm00001eb074170
OG0012200	59.9871	-1.18445	0.43526	0.000253748	0.0032686	1.77806	OG0012200	2.48564	1	Zm00001eb190430
OG0002481	131.284	0.548599	0.166484	0.000254723	0.00327822	2.11821	OG0002481	2.48436	1	Zm00001eb064210
OG0011953	143.928	0.591892	0.182041	0.00025555	0.0032859	2.15815	OG0011953	2.48335	0	Zm00001eb205560
OG0003308	251.329	0.565591	0.174059	0.000256606	0.0032956	2.40024	OG0003308	2.48207	1	Zm00001eb067550
OG0003081	33.8066	-0.810351	0.265552	0.000256764	0.0032956	1.529	OG0003081	2.48207	3	Zm00001eb181510
OG0007708	68.7499	-0.718671	0.235127	0.000259317	0.00332539	1.83727	OG0007708	2.47816	1	Zm00001eb258370
OG0020871	254.418	0.642514	0.200569	0.000260442	0.00333682	2.40555	OG0020871	2.47667	0	Zm00001eb246330
OG0015516	222.678	-0.566921	0.174942	0.000261135	0.00333759	2.34768	OG0015516	2.47657	1	Zm00001eb065300
OG0010686	1723.53	-0.512604	0.154969	0.000261162	0.00333759	3.23642	OG0010686	2.47657	0	Zm00001eb095410
OG0012220	191.844	0.489337	0.146132	0.000261201	0.00333759	2.28295	OG0012220	2.47657	0	Zm00001eb253120
OG0001239.18	84.3887	-0.626793	0.198759	0.00026449	0.0033766	1.92628	OG0001239.18	2.47152	1	Zm00001eb360250
OG0010591.2	282.915	0.380822	0.111326	0.000265496	0.00338644	2.45166	OG0010591.2	2.47026	0	Zm00001eb303200
OG0023503	140.248	0.487183	0.147809	0.000266875	0.00340099	2.1469	OG0023503	2.46839	0	Zm00001eb406820
OG0005650.2	218.697	-0.876099	0.297638	0.000267821	0.00341002	2.33984	OG0005650.2	2.46724	0	Zm00001eb181640
OG0001699	68.076	-0.751107	0.250154	0.000268286	0.0034129	1.83299	OG0001699	2.46688	0	Zm00001eb009360
OG0012677	260.268	-1.60096	0.578352	0.000272383	0.00346194	2.41542	OG0012677	2.46068	0	Zm00001eb087570
OG0003524	602.167	0.378519	0.110864	0.000273883	0.00347241	2.77972	OG0003524	2.45937	0	Zm00001eb351670
OG0021022	63.4087	-0.921104	0.313621	0.000273894	0.00347241	1.80215	OG0021022	2.45937	1	Zm00001eb254030
OG0001987	32.1907	-1.49714	0.584576	0.000274079	0.00347241	1.50773	OG0001987	2.45937	0	Zm00001eb182980
OG0011487	456.201	0.682295	0.21594	0.000274176	0.00347241	2.65916	OG0011487	2.45937	1	Zm00001eb157850
OG0000006.1550	44.0513	-1.53745	0.783349	0.000274595	0.00347465	1.64396	OG0000006.1550	2.45909	0	Zm00001eb308410
OG0017813	119.728	-1.03532	0.365268	0.000276823	0.00349975	2.0782	OG0017813	2.45596	0	Zm00001eb308530
OG0016745	279.143	-0.489026	0.149713	0.000278289	0.00351518	2.44583	OG0016745	2.45405	0	Zm00001eb017910
OG0024774	53.0448	-1.26865	0.473398	0.000279811	0.00353129	1.72464	OG0024774	2.45207	2	Zm00001eb271160
OG0014202	31.8171	-1.23946	0.468591	0.000282079	0.00355678	1.50266	OG0014202	2.44894	0	Zm00001eb226070
OG0008700	46.4863	-0.844276	0.292022	0.000282488	0.0035588	1.66733	OG0008700	2.4487	1	Zm00001eb374760
OG0024624	279.546	0.644918	0.203196	0.000282904	0.00356091	2.44645	OG0024624	2.44844	0	Zm00001eb345280
OG0013691	80.704	0.777466	0.255159	0.000285157	0.00358612	1.90689	OG0013691	2.44537	0	Zm00001eb286930
OG0012335	52.9853	1.3913	0.522388	0.000286159	0.00359354	1.72416	OG0012335	2.44448	3	Zm00001eb257130
OG0025345	52.8975	-1.14035	0.418912	0.000286249	0.00359354	1.72344	OG0025345	2.44448	0	Zm00001eb226030
OG0005161	80.314	0.672744	0.216606	0.00028711	0.0036012	1.90479	OG0005161	2.44355	1	Zm00001eb432450
OG0013092	138.765	0.571214	0.177415	0.000287449	0.00360229	2.14228	OG0013092	2.44342	0	Zm00001eb416230
OG0011617	281.075	0.591172	0.184176	0.000289219	0.0036213	2.44882	OG0011617	2.44114	1	Zm00001eb150960
OG0020931	71.1051	-0.886058	0.300934	0.000290587	0.00363447	1.8519	OG0020931	2.43956	1	Zm00001eb185470
OG0020895	50.027	0.726546	0.23587	0.000290778	0.00363447	1.6992	OG0020895	2.43956	0	Zm00001eb184500
OG0025367	85.1725	0.677777	0.220654	0.00029153	0.0036407	1.9303	OG0025367	2.43882	0	Zm00001eb273010
OG0002747	54.029	-0.806656	0.27636	0.000293253	0.00365881	1.73263	OG0002747	2.43666	1	Zm00001eb312830
OG0004930.6	103.532	-0.939162	0.326538	0.000293697	0.00365881	2.01507	OG0004930.6	2.43666	0	Zm00001eb258100
OG0021148	71.2746	0.619507	0.194836	0.000293747	0.00365881	1.85294	OG0021148	2.43666	0	Zm00001eb251190
OG0004219.2	304.312	-0.621894	0.199317	0.000294011	0.00365892	2.48332	OG0004219.2	2.43665	1	Zm00001eb006760
OG0017707	28.6748	-1.55791	0.607776	0.000295056	0.00366713	1.4575	OG0017707	2.43567	0	Zm00001eb304950
OG0012841	317.872	-0.634203	0.20512	0.000295183	0.00366713	2.50225	OG0012841	2.43567	0	Zm00001eb077120
OG0007526.1	45.5071	-1.36939	0.536784	0.000295626	0.00366944	1.65808	OG0007526.1	2.4354	0	Zm00001eb420870
OG0009617	49.9314	-0.795945	0.2699	0.000295977	0.00367063	1.69837	OG0009617	2.43526	0	Zm00001eb211070
OG0000355	152.371	-0.409671	0.121897	0.000297965	0.00369208	2.1829	OG0000355	2.43273	0	Zm00001eb427560
OG0004198.4	37.826	-1.76592	0.717103	0.000298692	0.00369642	1.57779	OG0004198.4	2.43222	0	Zm00001eb053560
OG0021103	70.0524	-0.690304	0.225389	0.000298831	0.00369642	1.84542	OG0021103	2.43222	0	Zm00001eb252380
OG0013958	241.839	-0.415951	0.125685	0.000300368	0.00371111	2.38353	OG0013958	2.4305	0	Zm00001eb375680
OG0025359	31.9914	-1.16163	0.42932	0.000300558	0.00371111	1.50503	OG0025359	2.4305	2	Zm00001eb226380
OG0016210	48.853	-1.05306	0.375018	0.000300796	0.00371111	1.68889	OG0016210	2.4305	0	Zm00001eb043140
OG0013576	220.266	-0.503503	0.157269	0.000301457	0.00371607	2.34295	OG0013576	2.42992	2	Zm00001eb417380
OG0019115	47.3839	-0.884568	0.302772	0.000302712	0.00372833	1.67563	OG0019115	2.42849	1	Zm00001eb333520
OG0005208	737.46	0.464267	0.140477	0.000303047	0.00372924	2.86774	OG0005208	2.42838	0	Zm00001eb415530
OG0007526	41.2289	-1.37977	0.548039	0.00030335	0.00372977	1.6152	OG0007526	2.42832	0	Zm00001eb420870
OG0006714	161.342	0.468444	0.142412	0.000306771	0.00376861	2.20775	OG0006714	2.42382	0	Zm00001eb303540
OG0000215.45	49.4237	-1.57257	0.646949	0.000308385	0.00378518	1.69394	OG0000215.45	2.42191	0	Zm00001eb142020
OG0016999	38.3826	-0.893868	0.304568	0.000311195	0.00381234	1.58413	OG0016999	2.41881	1	Zm00001eb011810
OG0011500.2	40.9775	0.810379	0.26749	0.000311294	0.00381234	1.61255	OG0011500.2	2.41881	0	Zm00001eb359850
OG0011752	332.875	0.39351	0.116701	0.000311625	0.00381234	2.52228	OG0011752	2.41881	1	Zm00001eb143480
OG0000163.5	161.797	-1.07283	0.39341	0.000311662	0.00381234	2.20897	OG0000163.5	2.41881	2	Zm00001eb191590
OG0007584.2	45.2097	-0.91807	0.312543	0.000313262	0.00382864	1.65523	OG0007584.2	2.41696	1	Zm00001eb245960
OG0000481.36	54.4907	-1.06108	0.371698	0.000313818	0.00383216	1.73632	OG0000481.36	2.41656	0	Zm00001eb029740
OG0015639	49.3655	-1.05679	0.389481	0.000314454	0.00383348	1.69342	OG0015639	2.41641	1	Zm00001eb211650
OG0011582	55.8475	-0.780197	0.263834	0.000314461	0.00383348	1.747	OG0011582	2.41641	0	Zm00001eb370470
OG0018906	68.4854	-1.30389	0.528109	0.000315716	0.00384551	1.8356	OG0018906	2.41505	0	Zm00001eb122300
OG0002155	503.602	0.412715	0.122777	0.000316182	0.0038475	2.70209	OG0002155	2.41482	1	Zm00001eb038920
OG0019344	171.434	0.526246	0.161493	0.000316417	0.0038475	2.2341	OG0019344	2.41482	0	Zm00001eb356940
OG0001851.1	67.5983	-0.679452	0.231405	0.000317031	0.0038517	1.82994	OG0001851.1	2.41435	1	Zm00001eb335510
OG0001062.2	179.888	0.608815	0.193173	0.000319166	0.00387176	2.255	OG0001062.2	2.41209	0	Zm00001eb210680
OG0002247	71.4296	0.646986	0.209315	0.000319223	0.00387176	1.85388	OG0002247	2.41209	1	Zm00001eb269180
OG0003967	143.423	0.527616	0.163808	0.000324045	0.00392692	2.15662	OG0003967	2.40595	1	Zm00001eb060670
OG0006877	87.5385	-0.565849	0.178068	0.000324384	0.0039277	1.9422	OG0006877	2.40586	0	Zm00001eb316800
OG0021793	23.2794	-1.40039	0.528523	0.000325545	0.00393843	1.36697	OG0021793	2.40468	0	Zm00001eb200520
OG0001679.12	85.9699	-1.09356	0.417746	0.000326235	0.00394289	1.93435	OG0001679.12	2.40419	1	Zm00001eb018640
OG0005650.1	218.542	-0.861917	0.310911	0.000326464	0.00394289	2.33954	OG0005650.1	2.40419	0	Zm00001eb181640
OG0005534	149.726	-0.643547	0.209162	0.000327739	0.00395495	2.1753	OG0005534	2.40286	0	Zm00001eb269300
OG0004900	51.6625	-1.18962	0.45557	0.000330279	0.00398225	1.71318	OG0004900	2.39987	1	Zm00001eb251710
OG0008740	82.3758	-1.10455	0.423065	0.000330647	0.00398333	1.9158	OG0008740	2.39975	2	Zm00001eb381300
OG0000092	87.4735	-1.33975	0.513799	0.00033134	0.00398833	1.94188	OG0000092	2.39921	0	Zm00001eb318600
OG0011991	661.301	-0.483434	0.151509	0.000331933	0.00399212	2.8204	OG0011991	2.3988	0	Zm00001eb204640
OG0018619	65.0452	-0.783047	0.264633	0.000332473	0.00399525	1.81321	OG0018619	2.39846	1	Zm00001eb328470
OG0017325	39.6981	-1.00292	0.367879	0.000339093	0.00407139	1.59877	OG0017325	2.39026	1	Zm00001eb003110
OG0019376	104.165	0.652866	0.210732	0.000340032	0.00407829	2.01772	OG0019376	2.38952	0	Zm00001eb160760
OG0023359	40.9779	-1.05918	0.388284	0.000340237	0.00407829	1.61255	OG0023359	2.38952	0	Zm00001eb174620
OG0008479	557.835	0.421291	0.126931	0.000341655	0.00408954	2.74651	OG0008479	2.38833	1	Zm00001eb282820
OG0002897.1	97.369	0.674591	0.217671	0.000341747	0.00408954	1.98842	OG0002897.1	2.38833	1	Zm00001eb229260
OG0003199	773.141	-0.642086	0.210355	0.000345552	0.00413162	2.88826	OG0003199	2.38388	0	Zm00001eb200700
OG0019528	368.952	0.671774	0.219072	0.000348805	0.00416704	2.56697	OG0019528	2.38017	0	Zm00001eb157650
OG0024954	82.0431	-0.554754	0.177538	0.000349579	0.00417281	1.91404	OG0024954	2.37957	1	Zm00001eb280750
OG0009670	36.5088	-0.943929	0.342147	0.000350489	0.00418018	1.5624	OG0009670	2.3788	0	Zm00001eb061990
OG0020562	188.472	0.513239	0.158444	0.000350849	0.004181	2.27525	OG0020562	2.37872	0	Zm00001eb239790
OG0014074	29.3044	-1.81552	0.722097	0.000353382	0.00420769	1.46693	OG0014074	2.37596	0	Zm00001eb382520
OG0011729	50.022	-0.939162	0.329646	0.000355721	0.00423202	1.69916	OG0011729	2.37345	1	Zm00001eb365750
OG0013240	32.1543	-1.21013	0.474483	0.000356695	0.00424008	1.50724	OG0013240	2.37263	0	Zm00001eb038280
OG0011793	63.6461	1.28292	0.472996	0.000359747	0.00427281	1.80377	OG0011793	2.36929	1	Zm00001eb141080
OG0010547	151.943	0.751986	0.26125	0.000360576	0.00427704	2.18168	OG0010547	2.36886	1	Zm00001eb300740
OG0000163.6	146.139	-1.06565	0.397952	0.000360699	0.00427704	2.16477	OG0000163.6	2.36886	2	Zm00001eb191590
OG0012415	17.8012	-1.78668	0.799433	0.000361563	0.00428373	1.25045	OG0012415	2.36818	0	Zm00001eb276920
OG0011700	50.4194	-1.57676	0.57439	0.000362833	0.00429523	1.7026	OG0011700	2.36701	0	Zm00001eb033310
OG0011544.2	148.077	0.712811	0.235384	0.000363526	0.00429988	2.17049	OG0011544.2	2.36654	1	Zm00001eb361300
OG0022737	122.352	0.625929	0.203546	0.000366319	0.00432934	2.08761	OG0022737	2.36358	0	Zm00001eb066660
OG0001470	254.785	0.379936	0.113108	0.000370286	0.0043726	2.40617	OG0001470	2.35926	1	Zm00001eb373630
OG0024412	245.856	0.468382	0.142926	0.000370932	0.00437663	2.39068	OG0024412	2.35886	0	Zm00001eb292520
OG0011244	42.8185	-1.3403	0.521672	0.000372683	0.00439367	1.63163	OG0011244	2.35717	0	Zm00001eb125150
OG0002508.7	49.9375	0.816841	0.277398	0.000374508	0.00441156	1.69843	OG0002508.7	2.35541	1	Zm00001eb241090
OG0023820	22.9672	-1.28357	0.506755	0.000375713	0.00442169	1.36111	OG0023820	2.35441	2	Zm00001eb032310
OG0004946	126.89	0.748187	0.250012	0.000375986	0.00442169	2.10343	OG0004946	2.35441	0	Zm00001eb194990
OG0022402	42.3112	-1.17814	0.458789	0.000379494	0.00445929	1.62646	OG0022402	2.35073	1	Zm00001eb427610
OG0019356	184.047	0.65951	0.215454	0.0003823	0.00448858	2.26493	OG0019356	2.34789	0	Zm00001eb160340
OG0024968	235.691	0.51132	0.160726	0.000383034	0.00449351	2.37234	OG0024968	2.34741	0	Zm00001eb380080
OG0005076	202.195	-0.647715	0.211541	0.000384968	0.0045125	2.30577	OG0005076	2.34558	0	Zm00001eb082370
OG0006643	155.666	0.516605	0.161089	0.000386067	0.00452168	2.19219	OG0006643	2.3447	0	Zm00001eb404270
OG0010901	71.1228	-1.34749	0.505976	0.00038672	0.00452244	1.85201	OG0010901	2.34463	2	Zm00001eb331690
OG0016207	176.483	0.563817	0.179208	0.000387041	0.00452244	2.2467	OG0016207	2.34463	0	Zm00001eb219960
OG0004037.15	37.4703	-1.14382	0.44853	0.000387079	0.00452244	1.57369	OG0004037.15	2.34463	0	Zm00001eb135610
OG0017386	77.2419	0.653653	0.213949	0.000388322	0.00453049	1.88785	OG0017386	2.34385	0	Zm00001eb001860
OG0008461	96.152	0.772169	0.262665	0.0003884	0.00453049	1.98296	OG0008461	2.34385	0	Zm00001eb354870
OG0005541	33.7763	0.733958	0.248851	0.000389306	0.00453453	1.52861	OG0005541	2.34347	0	Zm00001eb269990
OG0013656	751.33	0.379811	0.114253	0.000389446	0.00453453	2.87583	OG0013656	2.34347	0	Zm00001eb350390
OG0020478	63.0681	-1.4315	0.568219	0.000390098	0.00453453	1.79981	OG0020478	2.34347	2	Zm00001eb233880
OG0004671	186.443	0.649871	0.213791	0.000390304	0.00453453	2.27055	OG0004671	2.34347	0	Zm00001eb149980
OG0007859.2	207.736	-0.837531	0.305432	0.000390329	0.00453453	2.31751	OG0007859.2	2.34347	0	Zm00001eb432840
OG0023355	83.1519	0.62259	0.204579	0.00039522	0.00458762	1.91987	OG0023355	2.33841	0	Zm00001eb035790
OG0004450	62.6587	0.948101	0.334207	0.000397441	0.00460968	1.79698	OG0004450	2.33633	1	Zm00001eb328560
OG0000447	530.336	-0.857835	0.292847	0.000397852	0.0046107	2.72455	OG0000447	2.33623	0	Zm00001eb236070
OG0014087	41.7023	-0.977856	0.359287	0.000398256	0.00461141	1.62016	OG0014087	2.33617	0	Zm00001eb383780
OG0007972	34.0955	-1.07697	0.396969	0.000398556	0.00461141	1.5327	OG0007972	2.33617	1	Zm00001eb424710
OG0025057	91.0092	1.18375	0.437866	0.000399723	0.00462117	1.95909	OG0025057	2.33525	0	Zm00001eb278120
OG0016370	64.6913	-0.802131	0.278948	0.000401364	0.00463429	1.81085	OG0016370	2.33402	0	Zm00001eb047580
OG0016330	122.402	0.734135	0.245525	0.000401505	0.00463429	2.08779	OG0016330	2.33402	1	Zm00001eb222300
OG0017791	25.5841	-1.35975	0.605412	0.000404573	0.00466179	1.40797	OG0017791	2.33145	0	Zm00001eb307660
OG0001713.3	49.8198	-1.24009	0.491508	0.00040492	0.00466179	1.6974	OG0001713.3	2.33145	1	Zm00001eb316940
OG0001357	81.5718	-0.827452	0.294534	0.000405103	0.00466179	1.91154	OG0001357	2.33145	0	Zm00001eb085270
OG0004280.1	74.6651	-1.17375	0.46047	0.000405189	0.00466179	1.87312	OG0004280.1	2.33145	0	Zm00001eb299170
OG0016165	36.6157	-0.939725	0.337283	0.000408994	0.00470179	1.56367	OG0016165	2.32774	0	Zm00001eb049650
OG0013846	175	0.598298	0.193898	0.00041048	0.00471509	2.24304	OG0013846	2.32651	0	Zm00001eb343360
OG0018090	79.5257	-0.986298	0.361874	0.000412956	0.00473973	1.90051	OG0018090	2.32425	0	Zm00001eb316070
OG0010505	80.064	-0.928875	0.34136	0.000415526	0.00476524	1.90344	OG0010505	2.32192	0	Zm00001eb298860
OG0010758	73.6419	-0.604411	0.197322	0.000416586	0.00476524	1.86712	OG0010758	2.32192	0	Zm00001eb312280
OG0011757.2	236.822	0.552018	0.175628	0.000416828	0.00476524	2.37442	OG0011757.2	2.32192	0	Zm00001eb364680
OG0006247	36.7374	-1.49164	0.629073	0.000416832	0.00476524	1.56511	OG0006247	2.32192	0	Zm00001eb053160
OG0002914	107.268	0.609057	0.202371	0.000416842	0.00476524	2.03047	OG0002914	2.32192	0	Zm00001eb157520
OG0002200.4	363.887	1.60777	0.608004	0.000420036	0.00479792	2.56097	OG0002200.4	2.31895	0	Zm00001eb355990
OG0024108	56.6955	-1.1706	0.495196	0.000420764	0.00480241	1.75355	OG0024108	2.31854	2	Zm00001eb286740
OG0004040	151.952	-0.654906	0.219149	0.000421535	0.00480453	2.18171	OG0004040	2.31835	0	Zm00001eb050140
OG0003577	55.5214	0.648908	0.215015	0.000421621	0.00480453	1.74446	OG0003577	2.31835	0	Zm00001eb375240
OG0006392	267.747	0.48147	0.150043	0.000424285	0.00483105	2.42773	OG0006392	2.31596	1	Zm00001eb390540
OG0012187	49.1918	-1.09548	0.422793	0.00042746	0.00486333	1.69189	OG0012187	2.31307	0	Zm00001eb194250
OG0017550	22.3314	-1.41117	0.613366	0.000430457	0.00489354	1.34892	OG0017550	2.31038	0	Zm00001eb117420
OG0000111.10	74.9032	-0.954918	0.345309	0.000430908	0.00489479	1.8745	OG0000111.10	2.31027	0	Zm00001eb123830
OG0021395	55.1	-1.1777	0.459397	0.000439017	0.00498294	1.74115	OG0021395	2.30251	1	Zm00001eb258830
OG0014131.2	88.8449	0.588676	0.194747	0.000441335	0.00500529	1.94863	OG0014131.2	2.30057	0	Zm00001eb388180
OG0011849	108.181	-0.607217	0.201384	0.000445317	0.00504646	2.03415	OG0011849	2.29701	1	Zm00001eb230540
OG0001446.2	60.5161	-1.07089	0.403042	0.000445971	0.0050467	1.78187	OG0001446.2	2.29699	2	Zm00001eb348950
OG0000345	80.5514	-0.772848	0.27305	0.000446043	0.0050467	1.90607	OG0000345	2.29699	1	Zm00001eb191130
OG0000586.3	117.66	-0.685291	0.237215	0.000446475	0.0050476	2.07063	OG0000586.3	2.29691	0	Zm00001eb097740
OG0008740.1	109.842	-1.06674	0.424363	0.000449383	0.00507605	2.04077	OG0008740.1	2.29447	2	Zm00001eb381300
OG0011478.1	60.7978	1.08844	0.396434	0.0004497	0.00507605	1.78389	OG0011478.1	2.29447	0	Zm00001eb231110
OG0008272	165.648	0.491008	0.154209	0.000450552	0.00508166	2.21919	OG0008272	2.29399	1	Zm00001eb173260
OG0004569	194.623	-0.619315	0.205963	0.000454257	0.00511941	2.28919	OG0004569	2.29078	1	Zm00001eb132150
OG0001110.14	317.946	0.627308	0.206557	0.000457456	0.00514156	2.50235	OG0001110.14	2.2889	0	Zm00001eb333100
OG0019673	34.2091	-1.02635	0.37487	0.000457497	0.00514156	1.53414	OG0019673	2.2889	1	Zm00001eb154120
OG0003475	33.082	-1.34609	0.546535	0.00045764	0.00514156	1.51959	OG0003475	2.2889	1	Zm00001eb367770
OG0019105	133.596	0.473775	0.148202	0.000457658	0.00514156	2.12579	OG0019105	2.2889	1	Zm00001eb127670
OG0010616	501.774	-0.7611	0.271512	0.000458623	0.00514836	2.70051	OG0010616	2.28833	0	Zm00001eb304610
OG0017136	644.749	0.52053	0.166871	0.000459531	0.00515452	2.80939	OG0017136	2.28781	0	Zm00001eb008550
OG0020677	53.6562	-1.58383	0.664611	0.000461703	0.005165	1.72962	OG0020677	2.28693	0	Zm00001eb181210
OG0010379	212.064	-0.913198	0.33959	0.000461956	0.005165	2.32647	OG0010379	2.28693	1	Zm00001eb006180
OG0003033.6	45.6319	1.15914	0.436897	0.000462009	0.005165	1.65927	OG0003033.6	2.28693	1	Zm00001eb343250
OG0024239	764.381	0.552216	0.180569	0.00046252	0.005165	2.88331	OG0024239	2.28693	1	Zm00001eb349240
OG0011236	186.77	-0.693166	0.236879	0.000462574	0.005165	2.27131	OG0011236	2.28693	1	Zm00001eb124920
OG0014046	198.744	-0.79593	0.278863	0.000462629	0.005165	2.29829	OG0014046	2.28693	1	Zm00001eb280970
OG0013186	85.2447	1.17622	0.49315	0.000463967	0.00517591	1.93067	OG0013186	2.28601	1	Zm00001eb178990
OG0017605	465.081	0.767671	0.268432	0.000465202	0.00518565	2.66753	OG0017605	2.2852	1	Zm00001eb116740
OG0016140	129.065	0.525553	0.16785	0.000466823	0.00519967	2.11081	OG0016140	2.28402	0	Zm00001eb051600
OG0004357.2	26.4708	-1.04805	0.398357	0.000467671	0.00520506	1.42277	OG0004357.2	2.28357	0	Zm00001eb197220
OG0012066.1	43.2265	-0.955731	0.356338	0.000469392	0.00522016	1.63575	OG0012066.1	2.28232	1	Zm00001eb197960
OG0014045	38.0241	-1.2682	0.56433	0.000471241	0.00523666	1.58006	OG0014045	2.28095	1	Zm00001eb380880
OG0000929.5	57.8044	-1.16288	0.459457	0.000472274	0.00524408	1.76196	OG0000929.5	2.28033	0	Zm00001eb171420
OG0012515	21.3146	-1.45048	0.618769	0.000473131	0.00524952	1.32868	OG0012515	2.27988	0	Zm00001eb263720
OG0000848	64.3649	-0.92536	0.348429	0.000473671	0.00525144	1.80865	OG0000848	2.27972	0	Zm00001eb129520
OG0020586	594.87	0.625997	0.207853	0.000474736	0.0052557	2.77442	OG0020586	2.27937	0	Zm00001eb239300
OG0011091	104.759	0.773959	0.265974	0.000474789	0.0052557	2.02019	OG0011091	2.27937	0	Zm00001eb110910
OG0015634	42.2839	-1.47742	0.605627	0.000477552	0.0052822	1.62617	OG0015634	2.27719	1	Zm00001eb062860
OG0003934	72.1362	-0.608885	0.205632	0.000479925	0.00530436	1.85815	OG0003934	2.27537	0	Zm00001eb211040
OG0004432	129.572	-0.468783	0.148549	0.000481673	0.00531789	2.11251	OG0004432	2.27426	0	Zm00001eb326130
OG0002476.3	227.065	-0.959471	0.348436	0.000481892	0.00531789	2.35615	OG0002476.3	2.27426	0	Zm00001eb103500
OG0007878.3	118.32	-0.826367	0.296239	0.000483993	0.00533696	2.07306	OG0007878.3	2.27271	1	Zm00001eb419010
OG0007311	737.587	-0.427226	0.13539	0.000486642	0.00536204	2.86781	OG0007311	2.27067	0	Zm00001eb149790
OG0007526.2	41.6736	-1.38027	0.586978	0.000488038	0.0053733	1.61986	OG0007526.2	2.26976	0	Zm00001eb420870
OG0019178	58.9755	1.10674	0.420063	0.000489655	0.00538696	1.77067	OG0019178	2.26866	0	Zm00001eb129480
OG0003124	1202.97	0.601989	0.201132	0.000491396	0.00540196	3.08026	OG0003124	2.26745	0	Zm00001eb189380
OG0001368	131.124	0.584548	0.189984	0.000492331	0.00540809	2.11768	OG0001368	2.26696	0	Zm00001eb425140
OG0022593	281.769	0.556683	0.181631	0.00049284	0.00540953	2.44989	OG0022593	2.26684	0	Zm00001eb070790
OG0016593	263.806	0.525972	0.168616	0.000493271	0.00541012	2.42128	OG0016593	2.26679	1	Zm00001eb393720
OG0018567	164.897	0.539811	0.174305	0.000496207	0.00543816	2.21721	OG0018567	2.26455	0	Zm00001eb108940
OG0004402	36.2915	-1.01849	0.388744	0.000497139	0.0054442	1.55981	OG0004402	2.26407	0	Zm00001eb320240
OG0014201	299.272	0.569651	0.188787	0.000499321	0.00546392	2.47607	OG0014201	2.2625	0	Zm00001eb225790
OG0004778	644.873	-0.584554	0.196828	0.000499914	0.00546624	2.80947	OG0004778	2.26231	0	Zm00001eb234050
OG0004183	285.154	-0.404036	0.126088	0.000503119	0.00549708	2.45508	OG0004183	2.25987	0	Zm00001eb012000
OG0012182.2	27.7947	1.07596	0.412203	0.000503509	0.00549716	1.44396	OG0012182.2	2.25986	0	Zm00001eb255230
OG0011058	84.3216	-0.755478	0.271795	0.000504266	0.00549791	1.92594	OG0011058	2.2598	0	Zm00001eb328750
OG0010746	38.6782	0.764606	0.264978	0.00050462	0.00549791	1.58747	OG0010746	2.2598	0	Zm00001eb311790
OG0010774	41.5298	-1.35842	0.59487	0.00050473	0.00549791	1.61836	OG0010774	2.2598	0	Zm00001eb313280
OG0009712	148.963	0.518193	0.16639	0.000505434	0.00549903	2.17308	OG0009712	2.25971	0	Zm00001eb059770
OG0025074	29.14	-1.51854	0.636411	0.0005056	0.00549903	1.46449	OG0025074	2.25971	1	Zm00001eb277960
OG0017106	152.092	-0.752392	0.265371	0.000506462	0.00550422	2.18211	OG0017106	2.2593	0	Zm00001eb009150
OG0020519	57.6094	-0.84379	0.301659	0.000508227	0.00551921	1.76049	OG0020519	2.25812	0	Zm00001eb235970
OG0008197	194.934	0.632198	0.210346	0.00050884	0.00552168	2.28989	OG0008197	2.25793	0	Zm00001eb414050
OG0001776	36.9305	-0.948272	0.367578	0.000510179	0.00552809	1.56738	OG0001776	2.25742	0	Zm00001eb098850
OG0012083	126.452	0.437754	0.137682	0.000510202	0.00552809	2.10193	OG0012083	2.25742	0	Zm00001eb243060
OG0017328	86.4792	0.554611	0.180115	0.000510618	0.00552841	1.93691	OG0017328	2.2574	0	Zm00001eb003030
OG0004585	205.577	-0.746329	0.264289	0.000512084	0.0055401	2.31297	OG0004585	2.25648	0	Zm00001eb160210
OG0017845	88.3602	-0.746984	0.266296	0.000513761	0.00555405	1.94626	OG0017845	2.25539	0	Zm00001eb309340
OG0023405	33.6815	-1.26915	0.518077	0.000516725	0.00558188	1.52739	OG0023405	2.25322	0	Zm00001eb033760
OG0003552	210.351	0.509294	0.163554	0.000517986	0.0055869	2.32294	OG0003552	2.25283	1	Zm00001eb344570
OG0006170	193.561	0.498584	0.159467	0.000518233	0.0055869	2.28682	OG0006170	2.25283	0	Zm00001eb060410
OG0019306	95.1145	0.737402	0.255673	0.00051836	0.0055869	1.97825	OG0019306	2.25283	1	Zm00001eb162740
OG0023397	32.9735	1.22411	0.47902	0.000518942	0.00558897	1.51816	OG0023397	2.25267	0	Zm00001eb034050
OG0024804	245.827	0.581451	0.191945	0.000520427	0.00560075	2.39063	OG0024804	2.25175	0	Zm00001eb281730
OG0010126	378.573	0.617898	0.205925	0.000523636	0.00563036	2.57815	OG0010126	2.24946	0	Zm00001eb021020
OG0013804	53.4772	0.818035	0.289563	0.000524197	0.00563036	1.72817	OG0013804	2.24946	1	Zm00001eb293770
OG0012888	60.2678	-0.752306	0.262228	0.000524358	0.00563036	1.78009	OG0012888	2.24946	0	Zm00001eb429100
OG0009740	280.659	0.362275	0.111013	0.000525209	0.00563527	2.44818	OG0009740	2.24909	0	Zm00001eb058470
OG0012066	38.0476	-0.986436	0.373708	0.000526433	0.00564418	1.58033	OG0012066	2.2484	1	Zm00001eb197960
OG0017123	43.3832	1.73265	0.89275	0.000528105	0.00565788	1.63732	OG0017123	2.24735	4	Zm00001eb400020
OG0004873	70.5394	0.82301	0.286997	0.000528965	0.00566285	1.84843	OG0004873	2.24697	0	Zm00001eb248200
OG0007291	149.04	0.615346	0.206687	0.00053111	0.00568157	2.1733	OG0007291	2.24553	0	Zm00001eb152320
OG0018176	101.915	0.640835	0.214597	0.000532767	0.00569504	2.00824	OG0018176	2.2445	0	Zm00001eb102740
OG0013628.2	32.1743	-0.849242	0.311882	0.00053421	0.00570621	1.50751	OG0013628.2	2.24365	0	Zm00001eb347040
OG0006564	169.494	0.576087	0.190744	0.000536762	0.00572779	2.22915	OG0006564	2.24201	1	Zm00001eb007680
OG0018200	60.4579	-1.17902	0.455778	0.00053703	0.00572779	1.78145	OG0018200	2.24201	0	Zm00001eb318970
OG0004766	650.305	0.48022	0.153823	0.000539866	0.00574975	2.81312	OG0004766	2.24035	0	Zm00001eb232290
OG0017270	73.6167	-0.788563	0.291695	0.000539892	0.00574975	1.86698	OG0017270	2.24035	0	Zm00001eb004550
OG0011384	310.612	-0.739262	0.261581	0.000541991	0.00576782	2.49222	OG0011384	2.23899	0	Zm00001eb163000
OG0007919	242.55	0.453325	0.142845	0.000543669	0.00578138	2.3848	OG0007919	2.23797	0	Zm00001eb085110
OG0012990	91.0348	-0.89356	0.327142	0.000544512	0.00578605	1.95921	OG0012990	2.23762	0	Zm00001eb373350
OG0002186.1	49.3616	-1.01884	0.384606	0.000548051	0.0058185	1.69339	OG0002186.1	2.23519	2	Zm00001eb030030
OG0008310	45.6847	-0.830996	0.303308	0.000548379	0.0058185	1.65977	OG0008310	2.23519	0	Zm00001eb033550
OG0019003	51.0454	-0.916024	0.343549	0.000555044	0.00588486	1.70796	OG0019003	2.23026	0	Zm00001eb124780
OG0011930	246.98	-0.453604	0.146213	0.000557804	0.00590976	2.39266	OG0011930	2.22843	0	Zm00001eb114880
OG0004124.2	19.1706	-1.73667	0.874941	0.000563624	0.005967	1.28264	OG0004124.2	2.22424	0	Zm00001eb393110
OG0010911	42.1429	-0.674467	0.23131	0.00056901	0.00601913	1.62472	OG0010911	2.22047	0	Zm00001eb320840
OG0001390.6	31.6928	-1.00873	0.40645	0.000569388	0.00601913	1.50096	OG0001390.6	2.22047	0	Zm00001eb198700
OG0018537	43.6898	1.171	0.472204	0.000570198	0.00602149	1.64038	OG0018537	2.2203	1	Zm00001eb326500
OG0002154	335.562	-0.477083	0.155751	0.000570453	0.00602149	2.52577	OG0002154	2.2203	0	Zm00001eb040770
OG0005629	353.787	0.450345	0.143539	0.000570961	0.00602241	2.54874	OG0005629	2.22023	0	Zm00001eb226160
OG0004841	302.462	0.439276	0.137751	0.000573332	0.00604298	2.48067	OG0004841	2.21875	0	Zm00001eb243930
OG0002508.2	167.752	0.667433	0.233673	0.000579571	0.00610425	2.22467	OG0002508.2	2.21437	2	Zm00001eb202910
OG0011815	327.259	-0.799581	0.286983	0.000584219	0.00614868	2.51489	OG0011815	2.21122	0	Zm00001eb140000
OG0016690	143.545	-0.848588	0.328376	0.000588105	0.00618504	2.15699	OG0016690	2.20866	0	Zm00001eb019620
OG0006705	71.7187	-0.976633	0.379508	0.000588551	0.00618519	1.85563	OG0006705	2.20865	2	Zm00001eb116470
OG0018219	46.2628	-0.869595	0.325394	0.000589418	0.00618975	1.66523	OG0018219	2.20833	0	Zm00001eb319540
OG0024430	375.613	0.563472	0.187492	0.000593252	0.00622478	2.57474	OG0024430	2.20588	0	Zm00001eb292930
OG0010377	53.6589	-0.880025	0.329238	0.000593622	0.00622478	1.72964	OG0010377	2.20588	1	Zm00001eb006350
OG0024942	174.442	-0.711358	0.248742	0.00059406	0.0062248	2.24165	OG0024942	2.20587	1	Zm00001eb371630
OG0013858.2	378.584	0.731458	0.256503	0.000595266	0.00623259	2.57816	OG0013858.2	2.20533	1	Zm00001eb296580
OG0004280	78.3365	-1.07764	0.445805	0.000595996	0.00623259	1.89396	OG0004280	2.20533	0	Zm00001eb299170
OG0012632	166.042	-0.668923	0.238008	0.000596108	0.00623259	2.22022	OG0012632	2.20533	0	Zm00001eb116160
OG0003233	49.1974	-0.841104	0.322481	0.000599332	0.00626173	1.69194	OG0003233	2.20331	1	Zm00001eb089600
OG0005548	123.63	0.650981	0.219742	0.000600103	0.00626522	2.09213	OG0005548	2.20306	1	Zm00001eb375600
OG0001172.15	44.4905	-0.254425	0.47951	0.000601842	0.00627722	1.64827	OG0001172.15	2.20223	1	Zm00001eb345490
OG0003045	74.5333	-0.709826	0.251793	0.000602489	0.00627722	1.87235	OG0003045	2.20223	0	Zm00001eb235530
OG0019070	88.4036	0.589135	0.197598	0.00060266	0.00627722	1.94647	OG0019070	2.20223	0	Zm00001eb126700
OG0011948	411.877	0.70359	0.234309	0.000603006	0.00627722	2.61477	OG0011948	2.20223	1	Zm00001eb205780
OG0025350	117.112	0.468725	0.151069	0.000604081	0.00628128	2.0686	OG0025350	2.20195	0	Zm00001eb226230
OG0013718	37.9064	-1.41953	0.622598	0.000604273	0.00628128	1.57871	OG0013718	2.20195	1	Zm00001eb288310
OG0022311	482.487	0.434736	0.137852	0.000608473	0.00632035	2.68349	OG0022311	2.19926	1	Zm00001eb078040
OG0006397	181.856	0.439704	0.140652	0.000611061	0.00633942	2.25973	OG0006397	2.19795	1	Zm00001eb390830
OG0001713	48.4284	-1.1974	0.501614	0.000611424	0.00633942	1.6851	OG0001713	2.19795	1	Zm00001eb316940
OG0010989	55.2433	-0.867377	0.335219	0.000611636	0.00633942	1.74228	OG0010989	2.19795	0	Zm00001eb107320
OG0011400	136.259	0.58424	0.198529	0.000614068	0.00636002	2.13437	OG0011400	2.19654	1	Zm00001eb356970
OG0019424	56.0937	-0.961644	0.368495	0.000615542	0.00637068	1.74891	OG0019424	2.19581	0	Zm00001eb161990
OG0007633	136.478	-0.479977	0.156581	0.000617598	0.00638734	2.13506	OG0007633	2.19468	0	Zm00001eb253080
OG0015924	910.926	0.401929	0.126915	0.000620186	0.00640948	2.95948	OG0015924	2.19318	0	Zm00001eb055550
OG0013104	460.953	-0.67354	0.234777	0.000621854	0.00642209	2.66366	OG0013104	2.19232	1	Zm00001eb172230
OG0019811	230.474	0.567793	0.189859	0.000623434	0.00643075	2.36262	OG0019811	2.19174	0	Zm00001eb369650
OG0007425	79.8158	-0.743448	0.270579	0.00062359	0.00643075	1.90209	OG0007425	2.19174	0	Zm00001eb209760
OG0013320	58.8284	-0.863714	0.324991	0.000625213	0.00643898	1.76959	OG0013320	2.19118	0	Zm00001eb035050
OG0010034.2	31.0775	-1.13743	0.4738	0.000625288	0.00643898	1.49245	OG0010034.2	2.19118	0	Zm00001eb224510
OG0010142.2	138.623	0.729132	0.261716	0.000628582	0.00646438	2.14184	OG0010142.2	2.18947	0	Zm00001eb393150
OG0007199	163.278	-0.760484	0.280111	0.000628657	0.00646438	2.21293	OG0007199	2.18947	0	Zm00001eb162880
OG0020991	39.5316	-1.11514	0.451905	0.000631522	0.00648918	1.59694	OG0020991	2.18781	0	Zm00001eb254600
OG0009925	169.697	0.627759	0.214236	0.000632516	0.00649474	2.22967	OG0009925	2.18744	0	Zm00001eb044500
OG0002993	54.5849	0.613183	0.212414	0.000633953	0.00650483	1.73707	OG0002993	2.18676	0	Zm00001eb142010
OG0006558	340.68	-0.408169	0.130159	0.000636722	0.00652857	2.53235	OG0006558	2.18518	1	Zm00001eb007090
OG0010018	480.579	0.320775	0.09825	0.000638276	0.00653982	2.68176	OG0010018	2.18443	0	Zm00001eb026810
OG0008739	142.979	-0.510624	0.166523	0.0006403	0.00655587	2.15527	OG0008739	2.18337	0	Zm00001eb381220
OG0002216	345.035	-0.345871	0.107245	0.000641449	0.00656294	2.53786	OG0002216	2.1829	1	Zm00001eb285140
OG0013359	93.1073	-0.922739	0.359402	0.000643387	0.00657475	1.96898	OG0013359	2.18212	0	Zm00001eb195210
OG0002046	235.426	-0.569341	0.195484	0.000643522	0.00657475	2.37185	OG0002046	2.18212	0	Zm00001eb200770
OG0007530	31.9049	-1.07827	0.456035	0.000645327	0.00658754	1.50386	OG0007530	2.18128	0	Zm00001eb204290
OG0013220	63.8152	-0.972206	0.378154	0.000646562	0.00658754	1.80492	OG0013220	2.18128	0	Zm00001eb177190
OG0010877	210.168	0.72352	0.257896	0.000646801	0.00658754	2.32257	OG0010877	2.18128	0	Zm00001eb319350
OG0018835	51.0899	-1.10379	0.437199	0.000646942	0.00658754	1.70833	OG0018835	2.18128	0	Zm00001eb338230
OG0012932	27.097	-1.62926	0.689884	0.000647072	0.00658754	1.43292	OG0012932	2.18128	1	Zm00001eb071250
OG0008420	39.4912	-1.16756	0.479776	0.000648135	0.00659367	1.5965	OG0008420	2.18087	1	Zm00001eb031210
OG0019783	218.357	0.439259	0.140931	0.000656524	0.00667427	2.33917	OG0019783	2.1756	1	Zm00001eb370100
OG0004135	59.5016	-0.668227	0.233318	0.000662815	0.00673345	1.77453	OG0004135	2.17176	1	Zm00001eb392430
OG0001117	328.909	-0.696185	0.248091	0.000664787	0.00674869	2.51708	OG0001117	2.17078	0	Zm00001eb010110
OG0003319	54.5908	-0.64043	0.226589	0.000665723	0.00675222	1.73712	OG0003319	2.17055	0	Zm00001eb198670
OG0004941	59.4942	-0.752699	0.274909	0.000666077	0.00675222	1.77447	OG0004941	2.17055	0	Zm00001eb259630
OG0016743	1071.01	-0.906847	0.349577	0.000666742	0.00675419	3.02979	OG0016743	2.17043	1	Zm00001eb017930
OG0012209	697.175	0.418185	0.132391	0.000667503	0.00675695	2.84334	OG0012209	2.17025	0	Zm00001eb189980
OG0024766	102.976	-0.559178	0.194562	0.000667959	0.00675695	2.01273	OG0024766	2.17025	0	Zm00001eb376660
OG0018094	139.785	0.640415	0.225475	0.000669799	0.00677078	2.14546	OG0018094	2.16936	0	Zm00001eb101500
OG0012449.1	30.2048	-1.17428	0.512276	0.000671405	0.00678223	1.48008	OG0012449.1	2.16863	0	Zm00001eb196550
OG0015646	632.156	0.625045	0.215603	0.000676421	0.00682808	2.80082	OG0015646	2.1657	0	Zm00001eb211740
OG0009978	60.7588	-0.648533	0.231386	0.000684858	0.00690838	1.78361	OG0009978	2.16062	0	Zm00001eb222830
OG0000111.3	77.3443	-1.05011	0.418945	0.000685505	0.00691005	1.88843	OG0000111.3	2.16052	0	Zm00001eb083310
OG0022486	42.9183	0.738271	0.263673	0.000687927	0.00692958	1.63264	OG0022486	2.15929	0	Zm00001eb428540
OG0005569	84.3049	0.745405	0.267725	0.000690241	0.00694219	1.92585	OG0005569	2.1585	1	Zm00001eb371490
OG0018746	79.9123	-0.840076	0.322593	0.000690353	0.00694219	1.90261	OG0018746	2.1585	0	Zm00001eb112000
OG0000484.8	241.435	0.649847	0.231386	0.000690633	0.00694219	2.3828	OG0000484.8	2.1585	1	Zm00001eb327790
OG0006243	88.3089	-0.796288	0.293684	0.000692789	0.00695898	1.946	OG0006243	2.15745	0	Zm00001eb217170
OG0002186.2	49.082	-0.907082	0.346718	0.000693364	0.00695988	1.69092	OG0002186.2	2.1574	2	Zm00001eb030030
OG0024986	259.202	0.549041	0.184499	0.000694382	0.00696522	2.41364	OG0024986	2.15707	0	Zm00001eb380520
OG0012018	80.0024	-0.978516	0.385817	0.000695937	0.00697523	1.9031	OG0012018	2.15644	2	Zm00001eb236850
OG0003301.2	161.647	0.553042	0.186172	0.000696512	0.00697523	2.20857	OG0003301.2	2.15644	0	Zm00001eb431730
OG0007567.1	93.8216	-0.916642	0.361607	0.000696842	0.00697523	1.9723	OG0007567.1	2.15644	1	Zm00001eb243310
OG0002613.6	29.6484	-1.08276	0.451148	0.000700471	0.00700274	1.472	OG0002613.6	2.15473	0	Zm00001eb322330
OG0013717.2	260.816	0.434534	0.140645	0.000700567	0.00700274	2.41633	OG0013717.2	2.15473	0	Zm00001eb288290
OG0004219	202.093	-0.56847	0.197999	0.000701958	0.00701175	2.30555	OG0004219	2.15417	1	Zm00001eb006760
OG0016000	94.7808	0.771587	0.277531	0.000705773	0.00704494	1.97672	OG0016000	2.15212	0	Zm00001eb217010
OG0002504.2	20.1232	-1.73928	0.728316	0.000708578	0.00706801	1.3037	OG0002504.2	2.1507	0	Zm00001eb213860
OG0001133	269.509	-0.442507	0.144322	0.000714026	0.00711551	2.43057	OG0001133	2.14779	0	Zm00001eb002490
OG0022762	29.6819	-1.20795	0.528845	0.000714333	0.00711551	1.47249	OG0022762	2.14779	0	Zm00001eb066250
OG0007785.2	77.107	-0.957429	0.367463	0.000715001	0.00711722	1.88709	OG0007785.2	2.14769	0	Zm00001eb168930
OG0002200.1	364.888	1.31875	0.527819	0.000719323	0.00715527	2.56216	OG0002200.1	2.14537	0	Zm00001eb355990
OG0001680	118.597	0.775084	0.282832	0.000722777	0.00718464	2.07407	OG0001680	2.1436	0	Zm00001eb018460
OG0022465	124.767	-0.439575	0.142661	0.000723386	0.0071857	2.0961	OG0022465	2.14353	0	Zm00001eb073930
OG0003588	67.6188	-0.73136	0.267136	0.000724187	0.00718867	1.83007	OG0003588	2.14335	0	Zm00001eb279010
OG0024994	43.7322	-1.08443	0.445398	0.000724838	0.00719015	1.6408	OG0024994	2.14326	1	Zm00001eb280870
OG0003378.2	466.129	0.673777	0.24174	0.000725467	0.00719141	2.66851	OG0003378.2	2.14319	0	Zm00001eb039550
OG0003162	36.1014	-0.672931	0.241206	0.000729065	0.00722055	1.55752	OG0003162	2.14143	0	Zm00001eb259210
OG0025130	327.785	0.54935	0.188522	0.000729415	0.00722055	2.51559	OG0025130	2.14143	0	Zm00001eb385150
OG0001483	97.8713	-1.39694	0.678691	0.000730532	0.00722662	1.99066	OG0001483	2.14107	0	Zm00001eb103600
OG0024771	421.488	-0.647095	0.229078	0.000731675	0.00723293	2.62478	OG0024771	2.14069	1	Zm00001eb376570
OG0006318	335.866	-0.416529	0.136114	0.00073288	0.00723985	2.52617	OG0006318	2.14027	0	Zm00001eb045660
OG0018929	99.2155	-0.5457	0.188814	0.000738123	0.00728661	1.99658	OG0018929	2.13747	0	Zm00001eb122900
OG0000932	72.3529	-0.630824	0.222224	0.000739809	0.00729268	1.85946	OG0000932	2.13711	1	Zm00001eb073830
OG0018872	739.589	0.619119	0.2171	0.000740184	0.00729268	2.86899	OG0018872	2.13711	0	Zm00001eb121370
OG0001638	109.225	-0.571593	0.197261	0.000740265	0.00729268	2.03832	OG0001638	2.13711	0	Zm00001eb044040
OG0004843	49.6602	-1.14178	0.489506	0.000741568	0.0072959	1.69601	OG0004843	2.13692	1	Zm00001eb244140
OG0013127	143.227	0.518638	0.174509	0.00074161	0.0072959	2.15602	OG0013127	2.13692	1	Zm00001eb413580
OG0019539	173.265	0.725715	0.268376	0.000743134	0.00730587	2.23871	OG0019539	2.13633	1	Zm00001eb157400
OG0010923	234.298	0.378224	0.120554	0.000743885	0.00730824	2.36977	OG0010923	2.13619	0	Zm00001eb320100
OG0016058	32.4935	-1.04589	0.421158	0.000744466	0.00730893	1.5118	OG0016058	2.13615	0	Zm00001eb217890
OG0011579	127.434	0.605592	0.210385	0.000745846	0.00731393	2.10528	OG0011579	2.13585	0	Zm00001eb152700
OG0018466	377.168	-0.520459	0.183061	0.000745996	0.00731393	2.57653	OG0018466	2.13585	0	Zm00001eb324630
OG0018204	96.4361	-0.929571	0.373146	0.000750491	0.00735296	1.98424	OG0018204	2.13354	0	Zm00001eb319090
OG0023888	68.9813	-0.635013	0.226996	0.000752027	0.00735981	1.83873	OG0023888	2.13313	1	Zm00001eb266760
OG0006804	29.7394	-1.30336	0.577325	0.000752283	0.00735981	1.47333	OG0006804	2.13313	0	Zm00001eb311120
OG0013249	233.863	-0.575836	0.200403	0.000752732	0.00735981	2.36896	OG0013249	2.13313	0	Zm00001eb038710
OG0016215	173.467	0.443498	0.144276	0.000757384	0.00740025	2.23922	OG0016215	2.13075	0	Zm00001eb043310
OG0008838.1	47.9557	-1.07186	0.439029	0.000760485	0.00742548	1.68084	OG0008838.1	2.12928	1	Zm00001eb227390
OG0011324	217.207	0.382217	0.122347	0.000762573	0.0074408	2.33687	OG0011324	2.12838	1	Zm00001eb128940
OG0016452	62.7474	-0.710873	0.261256	0.000763223	0.00744208	1.7976	OG0016452	2.12831	1	Zm00001eb224350
OG0006282.1	38.5622	-0.779746	0.293167	0.000764939	0.00745373	1.58616	OG0006282.1	2.12763	0	Zm00001eb223090
OG0024918	39.0485	-1.16702	0.485884	0.000767593	0.00747451	1.5916	OG0024918	2.12642	2	Zm00001eb279810
OG0008261	46.4218	-0.977227	0.399292	0.000769653	0.00748083	1.66672	OG0008261	2.12605	0	Zm00001eb175890
OG0020230	129.286	-0.620715	0.21896	0.000770228	0.00748083	2.11155	OG0020230	2.12605	0	Zm00001eb140660
OG0020969	485.331	0.544379	0.184759	0.000770286	0.00748083	2.68604	OG0020969	2.12605	0	Zm00001eb255240
OG0019530	25.8222	-1.07443	0.458853	0.000770331	0.00748083	1.41199	OG0019530	2.12605	1	Zm00001eb157610
OG0007285	81.0534	-0.664881	0.244013	0.000773811	0.00750954	1.90877	OG0007285	2.12439	0	Zm00001eb153730
OG0016823	35.837	1.01769	0.40307	0.000775025	0.00751622	1.55433	OG0016823	2.124	0	Zm00001eb395150
OG0001972	856.714	-0.398817	0.128543	0.000776971	0.00753	2.93284	OG0001972	2.12321	0	Zm00001eb027590
OG0021571	257.336	-0.533552	0.183295	0.000779102	0.00754554	2.4105	OG0021571	2.12231	1	Zm00001eb201030
OG0002866.2	112.732	0.589854	0.201953	0.000780389	0.00754833	2.05205	OG0002866.2	2.12215	0	Zm00001eb334280
OG0008163	58.8584	-1.05348	0.44327	0.000780444	0.00754833	1.76981	OG0008163	2.12215	0	Zm00001eb172920
OG0019680	334.875	-0.540632	0.186128	0.000785086	0.0075881	2.52488	OG0019680	2.11987	0	Zm00001eb154010
OG0006985	721.942	0.6057	0.211342	0.00078605	0.0075923	2.8585	OG0006985	2.11963	0	Zm00001eb108410
OG0016612	124.699	0.78347	0.287595	0.000788054	0.00760653	2.09586	OG0016612	2.11881	1	Zm00001eb021630
OG0005117	47.2822	-0.871142	0.346185	0.000791579	0.00763541	1.6747	OG0005117	2.11717	0	Zm00001eb076810
OG0004412	83.5957	-0.564884	0.194988	0.00079238	0.00763799	1.92218	OG0004412	2.11702	0	Zm00001eb106100
OG0002611	96.9653	-0.872706	0.339342	0.000794728	0.00765547	1.98662	OG0002611	2.11603	0	Zm00001eb015720
OG0018520	142.693	0.525619	0.178024	0.000797607	0.00767804	2.1544	OG0018520	2.11475	0	Zm00001eb326030
OG0024933	46.9177	0.686314	0.247018	0.000799331	0.00768947	1.67134	OG0024933	2.1141	1	Zm00001eb371830
OG0013479	558.33	0.52433	0.178404	0.000801018	0.00769932	2.74689	OG0013479	2.11355	1	Zm00001eb029010
OG0005347	73.1345	-0.560237	0.195689	0.000801431	0.00769932	1.86412	OG0005347	2.11355	0	Zm00001eb410440
OG0003388	76.9122	-0.837968	0.319344	0.00080202	0.00769983	1.886	OG0003388	2.11352	1	Zm00001eb174520
OG0021208	1567.37	-0.317659	0.10275	0.000803399	0.00770789	3.19517	OG0021208	2.11306	1	Zm00001eb249900
OG0009757	55.9836	0.685063	0.246144	0.000806064	0.00772829	1.74806	OG0009757	2.11192	0	Zm00001eb215000
OG0008372	575.762	0.363935	0.116036	0.000807154	0.00773356	2.76024	OG0008372	2.11162	0	Zm00001eb409500
OG0008145	148.808	-0.754885	0.284422	0.000807762	0.00773421	2.17263	OG0008145	2.11158	0	Zm00001eb261140
OG0019310	57.003	-0.781335	0.302371	0.000813722	0.00778607	1.7559	OG0019310	2.10868	0	Zm00001eb342080
OG0003971.1	522.612	0.535518	0.18176	0.000818642	0.00782792	2.71818	OG0003971.1	2.10635	0	Zm00001eb117140
OG0021252	256.771	-0.496286	0.169525	0.000823236	0.0078666	2.40955	OG0021252	2.10421	0	Zm00001eb186130
OG0006586	419.92	0.55806	0.191805	0.000825824	0.00788291	2.62317	OG0006586	2.10331	1	Zm00001eb006270
OG0009854.2	294.524	0.454726	0.149574	0.000826043	0.00788291	2.46912	OG0009854.2	2.10331	0	Zm00001eb218650
OG0004539	110.916	0.509613	0.172572	0.000827165	0.00788798	2.04499	OG0004539	2.10303	0	Zm00001eb127020
OG0001456	308.299	0.407575	0.132649	0.000827676	0.00788798	2.48897	OG0001456	2.10303	0	Zm00001eb016000
OG0009932	36.3647	-1.42781	0.679305	0.000828853	0.00789394	1.56068	OG0009932	2.10271	1	Zm00001eb221130
OG0001666.6	37.4202	-1.31586	0.548407	0.000830615	0.00790547	1.57311	OG0001666.6	2.10207	1	Zm00001eb391630
OG0022625	122.743	0.448299	0.147465	0.00083584	0.00794731	2.089	OG0022625	2.09978	1	Zm00001eb431430
OG0013174	22.5357	-1.36337	0.613636	0.000836862	0.00794731	1.35287	OG0013174	2.09978	2	Zm00001eb178490
OG0007986	104.378	0.704558	0.254113	0.000836976	0.00794731	2.01861	OG0007986	2.09978	1	Zm00001eb079200
OG0022621	54.7596	-0.667344	0.242371	0.00083723	0.00794731	1.73846	OG0022621	2.09978	0	Zm00001eb241310
OG0025001	227.883	0.632133	0.222807	0.000839805	0.00796647	2.35771	OG0025001	2.09873	0	Zm00001eb380850
OG0018365	49.6202	-0.80934	0.312976	0.000841782	0.00797871	1.69566	OG0018365	2.09807	0	Zm00001eb322470
OG0011819	52.8828	0.861461	0.3222	0.000842209	0.00797871	1.72331	OG0011819	2.09807	1	Zm00001eb362210
OG0018505	128.567	0.689667	0.249482	0.000842796	0.00797899	2.10913	OG0018505	2.09805	0	Zm00001eb107810
OG0024026	112.116	-0.82222	0.321964	0.000844012	0.00798522	2.04967	OG0024026	2.09771	1	Zm00001eb283080
OG0022300	493.732	0.4815	0.160584	0.000845435	0.00799341	2.69349	OG0022300	2.09727	1	Zm00001eb078350
OG0019786	108.394	0.473947	0.157934	0.00084681	0.00800112	2.03501	OG0019786	2.09685	0	Zm00001eb369980
OG0004135.1	81.9094	-0.635724	0.22462	0.000850577	0.00803142	1.91333	OG0004135.1	2.09521	1	Zm00001eb392430
OG0016624	162.689	0.506033	0.171356	0.00085257	0.00804493	2.21136	OG0016624	2.09448	0	Zm00001eb404640
OG0004870	114.182	-0.653495	0.233437	0.000860882	0.00811802	2.0576	OG0004870	2.09055	0	Zm00001eb247710
OG0005162	53.2354	-0.803887	0.305853	0.000866194	0.00816274	1.7262	OG0005162	2.08816	1	Zm00001eb067900
OG0004092.3	49.8587	-1.33955	0.59208	0.000868039	0.00817475	1.69774	OG0004092.3	2.08753	0	Zm00001eb087630
OG0016683	90.0013	-0.62705	0.224562	0.000869041	0.00817546	1.95425	OG0016683	2.08749	2	Zm00001eb019840
OG0002200.3	378.276	1.37192	0.572712	0.000869256	0.00817546	2.57781	OG0002200.3	2.08749	0	Zm00001eb355990
OG0003924	39.1195	-0.952207	0.379121	0.000880722	0.00827786	1.59239	OG0003924	2.08208	0	Zm00001eb210350
OG0016196	178.493	-0.876646	0.356329	0.000884909	0.00831176	2.25162	OG0016196	2.08031	0	Zm00001eb048790
OG0024722	35.7957	-1.52703	0.729746	0.000889164	0.00834625	1.55383	OG0024722	2.07851	0	Zm00001eb270060
OG0013327	452.697	0.539734	0.185566	0.00088991	0.00834778	2.65581	OG0013327	2.07843	0	Zm00001eb034180
OG0005459	60.4188	-0.735154	0.274309	0.000891627	0.00834932	1.78117	OG0005459	2.07835	1	Zm00001eb349270
OG0007735	81.3107	-0.67873	0.253419	0.000891771	0.00834932	1.91015	OG0007735	2.07835	0	Zm00001eb194870
OG0012038.2	554.395	0.379537	0.123543	0.000891822	0.00834932	2.74382	OG0012038.2	2.07835	0	Zm00001eb241000
OG0003466	158.217	0.457413	0.151922	0.000893221	0.00835695	2.19925	OG0003466	2.07795	0	Zm00001eb135920
OG0021858	115.213	-0.593847	0.210715	0.000899815	0.00841316	2.0615	OG0021858	2.07504	0	Zm00001eb165490
OG0003310	90.3477	0.688571	0.252446	0.000906259	0.00846788	1.95592	OG0003310	2.07223	0	Zm00001eb433200
OG0001801	134.024	-0.591214	0.209376	0.000911512	0.0085114	2.12718	OG0001801	2.07	0	Zm00001eb321440
OG0024588	72.0158	-0.655872	0.239968	0.000915744	0.00854535	1.85743	OG0024588	2.06827	0	Zm00001eb296690
OG0003318	299.347	0.408507	0.133348	0.00091676	0.00854927	2.47618	OG0003318	2.06807	0	Zm00001eb198720
OG0013230	180.031	0.532974	0.183909	0.000921265	0.00857937	2.25535	OG0013230	2.06654	1	Zm00001eb037680
OG0003523	222.924	0.449957	0.149093	0.000921601	0.00857937	2.34816	OG0003523	2.06654	0	Zm00001eb289730
OG0006795	95.2652	0.477838	0.160184	0.000921785	0.00857937	1.97893	OG0006795	2.06654	0	Zm00001eb310290
OG0024904	41.7018	-1.08817	0.475214	0.000923299	0.00858788	1.62015	OG0024904	2.06611	1	Zm00001eb279640
OG0000672.18	27.2036	-1.37122	0.604073	0.000927047	0.00861715	1.43463	OG0000672.18	2.06464	0	Zm00001eb390010
OG0010894	138.587	-0.433027	0.145718	0.000929972	0.00863873	2.14172	OG0010894	2.06355	0	Zm00001eb331970
OG0004217	45.4799	-0.614274	0.223225	0.00093536	0.00868314	1.65782	OG0004217	2.06132	0	Zm00001eb007960
OG0019367	415.596	0.573969	0.206217	0.000939208	0.00871134	2.61867	OG0019367	2.05992	1	Zm00001eb160620
OG0024301	262.875	0.511198	0.179634	0.000939613	0.00871134	2.41975	OG0024301	2.05992	0	Zm00001eb289700
OG0003123.2	62.4758	-0.859611	0.337422	0.000943668	0.00873912	1.79571	OG0003123.2	2.05853	2	Zm00001eb253030
OG0003033	86.8819	0.818449	0.323522	0.00094383	0.00873912	1.93893	OG0003033	2.05853	0	Zm00001eb207840
OG0001355	58.7576	-0.893964	0.364249	0.000944615	0.00874074	1.76906	OG0001355	2.05845	0	Zm00001eb085830
OG0011178.2	74.667	-0.843516	0.325578	0.000945262	0.00874108	1.87313	OG0011178.2	2.05843	0	Zm00001eb337830
OG0003613	50.2902	-0.850213	0.330569	0.000945917	0.00874149	1.70148	OG0003613	2.05841	0	Zm00001eb386370
OG0023818	36.1252	-1.38495	0.660611	0.000948442	0.00875918	1.55781	OG0023818	2.05754	0	Zm00001eb032220
OG0012055	31.7792	-1.43151	0.651204	0.000949392	0.0087623	1.50214	OG0012055	2.05738	0	Zm00001eb180910
OG0006427	62.1833	0.630268	0.22722	0.000953732	0.00879669	1.79367	OG0006427	2.05568	0	Zm00001eb020690
OG0007395	380.093	0.386288	0.126131	0.000960331	0.00885186	2.57989	OG0007395	2.05297	2	Zm00001eb362860
OG0000782.2	279.581	0.485202	0.165316	0.000961499	0.00885692	2.44651	OG0000782.2	2.05272	0	Zm00001eb223490
OG0004421.2	54.2582	-1.06807	0.463303	0.000966441	0.00889672	1.73447	OG0004421.2	2.05077	1	Zm00001eb324200
OG0011167	109.774	0.528093	0.184623	0.000969922	0.00892303	2.0405	OG0011167	2.04949	1	Zm00001eb120820
OG0013745	122.03	-2.29509	1.23901	0.000970703	0.00892402	2.08647	OG0013745	2.04944	0	Zm00001eb233700
OG0015628	97.3998	0.744247	0.276443	0.000971276	0.00892402	1.98856	OG0015628	2.04944	0	Zm00001eb211470
OG0016954	51.1407	-0.720805	0.278859	0.00097293	0.00893349	1.70877	OG0016954	2.04898	1	Zm00001eb397330
OG0006180	32.9991	-1.60459	0.871541	0.000974218	0.00893877	1.5185	OG0006180	2.04872	0	Zm00001eb123420
OG0004363.2	41.5674	-0.953477	0.398441	0.000974753	0.00893877	1.61875	OG0004363.2	2.04872	0	Zm00001eb315400
OG0006571	141.507	0.494189	0.168416	0.0009758	0.00894265	2.15078	OG0006571	2.04853	0	Zm00001eb400980
OG0020001	195.838	0.573194	0.202532	0.000978885	0.00896519	2.2919	OG0020001	2.04744	1	Zm00001eb146880
OG0018385	602.998	-1.05782	0.463583	0.000983474	0.00900146	2.78032	OG0018385	2.04569	0	Zm00001eb322880
OG0013285.2	95.1301	0.585309	0.205862	0.000984528	0.00900535	1.97832	OG0013285.2	2.0455	0	Zm00001eb198180
OG0000249	55.3937	-1.05527	0.462607	0.000985509	0.00900857	1.74346	OG0000249	2.04534	0	Zm00001eb106510
OG0008313	229.609	-0.529502	0.187652	0.000991911	0.00906131	2.36099	OG0008313	2.04281	0	Zm00001eb025800
OG0001679.24	164.315	-0.849303	0.343331	0.00100518	0.00917668	2.21568	OG0001679.24	2.03731	1	Zm00001eb018660
OG0020401	756.14	0.474034	0.162088	0.00101053	0.00921967	2.8786	OG0020401	2.03528	0	Zm00001eb208050
OG0025085	65.3839	-1.10178	0.505481	0.00101245	0.00923123	1.81547	OG0025085	2.03474	0	Zm00001eb383470
OG0018925	89.2031	0.646102	0.239171	0.00101438	0.00924301	1.95038	OG0018925	2.03419	0	Zm00001eb122750
OG0001766	92.4175	0.505264	0.172486	0.00101571	0.00924926	1.96575	OG0001766	2.03389	0	Zm00001eb095930
OG0013919	29.5481	-1.4716	0.704124	0.00101957	0.00927847	1.47053	OG0013919	2.03252	0	Zm00001eb269710
OG0011770	99.9223	-0.642785	0.240035	0.00102327	0.00930625	1.99966	OG0011770	2.03123	1	Zm00001eb363970
OG0017037	130.548	-0.684752	0.257031	0.00102462	0.00931256	2.11577	OG0017037	2.03093	2	Zm00001eb011050
OG0017072	196.264	-0.527153	0.185235	0.0010254	0.00931379	2.29284	OG0017072	2.03087	0	Zm00001eb009990
OG0025425	154.289	0.555395	0.194704	0.00102654	0.0093182	2.18834	OG0025425	2.03067	0	Zm00001eb272330
OG0000092.9	32.995	-1.23135	0.583553	0.00103063	0.00934943	1.51845	OG0000092.9	2.02921	0	Zm00001eb318600
OG0006271.2	72.6034	-0.723636	0.277215	0.00103568	0.00938807	1.86096	OG0006271.2	2.02742	0	Zm00001eb218860
OG0002014	63.7477	-1.22491	0.616257	0.0010362	0.00938807	1.80446	OG0002014	2.02742	0	Zm00001eb256740
OG0004940	29.7165	-1.07864	0.479182	0.00103756	0.00938933	1.473	OG0004940	2.02737	1	Zm00001eb259480
OG0020108	44.5876	1.3345	0.607651	0.00103765	0.00938933	1.64921	OG0020108	2.02737	0	Zm00001eb144290
OG0006121.1	63.6123	-0.906885	0.38625	0.00104017	0.00940117	1.80354	OG0006121.1	2.02682	1	Zm00001eb210490
OG0002936.6	74.5414	-0.670636	0.250185	0.00104027	0.00940117	1.8724	OG0002936.6	2.02682	1	Zm00001eb361450
OG0002186.3	60.5598	-0.805712	0.31952	0.00104134	0.00940492	1.78218	OG0002186.3	2.02665	2	Zm00001eb030030
OG0023819	963.356	0.440148	0.149909	0.00104279	0.00941205	2.98379	OG0023819	2.02632	0	Zm00001eb032230
OG0018430	49.7951	-0.886117	0.363735	0.00104633	0.00943806	1.69719	OG0018430	2.02512	1	Zm00001eb323710
OG0009766	229.125	0.664695	0.245391	0.00105098	0.00947404	2.36007	OG0009766	2.02346	1	Zm00001eb362020
OG0007750	26.3903	-0.961502	0.407655	0.00105235	0.00948041	1.42144	OG0007750	2.02317	1	Zm00001eb093770
OG0013050	79.811	0.514616	0.181125	0.00105525	0.00949636	1.90206	OG0013050	2.02244	0	Zm00001eb260360
OG0005523.10	82.1826	-0.604461	0.21871	0.00105545	0.00949636	1.91478	OG0005523.10	2.02244	0	Zm00001eb297170
OG0011828	99.0237	0.604758	0.216787	0.00105769	0.00951062	1.99574	OG0011828	2.02179	0	Zm00001eb229390
OG0020864	107.577	0.627143	0.226551	0.00106145	0.00953836	2.03172	OG0020864	2.02053	0	Zm00001eb183830
OG0002866	153.828	0.505619	0.175586	0.00106338	0.00954974	2.18704	OG0002866	2.02001	0	Zm00001eb334270
OG0022962	167.748	0.557256	0.196791	0.00106887	0.00959303	2.22466	OG0022962	2.01804	0	Zm00001eb172110
OG0005562.2	32.5765	-0.969129	0.399689	0.00107009	0.00959794	1.5129	OG0005562.2	2.01782	0	Zm00001eb373450
OG0007420.2	96.9285	-0.815563	0.32581	0.00108033	0.00968375	1.98645	OG0007420.2	2.01396	1	Zm00001eb229530
OG0000164.1	50.1797	-0.730702	0.286958	0.00108218	0.00969431	1.70053	OG0000164.1	2.01348	1	Zm00001eb023590
OG0000672.24	70.0611	-0.808518	0.323675	0.00108624	0.00972457	1.84548	OG0000672.24	2.01213	1	Zm00001eb406610
OG0005278	53.9123	-0.737086	0.282163	0.00108796	0.00973392	1.73169	OG0005278	2.01171	0	Zm00001eb035970
OG0015647	31.8687	1.02033	0.419792	0.00108993	0.00974495	1.50336	OG0015647	2.01122	1	Zm00001eb062580
OG0017940	51.9098	-0.67899	0.254074	0.00109117	0.00974495	1.71525	OG0017940	2.01122	0	Zm00001eb099100
OG0021982	38.0383	-1.10211	0.510985	0.00109124	0.00974495	1.58022	OG0021982	2.01122	2	Zm00001eb419520
OG0010977	528.876	0.387675	0.127967	0.00109214	0.00974554	2.72335	OG0010977	2.01119	1	Zm00001eb106960
OG0003963	25.0958	-1.12319	0.532116	0.00109267	0.00974554	1.3996	OG0003963	2.01119	0	Zm00001eb212670
OG0017221	249.333	0.576934	0.208497	0.00109865	0.0097876	2.39678	OG0017221	2.00932	1	Zm00001eb005960
OG0005060	50.3528	0.630808	0.230096	0.00109875	0.0097876	1.70202	OG0005060	2.00932	0	Zm00001eb085510
OG0018302	65.7876	-0.613319	0.230695	0.0011008	0.00979613	1.81814	OG0018302	2.00895	0	Zm00001eb104760
OG0025320	107.02	0.581937	0.212344	0.0011018	0.00979613	2.02947	OG0025320	2.00895	1	Zm00001eb225410
OG0022237	168.935	-0.464191	0.161103	0.00110209	0.00979613	2.22772	OG0022237	2.00895	0	Zm00001eb079610
OG0017479	34.7209	-1.26717	0.595416	0.00110244	0.00979613	1.54059	OG0017479	2.00895	0	Zm00001eb282340
OG0019177	45.5767	0.839422	0.329426	0.00110382	0.0097973	1.65874	OG0019177	2.00889	1	Zm00001eb332500
OG0002592	68.468	-0.705349	0.279109	0.00110394	0.0097973	1.83549	OG0002592	2.00889	0	Zm00001eb392650
OG0013383.2	32.9522	-1.04892	0.464867	0.00110596	0.00980918	1.51788	OG0013383.2	2.00837	0	Zm00001eb406700
OG0000277	174.072	-0.489145	0.175041	0.00110742	0.00981599	2.24073	OG0000277	2.00807	0	Zm00001eb133580
OG0024404	55.9685	0.667914	0.248959	0.00111038	0.00983619	1.74794	OG0024404	2.00717	0	Zm00001eb352870
OG0005552	129.234	0.618445	0.227444	0.00111154	0.00983708	2.11138	OG0005552	2.00713	0	Zm00001eb281810
OG0001888	36.7637	-0.958501	0.403928	0.00111227	0.00983708	1.56542	OG0001888	2.00713	1	Zm00001eb158780
OG0002847	62.6553	-0.748344	0.298869	0.00111254	0.00983708	1.79696	OG0002847	2.00713	1	Zm00001eb336660
OG0006789	55.3256	1.16566	0.562943	0.00111913	0.00988921	1.74293	OG0006789	2.00484	0	Zm00001eb098220
OG0020102	31.5812	-0.905096	0.376175	0.00112231	0.00991123	1.49943	OG0020102	2.00387	0	Zm00001eb144400
OG0008124	78.9949	-0.831058	0.336921	0.00112374	0.00991768	1.8976	OG0008124	2.00359	0	Zm00001eb076240
OG0003499	139.792	0.527177	0.183486	0.00112562	0.00992816	2.14548	OG0003499	2.00313	0	Zm00001eb284910
OG0000900	257.461	-0.538758	0.191063	0.00112727	0.00993662	2.41071	OG0000900	2.00276	0	Zm00001eb190530
OG0000067	77.9792	-0.598947	0.225264	0.00112959	0.00994509	1.89198	OG0000067	2.00239	0	Zm00001eb227180
OG0014241	651.863	0.514022	0.180253	0.00112962	0.00994509	2.81416	OG0014241	2.00239	0	Zm00001eb173410
OG0007632	212.398	0.464962	0.159653	0.0011364	0.00999721	2.32715	OG0007632	2.00012	0	Zm00001eb253090
OG0001683	365.706	-0.337141	0.110667	0.00113693	0.00999721	2.56313	OG0001683	2.00012	0	Zm00001eb431440
OG0003220	358.471	-0.567737	0.205056	0.00114029	0.0100146	2.55445	OG0003220	1.99937	0	Zm00001eb167140
OG0007571	40.3854	-1.26253	0.567178	0.00114031	0.0100146	1.60622	OG0007571	1.99937	0	Zm00001eb243520
OG0015630	48.0445	-0.844272	0.348936	0.00114526	0.0100487	1.68164	OG0015630	1.99789	1	Zm00001eb062920
OG0016206	45.8231	-0.970594	0.413164	0.00114559	0.0100487	1.66108	OG0016206	1.99789	0	Zm00001eb043120
OG0003958	150.683	0.461396	0.159533	0.00114668	0.010052	2.17806	OG0003958	1.99775	2	Zm00001eb061530
OG0023312	62.4582	-0.515528	0.183208	0.00114836	0.0100594	1.79559	OG0023312	1.99743	0	Zm00001eb198440
OG0019302	243.758	-0.637027	0.238649	0.00114892	0.0100594	2.38696	OG0019302	1.99743	0	Zm00001eb162890
OG0011190	52.3524	-0.908233	0.38246	0.00114988	0.0100616	1.71894	OG0011190	1.99733	1	Zm00001eb337640
OG0021747	126.592	0.560504	0.201603	0.00115149	0.0100695	2.10241	OG0021747	1.99699	0	Zm00001eb197780
OG0019047	198.735	-0.630796	0.234842	0.00115298	0.0100737	2.29828	OG0019047	1.99681	1	Zm00001eb125980
OG0023653	136.299	0.665516	0.247117	0.00115337	0.0100737	2.13449	OG0023653	1.99681	1	Zm00001eb409450
OG0004161	440.567	-0.464483	0.162159	0.00115449	0.0100774	2.64401	OG0004161	1.99665	0	Zm00001eb015240
OG0020242	26.1131	-1.31198	0.607965	0.00115631	0.0100871	1.41686	OG0020242	1.99623	1	Zm00001eb140540
OG0014073	217.786	-0.583537	0.215425	0.00115934	0.0101073	2.33803	OG0014073	1.99536	0	Zm00001eb382660
OG0012917	190.863	-0.549931	0.19743	0.00116172	0.0101161	2.28072	OG0012917	1.99499	0	Zm00001eb072420
OG0022109	49.249	-0.941879	0.400052	0.0011622	0.0101161	1.6924	OG0022109	1.99499	1	Zm00001eb082840
OG0010208	32.1675	0.811924	0.315948	0.00116247	0.0101161	1.50742	OG0010208	1.99499	0	Zm00001eb016190
OG0008553	196.692	0.394318	0.132142	0.00116729	0.0101489	2.29379	OG0008553	1.99358	1	Zm00001eb289150
OG0007154	160.654	-0.634744	0.235519	0.00116771	0.0101489	2.20589	OG0007154	1.99358	1	Zm00001eb332810
OG0013788	122.466	0.421794	0.143174	0.00116836	0.0101489	2.08802	OG0013788	1.99358	0	Zm00001eb292540
OG0002186	53.7761	-0.821014	0.331434	0.0011712	0.0101675	1.73059	OG0002186	1.99279	2	Zm00001eb030030
OG0023756	307.66	0.729182	0.279202	0.00118052	0.0102421	2.48807	OG0023756	1.98961	0	Zm00001eb135050
OG0010773.2	115.29	-0.691367	0.268836	0.00118354	0.0102622	2.06179	OG0010773.2	1.98876	1	Zm00001eb313250
OG0019616	86.6472	0.514999	0.181057	0.0011853	0.0102711	1.93775	OG0019616	1.98838	0	Zm00001eb155280
OG0022719	52.7423	-1.1028	0.565112	0.00118623	0.010273	1.72216	OG0022719	1.9883	1	Zm00001eb067090
OG0018451	199.107	-0.521436	0.187821	0.00119034	0.0103024	2.29909	OG0018451	1.98706	1	Zm00001eb106910
OG0004986	402.565	0.45859	0.156402	0.00119414	0.0103269	2.60484	OG0004986	1.98603	0	Zm00001eb169970
OG0002563	42.4388	-0.883121	0.365324	0.00119494	0.0103269	1.62776	OG0002563	1.98603	0	Zm00001eb264080
OG0013833	42.2108	-0.939042	0.408598	0.00119534	0.0103269	1.62542	OG0013833	1.98603	0	Zm00001eb342680
OG0003618	608.167	0.575385	0.212235	0.00119916	0.0103537	2.78402	OG0003618	1.9849	0	Zm00001eb387570
OG0007210	247.927	0.565736	0.203051	0.00119997	0.0103544	2.39432	OG0007210	1.98487	1	Zm00001eb357000
OG0013570	54.4408	0.811461	0.327469	0.00120357	0.0103793	1.73592	OG0013570	1.98383	0	Zm00001eb354860
OG0005615	118.126	0.523389	0.184786	0.00120524	0.0103874	2.07234	OG0005615	1.98349	0	Zm00001eb275390
OG0016522	102.515	0.59147	0.214305	0.00120596	0.0103874	2.01079	OG0016522	1.98349	1	Zm00001eb391060
OG0017793	57.4181	-0.709531	0.28183	0.00121	0.0104159	1.75905	OG0017793	1.9823	1	Zm00001eb095790
OG0004453.4	657.733	-0.773185	0.306605	0.00121292	0.0104348	2.81805	OG0004453.4	1.98152	1	Zm00001eb328790
OG0013800	263.001	0.460942	0.160934	0.00121464	0.0104433	2.41996	OG0013800	1.98116	1	Zm00001eb353180
OG0008844	188.946	0.470388	0.162539	0.00121557	0.010445	2.27634	OG0008844	1.98109	0	Zm00001eb228190
OG0010010	418.363	-0.450631	0.15516	0.00121689	0.0104501	2.62155	OG0010010	1.98088	0	Zm00001eb224360
OG0012135	51.9033	-0.692454	0.270303	0.0012184	0.0104568	1.7152	OG0012135	1.9806	0	Zm00001eb245730
OG0025225	68.9442	-0.705312	0.276957	0.00121958	0.0104606	1.8385	OG0025225	1.98044	2	Zm00001eb275250
OG0012755	246.223	-0.520573	0.185275	0.00122345	0.0104875	2.39133	OG0012755	1.97933	0	Zm00001eb082290
OG0008275.2	181.891	0.400285	0.135318	0.00122678	0.0105098	2.25981	OG0008275.2	1.9784	0	Zm00001eb175560
OG0003959.2	94.4621	-0.763253	0.311546	0.00123001	0.0105312	1.97526	OG0003959.2	1.97752	0	Zm00001eb212590
OG0005434	104.317	0.526963	0.187983	0.00123102	0.0105335	2.01836	OG0005434	1.97743	0	Zm00001eb347590
OG0001349.2	139.983	-0.419239	0.143786	0.00123212	0.0105367	2.14608	OG0001349.2	1.9773	0	Zm00001eb165880
OG0019951	237.783	0.695333	0.262203	0.00124304	0.0106237	2.37618	OG0019951	1.97372	0	Zm00001eb148000
OG0006537	221.426	0.446624	0.15406	0.00124474	0.0106318	2.34523	OG0006537	1.97339	1	Zm00001eb010230
OG0011477.2	29.3548	-1.15858	0.571466	0.00124779	0.0106467	1.46768	OG0011477.2	1.97278	1	Zm00001eb359290
OG0011870	86.2789	-0.555834	0.204899	0.00124797	0.0106467	1.9359	OG0011870	1.97278	2	Zm00001eb231850
OG0002192	179.649	0.421813	0.143845	0.00125101	0.0106664	2.25443	OG0002192	1.97198	0	Zm00001eb030980
OG0006227.1	53.5112	-0.931442	0.391085	0.00125271	0.0106711	1.72844	OG0006227.1	1.97179	0	Zm00001eb216120
OG0022766	77.7338	-0.706408	0.271474	0.00125306	0.0106711	1.89061	OG0022766	1.97179	1	Zm00001eb066110
OG0015677	242.075	0.358076	0.118802	0.00125715	0.0106948	2.38395	OG0015677	1.97083	1	Zm00001eb062010
OG0003028	74.701	0.587973	0.215402	0.00125734	0.0106948	1.87333	OG0003028	1.97083	1	Zm00001eb232010
OG0002070	216.823	-0.817326	0.335298	0.00126023	0.0107119	2.33611	OG0002070	1.97013	0	Zm00001eb244010
OG0023413	92.2108	0.602244	0.22179	0.00126183	0.0107119	1.96478	OG0023413	1.97013	1	Zm00001eb199230
OG0012986	87.8278	-0.557569	0.205377	0.00126224	0.0107119	1.94363	OG0012986	1.97013	0	Zm00001eb068130
OG0001387.6	145.538	-0.552155	0.203856	0.00126256	0.0107119	2.16298	OG0001387.6	1.97013	0	Zm00001eb434220
OG0007784	386.364	0.328376	0.108466	0.00126322	0.0107119	2.587	OG0007784	1.97013	1	Zm00001eb168920
OG0006491	193.962	-0.490955	0.173476	0.00126454	0.0107119	2.28772	OG0006491	1.97013	0	Zm00001eb014870
OG0023175	232.642	0.411089	0.139838	0.0012648	0.0107119	2.36669	OG0023175	1.97013	1	Zm00001eb179820
OG0006839.2	43.4932	-0.804333	0.332327	0.00126533	0.0107119	1.63842	OG0006839.2	1.97013	0	Zm00001eb314310
OG0022437	49.4454	-0.989571	0.446919	0.00126844	0.0107319	1.69413	OG0022437	1.96932	0	Zm00001eb074530
OG0012713	114.222	0.420874	0.142185	0.00126994	0.0107383	2.05775	OG0012713	1.96907	0	Zm00001eb085200
OG0007567	62.464	-1.16308	0.523991	0.0012768	0.0107899	1.79563	OG0007567	1.96698	1	Zm00001eb243310
OG0008743	65.6715	-0.844176	0.349092	0.001278	0.0107936	1.81738	OG0008743	1.96683	0	Zm00001eb382100
OG0001888.2	24.7077	-1.4195	0.737468	0.00127994	0.0108037	1.39283	OG0001888.2	1.96643	1	Zm00001eb359200
OG0016267	658.676	0.377977	0.128107	0.0012817	0.0108122	2.81867	OG0016267	1.96609	0	Zm00001eb044560
OG0003212	90.3689	-0.592901	0.224488	0.00129143	0.0108878	1.95602	OG0003212	1.96306	0	Zm00001eb197640
OG0006406	178.263	0.472642	0.167921	0.00129379	0.0109013	2.25106	OG0006406	1.96252	0	Zm00001eb022930
OG0008132	80.8562	-0.959272	0.381356	0.00129627	0.0109158	1.90771	OG0008132	1.96194	1	Zm00001eb174160
OG0000608	90.0634	0.506235	0.179343	0.00130112	0.0109502	1.95455	OG0000608	1.96058	0	Zm00001eb357790
OG0005256	52.6726	-0.872141	0.366951	0.00130521	0.0109765	1.72158	OG0005256	1.95954	0	Zm00001eb038580
OG0000672.12	28.2924	-1.22405	0.580219	0.00130578	0.0109765	1.45167	OG0000672.12	1.95954	0	Zm00001eb388540
OG0001605.3	260.768	0.431161	0.14674	0.00130748	0.0109844	2.41625	OG0001605.3	1.95923	0	Zm00001eb056920
OG0008371	37.5752	-1.36254	0.751744	0.00131156	0.0110121	1.5749	OG0008371	1.95813	1	Zm00001eb133760
OG0007579	176.634	-0.454763	0.158916	0.00131304	0.0110182	2.24708	OG0007579	1.95789	0	Zm00001eb244760
OG0015562	40.0053	-1.15269	0.545973	0.00131396	0.0110195	1.60212	OG0015562	1.95784	1	Zm00001eb064510
OG0005472	93.0066	-0.705062	0.28175	0.0013157	0.0110262	1.96851	OG0005472	1.95757	2	Zm00001eb289430
OG0017468	31.7455	-1.47955	0.757383	0.00131631	0.0110262	1.50168	OG0017468	1.95757	0	Zm00001eb118350
OG0021512	154.03	0.440465	0.151912	0.00131867	0.011036	2.1876	OG0021512	1.95719	1	Zm00001eb093250
OG0012524	87.8948	-0.853426	0.365475	0.00131901	0.011036	1.94396	OG0012524	1.95719	1	Zm00001eb169610
OG0005486.3	87.874	-1.62002	0.918744	0.00131983	0.0110364	1.94386	OG0005486.3	1.95717	0	Zm00001eb315680
OG0014020	119.647	0.502274	0.179042	0.00132387	0.0110636	2.0779	OG0014020	1.9561	1	Zm00001eb279930
OG0007275	174.824	-0.430928	0.1492	0.00133456	0.011142	2.2426	OG0007275	1.95304	0	Zm00001eb154520
OG0018820	103.819	0.521218	0.189168	0.00133481	0.011142	2.01628	OG0018820	1.95304	0	Zm00001eb338420
OG0012524.1	112.569	-0.69838	0.278829	0.00133603	0.0111458	2.05142	OG0012524.1	1.95289	1	Zm00001eb169610
OG0007587	162.312	0.471235	0.165365	0.00133694	0.0111469	2.21035	OG0007587	1.95285	0	Zm00001eb246210
OG0011216	39.7986	0.970948	0.415002	0.00133859	0.0111541	1.59987	OG0011216	1.95256	3	Zm00001eb336190
OG0017643	22.1446	-1.58072	0.80225	0.00134059	0.0111607	1.34527	OG0017643	1.95231	0	Zm00001eb303000
OG0004405	25.752	1.10997	0.484356	0.00134169	0.0111607	1.41081	OG0004405	1.95231	0	Zm00001eb104840
OG0017301	52.5064	0.640447	0.243651	0.00134172	0.0111607	1.72021	OG0017301	1.95231	2	Zm00001eb003760
OG0012200.2	330.582	-0.544363	0.206882	0.00134377	0.0111713	2.51928	OG0012200.2	1.9519	1	Zm00001eb253980
OG0021887	911.977	0.685831	0.266309	0.00134567	0.0111749	2.95998	OG0021887	1.95176	1	Zm00001eb116230
OG0004762	49.3121	-0.95333	0.412244	0.00134576	0.0111749	1.69295	OG0004762	1.95176	0	Zm00001eb231470
OG0008368	148.652	0.629777	0.234635	0.00134789	0.0111802	2.17217	OG0008368	1.95155	0	Zm00001eb411260
OG0023983	104.768	0.550032	0.198313	0.00134798	0.0111802	2.02023	OG0023983	1.95155	0	Zm00001eb346110
OG0011338	66.1778	-0.645311	0.247254	0.00134937	0.0111802	1.82071	OG0011338	1.95155	0	Zm00001eb130210
OG0018650	162.358	-0.565957	0.20984	0.00134953	0.0111802	2.21047	OG0018650	1.95155	0	Zm00001eb329380
OG0013098	167.725	0.459981	0.16144	0.00135492	0.0112161	2.2246	OG0013098	1.95016	0	Zm00001eb416110
OG0007231	138.874	-0.643406	0.258355	0.00135542	0.0112161	2.14262	OG0007231	1.95016	1	Zm00001eb358750
OG0009647	125.321	0.50358	0.179831	0.0013584	0.0112309	2.09803	OG0009647	1.94959	0	Zm00001eb062550
OG0002692	137.122	0.466656	0.165401	0.00135877	0.0112309	2.13711	OG0002692	1.94959	1	Zm00001eb117080
OG0006313	567.429	0.324492	0.107397	0.00136823	0.0113025	2.75391	OG0006313	1.94682	0	Zm00001eb045250
OG0006827	44.2519	-0.829439	0.367133	0.00136928	0.0113047	1.64593	OG0006827	1.94674	1	Zm00001eb313300
OG0004930	30.1844	-1.28753	0.688519	0.00137237	0.0113237	1.47978	OG0004930	1.94601	0	Zm00001eb155220
OG0008042.6	39.6946	-0.831767	0.352348	0.00137375	0.0113285	1.59873	OG0008042.6	1.94583	1	Zm00001eb428460
OG0019321	494.98	0.327768	0.108087	0.00137722	0.0113505	2.69459	OG0019321	1.94498	0	Zm00001eb356500
OG0010453	150.534	0.620829	0.234186	0.00138023	0.0113649	2.17763	OG0010453	1.94443	1	Zm00001eb403640
OG0017018	114.986	0.550421	0.199611	0.00138127	0.0113649	2.06064	OG0017018	1.94443	1	Zm00001eb011490
OG0007903	350.516	0.386884	0.131297	0.00138134	0.0113649	2.54471	OG0007903	1.94443	0	Zm00001eb087670
OG0007584	43.5298	-0.818095	0.343185	0.00138405	0.0113807	1.63879	OG0007584	1.94383	1	Zm00001eb245960
OG0006495	21.727	-1.28937	0.603949	0.00138591	0.0113894	1.337	OG0006495	1.9435	0	Zm00001eb014450
OG0016300	132.952	0.681981	0.266818	0.00138777	0.0113907	2.12369	OG0016300	1.94345	1	Zm00001eb221600
OG0007658.2	51.3217	-0.695583	0.276838	0.00138791	0.0113907	1.7103	OG0007658.2	1.94345	0	Zm00001eb251070
OG0014221	176.609	0.353309	0.118343	0.00138845	0.0113907	2.24701	OG0014221	1.94345	0	Zm00001eb226730
OG0008790.2	172.859	-0.435316	0.15286	0.00139567	0.0114416	2.23769	OG0008790.2	1.94151	1	Zm00001eb387310
OG0020564	32.0024	-0.890635	0.385369	0.00139626	0.0114416	1.50518	OG0020564	1.94151	0	Zm00001eb239760
OG0002200.5	360.881	1.67844	0.650191	0.001399	0.0114516	2.55736	OG0002200.5	1.94113	0	Zm00001eb355990
OG0004441	271.991	0.323089	0.107285	0.00139907	0.0114516	2.43455	OG0004441	1.94113	0	Zm00001eb327290
OG0009822	43.6149	-0.769572	0.305768	0.00140187	0.0114652	1.63963	OG0009822	1.94062	0	Zm00001eb217290
OG0023917	244.341	0.515517	0.183148	0.0014025	0.0114652	2.388	OG0023917	1.94062	0	Zm00001eb265650
OG0001141.4	85.8549	-0.756447	0.304918	0.00140314	0.0114652	1.93376	OG0001141.4	1.94062	0	Zm00001eb317650
OG0021218	54.261	-0.600131	0.226578	0.00140517	0.0114753	1.73449	OG0021218	1.94024	0	Zm00001eb249600
OG0004802	75.9199	-0.588265	0.222681	0.00141089	0.0115111	1.88036	OG0004802	1.93888	0	Zm00001eb238770
OG0008495	41.4649	-0.710512	0.284285	0.00141117	0.0115111	1.61768	OG0008495	1.93888	1	Zm00001eb283530
OG0018177	151.138	0.631079	0.238529	0.00141295	0.0115191	2.17937	OG0018177	1.93858	1	Zm00001eb102760
OG0001689	101.743	-0.580482	0.220224	0.00141906	0.0115617	2.00751	OG0001689	1.93698	1	Zm00001eb015390
OG0013338	49.9986	1.0224	0.487674	0.00141979	0.0115617	1.69896	OG0013338	1.93698	1	Zm00001eb033790
OG0018748	870.37	0.608543	0.227108	0.00142286	0.0115801	2.9397	OG0018748	1.93629	0	Zm00001eb112040
OG0004934	193.37	0.414158	0.144989	0.0014239	0.011582	2.28639	OG0004934	1.93622	1	Zm00001eb258660
OG0004219.1	184.569	-0.565723	0.214535	0.0014414	0.011717	2.26616	OG0004219.1	1.93118	1	Zm00001eb006760
OG0016639	325.622	-0.536439	0.19887	0.00144213	0.011717	2.51271	OG0016639	1.93118	0	Zm00001eb404710
OG0003546	111.721	-0.682299	0.275388	0.00144595	0.0117378	2.04814	OG0003546	1.93041	0	Zm00001eb295170
OG0004195	38.9482	-0.992602	0.453648	0.00144633	0.0117378	1.59049	OG0004195	1.93041	0	Zm00001eb010460
OG0003180.22	1001.34	-0.612992	0.230298	0.0014547	0.0117991	3.00058	OG0003180.22	1.92815	1	Zm00001eb417350
OG0014217	117.6	-0.530473	0.197141	0.00146605	0.0118814	2.07041	OG0014217	1.92513	0	Zm00001eb226650
OG0019430	95.7571	-0.488623	0.175474	0.00146677	0.0118814	1.98117	OG0019430	1.92513	0	Zm00001eb162110
OG0007314	241.847	-0.641511	0.25277	0.00146813	0.0118814	2.38354	OG0007314	1.92513	1	Zm00001eb149670
OG0006834.2	43.2095	-0.939718	0.435374	0.00146839	0.0118814	1.63558	OG0006834.2	1.92513	1	Zm00001eb100210
OG0006619	132.538	0.644108	0.249277	0.001469	0.0118814	2.12234	OG0006619	1.92513	1	Zm00001eb010300
OG0007785.1	76.2419	-0.9538	0.407818	0.00147369	0.0119126	1.88219	OG0007785.1	1.92399	0	Zm00001eb168930
OG0001110.12	345.768	0.569583	0.209891	0.00147519	0.011918	2.53878	OG0001110.12	1.9238	0	Zm00001eb333100
OG0018295	90.9265	0.656633	0.253201	0.00147801	0.0119246	1.95869	OG0018295	1.92356	1	Zm00001eb320430
OG0019038	77.185	0.609949	0.234358	0.00147844	0.0119246	1.88753	OG0019038	1.92356	2	Zm00001eb334910
OG0003515.2	40.0946	-0.974473	0.435566	0.0014785	0.0119246	1.60309	OG0003515.2	1.92356	2	Zm00001eb289180
OG0008720	49.7138	-0.715338	0.296868	0.00147978	0.0119282	1.69648	OG0008720	1.92343	2	Zm00001eb279790
OG0017459	89.1176	-0.563596	0.210581	0.00148157	0.0119359	1.94996	OG0017459	1.92314	0	Zm00001eb404550
OG0004244	22.5466	-1.76804	1.00758	0.00148376	0.0119468	1.35308	OG0004244	1.92275	0	Zm00001eb003400
OG0007452	124.881	0.526869	0.191634	0.00148563	0.0119501	2.0965	OG0007452	1.92263	0	Zm00001eb231810
OG0002804	89.5114	0.724028	0.296614	0.00148584	0.0119501	1.95188	OG0002804	1.92263	0	Zm00001eb327250
OG0007584.1	46.0389	-0.812552	0.335448	0.0014887	0.0119657	1.66312	OG0007584.1	1.92206	1	Zm00001eb245960
OG0016007	63.2757	-0.560082	0.209271	0.00148944	0.0119657	1.80124	OG0016007	1.92206	1	Zm00001eb053680
OG0018387	33.6367	-0.988512	0.498426	0.00149091	0.0119708	1.52681	OG0018387	1.92188	1	Zm00001eb322950
OG0024329	155.364	-0.792974	0.346349	0.00149394	0.0119883	2.19135	OG0024329	1.92124	1	Zm00001eb290370
OG0024233	120.462	0.58289	0.217014	0.00149584	0.0119947	2.08085	OG0024233	1.92101	0	Zm00001eb288120
OG0007824	39.5374	-0.977021	0.462349	0.00149641	0.0119947	1.59701	OG0007824	1.92101	0	Zm00001eb114050
OG0015886	123.731	0.40579	0.140159	0.00150431	0.0120513	2.09248	OG0015886	1.91897	0	Zm00001eb056350
OG0004775	61.883	0.592579	0.224633	0.00150732	0.0120648	1.79157	OG0004775	1.91848	0	Zm00001eb232980
OG0004815	354.377	-0.700154	0.28478	0.00150768	0.0120648	2.54947	OG0004815	1.91848	1	Zm00001eb203330
OG0004430.12	53.7662	-0.723219	0.301633	0.00151976	0.0121547	1.73051	OG0004430.12	1.91526	1	Zm00001eb325810
OG0005322.2	85.2362	-0.84443	0.350061	0.00152234	0.0121685	1.93062	OG0005322.2	1.91476	1	Zm00001eb138290
OG0011386	134.54	0.558888	0.20718	0.00152868	0.0122124	2.12885	OG0011386	1.9132	1	Zm00001eb341970
OG0024508	46.61	1.13631	0.527449	0.00153139	0.0122272	1.66848	OG0024508	1.91267	1	Zm00001eb294870
OG0013468	109.431	-0.655727	0.261481	0.0015414	0.0123003	2.03914	OG0013468	1.91009	0	Zm00001eb410070
OG0021976	56.3558	-0.8669	0.40075	0.00154327	0.0123084	1.75094	OG0021976	1.9098	0	Zm00001eb176980
OG0010339	177.441	-0.46953	0.170659	0.00154619	0.0123183	2.24905	OG0010339	1.90945	0	Zm00001eb008470
OG0004442	148.335	-0.628001	0.244281	0.00154624	0.0123183	2.17124	OG0004442	1.90945	0	Zm00001eb327320
OG0001960.2	122.482	0.526059	0.190884	0.00155112	0.0123503	2.08807	OG0001960.2	1.90832	0	Zm00001eb240430
OG0019588	29.2017	-1.21595	0.61505	0.00155433	0.0123689	1.46541	OG0019588	1.90767	1	Zm00001eb156000
OG0001721	82.5534	0.809017	0.356008	0.00155517	0.0123689	1.91674	OG0001721	1.90767	2	Zm00001eb003440
OG0001332.2	81.1063	0.458831	0.162371	0.00155606	0.012369	1.90905	OG0001332.2	1.90766	0	Zm00001eb196520
OG0012457	203.319	1.11236	0.505911	0.00156336	0.0124133	2.30818	OG0012457	1.90611	0	Zm00001eb196970
OG0002906	51.0801	-0.716838	0.297292	0.00156336	0.0124133	1.70825	OG0002906	1.90611	1	Zm00001eb358970
OG0015535	94.9472	0.659295	0.255445	0.00156659	0.012432	1.97748	OG0015535	1.90546	0	Zm00001eb064920
OG0017939	45.9392	-0.715216	0.296379	0.0015717	0.0124657	1.66218	OG0017939	1.90428	0	Zm00001eb099090
OG0024275	182.888	0.491562	0.17563	0.00157571	0.0124841	2.26218	OG0024275	1.90364	0	Zm00001eb288910
OG0012008	189.328	0.560829	0.208093	0.00157593	0.0124841	2.27721	OG0012008	1.90364	0	Zm00001eb237750
OG0007661	26.6632	0.96923	0.432427	0.00157664	0.0124841	1.42591	OG0007661	1.90364	0	Zm00001eb250780
OG0004146	483.401	0.416544	0.147118	0.00158298	0.0125274	2.68431	OG0004146	1.90214	1	Zm00001eb017130
OG0018533	509.165	-0.360678	0.123658	0.00158511	0.0125374	2.70686	OG0018533	1.90179	0	Zm00001eb326360
OG0007413	65.7168	-0.689475	0.278079	0.00158936	0.012564	1.81768	OG0007413	1.90087	0	Zm00001eb210100
OG0006153	285.614	0.529942	0.19316	0.00159869	0.0126308	2.45578	OG0006153	1.89857	0	Zm00001eb212170
OG0010649	74.902	-0.796466	0.348375	0.00160205	0.0126503	1.87449	OG0010649	1.8979	0	Zm00001eb306000
OG0022615	241.219	0.558844	0.206437	0.00160698	0.0126823	2.38241	OG0022615	1.8968	0	Zm00001eb070130
OG0007034	62.5177	-0.800018	0.351478	0.00161137	0.0127099	1.796	OG0007034	1.89586	1	Zm00001eb330730
OG0001409	57.5502	-0.763384	0.317467	0.00161446	0.0127273	1.76005	OG0001409	1.89526	0	Zm00001eb036040
OG0007276	400.812	-1.11858	0.673754	0.00161879	0.0127545	2.60294	OG0007276	1.89434	0	Zm00001eb154460
OG0015707	46.4544	-0.689806	0.279898	0.00161973	0.0127548	1.66703	OG0015707	1.89432	0	Zm00001eb061350
OG0017636	490.544	0.453884	0.162402	0.00162593	0.0127966	2.69068	OG0017636	1.89291	2	Zm00001eb116280
OG0007121	291.509	-1.27178	0.65582	0.00162782	0.0128045	2.46465	OG0007121	1.89264	0	Zm00001eb335670
OG0017724	125.499	0.633117	0.243907	0.00163172	0.0128215	2.09864	OG0017724	1.89206	0	Zm00001eb094730
OG0002200.2	625.521	1.28379	0.602788	0.00163178	0.0128215	2.79624	OG0002200.2	1.89206	0	Zm00001eb355990
OG0002508.1	163.485	0.60319	0.234439	0.00163535	0.0128425	2.21348	OG0002508.1	1.89135	2	Zm00001eb202910
OG0000331	68.4462	-0.656892	0.266559	0.00164631	0.0129179	1.83535	OG0000331	1.88881	2	Zm00001eb320600
OG0012047	75.1761	-0.542147	0.203649	0.00164675	0.0129179	1.87608	OG0012047	1.88881	0	Zm00001eb241300
OG0005125.3	18.2335	-1.36471	0.780546	0.00165193	0.0129514	1.26087	OG0005125.3	1.88768	0	Zm00001eb105970
OG0001235	61.0594	-0.703548	0.291824	0.00165383	0.0129545	1.78575	OG0001235	1.88758	0	Zm00001eb159570
OG0000544	44.1234	-0.681519	0.279581	0.00165412	0.0129545	1.64467	OG0000544	1.88758	0	Zm00001eb043750
OG0002247.2	72.7275	0.55639	0.211086	0.0016576	0.0129746	1.8617	OG0002247.2	1.88691	1	Zm00001eb269190
OG0001123.3	48.5244	-0.755911	0.31657	0.00166204	0.0130022	1.68596	OG0001123.3	1.88598	0	Zm00001eb400290
OG0004104	87.7288	-0.680192	0.270531	0.00166493	0.0130177	1.94314	OG0004104	1.88546	1	Zm00001eb254040
OG0024646	110.081	0.47164	0.170324	0.00166706	0.0130272	2.04171	OG0024646	1.88515	0	Zm00001eb379350
OG0003981.2	54.0617	-0.858981	0.388133	0.00167055	0.0130474	1.73289	OG0003981.2	1.88447	0	Zm00001eb058490
OG0010546	122.148	-0.604673	0.236507	0.00167155	0.0130481	2.08689	OG0010546	1.88445	1	Zm00001eb117190
OG0000122	138.776	-0.451565	0.163069	0.00167994	0.0131065	2.14231	OG0000122	1.88251	0	Zm00001eb129860
OG0018794	103.516	-0.552033	0.208966	0.00168284	0.0131219	2.01501	OG0018794	1.882	0	Zm00001eb338910
OG0010689	459.409	-0.361575	0.124075	0.00169126	0.0131804	2.6622	OG0010689	1.88007	0	Zm00001eb308720
OG0024638	151.033	0.513738	0.186664	0.00169924	0.0132354	2.17907	OG0024638	1.87826	1	Zm00001eb379620
OG0011644	277.7	0.503166	0.183314	0.00170413	0.0132663	2.44358	OG0011644	1.87725	1	Zm00001eb149520
OG0020139	60.896	-0.571636	0.219855	0.00170681	0.0132799	1.78459	OG0020139	1.87681	0	Zm00001eb364510
OG0000954	66.5552	-0.638524	0.255676	0.00171076	0.0133035	1.82318	OG0000954	1.87604	1	Zm00001eb038210
OG0012894	50.9488	-0.671472	0.272401	0.00171543	0.0133275	1.70713	OG0012894	1.87525	0	Zm00001eb073670
OG0017803	47.8427	-0.841051	0.375241	0.00171572	0.0133275	1.67982	OG0017803	1.87525	0	Zm00001eb307320
OG0022591	141.334	0.404641	0.141891	0.00171754	0.0133333	2.15025	OG0022591	1.87506	1	Zm00001eb070860
OG0019285	341.558	0.500856	0.185953	0.00171832	0.0133333	2.53346	OG0019285	1.87506	0	Zm00001eb001400
OG0023094	140.127	-0.511311	0.190637	0.00173147	0.013428	2.14652	OG0023094	1.87199	0	Zm00001eb170650
OG0004895	162.368	-0.551434	0.211005	0.00173257	0.0134282	2.2105	OG0004895	1.87198	2	Zm00001eb188840
OG0018150	41.5082	-1.64274	0.993963	0.00173349	0.0134282	1.61813	OG0018150	1.87198	0	Zm00001eb317690
OG0018962	87.2619	-0.569857	0.218271	0.0017343	0.0134282	1.94082	OG0018962	1.87198	0	Zm00001eb336160
OG0022144	24.8498	-0.917057	0.434088	0.00173624	0.013436	1.39532	OG0022144	1.87173	1	Zm00001eb082060
OG0001330	99.7294	-0.72888	0.303224	0.00175582	0.0135684	1.99882	OG0001330	1.86747	0	Zm00001eb093560
OG0001198	108.091	-0.69214	0.280133	0.001756	0.0135684	2.03379	OG0001198	1.86747	0	Zm00001eb088530
OG0021259	40.3357	-1.00873	0.495052	0.0017562	0.0135684	1.60569	OG0021259	1.86747	1	Zm00001eb248670
OG0024213	124.827	-0.455584	0.163731	0.00175795	0.0135746	2.09631	OG0024213	1.86727	0	Zm00001eb287590
OG0021392	195.687	0.566765	0.215431	0.00175895	0.013575	2.29156	OG0021392	1.86726	2	Zm00001eb258770
OG0022574	219.409	0.310374	0.10453	0.00176013	0.0135768	2.34126	OG0022574	1.8672	0	Zm00001eb071300
OG0008282.2	194.538	0.508846	0.187435	0.00176197	0.0135837	2.289	OG0008282.2	1.86698	1	Zm00001eb175200
OG0018099	77.8374	-0.621418	0.251182	0.00176817	0.0136241	1.89119	OG0018099	1.86569	1	Zm00001eb101680
OG0000536.2	28.7495	-1.10878	0.585205	0.00176944	0.0136266	1.45863	OG0000536.2	1.86561	0	Zm00001eb215560
OG0003122	36.785	-0.909238	0.4407	0.00177243	0.0136423	1.56567	OG0003122	1.86511	0	Zm00001eb189060
OG0003350	144.231	0.391887	0.135883	0.00178261	0.0137133	2.15906	OG0003350	1.86286	1	Zm00001eb178250
OG0025410	207.175	-0.452185	0.165522	0.00178796	0.013747	2.31634	OG0025410	1.86179	0	Zm00001eb227780
OG0001446.6	61.1474	-0.870403	0.401546	0.00178958	0.0137521	1.78638	OG0001446.6	1.86163	2	Zm00001eb348950
OG0010119	126.902	-0.601467	0.238616	0.00179472	0.0137828	2.10347	OG0010119	1.86066	2	Zm00001eb021310
OG0018456	165.706	0.554615	0.21039	0.0017955	0.0137828	2.21934	OG0018456	1.86066	0	Zm00001eb324430
OG0004035	527.069	0.317516	0.107186	0.00179653	0.0137833	2.72187	OG0004035	1.86065	0	Zm00001eb050870
OG0016298	51.135	-0.941724	0.443853	0.00180253	0.0138219	1.70872	OG0016298	1.85943	0	Zm00001eb221520
OG0023497	27.5841	-1.03076	0.521427	0.00180874	0.0138622	1.44066	OG0023497	1.85817	0	Zm00001eb164090
OG0013058	72.3856	0.563189	0.21534	0.00181284	0.0138862	1.85965	OG0013058	1.85742	1	Zm00001eb174060
OG0004483	214.933	0.401096	0.141774	0.00181406	0.0138881	2.3323	OG0004483	1.85736	0	Zm00001eb338300
OG0017156	59.3541	0.526541	0.197254	0.00183221	0.0140195	1.77345	OG0017156	1.85327	1	Zm00001eb007220
OG0023867	136.823	-0.386789	0.137287	0.00183346	0.0140216	2.13616	OG0023867	1.8532	0	Zm00001eb267510
OG0017588	122.33	-0.546745	0.213063	0.00183501	0.014026	2.08753	OG0017588	1.85307	1	Zm00001eb301240
OG0016323	74.9145	-0.754445	0.325971	0.00183726	0.0140357	1.87457	OG0016323	1.85277	0	Zm00001eb046300
OG0016548	46.8778	-1.10984	0.534323	0.00184089	0.0140503	1.67097	OG0016548	1.85232	0	Zm00001eb023430
OG0004439	33.2288	-0.680165	0.274126	0.00184113	0.0140503	1.52151	OG0004439	1.85232	0	Zm00001eb108720
OG0021797	155.23	-0.608038	0.245931	0.00184749	0.0140913	2.19098	OG0021797	1.85105	2	Zm00001eb167740
OG0015766	241.094	0.572617	0.219838	0.00185004	0.0141032	2.38219	OG0015766	1.85068	0	Zm00001eb213630
OG0005486	441.711	-0.854263	0.378791	0.0018558	0.0141396	2.64514	OG0005486	1.84956	0	Zm00001eb291850
OG0002257.1	272.62	0.724368	0.292508	0.00186208	0.0141799	2.43556	OG0002257.1	1.84833	2	Zm00001eb374100
OG0022463	39.2726	-0.893559	0.413818	0.00186507	0.0141952	1.59409	OG0022463	1.84786	0	Zm00001eb429200
OG0008815	137.874	-0.481847	0.180832	0.00186863	0.0142147	2.13948	OG0008815	1.84726	1	Zm00001eb273900
OG0007521	127.425	-0.676165	0.272594	0.00187544	0.0142545	2.10525	OG0007521	1.84605	1	Zm00001eb239020
OG0000262	56.446	0.526367	0.196768	0.00187624	0.0142545	1.75163	OG0000262	1.84605	0	Zm00001eb114060
OG0022050	202.662	0.446288	0.161052	0.00187685	0.0142545	2.30677	OG0022050	1.84605	0	Zm00001eb421460
OG0000111.23	100.674	-0.744568	0.327096	0.00188659	0.0143209	2.00292	OG0000111.23	1.84403	0	Zm00001eb137500
OG0016393	656.408	-0.34871	0.121081	0.00189097	0.0143466	2.81717	OG0016393	1.84325	0	Zm00001eb048220
OG0023160	272.628	-0.465459	0.174162	0.00189705	0.0143851	2.43557	OG0023160	1.84209	1	Zm00001eb041600
OG0013130	96.329	0.637088	0.25059	0.00190269	0.0144201	1.98376	OG0013130	1.84103	0	Zm00001eb171190
OG0022600	34.6751	-0.82277	0.38218	0.00190905	0.0144607	1.54002	OG0022600	1.83981	0	Zm00001eb070600
OG0023509	81.022	0.513172	0.192254	0.00191223	0.0144771	1.9086	OG0023509	1.83932	0	Zm00001eb406930
OG0018964	32.5933	-1.06284	0.525255	0.00192365	0.0145559	1.51313	OG0018964	1.83696	0	Zm00001eb123670
OG0010022	34.9852	-0.968261	0.445458	0.00192854	0.0145826	1.54388	OG0010022	1.83617	1	Zm00001eb026670
OG0013681	308.869	0.377825	0.13363	0.00192995	0.0145826	2.48977	OG0013681	1.83617	0	Zm00001eb351010
OG0005633	285.124	0.425787	0.152602	0.00193023	0.0145826	2.45503	OG0005633	1.83617	1	Zm00001eb272930
OG0001871	51.6327	-0.836979	0.370369	0.00193577	0.0146131	1.71293	OG0001871	1.83526	0	Zm00001eb162480
OG0017003	86.1514	-0.670873	0.279897	0.00193631	0.0146131	1.93526	OG0017003	1.83526	0	Zm00001eb398000
OG0009644	83.4157	0.541493	0.207333	0.00193808	0.0146188	1.92125	OG0009644	1.83509	0	Zm00001eb211720
OG0016527	32.812	-0.954085	0.45318	0.00193988	0.0146247	1.51603	OG0016527	1.83491	0	Zm00001eb391030
OG0007488.1	330.331	0.7677	0.297937	0.00194489	0.0146476	2.51895	OG0007488.1	1.83423	0	Zm00001eb206400
OG0024321	168.656	-0.5587	0.215662	0.00194497	0.0146476	2.227	OG0024321	1.83423	0	Zm00001eb351910
OG0017042	265.488	-0.478131	0.178144	0.00194887	0.0146693	2.42404	OG0017042	1.83359	1	Zm00001eb398460
OG0001666.30	429.277	-1.14801	0.568701	0.00195116	0.0146788	2.63274	OG0001666.30	1.83331	0	Zm00001eb391690
OG0019572	106.333	0.398455	0.142477	0.00195607	0.014708	2.02667	OG0019572	1.83245	1	Zm00001eb156450
OG0020822	588.904	-0.486823	0.18149	0.00196724	0.0147842	2.77004	OG0020822	1.8302	1	Zm00001eb183200
OG0013609	184.759	-0.445763	0.162697	0.00197391	0.0148266	2.2666	OG0013609	1.82896	0	Zm00001eb353850
OG0021420	69.7031	0.508919	0.191447	0.00197739	0.0148449	1.84325	OG0021420	1.82842	1	Zm00001eb259150
OG0016027	154.697	0.427558	0.154967	0.00198292	0.0148786	2.18948	OG0016027	1.82744	0	Zm00001eb053280
OG0023940	189.78	-0.73947	0.311193	0.00199903	0.0149917	2.27825	OG0023940	1.82415	1	Zm00001eb417280
OG0024906	70.0155	-0.70555	0.297235	0.00200206	0.0150065	1.84519	OG0024906	1.82372	0	Zm00001eb279660
OG0008171	78.6465	-1.02021	0.487971	0.0020057	0.0150254	1.89568	OG0008171	1.82318	0	Zm00001eb416150
OG0023239	228.334	0.596848	0.230781	0.00200707	0.0150254	2.35857	OG0023239	1.82318	0	Zm00001eb175590
OG0018984	1490.31	0.360889	0.127027	0.00200772	0.0150254	3.17328	OG0018984	1.82318	1	Zm00001eb124390
OG0015654	44.8615	-0.896506	0.409982	0.00201125	0.0150408	1.65187	OG0015654	1.82273	0	Zm00001eb090350
OG0024270	206.87	-0.632093	0.261187	0.00201188	0.0150408	2.3157	OG0024270	1.82273	1	Zm00001eb348520
OG0007083	36.7932	-0.771924	0.338967	0.00201323	0.0150431	1.56577	OG0007083	1.82266	0	Zm00001eb121380
OG0000561	117.967	0.810495	0.353385	0.00202011	0.0150866	2.07176	OG0000561	1.82141	2	Zm00001eb012930
OG0010858	40.3537	-0.979798	0.484079	0.00202458	0.0151121	1.60588	OG0010858	1.82068	0	Zm00001eb102540
OG0006267	97.1201	0.420633	0.152022	0.00202621	0.0151164	1.98731	OG0006267	1.82055	0	Zm00001eb218690
OG0001921	360.629	0.442684	0.160407	0.00202955	0.0151334	2.55706	OG0001921	1.82006	0	Zm00001eb366580
OG0024117	60.6194	0.636925	0.254435	0.00203112	0.0151373	1.78261	OG0024117	1.81995	0	Zm00001eb286320
OG0003066	444.061	0.494972	0.184526	0.00203254	0.01514	2.64744	OG0003066	1.81987	1	Zm00001eb203340
OG0002141	164.176	-0.59761	0.243685	0.00203675	0.0151634	2.21531	OG0002141	1.8192	0	Zm00001eb412510
OG0023810	37.8762	1.04204	0.597966	0.00205793	0.0153132	1.57837	OG0023810	1.81493	0	Zm00001eb031940
OG0006597	167.526	-0.488099	0.183657	0.00206057	0.0153248	2.22408	OG0006597	1.8146	1	Zm00001eb004780
OG0013590	387.15	0.331542	0.115364	0.00206619	0.0153586	2.58788	OG0013590	1.81365	0	Zm00001eb354380
OG0013948	65.0637	-0.643744	0.26974	0.00206916	0.0153728	1.81334	OG0013948	1.81325	0	Zm00001eb376680
OG0024661	165.722	0.387815	0.138537	0.00207367	0.0153983	2.21938	OG0024661	1.81253	2	Zm00001eb379100
OG0000175	44.1835	-1.05376	0.554132	0.00207697	0.0154148	1.64526	OG0000175	1.81206	0	Zm00001eb419360
OG0020137	65.9555	0.525982	0.201231	0.00207914	0.0154159	1.81925	OG0020137	1.81203	0	Zm00001eb143300
OG0000832	135.632	0.422586	0.151988	0.00207945	0.0154159	2.13236	OG0000832	1.81203	0	Zm00001eb324640
OG0023839	185.55	0.455062	0.167195	0.00208074	0.0154159	2.26846	OG0023839	1.81203	0	Zm00001eb032800
OG0018488	465.766	0.370952	0.131856	0.00208143	0.0154159	2.66817	OG0018488	1.81203	2	Zm00001eb325270
OG0013153	63.0156	0.55205	0.211483	0.00208528	0.0154285	1.79945	OG0013153	1.81168	0	Zm00001eb177920
OG0016336	210.555	0.433433	0.15916	0.00208606	0.0154285	2.32336	OG0016336	1.81168	1	Zm00001eb222320
OG0019210	38.8273	-0.827322	0.370977	0.00208635	0.0154285	1.58914	OG0019210	1.81168	0	Zm00001eb340080
OG0004231	34.4879	-1.35897	0.765317	0.00209441	0.01548	1.53767	OG0004231	1.81023	0	Zm00001eb402470
OG0024031	187.448	-0.640669	0.267661	0.0020986	0.015503	2.27288	OG0024031	1.80958	0	Zm00001eb282950
OG0003059.1	42.6264	0.586143	0.227107	0.00210758	0.0155613	1.62968	OG0003059.1	1.80795	0	Zm00001eb176950
OG0010008	1468.61	0.670437	0.279073	0.00211659	0.0156198	3.16691	OG0010008	1.80633	0	Zm00001eb028030
OG0016363	34.1632	-0.846481	0.381197	0.00211808	0.0156227	1.53356	OG0016363	1.80624	0	Zm00001eb047360
OG0012352	432.388	0.403785	0.144279	0.00212302	0.0156511	2.63587	OG0012352	1.80545	0	Zm00001eb257890
OG0016845	149.176	0.639077	0.256918	0.00212722	0.015674	2.1737	OG0016845	1.80482	1	Zm00001eb015330
OG0001295	728.772	0.340083	0.118807	0.00214105	0.0157678	2.86259	OG0001295	1.80223	1	Zm00001eb241190
OG0003180.18	1014.92	-0.498554	0.186643	0.00214527	0.0157908	3.00643	OG0003180.18	1.8016	1	Zm00001eb417350
OG0003477	1222.65	0.382052	0.137918	0.00215658	0.0158659	3.0873	OG0003477	1.79954	1	Zm00001eb032690
OG0017619	164.525	-0.788628	0.343967	0.0021585	0.0158719	2.21623	OG0017619	1.79937	1	Zm00001eb302370
OG0002776.1	212.069	0.579175	0.226133	0.00216215	0.0158905	2.32648	OG0002776.1	1.79886	1	Zm00001eb079760
OG0015645	35.4953	0.746096	0.319984	0.00218243	0.0160314	1.55017	OG0015645	1.79503	0	Zm00001eb211730
OG0012912	52.6333	0.630666	0.25462	0.00218929	0.0160698	1.72126	OG0012912	1.79399	2	Zm00001eb072650
OG0013293	46.0772	-0.934537	0.461579	0.0021899	0.0160698	1.66349	OG0013293	1.79399	1	Zm00001eb175400
OG0020631	95.2672	-0.770429	0.344743	0.00221211	0.0162193	1.97894	OG0020631	1.78997	1	Zm00001eb237650
OG0001494	156.357	0.38746	0.138485	0.00221303	0.0162193	2.19412	OG0001494	1.78997	0	Zm00001eb228940
OG0002508.3	77.3929	0.601836	0.240382	0.00221368	0.0162193	1.8887	OG0002508.3	1.78997	0	Zm00001eb214990
OG0004027	37.4877	-1.00691	0.500692	0.00222894	0.0163148	1.57389	OG0004027	1.78742	0	Zm00001eb218470
OG0000659	63.1734	-0.588583	0.241867	0.002229	0.0163148	1.80053	OG0000659	1.78742	1	Zm00001eb068520
OG0003511	81.7326	-0.570628	0.230019	0.00223276	0.016334	1.9124	OG0003511	1.78691	1	Zm00001eb288440
OG0001428	105.428	-0.58568	0.235851	0.00223556	0.01634	2.02295	OG0001428	1.78675	0	Zm00001eb031290
OG0000627.8	135.187	-0.417686	0.153285	0.00223586	0.01634	2.13093	OG0000627.8	1.78675	0	Zm00001eb242230
OG0002926.6	21.7094	-1.03859	0.514325	0.00224608	0.0164063	1.33665	OG0002926.6	1.78499	0	Zm00001eb406240
OG0021051	69.9148	-0.677839	0.296148	0.00225257	0.0164454	1.84457	OG0021051	1.78396	0	Zm00001eb189920
OG0004725	119.265	0.452934	0.167496	0.00225399	0.0164474	2.07651	OG0004725	1.7839	0	Zm00001eb141230
OG0000905	274.105	0.377538	0.135358	0.00226181	0.0164913	2.43792	OG0000905	1.78275	0	Zm00001eb195860
OG0024584	27.2826	-1.29911	0.769289	0.00226231	0.0164913	1.43589	OG0024584	1.78275	0	Zm00001eb296590
OG0013140	82.9005	0.474191	0.181377	0.00226812	0.0165252	1.91856	OG0013140	1.78185	0	Zm00001eb414080
OG0011308	59.6007	0.487006	0.183474	0.00227589	0.0165734	1.77525	OG0011308	1.78059	0	Zm00001eb156320
OG0001375.6	20.9089	-1.41127	0.939448	0.00228044	0.0165981	1.32033	OG0001375.6	1.77994	1	Zm00001eb213100
OG0004473	417.742	-1.02872	0.490945	0.00228653	0.0166339	2.62091	OG0004473	1.77901	2	Zm00001eb119280
OG0013232	48.0018	-1.13032	0.743739	0.00228875	0.0166417	1.68126	OG0013232	1.7788	0	Zm00001eb176380
OG0021433	170.13	0.486973	0.18211	0.00229099	0.0166495	2.23078	OG0021433	1.7786	1	Zm00001eb259290
OG0009664	52.3813	-0.658554	0.280853	0.00229261	0.0166528	1.71918	OG0009664	1.77851	0	Zm00001eb062140
OG0008229	195.88	-0.424871	0.157548	0.00229666	0.0166738	2.29199	OG0008229	1.77797	0	Zm00001eb179390
OG0008600	222.573	0.399665	0.144686	0.00230043	0.0166927	2.34747	OG0008600	1.77747	0	Zm00001eb293240
OG0004869.1	129.117	-0.676124	0.291552	0.00230316	0.0167041	2.11098	OG0004869.1	1.77718	1	Zm00001eb247660
OG0003510	450.987	0.486491	0.18363	0.00230962	0.0167424	2.65416	OG0003510	1.77618	1	Zm00001eb288390
OG0001798	189.093	-0.579755	0.234009	0.00231817	0.0167959	2.27667	OG0001798	1.7748	0	Zm00001eb320300
OG0024030	64.9505	0.531232	0.210771	0.00232351	0.0168261	1.81258	OG0024030	1.77402	0	Zm00001eb283010
OG0000409	155.049	-0.517201	0.201245	0.00233164	0.0168764	2.19047	OG0000409	1.77272	2	Zm00001eb005020
OG0004316	45.3693	1.06145	0.579198	0.00234635	0.0169743	1.65676	OG0004316	1.77021	1	Zm00001eb373040
OG0009972.2	124.903	-0.788628	0.365091	0.00234841	0.0169806	2.09657	OG0009972.2	1.77005	1	Zm00001eb047410
OG0004635	41.7791	-0.768225	0.360727	0.00235565	0.0170244	1.62096	OG0004635	1.76893	1	Zm00001eb154000
OG0005241	47.8977	-0.59507	0.240288	0.00236114	0.0170555	1.68031	OG0005241	1.76814	1	Zm00001eb179030
OG0017876	36.5395	-0.817377	0.373815	0.00236432	0.0170698	1.56276	OG0017876	1.76777	0	Zm00001eb310260
OG0013437	109.593	0.646706	0.268025	0.00236634	0.0170758	2.03978	OG0013437	1.76762	1	Zm00001eb408960
OG0015842	132.315	-0.471899	0.181168	0.00236853	0.017083	2.12161	OG0015842	1.76744	1	Zm00001eb214860
OG0017490	139.522	0.571364	0.227471	0.00237067	0.0170898	2.14464	OG0017490	1.76726	2	Zm00001eb298480
OG0018367	435.56	0.276411	0.0965178	0.00238752	0.0172026	2.63905	OG0018367	1.7644	0	Zm00001eb105830
OG0007739.2	419.073	0.417387	0.154942	0.00239734	0.0172647	2.62229	OG0007739.2	1.76284	1	Zm00001eb404860
OG0018632	84.8922	0.594962	0.236726	0.00239873	0.017266	1.92887	OG0018632	1.76281	0	Zm00001eb109880
OG0000558	628.814	0.388052	0.141635	0.00240257	0.017285	2.79852	OG0000558	1.76233	0	Zm00001eb015440
OG0006594	441.125	0.294505	0.102463	0.00241311	0.0173521	2.64456	OG0006594	1.76065	0	Zm00001eb005070
OG0006779	80.8479	-0.928113	0.481238	0.00241433	0.0173521	1.90767	OG0006779	1.76065	0	Zm00001eb308860
OG0017858	1001.75	0.618771	0.256935	0.00241916	0.017364	3.00076	OG0017858	1.76035	1	Zm00001eb309660
OG0014008	76.9627	-0.656808	0.28068	0.00241938	0.017364	1.88628	OG0014008	1.76035	1	Zm00001eb279290
OG0011619	48.0449	-0.742157	0.332865	0.00242033	0.017364	1.68165	OG0011619	1.76035	0	Zm00001eb150860
OG0025062	47.8385	-0.642585	0.274064	0.00242083	0.017364	1.67978	OG0025062	1.76035	0	Zm00001eb278050
OG0019496	194.654	0.552009	0.220061	0.00242702	0.0173997	2.28926	OG0019496	1.75946	0	Zm00001eb359330
OG0017000	529.732	0.37134	0.133599	0.00243072	0.0174175	2.72406	OG0017000	1.75901	1	Zm00001eb011800
[truncated: 12,329 more rows]

## Sheet: AllGenesMaizeV5
Gene	GeneV5	Dataset
Sobic.003G099300	Zm00001eb000630	Ali2025
Sobic.001G537200	Zm00001eb000700	Ali2025
Sobic.001G536000	Zm00001eb000800	Ali2025
Sobic.001G527100	Zm00001eb001640	Ali2025
Sobic.001G527000	Zm00001eb001650	Ali2025
Sobic.001G525500	Zm00001eb001780	Ali2025
Sobic.001G524300	Zm00001eb001870	Ali2025
Sobic.001G522000	Zm00001eb002060	Ali2025
Sobic.001G520900	Zm00001eb002180	Ali2025
Sobic.001G520300	Zm00001eb002220	Ali2025
Sobic.001G519900	Zm00001eb002260	Ali2025
Sobic.001G519300	Zm00001eb002300	Ali2025
Sobic.001G518400	Zm00001eb002430	Ali2025
Sobic.001G517600	Zm00001eb002520	Ali2025
Sobic.001G516100	Zm00001eb002610	Ali2025
Sobic.001G514300	Zm00001eb002790	Ali2025
Sobic.001G514100	Zm00001eb002810	Ali2025
Sobic.001G319500	Zm00001eb002950	Ali2025
Sobic.001G512800	Zm00001eb002960	Ali2025
Sobic.001G512300	Zm00001eb003070	Ali2025
Sobic.001G508800	Zm00001eb003440	Ali2025
Sobic.001G504900	Zm00001eb003760	Ali2025
Sobic.001G504900	Zm00001eb003760	Ali2025
Sobic.001G499500	Zm00001eb004290	Ali2025
Sobic.001G498400	Zm00001eb004400	Ali2025
Sobic.004G205300	Zm00001eb004730	Ali2025
Sobic.001G495600	Zm00001eb004750	Ali2025
Sobic.001G494000	Zm00001eb005020	Ali2025
Sobic.001G487100	Zm00001eb005630	Ali2025
Sobic.001G486700	Zm00001eb005660	Ali2025
Sobic.001G483100	Zm00001eb005960	Ali2025
Sobic.001G478500	Zm00001eb006470	Ali2025
Sobic.001G477300	Zm00001eb006620	Ali2025
Sobic.001G022400	Zm00001eb006650	Ali2025
Sobic.001G461200	Zm00001eb007070	Ali2025
Sobic.001G461400	Zm00001eb007090	Ali2025
Sobic.001G464900	Zm00001eb007650	Ali2025
Sobic.001G455000	Zm00001eb008780	Ali2025
Sobic.001G454100	Zm00001eb008810	Ali2025
Sobic.001G451700	Zm00001eb009080	Ali2025
Sobic.001G451300	Zm00001eb009110	Ali2025
Sobic.001G450100	Zm00001eb009300	Ali2025
Sobic.003G283500	Zm00001eb009420	Ali2025
Sobic.001G447900	Zm00001eb009480	Ali2025
Sobic.001G445200	Zm00001eb009870	Ali2025
Sobic.001G444500	Zm00001eb009940	Ali2025
Sobic.001G443100	Zm00001eb010040	Ali2025
Sobic.001G439600	Zm00001eb010400	Ali2025
Sobic.001G438000	Zm00001eb010530	Ali2025
Sobic.001G437200	Zm00001eb010590	Ali2025
Sobic.001G433700	Zm00001eb011020	Ali2025
Sobic.001G433200	Zm00001eb011050	Ali2025
Sobic.001G428500	Zm00001eb011580	Ali2025
Sobic.010G032400	Zm00001eb011600	Ali2025
Sobic.001G428000	Zm00001eb011630	Ali2025
Sobic.001G426400	Zm00001eb011820	Ali2025
Sobic.001G426000	Zm00001eb011880	Ali2025
Sobic.001G426000	Zm00001eb011900	Ali2025
Sobic.001G425800	Zm00001eb011910	Ali2025
Sobic.001G421700	Zm00001eb012300	Ali2025
Sobic.001G420700	Zm00001eb012390	Ali2025
Sobic.001G418000	Zm00001eb012590	Ali2025
Sobic.001G417900	Zm00001eb012600	Ali2025
Sobic.001G417800	Zm00001eb012610	Ali2025
Sobic.001G415600	Zm00001eb012740	Ali2025
Sobic.001G414000	Zm00001eb012850	Ali2025
Sobic.001G413900	Zm00001eb012860	Ali2025
Sobic.001G412700	Zm00001eb012930	Ali2025
Sobic.001G411100	Zm00001eb013030	Ali2025
Sobic.001G410000	Zm00001eb013110	Ali2025
Sobic.001G406100	Zm00001eb013460	Ali2025
Sobic.001G405900	Zm00001eb013490	Ali2025
Sobic.001G401700	Zm00001eb013940	Ali2025
Sobic.001G400000	Zm00001eb014110	Ali2025
Sobic.001G397500	Zm00001eb014500	Ali2025
Sobic.006G157000	Zm00001eb015040	Ali2025
Sobic.009G180000	Zm00001eb015200	Ali2025
Sobic.001G388600	Zm00001eb015330	Ali2025
Sobic.001G387200	Zm00001eb015470	Ali2025
Sobic.001G383900	Zm00001eb015790	Ali2025
Sobic.001G382500	Zm00001eb015920	Ali2025
Sobic.001G382100	Zm00001eb015950	Ali2025
Sobic.001G379000	Zm00001eb016230	Ali2025
Sobic.001G378300	Zm00001eb016290	Ali2025
Sobic.001G372500	Zm00001eb016850	Ali2025
Sobic.001G360400	Zm00001eb017950	Ali2025
Sobic.001G360400	Zm00001eb017960	Ali2025
Sobic.001G360200	Zm00001eb017970	Ali2025
Sobic.003G228200	Zm00001eb018950	Ali2025
Sobic.004G008400	Zm00001eb019230	Ali2025
Sobic.001G347600	Zm00001eb019250	Ali2025
Sobic.001G342900	Zm00001eb019520	Ali2025
Sobic.001G342600	Zm00001eb019530	Ali2025
Sobic.001G338700	Zm00001eb019920	Ali2025
Sobic.001G333400	Zm00001eb020340	Ali2025
Sobic.001G328100	Zm00001eb020790	Ali2025
Sobic.001G322700	Zm00001eb021240	Ali2025
Sobic.001G320300	Zm00001eb021500	Ali2025
Sobic.001G318300	Zm00001eb021630	Ali2025
Sobic.001G318200	Zm00001eb021640	Ali2025
Sobic.001G317400	Zm00001eb021690	Ali2025
Sobic.001G317200	Zm00001eb021710	Ali2025
Sobic.001G315800	Zm00001eb021880	Ali2025
Sobic.001G315500	Zm00001eb021890	Ali2025
Sobic.001G312900	Zm00001eb022230	Ali2025
Sobic.001G311100	Zm00001eb022400	Ali2025
Sobic.001G303200	Zm00001eb023110	Ali2025
Sobic.001G295300	Zm00001eb023810	Ali2025
Sobic.001G295200	Zm00001eb023820	Ali2025
Sobic.001G291800	Zm00001eb024200	Ali2025
Sobic.001G287800	Zm00001eb024360	Ali2025
Sobic.001G288900	Zm00001eb024460	Ali2025
Sobic.001G286600	Zm00001eb024700	Ali2025
Sobic.001G280000	Zm00001eb025550	Ali2025
Sobic.001G279900	Zm00001eb025560	Ali2025
Sobic.001G265800	Zm00001eb026540	Ali2025
Sobic.001G264400	Zm00001eb026680	Ali2025
Sobic.001G264300	Zm00001eb026690	Ali2025
Sobic.001G276200	Zm00001eb027200	Ali2025
Sobic.003G146500	Zm00001eb027950	Ali2025
Sobic.003G220800	Zm00001eb028170	Ali2025
Sobic.008G129400	Zm00001eb028440	Ali2025
Sobic.008G134800	Zm00001eb028930	Ali2025
Sobic.002G115000	Zm00001eb028980	Ali2025
Sobic.008G136000	Zm00001eb029200	Ali2025
Sobic.008G140100	Zm00001eb029530	Ali2025
Sobic.008G144800	Zm00001eb030210	Ali2025
Sobic.008G145900	Zm00001eb030340	Ali2025
Sobic.008G157200	Zm00001eb031220	Ali2025
Sobic.008G157200	Zm00001eb031220	Ali2025
Sobic.001G484600	Zm00001eb031390	Ali2025
Sobic.008G171300	Zm00001eb031790	Ali2025
Sobic.008G172700	Zm00001eb031870	Ali2025
Sobic.008G173000	Zm00001eb031900	Ali2025
Sobic.008G175800	Zm00001eb032060	Ali2025
Sobic.008G182900	Zm00001eb032600	Ali2025
Sobic.008G185900	Zm00001eb032690	Ali2025
Sobic.008G188900	Zm00001eb032780	Ali2025
Sobic.007G227600	Zm00001eb033470	Ali2025
Sobic.007G215200	Zm00001eb034200	Ali2025
Sobic.005G206000	Zm00001eb034240	Ali2025
Sobic.007G213700	Zm00001eb034260	Ali2025
Sobic.007G213700	Zm00001eb034320	Ali2025
Sobic.001G056200	Zm00001eb034960	Ali2025
Sobic.007G207800	Zm00001eb035340	Ali2025
Sobic.007G205600	Zm00001eb035440	Ali2025
Sobic.009G098100	Zm00001eb035510	Ali2025
Sobic.007G198300	Zm00001eb035960	Ali2025
Sobic.007G197800	Zm00001eb036020	Ali2025
Sobic.007G195100	Zm00001eb036440	Ali2025
Sobic.007G194300	Zm00001eb036560	Ali2025
Sobic.007G193200	Zm00001eb036610	Ali2025
Sobic.007G192800	Zm00001eb036640	Ali2025
Sobic.007G190200	Zm00001eb036930	Ali2025
Sobic.004G158400	Zm00001eb037070	Ali2025
Sobic.007G187800	Zm00001eb037110	Ali2025
Sobic.007G186100	Zm00001eb037210	Ali2025
Sobic.007G185100	Zm00001eb037280	Ali2025
Sobic.007G183700	Zm00001eb037380	Ali2025
Sobic.007G181600	Zm00001eb037520	Ali2025
Sobic.007G152000	Zm00001eb037640	Ali2025
Sobic.007G152400	Zm00001eb037680	Ali2025
Sobic.007G159700	Zm00001eb038370	Ali2025
Sobic.007G160200	Zm00001eb038410	Ali2025
Sobic.007G164750	Zm00001eb038780	Ali2025
Sobic.007G166300	Zm00001eb038930	Ali2025
Sobic.007G169100	Zm00001eb039430	Ali2025
Sobic.007G169100	Zm00001eb039460	Ali2025
Sobic.007G169100	Zm00001eb039500	Ali2025
Sobic.007G169100	Zm00001eb039530	Ali2025
Sobic.007G171400	Zm00001eb039610	Ali2025
Sobic.007G172700	Zm00001eb039740	Ali2025
Sobic.007G002800	Zm00001eb039800	Ali2025
Sobic.007G173700	Zm00001eb039840	Ali2025
Sobic.007G176200	Zm00001eb039980	Ali2025
Sobic.007G178200	Zm00001eb040150	Ali2025
Sobic.007G178500	Zm00001eb040180	Ali2025
Sobic.007G145000	Zm00001eb040890	Ali2025
Sobic.007G136100	Zm00001eb041600	Ali2025
Sobic.007G131900	Zm00001eb041900	Ali2025
Sobic.007G119800	Zm00001eb042110	Ali2025
Sobic.007G122400	Zm00001eb042160	Ali2025
Sobic.006G256500	Zm00001eb042380	Ali2025
Sobic.007G105500	Zm00001eb042710	Ali2025
Sobic.007G106400	Zm00001eb042750	Ali2025
Sobic.007G108100	Zm00001eb042830	Ali2025
Sobic.007G108900	Zm00001eb042940	Ali2025
Sobic.001G191000	Zm00001eb043240	Ali2025
Sobic.001G193500	Zm00001eb043470	Ali2025
Sobic.001G197400	Zm00001eb043800	Ali2025
Sobic.001G199500	Zm00001eb043970	Ali2025
Sobic.001G202400	Zm00001eb044190	Ali2025
Sobic.001G209300	Zm00001eb044960	Ali2025
Sobic.001G216200	Zm00001eb045530	Ali2025
Sobic.001G216300	Zm00001eb045540	Ali2025
Sobic.001G219300	Zm00001eb045790	Ali2025
Sobic.001G222600	Zm00001eb046120	Ali2025
Sobic.001G226500	Zm00001eb046340	Ali2025
Sobic.001G227800	Zm00001eb046510	Ali2025
Sobic.001G230200	Zm00001eb046670	Ali2025
Sobic.001G230900	Zm00001eb046750	Ali2025
Sobic.001G234800	Zm00001eb047070	Ali2025
Sobic.001G237000	Zm00001eb047260	Ali2025
Sobic.001G237700	Zm00001eb047310	Ali2025
Sobic.001G240000	Zm00001eb047510	Ali2025
Sobic.001G247900	Zm00001eb047940	Ali2025
Sobic.001G179800	Zm00001eb049150	Ali2025
Sobic.001G178400	Zm00001eb049290	Ali2025
Sobic.001G177800	Zm00001eb049570	Ali2025
Sobic.001G177000	Zm00001eb049630	Ali2025
Sobic.001G177000	Zm00001eb049640	Ali2025
Sobic.009G177700	Zm00001eb049720	Ali2025
Sobic.001G173300	Zm00001eb049960	Ali2025
Sobic.001G171900	Zm00001eb050070	Ali2025
Sobic.001G171300	Zm00001eb050080	Ali2025
Sobic.001G154100	Zm00001eb050280	Ali2025
Sobic.001G155500	Zm00001eb050410	Ali2025
Sobic.001G157600	Zm00001eb050680	Ali2025
Sobic.001G162000	Zm00001eb051110	Ali2025
Sobic.001G163400	Zm00001eb051220	Ali2025
Sobic.001G167100	Zm00001eb051470	Ali2025
Sobic.001G137100	Zm00001eb051900	Ali2025
Sobic.001G140200	Zm00001eb052120	Ali2025
Sobic.001G148600	Zm00001eb052730	Ali2025
Sobic.001G134400	Zm00001eb053320	Ali2025
Sobic.001G132900	Zm00001eb053410	Ali2025
Sobic.001G126300	Zm00001eb054000	Ali2025
Sobic.001G125900	Zm00001eb054040	Ali2025
Sobic.001G125800	Zm00001eb054050	Ali2025
Sobic.001G122300	Zm00001eb054390	Ali2025
Sobic.001G120300	Zm00001eb054520	Ali2025
Sobic.001G119000	Zm00001eb054710	Ali2025
Sobic.001G118400	Zm00001eb054790	Ali2025
Sobic.001G117800	Zm00001eb054910	Ali2025
Sobic.001G116700	Zm00001eb054950	Ali2025
Sobic.001G116600	Zm00001eb054960	Ali2025
Sobic.001G116500	Zm00001eb054980	Ali2025
Sobic.001G116200	Zm00001eb055010	Ali2025
Sobic.001G115500	Zm00001eb055080	Ali2025
Sobic.001G112700	Zm00001eb055320	Ali2025
Sobic.001G107300	Zm00001eb055840	Ali2025
Sobic.001G106200	Zm00001eb055920	Ali2025
Sobic.001G104900	Zm00001eb056010	Ali2025
Sobic.001G099800	Zm00001eb056360	Ali2025
Sobic.004G330600	Zm00001eb056620	Ali2025
Sobic.001G095300	Zm00001eb056790	Ali2025
Sobic.001G094300	Zm00001eb056910	Ali2025
Sobic.001G090500	Zm00001eb057150	Ali2025
Sobic.001G088200	Zm00001eb057400	Ali2025
Sobic.001G087400	Zm00001eb057470	Ali2025
Sobic.001G085400	Zm00001eb057690	Ali2025
Sobic.001G082000	Zm00001eb058120	Ali2025
Sobic.001G080700	Zm00001eb058230	Ali2025
Sobic.003G338000	Zm00001eb058540	Ali2025
Sobic.001G075600	Zm00001eb058860	Ali2025
Sobic.001G075000	Zm00001eb058940	Ali2025
Sobic.001G073400	Zm00001eb059140	Ali2025
Sobic.007G071200	Zm00001eb059260	Ali2025
Sobic.001G068700	Zm00001eb059560	Ali2025
Sobic.001G069500	Zm00001eb059620	Ali2025
Sobic.001G067100	Zm00001eb059850	Ali2025
Sobic.001G065000	Zm00001eb060010	Ali2025
Sobic.001G063700	Zm00001eb060090	Ali2025
Sobic.001G063600	Zm00001eb060110	Ali2025
Sobic.001G063300	Zm00001eb060140	Ali2025
Sobic.001G057600	Zm00001eb060680	Ali2025
Sobic.001G052900	Zm00001eb061180	Ali2025
Sobic.001G051600	Zm00001eb061280	Ali2025
Sobic.001G048400	Zm00001eb061510	Ali2025
Sobic.001G044800	Zm00001eb061880	Ali2025
Sobic.001G043400	Zm00001eb062010	Ali2025
Sobic.001G040100	Zm00001eb062180	Ali2025
Sobic.003G346600	Zm00001eb062450	Ali2025
Sobic.001G035600	Zm00001eb062510	Ali2025
Sobic.001G027600	Zm00001eb063340	Ali2025
Sobic.001G026000	Zm00001eb063430	Ali2025
Sobic.001G023100	Zm00001eb063690	Ali2025
Sobic.001G022400	Zm00001eb063730	Ali2025
Sobic.003G411200	Zm00001eb063760	Ali2025
Sobic.001G018200	Zm00001eb064000	Ali2025
Sobic.001G017400	Zm00001eb064080	Ali2025
Sobic.001G015200	Zm00001eb064340	Ali2025
Sobic.001G011000	Zm00001eb064580	Ali2025
Sobic.001G010600	Zm00001eb064600	Ali2025
Sobic.001G010100	Zm00001eb064650	Ali2025
Sobic.001G008600	Zm00001eb064750	Ali2025
Sobic.001G006000	Zm00001eb064910	Ali2025
Sobic.001G003100	Zm00001eb065160	Ali2025
Sobic.001G000800	Zm00001eb065340	Ali2025
Sobic.006G273200	Zm00001eb065720	Ali2025
Sobic.006G272200	Zm00001eb065770	Ali2025
Sobic.006G271500	Zm00001eb065790	Ali2025
Sobic.006G269800	Zm00001eb065950	Ali2025
Sobic.006G268200	Zm00001eb066060	Ali2025
Sobic.006G263800	Zm00001eb066520	Ali2025
Sobic.006G263100	Zm00001eb066590	Ali2025
Sobic.006G261100	Zm00001eb066780	Ali2025
Sobic.006G257700	Zm00001eb066960	Ali2025
Sobic.006G256500	Zm00001eb067160	Ali2025
Sobic.006G255500	Zm00001eb067250	Ali2025
Sobic.006G255000	Zm00001eb067290	Ali2025
Sobic.006G254900	Zm00001eb067310	Ali2025
Sobic.006G244900	Zm00001eb068040	Ali2025
Sobic.006G237200	Zm00001eb068780	Ali2025
Sobic.008G088500	Zm00001eb069510	Ali2025
Sobic.006G220800	Zm00001eb070250	Ali2025
Sobic.003G424500	Zm00001eb070780	Ali2025
Sobic.006G214300	Zm00001eb070840	Ali2025
Sobic.006G214200	Zm00001eb070860	Ali2025
Sobic.006G213000	Zm00001eb070950	Ali2025
Sobic.006G211400	Zm00001eb071090	Ali2025
Sobic.006G210700	Zm00001eb071150	Ali2025
Sobic.006G210400	Zm00001eb071170	Ali2025
Sobic.006G209400	Zm00001eb071240	Ali2025
Sobic.006G208900	Zm00001eb071280	Ali2025
Sobic.006G207800	Zm00001eb071430	Ali2025
Sobic.006G202200	Zm00001eb071930	Ali2025
Sobic.006G200800	Zm00001eb072030	Ali2025
Sobic.006G192900	Zm00001eb072760	Ali2025
Sobic.006G192500	Zm00001eb072810	Ali2025
Sobic.001G048400	Zm00001eb073210	Ali2025
Sobic.007G180100	Zm00001eb073240	Ali2025
Sobic.006G186700	Zm00001eb073400	Ali2025
Sobic.006G185900	Zm00001eb073480	Ali2025
Sobic.006G177800	Zm00001eb074080	Ali2025
Sobic.006G177400	Zm00001eb074100	Ali2025
Sobic.006G173900	Zm00001eb074350	Ali2025
Sobic.006G162200	Zm00001eb075370	Ali2025
Sobic.006G161500	Zm00001eb075420	Ali2025
Sobic.006G161400	Zm00001eb075450	Ali2025
Sobic.006G159300	Zm00001eb075630	Ali2025
Sobic.006G159000	Zm00001eb075650	Ali2025
Sobic.006G158600	Zm00001eb075660	Ali2025
Sobic.006G157700	Zm00001eb075730	Ali2025
Sobic.006G277600	Zm00001eb076190	Ali2025
Sobic.006G277900	Zm00001eb076220	Ali2025
Sobic.002G378200	Zm00001eb076390	Ali2025
Sobic.006G280000	Zm00001eb076490	Ali2025
Sobic.006G140500	Zm00001eb077910	Ali2025
Sobic.006G139100	Zm00001eb078040	Ali2025
Sobic.006G134100	Zm00001eb078570	Ali2025
Sobic.006G132200	Zm00001eb078730	Ali2025
Sobic.006G132500	Zm00001eb078730	Ali2025
Sobic.006G129000	Zm00001eb078940	Ali2025
Sobic.006G127400	Zm00001eb079130	Ali2025
Sobic.006G124900	Zm00001eb079330	Ali2025
Sobic.006G123300	Zm00001eb079380	Ali2025
Sobic.006G122500	Zm00001eb079420	Ali2025
Sobic.006G121100	Zm00001eb079540	Ali2025
Sobic.004G196400	Zm00001eb080070	Ali2025
Sobic.006G108400	Zm00001eb080570	Ali2025
Sobic.006G105500	Zm00001eb080860	Ali2025
Sobic.001G048400	Zm00001eb081040	Ali2025
Sobic.006G095100	Zm00001eb081660	Ali2025
Sobic.004G063100	Zm00001eb081930	Ali2025
Sobic.006G092400	Zm00001eb081930	Ali2025
Sobic.006G091400	Zm00001eb082060	Ali2025
Sobic.006G089400	Zm00001eb082160	Ali2025
Sobic.006G085300	Zm00001eb082500	Ali2025
Sobic.006G084400	Zm00001eb082560	Ali2025
Sobic.006G083400	Zm00001eb082680	Ali2025
Sobic.006G082500	Zm00001eb082750	Ali2025
Sobic.006G082000	Zm00001eb082810	Ali2025
Sobic.006G216600	Zm00001eb082930	Ali2025
Sobic.006G216600	Zm00001eb082960	Ali2025
Sobic.006G077300	Zm00001eb083200	Ali2025
Sobic.006G075000	Zm00001eb083540	Ali2025
Sobic.006G073500	Zm00001eb083680	Ali2025
Sobic.006G065200	Zm00001eb084410	Ali2025
Sobic.006G058400	Zm00001eb084860	Ali2025
Sobic.006G053100	Zm00001eb085320	Ali2025
Sobic.006G046500	Zm00001eb085620	Ali2025
Sobic.006G030100	Zm00001eb086560	Ali2025
Sobic.006G030100	Zm00001eb086560	Ali2025
Sobic.006G034500	Zm00001eb086880	Ali2025
Sobic.010G134700	Zm00001eb087350	Ali2025
Sobic.006G029100	Zm00001eb087470	Ali2025
Sobic.006G026900	Zm00001eb087720	Ali2025
Sobic.006G020200	Zm00001eb088220	Ali2025
Sobic.006G020300	Zm00001eb088220	Ali2025
Sobic.006G016900	Zm00001eb088500	Ali2025
Sobic.006G013800	Zm00001eb088850	Ali2025
Sobic.006G012500	Zm00001eb088940	Ali2025
Sobic.006G011200	Zm00001eb089020	Ali2025
Sobic.003G373600	Zm00001eb090070	Ali2025
Sobic.005G058800	Zm00001eb091640	Ali2025
Sobic.005G055000	Zm00001eb091780	Ali2025
Sobic.005G050600	Zm00001eb091850	Ali2025
Sobic.006G216600	Zm00001eb091870	Ali2025
Sobic.006G216600	Zm00001eb091900	Ali2025
Sobic.003G283500	Zm00001eb092150	Ali2025
Sobic.005G042000	Zm00001eb092540	Ali2025
Sobic.005G030100	Zm00001eb093160	Ali2025
Sobic.005G025400	Zm00001eb093410	Ali2025
Sobic.005G015300	Zm00001eb093870	Ali2025
Sobic.005G002900	Zm00001eb094310	Ali2025
Sobic.008G003400	Zm00001eb094310	Ali2025
Sobic.002G157300	Zm00001eb094420	Ali2025
Sobic.002G072600	Zm00001eb094460	Ali2025
Sobic.001G198100	Zm00001eb094490	Ali2025
Sobic.002G116900	Zm00001eb094870	Ali2025
Sobic.006G203900	Zm00001eb095390	Ali2025
Sobic.002G140600	Zm00001eb095750	Ali2025
Sobic.002G139200	Zm00001eb095790	Ali2025
Sobic.002G134400	Zm00001eb096030	Ali2025
Sobic.002G121300	Zm00001eb096780	Ali2025
Sobic.007G169100	Zm00001eb096830	Ali2025
Sobic.002G101000	Zm00001eb097180	Ali2025
Sobic.002G101300	Zm00001eb097200	Ali2025
Sobic.002G153500	Zm00001eb097330	Ali2025
Sobic.002G157100	Zm00001eb097390	Ali2025
Sobic.001G407700	Zm00001eb097790	Ali2025
Sobic.002G176400	Zm00001eb098410	Ali2025
Sobic.002G179300	Zm00001eb098510	Ali2025
Sobic.010G070500	Zm00001eb098510	Ali2025
Sobic.002G180300	Zm00001eb098580	Ali2025
Sobic.002G214400	Zm00001eb100060	Ali2025
Sobic.002G214600	Zm00001eb100100	Ali2025
Sobic.002G215700	Zm00001eb100180	Ali2025
Sobic.002G216100	Zm00001eb100200	Ali2025
Sobic.002G216100	Zm00001eb100210	Ali2025
Sobic.002G226400	Zm00001eb100840	Ali2025
Sobic.002G227500	Zm00001eb100920	Ali2025
Sobic.002G242000	Zm00001eb101660	Ali2025
Sobic.002G242300	Zm00001eb101680	Ali2025
Sobic.002G248700	Zm00001eb101950	Ali2025
Sobic.002G249000	Zm00001eb101980	Ali2025
Sobic.002G249800	Zm00001eb101990	Ali2025
Sobic.002G255100	Zm00001eb102250	Ali2025
Sobic.002G258800	Zm00001eb102500	Ali2025
Sobic.002G259000	Zm00001eb102500	Ali2025
Sobic.002G259000	Zm00001eb102500	Ali2025
Sobic.002G263100	Zm00001eb102720	Ali2025
Sobic.002G263800	Zm00001eb102760	Ali2025
Sobic.002G266900	Zm00001eb102910	Ali2025
Sobic.002G266900	Zm00001eb102940	Ali2025
Sobic.002G268800	Zm00001eb103080	Ali2025
Sobic.002G270500	Zm00001eb103170	Ali2025
Sobic.002G270700	Zm00001eb103190	Ali2025
Sobic.002G272500	Zm00001eb103260	Ali2025
Sobic.002G273800	Zm00001eb103390	Ali2025
Sobic.002G293600	Zm00001eb104530	Ali2025
Sobic.002G294200	Zm00001eb104590	Ali2025
Sobic.002G297800	Zm00001eb104790	Ali2025
Sobic.002G301900	Zm00001eb104930	Ali2025
Sobic.002G303300	Zm00001eb105000	Ali2025
Sobic.002G309600	Zm00001eb105540	Ali2025
Sobic.002G309600	Zm00001eb105540	Ali2025
Sobic.002G313600	Zm00001eb105750	Ali2025
Sobic.002G314300	Zm00001eb105800	Ali2025
Sobic.002G315900	Zm00001eb105850	Ali2025
Sobic.002G331300	Zm00001eb106530	Ali2025
Sobic.002G333600	Zm00001eb106650	Ali2025
Sobic.002G338000	Zm00001eb106810	Ali2025
Sobic.002G340100	Zm00001eb106960	Ali2025
Sobic.002G341800	Zm00001eb107110	Ali2025
Sobic.002G347300	Zm00001eb107350	Ali2025
Sobic.002G353500	Zm00001eb107710	Ali2025
Sobic.002G353600	Zm00001eb107720	Ali2025
Sobic.002G374600	Zm00001eb109290	Ali2025
Sobic.002G375200	Zm00001eb109340	Ali2025
Sobic.002G377100	Zm00001eb109480	Ali2025
Sobic.008G098800	Zm00001eb109610	Ali2025
Sobic.002G380000	Zm00001eb109660	Ali2025
Sobic.001G411100	Zm00001eb110150	Ali2025
Sobic.002G393500	Zm00001eb110280	Ali2025
Sobic.002G396000	Zm00001eb110380	Ali2025
Sobic.002G405100	Zm00001eb110810	Ali2025
Sobic.002G412800	Zm00001eb111200	Ali2025
Sobic.004G063100	Zm00001eb111310	Ali2025
Sobic.002G423500	Zm00001eb111720	Ali2025
Sobic.001G390300	Zm00001eb111740	Ali2025
Sobic.002G428100	Zm00001eb111900	Ali2025
Sobic.002G430500	Zm00001eb111990	Ali2025
Sobic.005G089000	Zm00001eb112210	Ali2025
Sobic.005G099500	Zm00001eb112690	Ali2025
Sobic.005G165400	Zm00001eb112750	Ali2025
Sobic.005G121200	Zm00001eb112930	Ali2025
Sobic.005G134100	Zm00001eb113350	Ali2025
Sobic.005G140500	Zm00001eb113600	Ali2025
Sobic.005G144300	Zm00001eb113740	Ali2025
Sobic.005G152100	Zm00001eb113920	Ali2025
Sobic.005G156500	Zm00001eb114130	Ali2025
Sobic.005G163700	Zm00001eb114320	Ali2025
Sobic.005G164000	Zm00001eb114330	Ali2025
Sobic.005G165400	Zm00001eb114370	Ali2025
Sobic.005G179300	Zm00001eb115000	Ali2025
Sobic.006G001400	Zm00001eb115200	Ali2025
Sobic.001G022400	Zm00001eb115310	Ali2025
Sobic.001G022400	Zm00001eb115320	Ali2025
Sobic.005G224500	Zm00001eb116230	Ali2025
Sobic.002G070600	Zm00001eb116280	Ali2025
Sobic.002G068900	Zm00001eb116350	Ali2025
Sobic.002G067300	Zm00001eb116470	Ali2025
Sobic.002G058700	Zm00001eb116730	Ali2025
Sobic.004G158400	Zm00001eb116820	Ali2025
Sobic.002G045800	Zm00001eb117130	Ali2025
Sobic.002G044000	Zm00001eb117170	Ali2025
Sobic.002G034500	Zm00001eb117590	Ali2025
Sobic.002G023900	Zm00001eb117820	Ali2025
Sobic.002G010700	Zm00001eb118090	Ali2025
Sobic.002G010300	Zm00001eb118100	Ali2025
Sobic.002G009300	Zm00001eb118150	Ali2025
Sobic.008G037800	Zm00001eb118650	Ali2025
Sobic.004G119100	Zm00001eb118830	Ali2025
Sobic.003G002300	Zm00001eb118870	Ali2025
Sobic.003G003200	Zm00001eb118930	Ali2025
Sobic.003G004700	Zm00001eb119010	Ali2025
Sobic.003G029200	Zm00001eb120460	Ali2025
Sobic.003G025700	Zm00001eb120780	Ali2025
Sobic.003G030700	Zm00001eb120900	Ali2025
Sobic.003G035500	Zm00001eb121400	Ali2025
Sobic.003G035900	Zm00001eb121420	Ali2025
Sobic.003G036200	Zm00001eb121470	Ali2025
Sobic.003G036400	Zm00001eb121480	Ali2025
Sobic.003G037800	Zm00001eb121650	Ali2025
Sobic.003G039400	Zm00001eb121900	Ali2025
Sobic.003G043400	Zm00001eb122290	Ali2025
Sobic.003G049800	Zm00001eb122780	Ali2025
Sobic.003G049800	Zm00001eb122810	Ali2025
Sobic.003G050000	Zm00001eb122820	Ali2025
Sobic.003G053800	Zm00001eb123160	Ali2025
Sobic.003G058500	Zm00001eb123410	Ali2025
Sobic.008G070600	Zm00001eb124010	Ali2025
Sobic.008G070700	Zm00001eb124010	Ali2025
Sobic.003G075200	Zm00001eb124560	Ali2025
Sobic.003G083700	Zm00001eb125190	Ali2025
Sobic.007G010800	Zm00001eb126920	Ali2025
Sobic.003G110100	Zm00001eb127210	Ali2025
Sobic.003G112800	Zm00001eb127430	Ali2025
Sobic.003G115800	Zm00001eb127670	Ali2025
Sobic.003G119400	Zm00001eb127970	Ali2025
Sobic.003G123000	Zm00001eb128190	Ali2025
Sobic.003G122500	Zm00001eb128200	Ali2025
Sobic.007G169100	Zm00001eb128540	Ali2025
Sobic.003G126800	Zm00001eb128640	Ali2025
Sobic.007G194300	Zm00001eb129230	Ali2025
Sobic.001G022400	Zm00001eb129610	Ali2025
Sobic.003G144200	Zm00001eb130180	Ali2025
Sobic.003G150800	Zm00001eb130760	Ali2025
Sobic.003G151900	Zm00001eb130940	Ali2025
Sobic.003G162400	Zm00001eb131690	Ali2025
Sobic.008G079600	Zm00001eb131870	Ali2025
Sobic.003G169900	Zm00001eb131900	Ali2025
Sobic.008G085700	Zm00001eb133590	Ali2025
Sobic.008G078400	Zm00001eb133840	Ali2025
Sobic.008G078400	Zm00001eb133840	Ali2025
Sobic.008G193300	Zm00001eb133930	Ali2025
Sobic.008G190500	Zm00001eb134090	Ali2025
Sobic.008G185900	Zm00001eb134340	Ali2025
Sobic.008G175800	Zm00001eb134600	Ali2025
Sobic.008G165900	Zm00001eb135960	Ali2025
Sobic.008G136000	Zm00001eb136490	Ali2025
Sobic.002G115000	Zm00001eb136620	Ali2025
Sobic.008G132700	Zm00001eb136880	Ali2025
Sobic.008G103900	Zm00001eb138110	Ali2025
Sobic.008G100000	Zm00001eb138230	Ali2025
Sobic.001G012400	Zm00001eb138250	Ali2025
Sobic.008G065000	Zm00001eb138680	Ali2025
Sobic.008G055500	Zm00001eb138930	Ali2025
Sobic.008G051800	Zm00001eb139140	Ali2025
Sobic.008G046600	Zm00001eb139480	Ali2025
Sobic.003G443300	Zm00001eb139860	Ali2025
Sobic.003G442500	Zm00001eb139920	Ali2025
Sobic.003G441200	Zm00001eb140040	Ali2025
Sobic.003G437600	Zm00001eb140270	Ali2025
Sobic.003G436800	Zm00001eb140320	Ali2025
Sobic.003G436700	Zm00001eb140330	Ali2025
Sobic.003G434600	Zm00001eb140430	Ali2025
Sobic.003G432500	Zm00001eb140490	Ali2025
Sobic.003G432300	Zm00001eb140500	Ali2025
Sobic.003G431700	Zm00001eb140530	Ali2025
Sobic.003G430100	Zm00001eb140620	Ali2025
Sobic.003G426500	Zm00001eb141020	Ali2025
Sobic.003G422000	Zm00001eb141500	Ali2025
Sobic.003G419900	Zm00001eb141870	Ali2025
Sobic.003G419100	Zm00001eb141890	Ali2025
Sobic.003G416500	Zm00001eb142200	Ali2025
Sobic.003G414600	Zm00001eb142350	Ali2025
Sobic.003G412300	Zm00001eb142490	Ali2025
Sobic.003G411200	Zm00001eb142620	Ali2025
Sobic.003G410900	Zm00001eb142630	Ali2025
Sobic.003G405900	Zm00001eb143170	Ali2025
Sobic.003G401200	Zm00001eb143460	Ali2025
Sobic.003G401000	Zm00001eb143480	Ali2025
Sobic.003G397800	Zm00001eb143850	Ali2025
Sobic.003G397800	Zm00001eb143850	Ali2025
Sobic.003G393800	Zm00001eb144250	Ali2025
Sobic.003G387100	Zm00001eb144840	Ali2025
Sobic.003G387100	Zm00001eb144840	Ali2025
Sobic.003G386000	Zm00001eb144910	Ali2025
Sobic.003G385900	Zm00001eb144930	Ali2025
Sobic.003G385500	Zm00001eb144960	Ali2025
Sobic.003G382900	Zm00001eb145240	Ali2025
Sobic.003G380300	Zm00001eb145520	Ali2025
Sobic.003G376200	Zm00001eb145860	Ali2025
Sobic.003G416500	Zm00001eb146140	Ali2025
Sobic.003G370000	Zm00001eb146510	Ali2025
Sobic.009G151400	Zm00001eb146620	Ali2025
Sobic.003G367300	Zm00001eb146780	Ali2025
Sobic.003G364600	Zm00001eb147110	Ali2025
Sobic.003G364300	Zm00001eb147120	Ali2025
Sobic.003G363500	Zm00001eb147230	Ali2025
Sobic.009G156300	Zm00001eb147460	Ali2025
Sobic.003G359100	Zm00001eb147750	Ali2025
Sobic.003G358600	Zm00001eb147780	Ali2025
Sobic.003G355600	Zm00001eb147990	Ali2025
Sobic.003G354400	Zm00001eb148110	Ali2025
Sobic.003G350700	Zm00001eb148420	Ali2025
Sobic.001G036900	Zm00001eb148830	Ali2025
Sobic.001G484600	Zm00001eb148870	Ali2025
Sobic.002G042300	Zm00001eb149060	Ali2025
Sobic.003G338000	Zm00001eb149540	Ali2025
Sobic.003G333800	Zm00001eb149860	Ali2025
Sobic.003G332200	Zm00001eb150010	Ali2025
Sobic.003G331700	Zm00001eb150050	Ali2025
Sobic.003G330300	Zm00001eb150260	Ali2025
Sobic.003G329400	Zm00001eb150370	Ali2025
Sobic.003G329400	Zm00001eb150370	Ali2025
Sobic.003G327800	Zm00001eb150550	Ali2025
Sobic.003G323600	Zm00001eb150960	Ali2025
Sobic.003G322400	Zm00001eb151050	Ali2025
Sobic.003G322300	Zm00001eb151060	Ali2025
Sobic.003G322100	Zm00001eb151080	Ali2025
Sobic.003G319000	Zm00001eb151380	Ali2025
Sobic.003G311600	Zm00001eb151890	Ali2025
Sobic.003G310600	Zm00001eb151940	Ali2025
Sobic.003G306600	Zm00001eb152190	Ali2025
Sobic.003G301000	Zm00001eb152680	Ali2025
Sobic.003G294300	Zm00001eb153060	Ali2025
Sobic.003G295400	Zm00001eb153200	Ali2025
Sobic.003G297400	Zm00001eb153460	Ali2025
Sobic.003G291800	Zm00001eb153620	Ali2025
Sobic.003G283500	Zm00001eb154270	Ali2025
Sobic.003G280700	Zm00001eb154510	Ali2025
Sobic.003G280300	Zm00001eb154530	Ali2025
Sobic.003G279100	Zm00001eb154630	Ali2025
Sobic.009G209900	Zm00001eb154630	Ali2025
Sobic.003G279800	Zm00001eb154690	Ali2025
Sobic.003G279800	Zm00001eb154710	Ali2025
Sobic.003G416500	Zm00001eb154920	Ali2025
Sobic.003G276500	Zm00001eb154940	Ali2025
Sobic.003G274400	Zm00001eb155150	Ali2025
Sobic.003G274200	Zm00001eb155170	Ali2025
Sobic.003G270600	Zm00001eb155580	Ali2025
Sobic.003G269200	Zm00001eb155670	Ali2025
Sobic.003G267800	Zm00001eb155830	Ali2025
Sobic.003G266500	Zm00001eb155940	Ali2025
Sobic.003G266400	Zm00001eb155950	Ali2025
Sobic.003G264500	Zm00001eb156130	Ali2025
Sobic.003G261200	Zm00001eb156380	Ali2025
Sobic.003G261200	Zm00001eb156380	Ali2025
Sobic.003G260900	Zm00001eb156450	Ali2025
Sobic.003G254600	Zm00001eb156930	Ali2025
Sobic.003G253600	Zm00001eb157070	Ali2025
Sobic.003G249400	Zm00001eb157430	Ali2025
Sobic.003G247900	Zm00001eb157540	Ali2025
Sobic.003G246400	Zm00001eb157660	Ali2025
Sobic.003G239900	Zm00001eb158190	Ali2025
Sobic.003G233700	Zm00001eb158830	Ali2025
Sobic.003G233600	Zm00001eb158840	Ali2025
Sobic.003G231100	Zm00001eb159010	Ali2025
Sobic.003G230500	Zm00001eb159060	Ali2025
Sobic.003G228300	Zm00001eb159280	Ali2025
Sobic.003G228500	Zm00001eb159280	Ali2025
Sobic.003G228200	Zm00001eb159290	Ali2025
Sobic.003G226500	Zm00001eb159420	Ali2025
Sobic.008G098800	Zm00001eb159700	Ali2025
Sobic.003G190400	Zm00001eb159810	Ali2025
Sobic.003G195500	Zm00001eb160200	Ali2025
Sobic.001G022400	Zm00001eb160420	Ali2025
Sobic.003G030700	Zm00001eb160580	Ali2025
Sobic.003G200100	Zm00001eb160590	Ali2025
Sobic.003G200600	Zm00001eb160610	Ali2025
Sobic.003G200800	Zm00001eb160620	Ali2025
Sobic.003G201200	Zm00001eb160630	Ali2025
Sobic.003G201400	Zm00001eb160630	Ali2025
Sobic.003G201500	Zm00001eb160640	Ali2025
Sobic.003G203600	Zm00001eb160830	Ali2025
Sobic.003G212300	Zm00001eb161500	Ali2025
Sobic.003G212500	Zm00001eb161520	Ali2025
Sobic.003G214900	Zm00001eb161710	Ali2025
Sobic.003G219800	Zm00001eb162060	Ali2025
Sobic.003G190100	Zm00001eb162210	Ali2025
Sobic.003G189600	Zm00001eb162240	Ali2025
Sobic.003G182400	Zm00001eb162780	Ali2025
Sobic.003G181600	Zm00001eb162830	Ali2025
Sobic.008G001000	Zm00001eb163120	Ali2025
Sobic.008G037500	Zm00001eb164130	Ali2025
Sobic.008G037800	Zm00001eb164170	Ali2025
Sobic.005G231600	Zm00001eb164380	Ali2025
Sobic.005G231500	Zm00001eb164390	Ali2025
Sobic.005G228000	Zm00001eb164660	Ali2025
Sobic.004G158400	Zm00001eb166480	Ali2025
Sobic.005G183200	Zm00001eb167080	Ali2025
Sobic.005G087000	Zm00001eb168100	Ali2025
Sobic.005G100900	Zm00001eb168440	Ali2025
Sobic.005G101300	Zm00001eb168470	Ali2025
Sobic.005G101400	Zm00001eb168480	Ali2025
Sobic.005G103300	Zm00001eb168550	Ali2025
Sobic.005G106900	Zm00001eb168810	Ali2025
Sobic.005G074100	Zm00001eb168880	Ali2025
Sobic.005G074500	Zm00001eb168920	Ali2025
Sobic.005G120700	Zm00001eb169400	Ali2025
Sobic.005G115600	Zm00001eb169570	Ali2025
Sobic.005G115500	Zm00001eb169580	Ali2025
Sobic.005G110544	Zm00001eb169630	Ali2025
Sobic.005G113300	Zm00001eb170020	Ali2025
Sobic.007G108100	Zm00001eb170610	Ali2025
Sobic.007G091600	Zm00001eb170900	Ali2025
Sobic.007G079600	Zm00001eb170970	Ali2025
Sobic.007G078600	Zm00001eb171010	Ali2025
Sobic.007G078500	Zm00001eb171020	Ali2025
Sobic.007G078100	Zm00001eb171030	Ali2025
Sobic.007G071500	Zm00001eb171230	Ali2025
Sobic.007G071200	Zm00001eb171250	Ali2025
Sobic.007G068500	Zm00001eb171410	Ali2025
Sobic.007G068100	Zm00001eb171440	Ali2025
Sobic.007G065700	Zm00001eb171690	Ali2025
Sobic.007G120500	Zm00001eb172280	Ali2025
Sobic.007G050000	Zm00001eb172300	Ali2025
Sobic.007G047300	Zm00001eb172420	Ali2025
Sobic.007G045600	Zm00001eb172580	Ali2025
Sobic.007G043600	Zm00001eb172640	Ali2025
Sobic.007G035600	Zm00001eb172980	Ali2025
Sobic.007G032000	Zm00001eb173100	Ali2025
Sobic.007G184500	Zm00001eb173260	Ali2025
Sobic.007G022200	Zm00001eb173570	Ali2025
Sobic.007G019000	Zm00001eb173710	Ali2025
Sobic.007G019000	Zm00001eb173730	Ali2025
Sobic.007G012900	Zm00001eb174060	Ali2025
Sobic.007G009100	Zm00001eb174190	Ali2025
Sobic.007G206700	Zm00001eb174500	Ali2025
Sobic.007G200600	Zm00001eb174730	Ali2025
Sobic.007G197800	Zm00001eb174930	Ali2025
Sobic.007G192800	Zm00001eb175200	Ali2025
Sobic.007G164000	Zm00001eb175760	Ali2025
Sobic.007G166900	Zm00001eb175860	Ali2025
Sobic.007G169100	Zm00001eb176040	Ali2025
Sobic.007G171100	Zm00001eb176200	Ali2025
Sobic.007G114200	Zm00001eb176350	Ali2025
Sobic.007G153900	Zm00001eb176470	Ali2025
Sobic.007G154800	Zm00001eb176620	Ali2025
Sobic.007G111600	Zm00001eb176740	Ali2025
Sobic.007G142500	Zm00001eb176900	Ali2025
Sobic.007G149600	Zm00001eb177270	Ali2025
Sobic.007G151100	Zm00001eb177330	Ali2025
Sobic.009G233200	Zm00001eb177450	Ali2025
Sobic.003G030700	Zm00001eb177950	Ali2025
Sobic.007G127100	Zm00001eb179030	Ali2025
Sobic.007G131900	Zm00001eb179280	Ali2025
Sobic.007G132400	Zm00001eb179330	Ali2025
Sobic.007G140700	Zm00001eb179810	Ali2025
Sobic.004G160700	Zm00001eb180670	Ali2025
Sobic.004G155100	Zm00001eb180920	Ali2025
Sobic.004G153200	Zm00001eb181030	Ali2025
Sobic.004G162500	Zm00001eb181270	Ali2025
Sobic.004G168300	Zm00001eb181510	Ali2025
Sobic.004G182500	Zm00001eb182460	Ali2025
Sobic.004G185000	Zm00001eb182640	Ali2025
Sobic.004G186500	Zm00001eb182740	Ali2025
Sobic.004G186900	Zm00001eb182750	Ali2025
Sobic.004G191200	Zm00001eb183170	Ali2025
Sobic.004G196300	Zm00001eb183370	Ali2025
Sobic.004G197600	Zm00001eb183390	Ali2025
Sobic.004G202200	Zm00001eb183770	Ali2025
Sobic.004G222600	Zm00001eb185310	Ali2025
Sobic.004G224500	Zm00001eb185450	Ali2025
Sobic.004G225200	Zm00001eb185550	Ali2025
Sobic.004G228200	Zm00001eb185800	Ali2025
Sobic.004G304100	Zm00001eb185830	Ali2025
Sobic.004G304100	Zm00001eb185880	Ali2025
Sobic.004G300100	Zm00001eb186220	Ali2025
Sobic.004G286600	Zm00001eb187010	Ali2025
Sobic.004G162500	Zm00001eb187080	Ali2025
Sobic.004G282100	Zm00001eb187240	Ali2025
Sobic.004G278500	Zm00001eb187580	Ali2025
Sobic.004G264700	Zm00001eb188600	Ali2025
Sobic.004G258300	Zm00001eb189450	Ali2025
Sobic.004G255000	Zm00001eb189470	Ali2025
Sobic.004G252500	Zm00001eb189850	Ali2025
Sobic.004G356900	Zm00001eb190630	Ali2025
Sobic.004G351400	Zm00001eb190920	Ali2025
Sobic.004G349700	Zm00001eb191090	Ali2025
Sobic.008G037800	Zm00001eb191120	Ali2025
Sobic.004G344600	Zm00001eb191420	Ali2025
Sobic.004G336600	Zm00001eb192050	Ali2025
Sobic.004G331400	Zm00001eb192310	Ali2025
Sobic.006G270900	Zm00001eb192540	Ali2025
Sobic.004G326600	Zm00001eb192630	Ali2025
Sobic.004G325700	Zm00001eb192690	Ali2025
Sobic.004G322200	Zm00001eb192860	Ali2025
Sobic.009G225900	Zm00001eb192860	Ali2025
Sobic.004G321800	Zm00001eb192910	Ali2025
Sobic.004G319800	Zm00001eb193040	Ali2025
Sobic.004G309300	Zm00001eb193660	Ali2025
Sobic.004G305600	Zm00001eb193840	Ali2025
Sobic.004G228900	Zm00001eb193940	Ali2025
Sobic.004G232700	Zm00001eb194190	Ali2025
Sobic.005G001100	Zm00001eb194930	Ali2025
Sobic.005G004400	Zm00001eb195000	Ali2025
Sobic.005G028400	Zm00001eb196380	Ali2025
Sobic.005G034000	Zm00001eb196640	Ali2025
Sobic.005G034400	Zm00001eb196650	Ali2025
Sobic.005G035000	Zm00001eb196670	Ali2025
Sobic.005G042000	Zm00001eb197410	Ali2025
Sobic.005G143500	Zm00001eb197630	Ali2025
Sobic.007G186300	Zm00001eb198300	Ali2025
Sobic.007G183300	Zm00001eb198460	Ali2025
Sobic.007G001200	Zm00001eb198740	Ali2025
Sobic.007G001500	Zm00001eb198750	Ali2025
Sobic.007G002000	Zm00001eb198790	Ali2025
Sobic.007G002800	Zm00001eb198840	Ali2025
Sobic.005G044000	Zm00001eb198910	Ali2025
Sobic.007G226100	Zm00001eb199090	Ali2025
Sobic.007G225700	Zm00001eb199100	Ali2025
Sobic.007G224100	Zm00001eb199230	Ali2025
Sobic.007G216300	Zm00001eb199590	Ali2025
Sobic.005G164700	Zm00001eb200450	Ali2025
Sobic.005G097800	Zm00001eb200790	Ali2025
Sobic.005G055000	Zm00001eb200880	Ali2025
Sobic.005G056400	Zm00001eb200910	Ali2025
Sobic.005G059500	Zm00001eb201030	Ali2025
Sobic.005G063000	Zm00001eb201230	Ali2025
Sobic.005G152200	Zm00001eb201770	Ali2025
Sobic.005G154000	Zm00001eb201870	Ali2025
Sobic.005G045200	Zm00001eb202140	Ali2025
Sobic.007G180100	Zm00001eb202580	Ali2025
Sobic.007G178200	Zm00001eb202690	Ali2025
Sobic.007G177200	Zm00001eb202760	Ali2025
Sobic.007G177000	Zm00001eb202790	Ali2025
Sobic.007G176200	Zm00001eb202860	Ali2025
Sobic.004G145801	Zm00001eb202910	Ali2025
Sobic.004G130100	Zm00001eb203340	Ali2025
Sobic.004G124400	Zm00001eb203770	Ali2025
Sobic.004G117800	Zm00001eb203950	Ali2025
Sobic.004G116100	Zm00001eb204010	Ali2025
Sobic.009G143100	Zm00001eb204410	Ali2025
Sobic.004G093600	Zm00001eb205190	Ali2025
Sobic.004G085200	Zm00001eb205590	Ali2025
Sobic.009G063200	Zm00001eb205590	Ali2025
Sobic.010G184000	Zm00001eb205590	Ali2025
Sobic.004G244800	Zm00001eb205630	Ali2025
Sobic.010G041600	Zm00001eb205650	Ali2025
Sobic.004G244800	Zm00001eb205660	Ali2025
Sobic.004G244800	Zm00001eb205670	Ali2025
Sobic.004G244800	Zm00001eb205700	Ali2025
Sobic.004G244800	Zm00001eb205710	Ali2025
Sobic.004G081800	Zm00001eb205890	Ali2025
Sobic.004G078700	Zm00001eb206030	Ali2025
Sobic.004G075200	Zm00001eb206250	Ali2025
Sobic.004G066200	Zm00001eb206740	Ali2025
Sobic.004G067200	Zm00001eb206780	Ali2025
Sobic.004G063100	Zm00001eb206800	Ali2025
Sobic.004G037900	Zm00001eb208110	Ali2025
Sobic.004G026300	Zm00001eb208810	Ali2025
Sobic.004G028400	Zm00001eb208960	Ali2025
Sobic.004G031700	Zm00001eb209080	Ali2025
Sobic.004G000400	Zm00001eb210140	Ali2025
Sobic.001G004000	Zm00001eb210430	Ali2025
Sobic.001G004400	Zm00001eb210450	Ali2025
Sobic.001G005600	Zm00001eb210470	Ali2025
Sobic.001G010900	Zm00001eb210730	Ali2025
Sobic.009G166500	Zm00001eb211900	Ali2025
Sobic.001G043000	Zm00001eb212360	Ali2025
Sobic.001G052900	Zm00001eb212760	Ali2025
Sobic.001G056200	Zm00001eb212900	Ali2025
Sobic.001G057300	Zm00001eb212960	Ali2025
Sobic.001G061900	Zm00001eb213180	Ali2025
Sobic.001G063300	Zm00001eb213240	Ali2025
Sobic.001G069800	Zm00001eb213610	Ali2025
Sobic.001G070500	Zm00001eb213670	Ali2025
Sobic.001G080300	Zm00001eb214260	Ali2025
Sobic.001G081900	Zm00001eb214360	Ali2025
Sobic.001G085400	Zm00001eb214650	Ali2025
Sobic.001G085600	Zm00001eb214670	Ali2025
Sobic.001G086800	Zm00001eb214780	Ali2025
Sobic.001G118600	Zm00001eb214940	Ali2025
Sobic.001G096300	Zm00001eb215220	Ali2025
Sobic.001G104700	Zm00001eb215580	Ali2025
Sobic.001G105300	Zm00001eb215640	Ali2025
Sobic.001G115700	Zm00001eb216210	Ali2025
Sobic.001G116700	Zm00001eb216310	Ali2025
Sobic.001G118200	Zm00001eb216420	Ali2025
Sobic.001G128400	Zm00001eb216990	Ali2025
Sobic.001G132900	Zm00001eb217180	Ali2025
Sobic.001G144600	Zm00001eb217880	Ali2025
Sobic.001G145400	Zm00001eb217950	Ali2025
Sobic.001G148300	Zm00001eb218220	Ali2025
Sobic.001G151200	Zm00001eb218420	Ali2025
Sobic.001G155300	Zm00001eb218680	Ali2025
Sobic.004G158400	Zm00001eb219050	Ali2025
Sobic.001G173500	Zm00001eb219300	Ali2025
Sobic.001G183000	Zm00001eb219720	Ali2025
Sobic.001G193000	Zm00001eb220060	Ali2025
Sobic.001G198100	Zm00001eb220590	Ali2025
Sobic.001G201500	Zm00001eb220770	Ali2025
Sobic.001G201700	Zm00001eb220780	Ali2025
Sobic.001G203000	Zm00001eb220820	Ali2025
Sobic.003G023600	Zm00001eb221460	Ali2025
Sobic.001G216200	Zm00001eb221500	Ali2025
Sobic.001G230100	Zm00001eb222320	Ali2025
Sobic.001G230500	Zm00001eb222330	Ali2025
Sobic.001G235700	Zm00001eb222550	Ali2025
Sobic.001G237700	Zm00001eb222690	Ali2025
Sobic.001G240000	Zm00001eb222850	Ali2025
Sobic.009G124700	Zm00001eb223140	Ali2025
Sobic.001G048900	Zm00001eb224230	Ali2025
Sobic.001G277000	Zm00001eb224430	Ali2025
Sobic.001G280100	Zm00001eb225060	Ali2025
Sobic.010G120300	Zm00001eb225760	Ali2025
Sobic.010G245800	Zm00001eb226380	Ali2025
Sobic.010G249600	Zm00001eb226780	Ali2025
Sobic.010G251600	Zm00001eb226990	Ali2025
Sobic.010G255600	Zm00001eb227340	Ali2025
Sobic.010G259600	Zm00001eb227640	Ali2025
Sobic.010G259900	Zm00001eb227660	Ali2025
Sobic.010G275500	Zm00001eb228660	Ali2025
Sobic.004G008400	Zm00001eb229690	Ali2025
Sobic.004G010000	Zm00001eb229790	Ali2025
Sobic.004G012900	Zm00001eb230040	Ali2025
Sobic.004G023100	Zm00001eb230740	Ali2025
Sobic.004G023900	Zm00001eb230780	Ali2025
Sobic.004G025300	Zm00001eb230940	Ali2025
Sobic.004G027100	Zm00001eb231060	Ali2025
Sobic.004G028800	Zm00001eb231170	Ali2025
Sobic.004G030000	Zm00001eb231220	Ali2025
Sobic.004G033200	Zm00001eb231620	Ali2025
Sobic.004G034700	Zm00001eb231820	Ali2025
Sobic.004G037800	Zm00001eb232120	Ali2025
Sobic.004G039400	Zm00001eb232200	Ali2025
Sobic.004G050300	Zm00001eb232720	Ali2025
Sobic.004G053300	Zm00001eb232910	Ali2025
Sobic.004G056900	Zm00001eb233170	Ali2025
Sobic.004G060500	Zm00001eb233510	Ali2025
Sobic.004G065300	Zm00001eb234060	Ali2025
Sobic.004G066500	Zm00001eb234160	Ali2025
Sobic.004G068300	Zm00001eb234390	Ali2025
Sobic.004G068700	Zm00001eb234470	Ali2025
Sobic.004G069200	Zm00001eb234490	Ali2025
Sobic.004G070200	Zm00001eb234620	Ali2025
Sobic.004G070800	Zm00001eb234680	Ali2025
Sobic.004G074000	Zm00001eb234930	Ali2025
Sobic.004G078700	Zm00001eb236410	Ali2025
Sobic.004G118800	Zm00001eb236670	Ali2025
Sobic.004G133400	Zm00001eb236830	Ali2025
Sobic.004G128600	Zm00001eb236850	Ali2025
Sobic.004G128800	Zm00001eb236880	Ali2025
Sobic.004G125800	Zm00001eb237270	Ali2025
Sobic.004G116100	Zm00001eb237980	Ali2025
Sobic.004G107600	Zm00001eb238610	Ali2025
Sobic.004G106700	Zm00001eb238680	Ali2025
Sobic.004G097400	Zm00001eb239690	Ali2025
Sobic.004G097400	Zm00001eb239690	Ali2025
Sobic.004G095300	Zm00001eb240020	Ali2025
Sobic.004G095000	Zm00001eb240040	Ali2025
Sobic.004G094200	Zm00001eb240090	Ali2025
Sobic.004G142800	Zm00001eb240700	Ali2025
Sobic.004G145200	Zm00001eb241040	Ali2025
Sobic.001G091801	Zm00001eb241090	Ali2025
Sobic.004G147800	Zm00001eb241230	Ali2025
Sobic.004G150200	Zm00001eb241290	Ali2025
Sobic.004G151200	Zm00001eb241370	Ali2025
Sobic.004G151600	Zm00001eb241500	Ali2025
Sobic.004G152400	Zm00001eb241550	Ali2025
Sobic.004G152700	Zm00001eb241550	Ali2025
Sobic.004G152800	Zm00001eb241560	Ali2025
Sobic.004G158400	Zm00001eb242050	Ali2025
Sobic.004G162400	Zm00001eb242420	Ali2025
Sobic.004G162500	Zm00001eb242440	Ali2025
Sobic.004G165300	Zm00001eb242750	Ali2025
Sobic.001G229850	Zm00001eb242850	Ali2025
Sobic.004G168300	Zm00001eb243000	Ali2025
Sobic.004G168700	Zm00001eb243040	Ali2025
Sobic.004G172700	Zm00001eb243380	Ali2025
Sobic.004G181600	Zm00001eb244130	Ali2025
Sobic.004G181600	Zm00001eb244130	Ali2025
Sobic.004G182800	Zm00001eb244170	Ali2025
Sobic.004G186500	Zm00001eb244560	Ali2025
Sobic.004G189800	Zm00001eb244840	Ali2025
Sobic.004G191200	Zm00001eb244980	Ali2025
Sobic.004G192800	Zm00001eb245230	Ali2025
Sobic.004G198400	Zm00001eb245740	Ali2025
Sobic.006G116700	Zm00001eb245740	Ali2025
Sobic.004G205100	Zm00001eb246370	Ali2025
Sobic.004G208500	Zm00001eb246620	Ali2025
Sobic.004G214000	Zm00001eb247050	Ali2025
Sobic.004G220400	Zm00001eb247630	Ali2025
Sobic.004G222000	Zm00001eb247760	Ali2025
Sobic.004G222600	Zm00001eb247840	Ali2025
Sobic.004G224500	Zm00001eb248150	Ali2025
Sobic.004G225600	Zm00001eb248240	Ali2025
Sobic.004G228200	Zm00001eb248520	Ali2025
Sobic.004G304800	Zm00001eb248530	Ali2025
Sobic.004G303700	Zm00001eb248550	Ali2025
Sobic.004G302500	Zm00001eb248670	Ali2025
Sobic.004G301700	Zm00001eb248730	Ali2025
Sobic.004G298100	Zm00001eb249160	Ali2025
Sobic.004G296800	Zm00001eb249330	Ali2025
Sobic.004G295800	Zm00001eb249430	Ali2025
Sobic.004G290000	Zm00001eb249900	Ali2025
Sobic.004G289800	Zm00001eb249910	Ali2025
Sobic.004G288700	Zm00001eb249940	Ali2025
Sobic.004G275700	Zm00001eb251180	Ali2025
Sobic.004G274900	Zm00001eb251290	Ali2025
Sobic.004G270500	Zm00001eb251680	Ali2025
Sobic.004G269000	Zm00001eb251930	Ali2025
Sobic.007G191700	Zm00001eb252050	Ali2025
Sobic.004G265900	Zm00001eb252240	Ali2025
Sobic.004G264900	Zm00001eb252330	Ali2025
Sobic.004G262300	Zm00001eb252570	Ali2025
Sobic.004G257700	Zm00001eb252990	Ali2025
Sobic.004G257700	Zm00001eb253030	Ali2025
Sobic.004G256500	Zm00001eb253140	Ali2025
Sobic.004G252100	Zm00001eb253410	Ali2025
Sobic.004G246500	Zm00001eb253850	Ali2025
Sobic.004G244500	Zm00001eb253990	Ali2025
Sobic.004G244000	Zm00001eb254060	Ali2025
Sobic.004G239100	Zm00001eb254450	Ali2025
Sobic.006G101500	Zm00001eb254450	Ali2025
Sobic.004G238500	Zm00001eb254510	Ali2025
Sobic.004G233700	Zm00001eb255140	Ali2025
Sobic.004G231800	Zm00001eb255290	Ali2025
Sobic.004G306400	Zm00001eb255610	Ali2025
Sobic.008G070600	Zm00001eb255810	Ali2025
Sobic.008G070700	Zm00001eb255810	Ali2025
Sobic.004G309300	Zm00001eb255880	Ali2025
Sobic.004G310300	Zm00001eb256020	Ali2025
Sobic.004G311100	Zm00001eb256150	Ali2025
Sobic.004G314400	Zm00001eb256460	Ali2025
Sobic.004G319000	Zm00001eb256970	Ali2025
Sobic.004G321000	Zm00001eb257130	Ali2025
Sobic.004G323400	Zm00001eb257330	Ali2025
Sobic.004G326500	Zm00001eb257570	Ali2025
Sobic.004G326600	Zm00001eb257580	Ali2025
Sobic.004G327200	Zm00001eb257630	Ali2025
Sobic.004G327800	Zm00001eb257670	Ali2025
Sobic.004G330000	Zm00001eb257820	Ali2025
Sobic.004G335800	Zm00001eb258190	Ali2025
Sobic.004G336600	Zm00001eb258230	Ali2025
Sobic.004G337300	Zm00001eb258270	Ali2025
Sobic.004G343300	Zm00001eb258750	Ali2025
Sobic.004G343200	Zm00001eb258770	Ali2025
Sobic.004G343600	Zm00001eb258800	Ali2025
Sobic.004G345500	Zm00001eb258940	Ali2025
Sobic.004G349000	Zm00001eb259150	Ali2025
Sobic.004G350200	Zm00001eb259230	Ali2025
Sobic.004G353000	Zm00001eb259290	Ali2025
Sobic.007G001900	Zm00001eb259950	Ali2025
Sobic.007G002000	Zm00001eb259960	Ali2025
Sobic.007G006900	Zm00001eb260230	Ali2025
Sobic.007G009200	Zm00001eb260410	Ali2025
Sobic.001G048400	Zm00001eb260500	Ali2025
Sobic.007G013500	Zm00001eb260580	Ali2025
Sobic.007G014200	Zm00001eb260610	Ali2025
Sobic.007G023700	Zm00001eb261280	Ali2025
Sobic.007G025800	Zm00001eb261500	Ali2025
Sobic.007G029400	Zm00001eb261840	Ali2025
Sobic.008G066100	Zm00001eb261910	Ali2025
Sobic.008G070600	Zm00001eb264310	Ali2025
Sobic.008G070700	Zm00001eb264310	Ali2025
Sobic.008G107800	Zm00001eb264760	Ali2025
Sobic.009G029600	Zm00001eb264980	Ali2025
Sobic.009G026900	Zm00001eb265280	Ali2025
Sobic.003G283500	Zm00001eb265300	Ali2025
Sobic.009G025800	Zm00001eb265510	Ali2025
Sobic.009G021600	Zm00001eb265850	Ali2025
Sobic.009G021600	Zm00001eb265880	Ali2025
Sobic.009G021600	Zm00001eb265890	Ali2025
Sobic.009G021600	Zm00001eb265900	Ali2025
Sobic.009G020500	Zm00001eb266020	Ali2025
Sobic.009G016000	Zm00001eb266490	Ali2025
Sobic.009G004200	Zm00001eb267380	Ali2025
Sobic.009G004100	Zm00001eb267390	Ali2025
Sobic.009G003900	Zm00001eb267410	Ali2025
Sobic.009G003700	Zm00001eb267430	Ali2025
Sobic.009G001500	Zm00001eb267580	Ali2025
Sobic.010G000500	Zm00001eb268360	Ali2025
Sobic.010G001500	Zm00001eb268420	Ali2025
Sobic.002G087000	Zm00001eb268750	Ali2025
Sobic.010G010900	Zm00001eb268890	Ali2025
Sobic.004G210700	Zm00001eb268970	Ali2025
Sobic.010G012500	Zm00001eb268970	Ali2025
Sobic.010G013900	Zm00001eb269170	Ali2025
Sobic.010G014100	Zm00001eb269180	Ali2025
Sobic.010G014100	Zm00001eb269190	Ali2025
Sobic.010G016400	Zm00001eb269400	Ali2025
Sobic.010G022100	Zm00001eb269720	Ali2025
Sobic.010G026300	Zm00001eb269970	Ali2025
Sobic.010G029400	Zm00001eb270240	Ali2025
Sobic.010G041600	Zm00001eb270920	Ali2025
Sobic.010G044900	Zm00001eb271160	Ali2025
Sobic.003G319000	Zm00001eb271630	Ali2025
Sobic.010G262300	Zm00001eb272420	Ali2025
Sobic.010G261600	Zm00001eb272510	Ali2025
Sobic.010G260500	Zm00001eb272560	Ali2025
Sobic.010G251000	Zm00001eb272930	Ali2025
Sobic.010G240400	Zm00001eb273420	Ali2025
Sobic.010G235000	Zm00001eb273590	Ali2025
Sobic.010G232900	Zm00001eb273620	Ali2025
Sobic.005G164700	Zm00001eb274230	Ali2025
Sobic.010G175800	Zm00001eb277280	Ali2025
Sobic.010G168200	Zm00001eb277460	Ali2025
Sobic.010G163600	Zm00001eb277700	Ali2025
Sobic.010G149500	Zm00001eb278060	Ali2025
Sobic.010G067100	Zm00001eb278300	Ali2025
Sobic.010G072900	Zm00001eb278510	Ali2025
Sobic.010G088000	Zm00001eb279340	Ali2025
Sobic.010G089500	Zm00001eb279430	Ali2025
Sobic.010G094800	Zm00001eb279780	Ali2025
Sobic.010G099100	Zm00001eb279970	Ali2025
Sobic.010G101000	Zm00001eb280080	Ali2025
Sobic.010G101200	Zm00001eb280100	Ali2025
Sobic.010G101800	Zm00001eb280130	Ali2025
Sobic.010G103500	Zm00001eb280250	Ali2025
Sobic.010G106900	Zm00001eb280650	Ali2025
Sobic.010G119300	Zm00001eb280870	Ali2025
Sobic.010G130000	Zm00001eb281230	Ali2025
Sobic.010G133500	Zm00001eb281290	Ali2025
Sobic.010G153100	Zm00001eb281490	Ali2025
Sobic.010G147600	Zm00001eb281500	Ali2025
Sobic.004G335600	Zm00001eb281710	Ali2025
Sobic.010G057100	Zm00001eb281710	Ali2025
Sobic.010G059800	Zm00001eb281800	Ali2025
Sobic.009G048000	Zm00001eb281890	Ali2025
Sobic.009G059700	Zm00001eb281920	Ali2025
Sobic.009G059400	Zm00001eb281990	Ali2025
Sobic.009G056800	Zm00001eb282230	Ali2025
Sobic.009G056700	Zm00001eb282250	Ali2025
Sobic.009G055400	Zm00001eb282390	Ali2025
Sobic.009G050300	Zm00001eb282790	Ali2025
Sobic.009G050700	Zm00001eb282820	Ali2025
Sobic.009G070700	Zm00001eb283460	Ali2025
Sobic.009G069600	Zm00001eb283570	Ali2025
Sobic.009G067000	Zm00001eb283640	Ali2025
Sobic.009G089200	Zm00001eb284390	Ali2025
Sobic.002G231500	Zm00001eb284720	Ali2025
Sobic.009G089700	Zm00001eb285010	Ali2025
Sobic.009G118900	Zm00001eb285140	Ali2025
Sobic.009G118400	Zm00001eb285190	Ali2025
Sobic.009G114500	Zm00001eb285500	Ali2025
Sobic.009G104800	Zm00001eb286120	Ali2025
Sobic.009G104100	Zm00001eb286210	Ali2025
Sobic.009G101300	Zm00001eb286350	Ali2025
Sobic.009G098100	Zm00001eb286730	Ali2025
Sobic.009G119400	Zm00001eb286780	Ali2025
Sobic.009G119900	Zm00001eb286820	Ali2025
Sobic.009G121200	Zm00001eb286900	Ali2025
Sobic.009G128500	Zm00001eb287420	Ali2025
Sobic.009G129800	Zm00001eb287550	Ali2025
Sobic.009G135500	Zm00001eb287860	Ali2025
Sobic.009G140000	Zm00001eb288190	Ali2025
Sobic.009G157900	Zm00001eb288700	Ali2025
Sobic.009G151800	Zm00001eb289150	Ali2025
Sobic.009G151400	Zm00001eb289180	Ali2025
Sobic.009G159400	Zm00001eb289460	Ali2025
Sobic.009G160500	Zm00001eb289550	Ali2025
Sobic.003G351000	Zm00001eb289680	Ali2025
Sobic.001G036900	Zm00001eb289870	Ali2025
Sobic.009G178200	Zm00001eb291160	Ali2025
Sobic.009G179100	Zm00001eb291240	Ali2025
Sobic.009G179200	Zm00001eb291250	Ali2025
Sobic.009G179700	Zm00001eb291310	Ali2025
Sobic.009G181800	Zm00001eb291460	Ali2025
Sobic.009G183200	Zm00001eb291630	Ali2025
Sobic.009G183700	Zm00001eb291670	Ali2025
Sobic.009G185800	Zm00001eb291810	Ali2025
Sobic.009G187000	Zm00001eb291890	Ali2025
Sobic.009G191700	Zm00001eb292390	Ali2025
Sobic.009G192100	Zm00001eb292430	Ali2025
Sobic.009G194500	Zm00001eb292620	Ali2025
Sobic.009G194500	Zm00001eb292620	Ali2025
Sobic.009G195900	Zm00001eb292770	Ali2025
Sobic.009G199700	Zm00001eb293020	Ali2025
Sobic.009G207000	Zm00001eb293370	Ali2025
Sobic.009G205300	Zm00001eb293480	Ali2025
Sobic.009G201800	Zm00001eb293750	Ali2025
Sobic.009G201500	Zm00001eb293780	Ali2025
Sobic.009G210900	Zm00001eb293960	Ali2025
Sobic.009G211900	Zm00001eb294050	Ali2025
Sobic.009G212400	Zm00001eb294130	Ali2025
Sobic.009G216000	Zm00001eb294490	Ali2025
Sobic.009G217900	Zm00001eb294640	Ali2025
Sobic.009G219000	Zm00001eb294700	Ali2025
Sobic.009G219500	Zm00001eb294750	Ali2025
Sobic.009G223300	Zm00001eb294990	Ali2025
Sobic.009G224600	Zm00001eb295070	Ali2025
Sobic.003G258100	Zm00001eb295320	Ali2025
Sobic.009G226400	Zm00001eb295320	Ali2025
Sobic.009G229700	Zm00001eb295610	Ali2025
Sobic.009G231400	Zm00001eb295770	Ali2025
Sobic.009G233300	Zm00001eb295940	Ali2025
Sobic.009G234400	Zm00001eb296070	Ali2025
Sobic.009G240900	Zm00001eb296560	Ali2025
Sobic.009G240900	Zm00001eb296580	Ali2025
Sobic.009G244700	Zm00001eb296870	Ali2025
Sobic.009G256200	Zm00001eb297270	Ali2025
Sobic.009G255500	Zm00001eb297330	Ali2025
Sobic.009G255200	Zm00001eb297350	Ali2025
Sobic.009G252500	Zm00001eb297510	Ali2025
Sobic.009G252400	Zm00001eb297520	Ali2025
Sobic.009G249500	Zm00001eb297640	Ali2025
Sobic.009G259900	Zm00001eb297760	Ali2025
Sobic.002G007200	Zm00001eb298480	Ali2025
Sobic.002G020700	Zm00001eb299230	Ali2025
Sobic.002G023300	Zm00001eb299370	Ali2025
Sobic.002G023900	Zm00001eb299420	Ali2025
Sobic.002G033400	Zm00001eb299960	Ali2025
Sobic.002G039000	Zm00001eb300320	Ali2025
Sobic.002G042200	Zm00001eb300640	Ali2025
Sobic.002G042300	Zm00001eb300670	Ali2025
Sobic.002G047400	Zm00001eb300990	Ali2025
Sobic.002G051700	Zm00001eb301240	Ali2025
Sobic.002G053900	Zm00001eb301380	Ali2025
Sobic.002G054300	Zm00001eb301430	Ali2025
Sobic.002G054400	Zm00001eb301440	Ali2025
Sobic.002G055700	Zm00001eb301490	Ali2025
Sobic.002G055600	Zm00001eb301500	Ali2025
Sobic.002G054700	Zm00001eb301540	Ali2025
Sobic.002G056300	Zm00001eb301680	Ali2025
Sobic.002G058300	Zm00001eb302190	Ali2025
Sobic.002G058700	Zm00001eb302210	Ali2025
Sobic.002G061900	Zm00001eb302310	Ali2025
Sobic.002G072300	Zm00001eb302930	Ali2025
Sobic.002G073200	Zm00001eb302980	Ali2025
Sobic.009G244900	Zm00001eb303010	Ali2025
Sobic.002G073800	Zm00001eb303030	Ali2025
Sobic.002G083800	Zm00001eb303830	Ali2025
Sobic.002G087000	Zm00001eb304090	Ali2025
Sobic.002G090200	Zm00001eb304250	Ali2025
Sobic.002G104900	Zm00001eb304890	Ali2025
Sobic.002G109000	Zm00001eb305180	Ali2025
Sobic.002G107900	Zm00001eb305300	Ali2025
Sobic.002G111200	Zm00001eb305490	Ali2025
Sobic.002G112300	Zm00001eb305600	Ali2025
Sobic.002G115000	Zm00001eb305760	Ali2025
Sobic.002G116000	Zm00001eb305810	Ali2025
Sobic.002G121300	Zm00001eb306210	Ali2025
Sobic.002G124700	Zm00001eb306380	Ali2025
Sobic.002G137300	Zm00001eb307680	Ali2025
Sobic.006G198800	Zm00001eb308400	Ali2025
Sobic.002G152800	Zm00001eb308420	Ali2025
Sobic.002G152700	Zm00001eb308430	Ali2025
Sobic.002G159500	Zm00001eb309210	Ali2025
Sobic.002G160300	Zm00001eb309240	Ali2025
Sobic.002G167000	Zm00001eb309660	Ali2025
Sobic.007G183700	Zm00001eb310040	Ali2025
Sobic.002G177300	Zm00001eb310500	Ali2025
Sobic.002G181800	Zm00001eb311010	Ali2025
Sobic.004G321000	Zm00001eb311990	Ali2025
Sobic.002G210100	Zm00001eb313660	Ali2025
Sobic.002G214400	Zm00001eb313980	Ali2025
Sobic.002G216500	Zm00001eb314130	Ali2025
Sobic.002G217200	Zm00001eb314220	Ali2025
Sobic.002G218500	Zm00001eb314300	Ali2025
Sobic.002G222200	Zm00001eb314620	Ali2025
Sobic.002G226900	Zm00001eb315020	Ali2025
Sobic.010G045600	Zm00001eb315350	Ali2025
Sobic.002G230600	Zm00001eb315420	Ali2025
Sobic.002G234200	Zm00001eb315770	Ali2025
Sobic.002G242000	Zm00001eb316290	Ali2025
Sobic.002G243500	Zm00001eb316410	Ali2025
Sobic.002G246400	Zm00001eb316640	Ali2025
Sobic.001G022400	Zm00001eb316980	Ali2025
Sobic.002G251400	Zm00001eb317050	Ali2025
Sobic.002G253500	Zm00001eb317190	Ali2025
Sobic.002G255100	Zm00001eb317450	Ali2025
Sobic.002G255300	Zm00001eb317470	Ali2025
Sobic.002G261800	Zm00001eb318170	Ali2025
Sobic.002G262000	Zm00001eb318200	Ali2025
Sobic.002G264800	Zm00001eb318610	Ali2025
Sobic.002G264200	Zm00001eb318720	Ali2025
Sobic.008G037800	Zm00001eb318960	Ali2025
Sobic.002G270500	Zm00001eb319030	Ali2025
Sobic.002G272100	Zm00001eb319140	Ali2025
Sobic.002G273300	Zm00001eb319460	Ali2025
Sobic.002G275700	Zm00001eb319630	Ali2025
Sobic.002G275900	Zm00001eb319660	Ali2025
Sobic.002G277100	Zm00001eb319770	Ali2025
Sobic.002G277900	Zm00001eb319820	Ali2025
Sobic.002G297800	Zm00001eb320200	Ali2025
Sobic.002G294900	Zm00001eb320450	Ali2025
Sobic.002G301300	Zm00001eb321340	Ali2025
Sobic.002G305000	Zm00001eb321610	Ali2025
Sobic.002G305700	Zm00001eb321670	Ali2025
Sobic.002G306900	Zm00001eb321790	Ali2025
Sobic.002G307600	Zm00001eb321830	Ali2025
Sobic.002G309700	Zm00001eb322040	Ali2025
Sobic.002G312400	Zm00001eb322290	Ali2025
Sobic.001G106200	Zm00001eb322410	Ali2025
Sobic.002G314200	Zm00001eb322430	Ali2025
Sobic.002G319900	Zm00001eb322790	Ali2025
Sobic.003G283500	Zm00001eb323020	Ali2025
Sobic.002G329600	Zm00001eb323460	Ali2025
Sobic.002G330000	Zm00001eb323490	Ali2025
Sobic.002G333600	Zm00001eb323700	Ali2025
Sobic.002G338100	Zm00001eb324100	Ali2025
Sobic.002G339600	Zm00001eb324270	Ali2025
Sobic.002G350600	Zm00001eb325270	Ali2025
Sobic.002G352700	Zm00001eb325480	Ali2025
Sobic.002G407200	Zm00001eb326350	Ali2025
Sobic.002G407500	Zm00001eb326350	Ali2025
Sobic.002G361400	Zm00001eb326410	Ali2025
Sobic.002G366200	Zm00001eb326840	Ali2025
Sobic.002G370700	Zm00001eb327220	Ali2025
Sobic.002G372400	Zm00001eb327330	Ali2025
Sobic.002G373800	Zm00001eb327430	Ali2025
Sobic.002G374600	Zm00001eb327480	Ali2025
Sobic.002G375800	Zm00001eb327530	Ali2025
Sobic.002G375900	Zm00001eb327550	Ali2025
Sobic.008G098800	Zm00001eb327790	Ali2025
Sobic.002G379600	Zm00001eb327800	Ali2025
Sobic.002G383800	Zm00001eb328080	Ali2025
Sobic.008G100000	Zm00001eb328230	Ali2025
Sobic.002G385700	Zm00001eb328310	Ali2025
Sobic.002G386800	Zm00001eb328410	Ali2025
Sobic.002G388100	Zm00001eb328530	Ali2025
Sobic.002G391600	Zm00001eb328850	Ali2025
Sobic.002G402500	Zm00001eb329680	Ali2025
Sobic.002G406500	Zm00001eb329960	Ali2025
Sobic.002G408200	Zm00001eb330040	Ali2025
Sobic.002G409000	Zm00001eb330130	Ali2025
Sobic.002G410700	Zm00001eb330190	Ali2025
Sobic.002G415500	Zm00001eb330480	Ali2025
Sobic.002G416500	Zm00001eb330530	Ali2025
Sobic.002G416700	Zm00001eb330550	Ali2025
Sobic.002G424100	Zm00001eb331180	Ali2025
Sobic.001G390300	Zm00001eb331200	Ali2025
Sobic.002G426000	Zm00001eb331290	Ali2025
Sobic.002G426400	Zm00001eb331350	Ali2025
Sobic.002G429700	Zm00001eb331540	Ali2025
Sobic.002G429700	Zm00001eb331540	Ali2025
Sobic.002G282800	Zm00001eb331690	Ali2025
Sobic.002G279000	Zm00001eb332040	Ali2025
Sobic.002G278800	Zm00001eb332050	Ali2025
Sobic.003G137100	Zm00001eb332380	Ali2025
Sobic.003G126800	Zm00001eb333010	Ali2025
Sobic.003G123000	Zm00001eb333220	Ali2025
Sobic.003G117300	Zm00001eb333500	Ali2025
Sobic.003G116100	Zm00001eb333580	Ali2025
Sobic.003G110400	Zm00001eb333950	Ali2025
Sobic.003G110200	Zm00001eb333970	Ali2025
Sobic.003G099300	Zm00001eb334480	Ali2025
Sobic.003G085000	Zm00001eb335220	Ali2025
Sobic.003G078800	Zm00001eb335590	Ali2025
Sobic.003G078200	Zm00001eb335620	Ali2025
Sobic.003G070800	Zm00001eb335970	Ali2025
Sobic.003G061300	Zm00001eb336190	Ali2025
Sobic.003G049800	Zm00001eb336800	Ali2025
Sobic.003G047100	Zm00001eb336870	Ali2025
Sobic.003G046300	Zm00001eb336890	Ali2025
Sobic.003G042900	Zm00001eb337060	Ali2025
Sobic.003G034700	Zm00001eb337520	Ali2025
Sobic.003G036300	Zm00001eb337550	Ali2025
Sobic.003G036300	Zm00001eb337550	Ali2025
Sobic.003G028100	Zm00001eb337990	Ali2025
Sobic.003G002400	Zm00001eb339480	Ali2025
Sobic.003G149600	Zm00001eb340420	Ali2025
Sobic.003G152200	Zm00001eb340430	Ali2025
Sobic.003G150900	Zm00001eb340490	Ali2025
Sobic.003G157400	Zm00001eb340780	Ali2025
Sobic.004G078700	Zm00001eb341800	Ali2025
Sobic.003G272500	Zm00001eb342400	Ali2025
Sobic.009G223300	Zm00001eb342960	Ali2025
Sobic.009G229700	Zm00001eb343540	Ali2025
Sobic.009G231700	Zm00001eb343670	Ali2025
Sobic.009G233900	Zm00001eb343850	Ali2025
Sobic.009G234600	Zm00001eb343900	Ali2025
Sobic.009G239900	Zm00001eb344300	Ali2025
Sobic.009G245800	Zm00001eb344700	Ali2025
Sobic.009G246800	Zm00001eb344770	Ali2025
Sobic.009G258100	Zm00001eb345510	Ali2025
Sobic.009G052200	Zm00001eb345610	Ali2025
Sobic.009G052200	Zm00001eb345610	Ali2025
Sobic.009G051700	Zm00001eb345630	Ali2025
Sobic.009G050300	Zm00001eb346100	Ali2025
Sobic.009G050700	Zm00001eb346120	Ali2025
Sobic.009G112600	Zm00001eb346580	Ali2025
Sobic.009G130700	Zm00001eb346800	Ali2025
Sobic.009G130000	Zm00001eb346870	Ali2025
Sobic.009G066900	Zm00001eb346960	Ali2025
Sobic.001G508800	Zm00001eb347690	Ali2025
Sobic.009G157100	Zm00001eb347850	Ali2025
Sobic.009G149400	Zm00001eb348660	Ali2025
Sobic.009G144600	Zm00001eb348950	Ali2025
Sobic.009G144700	Zm00001eb348950	Ali2025
Sobic.009G145500	Zm00001eb348950	Ali2025
Sobic.009G145600	Zm00001eb348950	Ali2025
Sobic.009G145700	Zm00001eb348950	Ali2025
Sobic.009G143600	Zm00001eb349020	Ali2025
Sobic.009G141800	Zm00001eb349110	Ali2025
Sobic.009G139900	Zm00001eb349240	Ali2025
Sobic.009G131800	Zm00001eb349870	Ali2025
Sobic.009G069600	Zm00001eb349990	Ali2025
Sobic.002G373800	Zm00001eb350560	Ali2025
Sobic.006G263800	Zm00001eb350900	Ali2025
Sobic.009G104000	Zm00001eb351120	Ali2025
Sobic.009G163900	Zm00001eb351340	Ali2025
Sobic.001G036900	Zm00001eb351630	Ali2025
Sobic.009G169000	Zm00001eb351810	Ali2025
Sobic.009G173500	Zm00001eb352030	Ali2025
Sobic.009G178800	Zm00001eb352240	Ali2025
Sobic.009G180600	Zm00001eb352430	Ali2025
Sobic.009G183700	Zm00001eb352550	Ali2025
Sobic.009G197000	Zm00001eb353110	Ali2025
Sobic.009G199200	Zm00001eb353180	Ali2025
Sobic.009G203500	Zm00001eb353560	Ali2025
Sobic.009G206600	Zm00001eb353650	Ali2025
Sobic.009G048100	Zm00001eb353970	Ali2025
Sobic.009G046600	Zm00001eb354140	Ali2025
Sobic.009G044800	Zm00001eb354170	Ali2025
Sobic.009G045100	Zm00001eb354180	Ali2025
Sobic.009G036900	Zm00001eb354470	Ali2025
Sobic.009G036300	Zm00001eb354520	Ali2025
Sobic.009G033600	Zm00001eb354640	Ali2025
Sobic.001G106200	Zm00001eb354670	Ali2025
Sobic.009G033400	Zm00001eb354680	Ali2025
Sobic.009G030200	Zm00001eb354880	Ali2025
Sobic.009G021600	Zm00001eb355410	Ali2025
Sobic.009G020900	Zm00001eb355420	Ali2025
Sobic.009G017800	Zm00001eb355540	Ali2025
Sobic.009G013400	Zm00001eb355790	Ali2025
Sobic.009G010900	Zm00001eb355850	Ali2025
Sobic.009G008900	Zm00001eb356000	Ali2025
Sobic.009G001900	Zm00001eb356210	Ali2025
Sobic.003G187000	Zm00001eb356600	Ali2025
Sobic.003G189000	Zm00001eb356710	Ali2025
Sobic.003G189200	Zm00001eb356720	Ali2025
Sobic.003G190200	Zm00001eb356850	Ali2025
Sobic.002G384400	Zm00001eb356910	Ali2025
Sobic.003G193700	Zm00001eb356970	Ali2025
Sobic.003G194100	Zm00001eb357260	Ali2025
Sobic.003G209900	Zm00001eb357740	Ali2025
Sobic.003G210100	Zm00001eb357750	Ali2025
Sobic.003G283500	Zm00001eb357770	Ali2025
Sobic.003G219400	Zm00001eb358100	Ali2025
Sobic.003G220600	Zm00001eb358220	Ali2025
Sobic.003G225200	Zm00001eb358560	Ali2025
Sobic.003G227200	Zm00001eb358730	Ali2025
Sobic.003G227900	Zm00001eb358750	Ali2025
Sobic.003G228700	Zm00001eb358800	Ali2025
Sobic.003G235300	Zm00001eb359230	Ali2025
Sobic.003G237400	Zm00001eb359310	Ali2025
Sobic.003G239800	Zm00001eb359370	Ali2025
Sobic.007G071200	Zm00001eb359700	Ali2025
Sobic.001G048400	Zm00001eb359770	Ali2025
Sobic.003G253000	Zm00001eb360070	Ali2025
Sobic.003G254300	Zm00001eb360190	Ali2025
Sobic.003G254600	Zm00001eb360230	Ali2025
Sobic.003G258800	Zm00001eb360480	Ali2025
Sobic.003G264200	Zm00001eb360690	Ali2025
Sobic.009G046700	Zm00001eb360880	Ali2025
Sobic.003G269200	Zm00001eb360970	Ali2025
Sobic.003G273000	Zm00001eb361170	Ali2025
Sobic.003G274400	Zm00001eb361300	Ali2025
Sobic.003G274800	Zm00001eb361310	Ali2025
Sobic.003G275200	Zm00001eb361350	Ali2025
Sobic.003G284700	Zm00001eb361940	Ali2025
Sobic.001G096100	Zm00001eb362020	Ali2025
Sobic.003G438200	Zm00001eb362460	Ali2025
Sobic.003G433900	Zm00001eb362560	Ali2025
Sobic.003G429200	Zm00001eb362760	Ali2025
Sobic.003G427600	Zm00001eb362860	Ali2025
Sobic.003G419100	Zm00001eb363370	Ali2025
Sobic.003G416500	Zm00001eb363490	Ali2025
Sobic.003G416400	Zm00001eb363500	Ali2025
Sobic.003G413800	Zm00001eb363650	Ali2025
Sobic.008G098800	Zm00001eb363770	Ali2025
Sobic.003G408100	Zm00001eb364190	Ali2025
Sobic.003G401400	Zm00001eb364750	Ali2025
Sobic.003G397500	Zm00001eb365040	Ali2025
Sobic.003G397600	Zm00001eb365040	Ali2025
Sobic.003G386600	Zm00001eb365780	Ali2025
Sobic.003G381600	Zm00001eb365990	Ali2025
Sobic.003G375000	Zm00001eb366360	Ali2025
Sobic.003G374000	Zm00001eb366430	Ali2025
Sobic.003G373600	Zm00001eb366470	Ali2025
Sobic.003G367300	Zm00001eb366720	Ali2025
Sobic.003G365200	Zm00001eb366810	Ali2025
Sobic.003G361900	Zm00001eb367040	Ali2025
Sobic.003G349900	Zm00001eb368030	Ali2025
Sobic.004G248900	Zm00001eb368030	Ali2025
Sobic.009G054800	Zm00001eb369510	Ali2025
Sobic.003G312200	Zm00001eb370100	Ali2025
Sobic.003G308800	Zm00001eb370150	Ali2025
Sobic.003G308300	Zm00001eb370240	Ali2025
Sobic.003G305100	Zm00001eb370380	Ali2025
Sobic.003G304400	Zm00001eb370440	Ali2025
Sobic.003G299000	Zm00001eb370790	Ali2025
Sobic.003G290500	Zm00001eb371220	Ali2025
Sobic.003G288000	Zm00001eb371300	Ali2025
Sobic.010G104800	Zm00001eb371550	Ali2025
Sobic.010G098200	Zm00001eb371900	Ali2025
Sobic.010G095000	Zm00001eb372200	Ali2025
Sobic.010G083400	Zm00001eb372400	Ali2025
Sobic.010G092300	Zm00001eb372410	Ali2025
Sobic.010G088300	Zm00001eb372770	Ali2025
Sobic.010G088100	Zm00001eb372780	Ali2025
Sobic.010G088000	Zm00001eb372790	Ali2025
Sobic.010G084600	Zm00001eb373030	Ali2025
Sobic.010G084600	Zm00001eb373050	Ali2025
Sobic.010G083400	Zm00001eb373120	Ali2025
Sobic.010G077500	Zm00001eb373630	Ali2025
Sobic.010G076800	Zm00001eb373700	Ali2025
Sobic.010G070500	Zm00001eb374200	Ali2025
Sobic.010G062100	Zm00001eb374990	Ali2025
Sobic.004G263900	Zm00001eb375430	Ali2025
Sobic.010G049100	Zm00001eb376020	Ali2025
Sobic.010G047400	Zm00001eb376120	Ali2025
Sobic.010G042800	Zm00001eb376670	Ali2025
Sobic.010G041600	Zm00001eb376740	Ali2025
Sobic.010G024600	Zm00001eb377920	Ali2025
Sobic.010G023900	Zm00001eb378000	Ali2025
Sobic.010G023800	Zm00001eb378020	Ali2025
Sobic.010G011200	Zm00001eb378930	Ali2025
Sobic.010G008100	Zm00001eb379100	Ali2025
Sobic.010G007700	Zm00001eb379120	Ali2025
Sobic.010G003100	Zm00001eb379440	Ali2025
Sobic.010G003100	Zm00001eb379440	Ali2025
Sobic.010G001600	Zm00001eb379510	Ali2025
Sobic.010G000500	Zm00001eb379570	Ali2025
Sobic.010G118100	Zm00001eb380640	Ali2025
Sobic.010G120000	Zm00001eb380810	Ali2025
Sobic.010G128000	Zm00001eb381280	Ali2025
Sobic.010G128700	Zm00001eb381290	Ali2025
Sobic.010G128300	Zm00001eb381300	Ali2025
Sobic.010G128400	Zm00001eb381300	Ali2025
Sobic.010G130000	Zm00001eb381490	Ali2025
Sobic.010G131700	Zm00001eb381590	Ali2025
Sobic.010G171100	Zm00001eb383950	Ali2025
Sobic.010G172700	Zm00001eb385100	Ali2025
Sobic.010G181600	Zm00001eb385880	Ali2025
Sobic.010G177600	Zm00001eb386130	Ali2025
Sobic.010G184600	Zm00001eb386220	Ali2025
Sobic.010G188300	Zm00001eb386660	Ali2025
Sobic.010G207400	Zm00001eb386840	Ali2025
Sobic.010G204600	Zm00001eb387090	Ali2025
Sobic.010G204000	Zm00001eb387170	Ali2025
Sobic.010G204000	Zm00001eb387190	Ali2025
Sobic.010G201600	Zm00001eb387350	Ali2025
Sobic.007G063300	Zm00001eb387960	Ali2025
Sobic.010G192800	Zm00001eb388220	Ali2025
Sobic.010G192500	Zm00001eb388260	Ali2025
Sobic.010G211300	Zm00001eb388780	Ali2025
Sobic.010G216200	Zm00001eb389310	Ali2025
Sobic.010G224900	Zm00001eb390190	Ali2025
Sobic.001G294000	Zm00001eb390830	Ali2025
Sobic.001G294900	Zm00001eb391060	Ali2025
Sobic.001G352500	Zm00001eb392390	Ali2025
Sobic.001G347800	Zm00001eb392680	Ali2025
Sobic.001G346200	Zm00001eb392770	Ali2025
Sobic.001G335000	Zm00001eb393170	Ali2025
Sobic.001G360700	Zm00001eb394210	Ali2025
Sobic.001G361900	Zm00001eb394280	Ali2025
Sobic.001G368500	Zm00001eb394520	Ali2025
Sobic.001G371100	Zm00001eb394640	Ali2025
Sobic.001G375700	Zm00001eb394920	Ali2025
Sobic.001G376600	Zm00001eb394940	Ali2025
Sobic.001G376800	Zm00001eb394960	Ali2025
Sobic.001G380400	Zm00001eb395080	Ali2025
Sobic.001G395300	Zm00001eb396050	Ali2025
Sobic.001G402300	Zm00001eb396670	Ali2025
Sobic.001G410200	Zm00001eb397180	Ali2025
Sobic.001G418600	Zm00001eb397600	Ali2025
Sobic.001G433800	Zm00001eb398420	Ali2025
Sobic.001G433800	Zm00001eb398420	Ali2025
Sobic.001G434900	Zm00001eb398510	Ali2025
Sobic.001G435400	Zm00001eb398530	Ali2025
Sobic.001G439600	Zm00001eb398860	Ali2025
Sobic.003G030700	Zm00001eb398910	Ali2025
Sobic.001G444200	Zm00001eb399230	Ali2025
Sobic.001G450000	Zm00001eb399630	Ali2025
Sobic.001G453700	Zm00001eb399990	Ali2025
Sobic.001G454000	Zm00001eb400020	Ali2025
Sobic.001G462200	Zm00001eb400530	Ali2025
Sobic.001G465800	Zm00001eb400750	Ali2025
Sobic.001G467000	Zm00001eb400810	Ali2025
Sobic.001G475500	Zm00001eb401400	Ali2025
Sobic.003G283500	Zm00001eb401670	Ali2025
Sobic.001G485600	Zm00001eb401990	Ali2025
Sobic.001G489700	Zm00001eb402310	Ali2025
Sobic.001G514200	Zm00001eb402640	Ali2025
Sobic.001G509500	Zm00001eb402830	Ali2025
Sobic.001G226500	Zm00001eb402880	Ali2025
Sobic.001G505200	Zm00001eb402970	Ali2025
Sobic.001G500300	Zm00001eb403170	Ali2025
Sobic.001G522400	Zm00001eb403560	Ali2025
Sobic.001G527900	Zm00001eb403780	Ali2025
Sobic.008G002400	Zm00001eb404750	Ali2025
Sobic.005G004400	Zm00001eb404860	Ali2025
Sobic.008G014100	Zm00001eb405190	Ali2025
Sobic.008G039900	Zm00001eb406880	Ali2025
Sobic.008G043500	Zm00001eb407150	Ali2025
Sobic.008G046500	Zm00001eb407510	Ali2025
Sobic.008G046600	Zm00001eb407530	Ali2025
Sobic.008G047300	Zm00001eb407690	Ali2025
Sobic.008G051000	Zm00001eb407780	Ali2025
Sobic.005G055000	Zm00001eb407840	Ali2025
Sobic.008G053200	Zm00001eb408010	Ali2025
Sobic.007G071200	Zm00001eb408510	Ali2025
Sobic.008G097000	Zm00001eb408730	Ali2025
Sobic.008G095000	Zm00001eb408850	Ali2025
Sobic.008G093000	Zm00001eb408960	Ali2025
Sobic.008G063100	Zm00001eb409190	Ali2025
Sobic.008G103900	Zm00001eb409440	Ali2025
Sobic.008G102600	Zm00001eb409570	Ali2025
Sobic.008G102000	Zm00001eb409580	Ali2025
Sobic.008G088200	Zm00001eb409950	Ali2025
Sobic.008G123600	Zm00001eb410190	Ali2025
Sobic.008G123500	Zm00001eb410220	Ali2025
Sobic.008G118300	Zm00001eb410420	Ali2025
Sobic.008G114700	Zm00001eb410710	Ali2025
Sobic.008G113900	Zm00001eb410750	Ali2025
Sobic.008G113900	Zm00001eb410770	Ali2025
Sobic.008G072200	Zm00001eb411050	Ali2025
Sobic.007G062000	Zm00001eb413000	Ali2025
Sobic.007G063300	Zm00001eb413110	Ali2025
Sobic.007G068900	Zm00001eb413320	Ali2025
Sobic.007G071200	Zm00001eb413550	Ali2025
Sobic.007G071900	Zm00001eb413580	Ali2025
Sobic.007G076300	Zm00001eb413880	Ali2025
Sobic.007G079300	Zm00001eb414040	Ali2025
Sobic.007G088900	Zm00001eb414690	Ali2025
Sobic.007G057000	Zm00001eb415040	Ali2025
Sobic.007G051300	Zm00001eb415590	Ali2025
Sobic.007G048700	Zm00001eb415710	Ali2025
Sobic.007G043600	Zm00001eb416130	Ali2025
Sobic.007G005400	Zm00001eb416450	Ali2025
Sobic.007G034500	Zm00001eb416750	Ali2025
Sobic.009G033700	Zm00001eb417380	Ali2025
Sobic.009G036900	Zm00001eb417640	Ali2025
Sobic.001G183000	Zm00001eb417680	Ali2025
Sobic.009G039800	Zm00001eb417870	Ali2025
Sobic.009G040800	Zm00001eb417930	Ali2025
Sobic.006G009100	Zm00001eb418440	Ali2025
Sobic.006G004500	Zm00001eb418690	Ali2025
Sobic.006G003400	Zm00001eb418750	Ali2025
Sobic.006G003300	Zm00001eb418760	Ali2025
Sobic.005G212700	Zm00001eb419190	Ali2025
Sobic.008G037800	Zm00001eb419230	Ali2025
Sobic.006G030800	Zm00001eb419510	Ali2025
Sobic.006G024400	Zm00001eb419700	Ali2025
Sobic.006G010600	Zm00001eb419950	Ali2025
Sobic.006G034400	Zm00001eb420190	Ali2025
Sobic.006G044100	Zm00001eb420860	Ali2025
Sobic.006G043700	Zm00001eb420880	Ali2025
Sobic.001G409600	Zm00001eb421010	Ali2025
Sobic.006G073900	Zm00001eb422010	Ali2025
Sobic.006G081100	Zm00001eb422490	Ali2025
Sobic.006G082900	Zm00001eb422600	Ali2025
Sobic.006G089400	Zm00001eb422980	Ali2025
Sobic.006G090100	Zm00001eb423040	Ali2025
Sobic.006G093200	Zm00001eb423200	Ali2025
Sobic.006G093200	Zm00001eb423260	Ali2025
Sobic.006G098500	Zm00001eb423640	Ali2025
Sobic.006G108600	Zm00001eb424310	Ali2025
Sobic.006G114400	Zm00001eb424600	Ali2025
Sobic.006G116000	Zm00001eb424720	Ali2025
Sobic.006G116100	Zm00001eb424740	Ali2025
Sobic.006G119800	Zm00001eb424850	Ali2025
Sobic.006G121100	Zm00001eb424960	Ali2025
Sobic.006G129000	Zm00001eb425460	Ali2025
Sobic.006G132200	Zm00001eb425600	Ali2025
Sobic.006G132500	Zm00001eb425600	Ali2025
Sobic.006G146100	Zm00001eb426520	Ali2025
Sobic.006G148200	Zm00001eb426690	Ali2025
Sobic.006G148200	Zm00001eb426690	Ali2025
Sobic.006G139000	Zm00001eb426990	Ali2025
Sobic.006G158200	Zm00001eb427260	Ali2025
Sobic.006G181300	Zm00001eb428900	Ali2025
Sobic.006G204100	Zm00001eb430340	Ali2025
Sobic.006G207200	Zm00001eb430470	Ali2025
Sobic.006G208900	Zm00001eb430600	Ali2025
Sobic.006G213000	Zm00001eb430770	Ali2025
Sobic.003G424500	Zm00001eb430890	Ali2025
Sobic.006G217700	Zm00001eb431060	Ali2025
Sobic.006G225300	Zm00001eb431430	Ali2025
Sobic.006G225600	Zm00001eb431460	Ali2025
Sobic.006G233300	Zm00001eb431740	Ali2025
Sobic.006G238200	Zm00001eb432000	Ali2025
Sobic.006G244700	Zm00001eb432360	Ali2025
Sobic.006G254500	Zm00001eb432990	Ali2025
Sobic.006G256600	Zm00001eb433050	Ali2025
Sobic.006G259900	Zm00001eb433320	Ali2025
Sobic.006G264900	Zm00001eb433610	Ali2025
Sobic.006G268900	Zm00001eb433860	Ali2025
Sobic.006G269200	Zm00001eb433870	Ali2025
Sobic.006G270100	Zm00001eb433900	Ali2025
Sobic.002G363000	Zm00001eb434210	Ali2025
Sobic.006G275000	Zm00001eb434230	Ali2025
Sobic.005G139900	Zm00001eb435130	Ali2025
Sobic.005G139900	Zm00001eb437080	Ali2025
Sobic.005G139900	Zm00001eb437740	Ali2025
Sobic.008G113900	Zm00001eb440190	Ali2025
Sobic.005G139900	Zm00001eb442130	Ali2025
Sobic.001G202400	Zm00001eb442500	Ali2025
Sobic.001G533700	Zm00001eb000920	Johnson2014
Sobic.001G533600	Zm00001eb000930	Johnson2014
Sobic.001G531900	Zm00001eb001130	Johnson2014
Sobic.001G531300	Zm00001eb001190	Johnson2014
Sobic.001G530000	Zm00001eb001350	Johnson2014
Sobic.001G514900	Zm00001eb002720	Johnson2014
Sobic.001G513700	Zm00001eb002830	Johnson2014
Sobic.001G319500	Zm00001eb002950	Johnson2014
Sobic.001G512800	Zm00001eb002960	Johnson2014
Sobic.001G512000	Zm00001eb003110	Johnson2014
Sobic.001G508200	Zm00001eb003490	Johnson2014
Sobic.001G507900	Zm00001eb003510	Johnson2014
Sobic.001G503000	Zm00001eb003920	Johnson2014
Sobic.001G499100	Zm00001eb004340	Johnson2014
Sobic.001G496500	Zm00001eb004630	Johnson2014
Sobic.004G205300	Zm00001eb004730	Johnson2014
Sobic.001G495400	Zm00001eb004770	Johnson2014
Sobic.001G493100	Zm00001eb005130	Johnson2014
Sobic.001G481100	Zm00001eb006260	Johnson2014
Sobic.001G478800	Zm00001eb006390	Johnson2014
Sobic.003G309700	Zm00001eb006420	Johnson2014
Sobic.003G309700	Zm00001eb006440	Johnson2014
Sobic.001G475300	Zm00001eb006870	Johnson2014
Sobic.001G473800	Zm00001eb007010	Johnson2014
Sobic.001G462600	Zm00001eb007220	Johnson2014
Sobic.001G462600	Zm00001eb007220	Johnson2014
Sobic.001G467500	Zm00001eb007870	Johnson2014
Sobic.001G469100	Zm00001eb008010	Johnson2014
Sobic.001G470400	Zm00001eb008150	Johnson2014
Sobic.001G449800	Zm00001eb009320	Johnson2014
Sobic.001G449300	Zm00001eb009380	Johnson2014
Sobic.001G439900	Zm00001eb010340	Johnson2014
Sobic.001G439100	Zm00001eb010450	Johnson2014
Sobic.001G435800	Zm00001eb010730	Johnson2014
Sobic.001G432500	Zm00001eb011140	Johnson2014
Sobic.001G431800	Zm00001eb011220	Johnson2014
Sobic.001G420000	Zm00001eb012480	Johnson2014
Sobic.001G417400	Zm00001eb012660	Johnson2014
Sobic.001G412500	Zm00001eb012950	Johnson2014
Sobic.001G410800	Zm00001eb013040	Johnson2014
Sobic.001G409100	Zm00001eb013180	Johnson2014
Sobic.010G217800	Zm00001eb013350	Johnson2014
Sobic.001G407100	Zm00001eb013420	Johnson2014
Sobic.001G404500	Zm00001eb013660	Johnson2014
Sobic.001G403300	Zm00001eb013780	Johnson2014
Sobic.001G402200	Zm00001eb013890	Johnson2014
Sobic.001G401800	Zm00001eb013920	Johnson2014
Sobic.001G400300	Zm00001eb014050	Johnson2014
Sobic.001G398300	Zm00001eb014250	Johnson2014
Sobic.001G389700	Zm00001eb015250	Johnson2014
Sobic.001G387800	Zm00001eb015420	Johnson2014
Sobic.001G387300	Zm00001eb015460	Johnson2014
Sobic.001G385800	Zm00001eb015630	Johnson2014
Sobic.001G384600	Zm00001eb015710	Johnson2014
Sobic.001G382900	Zm00001eb015870	Johnson2014
Sobic.001G373600	Zm00001eb016690	Johnson2014
Sobic.001G373100	Zm00001eb016750	Johnson2014
Sobic.001G372600	Zm00001eb016830	Johnson2014
Sobic.001G372100	Zm00001eb016920	Johnson2014
Sobic.001G370000	Zm00001eb017070	Johnson2014
Sobic.001G366600	Zm00001eb017340	Johnson2014
Sobic.001G366000	Zm00001eb017420	Johnson2014
Sobic.001G363700	Zm00001eb017640	Johnson2014
Sobic.001G359900	Zm00001eb018010	Johnson2014
Sobic.004G012400	Zm00001eb019540	Johnson2014
Sobic.001G339600	Zm00001eb019840	Johnson2014
Sobic.001G338800	Zm00001eb019900	Johnson2014
Sobic.001G332700	Zm00001eb020380	Johnson2014
Sobic.001G330500	Zm00001eb020600	Johnson2014
Sobic.001G329800	Zm00001eb020680	Johnson2014
Sobic.001G322400	Zm00001eb021290	Johnson2014
Sobic.001G322400	Zm00001eb021290	Johnson2014
Sobic.001G322100	Zm00001eb021310	Johnson2014
Sobic.001G319000	Zm00001eb021600	Johnson2014
Sobic.001G316300	Zm00001eb021800	Johnson2014
Sobic.001G312900	Zm00001eb022230	Johnson2014
Sobic.001G309600	Zm00001eb022630	Johnson2014
Sobic.001G304700	Zm00001eb022980	Johnson2014
Sobic.001G295300	Zm00001eb023810	Johnson2014
Sobic.001G286100	Zm00001eb024800	Johnson2014
Sobic.001G285300	Zm00001eb024890	Johnson2014
Sobic.001G280700	Zm00001eb025490	Johnson2014
Sobic.002G266000	Zm00001eb026170	Johnson2014
Sobic.004G147400	Zm00001eb026860	Johnson2014
Sobic.009G157800	Zm00001eb027550	Johnson2014
Sobic.001G261200	Zm00001eb028020	Johnson2014
Sobic.008G129200	Zm00001eb028400	Johnson2014
Sobic.008G131100	Zm00001eb028570	Johnson2014
Sobic.003G051000	Zm00001eb028620	Johnson2014
Sobic.008G143100	Zm00001eb030010	Johnson2014
Sobic.008G107200	Zm00001eb030030	Johnson2014
Sobic.008G148500	Zm00001eb030470	Johnson2014
Sobic.008G152000	Zm00001eb030760	Johnson2014
Sobic.008G153200	Zm00001eb030960	Johnson2014
Sobic.008G160000	Zm00001eb031280	Johnson2014
Sobic.008G182500	Zm00001eb032560	Johnson2014
Sobic.008G182600	Zm00001eb032560	Johnson2014
Sobic.008G183300	Zm00001eb032560	Johnson2014
Sobic.008G182500	Zm00001eb032580	Johnson2014
Sobic.008G182600	Zm00001eb032580	Johnson2014
Sobic.008G183300	Zm00001eb032580	Johnson2014
Sobic.008G182900	Zm00001eb032600	Johnson2014
Sobic.008G186400	Zm00001eb032940	Johnson2014
Sobic.008G191800	Zm00001eb033180	Johnson2014
Sobic.008G192000	Zm00001eb033190	Johnson2014
Sobic.007G224300	Zm00001eb033640	Johnson2014
Sobic.007G221100	Zm00001eb033780	Johnson2014
Sobic.007G220200	Zm00001eb033830	Johnson2014
Sobic.007G219100	Zm00001eb033960	Johnson2014
Sobic.007G212200	Zm00001eb034760	Johnson2014
Sobic.007G212000	Zm00001eb034800	Johnson2014
Sobic.007G205900	Zm00001eb035390	Johnson2014
Sobic.009G098100	Zm00001eb035510	Johnson2014
Sobic.010G034000	Zm00001eb035620	Johnson2014
Sobic.007G202700	Zm00001eb035690	Johnson2014
Sobic.001G104800	Zm00001eb035950	Johnson2014
Sobic.006G258400	Zm00001eb036100	Johnson2014
Sobic.007G194700	Zm00001eb036480	Johnson2014
Sobic.007G192200	Zm00001eb036750	Johnson2014
Sobic.007G189400	Zm00001eb036990	Johnson2014
Sobic.007G186100	Zm00001eb037210	Johnson2014
Sobic.007G185100	Zm00001eb037280	Johnson2014
Sobic.007G158200	Zm00001eb038220	Johnson2014
Sobic.007G158500	Zm00001eb038250	Johnson2014
Sobic.007G159200	Zm00001eb038310	Johnson2014
Sobic.007G168200	Zm00001eb039360	Johnson2014
Sobic.007G169100	Zm00001eb039430	Johnson2014
Sobic.007G169100	Zm00001eb039460	Johnson2014
Sobic.007G169100	Zm00001eb039500	Johnson2014
Sobic.007G169100	Zm00001eb039530	Johnson2014
Sobic.007G002800	Zm00001eb039800	Johnson2014
Sobic.007G173300	Zm00001eb039820	Johnson2014
Sobic.007G178500	Zm00001eb040180	Johnson2014
Sobic.007G148800	Zm00001eb040490	Johnson2014
Sobic.007G145100	Zm00001eb040880	Johnson2014
Sobic.007G142700	Zm00001eb041070	Johnson2014
Sobic.007G141200	Zm00001eb041120	Johnson2014
Sobic.007G137300	Zm00001eb041430	Johnson2014
Sobic.007G136600	Zm00001eb041520	Johnson2014
Sobic.007G134800	Zm00001eb041730	Johnson2014
Sobic.007G132900	Zm00001eb041850	Johnson2014
Sobic.007G132200	Zm00001eb041880	Johnson2014
Sobic.010G042000	Zm00001eb042100	Johnson2014
Sobic.007G121400	Zm00001eb042640	Johnson2014
Sobic.007G006600	Zm00001eb042840	Johnson2014
Sobic.002G026300	Zm00001eb043000	Johnson2014
Sobic.001G195500	Zm00001eb043630	Johnson2014
Sobic.001G198600	Zm00001eb043890	Johnson2014
Sobic.001G200500	Zm00001eb044060	Johnson2014
Sobic.001G204501	Zm00001eb044420	Johnson2014
Sobic.001G208900	Zm00001eb044950	Johnson2014
Sobic.001G209300	Zm00001eb044960	Johnson2014
Sobic.001G216100	Zm00001eb045510	Johnson2014
Sobic.001G219200	Zm00001eb045780	Johnson2014
Sobic.001G221200	Zm00001eb045960	Johnson2014
Sobic.001G221200	Zm00001eb045960	Johnson2014
Sobic.001G234300	Zm00001eb047060	Johnson2014
Sobic.001G237100	Zm00001eb047270	Johnson2014
Sobic.001G240300	Zm00001eb047550	Johnson2014
Sobic.001G248300	Zm00001eb048000	Johnson2014
Sobic.001G250600	Zm00001eb048190	Johnson2014
Sobic.001G175500	Zm00001eb049730	Johnson2014
Sobic.001G175700	Zm00001eb049770	Johnson2014
Sobic.003G338900	Zm00001eb050050	Johnson2014
Sobic.001G153900	Zm00001eb050260	Johnson2014
Sobic.001G159700	Zm00001eb050840	Johnson2014
Sobic.001G159800	Zm00001eb050880	Johnson2014
Sobic.001G160800	Zm00001eb050950	Johnson2014
Sobic.001G140900	Zm00001eb052200	Johnson2014
Sobic.001G151600	Zm00001eb052940	Johnson2014
Sobic.001G134600	Zm00001eb053350	Johnson2014
Sobic.001G132600	Zm00001eb053420	Johnson2014
Sobic.001G132600	Zm00001eb053420	Johnson2014
Sobic.001G132400	Zm00001eb053440	Johnson2014
Sobic.001G067200	Zm00001eb053480	Johnson2014
Sobic.001G131200	Zm00001eb053550	Johnson2014
Sobic.001G131100	Zm00001eb053570	Johnson2014
Sobic.001G130200	Zm00001eb053650	Johnson2014
Sobic.001G126200	Zm00001eb054010	Johnson2014
Sobic.001G122300	Zm00001eb054390	Johnson2014
Sobic.002G069000	Zm00001eb055000	Johnson2014
Sobic.001G113200	Zm00001eb055280	Johnson2014
Sobic.001G107400	Zm00001eb055830	Johnson2014
Sobic.001G104800	Zm00001eb056020	Johnson2014
Sobic.001G104100	Zm00001eb056070	Johnson2014
Sobic.001G102300	Zm00001eb056260	Johnson2014
Sobic.001G101500	Zm00001eb056320	Johnson2014
Sobic.001G098500	Zm00001eb056450	Johnson2014
Sobic.001G098000	Zm00001eb056490	Johnson2014
Sobic.009G218000	Zm00001eb056570	Johnson2014
Sobic.001G095300	Zm00001eb056790	Johnson2014
Sobic.001G093500	Zm00001eb056950	Johnson2014
Sobic.001G091500	Zm00001eb057090	Johnson2014
Sobic.001G091400	Zm00001eb057100	Johnson2014
Sobic.001G088000	Zm00001eb057420	Johnson2014
Sobic.001G084400	Zm00001eb057770	Johnson2014
Sobic.001G082400	Zm00001eb058110	Johnson2014
Sobic.001G080200	Zm00001eb058260	Johnson2014
Sobic.001G076900	Zm00001eb058720	Johnson2014
Sobic.001G076900	Zm00001eb058720	Johnson2014
Sobic.001G071700	Zm00001eb059240	Johnson2014
Sobic.001G069700	Zm00001eb059630	Johnson2014
Sobic.001G067601	Zm00001eb059790	Johnson2014
Sobic.001G067200	Zm00001eb059840	Johnson2014
Sobic.001G062800	Zm00001eb060210	Johnson2014
Sobic.001G057800	Zm00001eb060660	Johnson2014
Sobic.001G051600	Zm00001eb061280	Johnson2014
Sobic.001G048100	Zm00001eb061530	Johnson2014
Sobic.001G041700	Zm00001eb062110	Johnson2014
Sobic.001G039300	Zm00001eb062270	Johnson2014
Sobic.001G033200	Zm00001eb062760	Johnson2014
Sobic.001G033000	Zm00001eb062790	Johnson2014
Sobic.001G029000	Zm00001eb062820	Johnson2014
Sobic.001G032300	Zm00001eb062860	Johnson2014
Sobic.003G411200	Zm00001eb063760	Johnson2014
Sobic.001G021500	Zm00001eb063800	Johnson2014
Sobic.004G012400	Zm00001eb063950	Johnson2014
Sobic.001G017700	Zm00001eb064030	Johnson2014
Sobic.001G017400	Zm00001eb064080	Johnson2014
Sobic.001G015100	Zm00001eb064350	Johnson2014
Sobic.001G012700	Zm00001eb064490	Johnson2014
Sobic.001G012000	Zm00001eb064510	Johnson2014
Sobic.001G009400	Zm00001eb064700	Johnson2014
Sobic.001G009200	Zm00001eb064730	Johnson2014
Sobic.001G008600	Zm00001eb064750	Johnson2014
Sobic.001G007000	Zm00001eb064870	Johnson2014
Sobic.001G006600	Zm00001eb064880	Johnson2014
Sobic.001G005500	Zm00001eb064950	Johnson2014
Sobic.001G002400	Zm00001eb065200	Johnson2014
Sobic.001G143000	Zm00001eb065420	Johnson2014
Sobic.006G272800	Zm00001eb065750	Johnson2014
Sobic.006G270500	Zm00001eb065870	Johnson2014
Sobic.006G269000	Zm00001eb066010	Johnson2014
Sobic.003G051000	Zm00001eb066550	Johnson2014
Sobic.006G263400	Zm00001eb066560	Johnson2014
Sobic.006G260300	Zm00001eb066830	Johnson2014
Sobic.006G258800	Zm00001eb066910	Johnson2014
Sobic.006G256400	Zm00001eb067170	Johnson2014
Sobic.006G256200	Zm00001eb067190	Johnson2014
Sobic.006G254600	Zm00001eb067340	Johnson2014
Sobic.006G250900	Zm00001eb067550	Johnson2014
Sobic.006G054900	Zm00001eb067840	Johnson2014
Sobic.006G244400	Zm00001eb068120	Johnson2014
Sobic.006G243000	Zm00001eb068300	Johnson2014
Sobic.006G240300	Zm00001eb068550	Johnson2014
Sobic.006G238700	Zm00001eb068630	Johnson2014
Sobic.006G237900	Zm00001eb068670	Johnson2014
Sobic.006G233000	Zm00001eb069120	Johnson2014
Sobic.006G233500	Zm00001eb069140	Johnson2014
Sobic.006G230900	Zm00001eb069310	Johnson2014
Sobic.006G230900	Zm00001eb069320	Johnson2014
Sobic.006G230700	Zm00001eb069330	Johnson2014
Sobic.006G230800	Zm00001eb069330	Johnson2014
Sobic.006G231100	Zm00001eb069330	Johnson2014
Sobic.006G231200	Zm00001eb069330	Johnson2014
Sobic.006G231332	Zm00001eb069330	Johnson2014
Sobic.006G225100	Zm00001eb069540	Johnson2014
Sobic.006G225100	Zm00001eb069560	Johnson2014
Sobic.006G225400	Zm00001eb069580	Johnson2014
Sobic.006G225100	Zm00001eb069750	Johnson2014
Sobic.006G225100	Zm00001eb069820	Johnson2014
Sobic.006G225100	Zm00001eb069880	Johnson2014
Sobic.006G225100	Zm00001eb069960	Johnson2014
Sobic.006G225100	Zm00001eb070030	Johnson2014
Sobic.006G225100	Zm00001eb070040	Johnson2014
Sobic.006G221300	Zm00001eb070190	Johnson2014
Sobic.006G221000	Zm00001eb070230	Johnson2014
Sobic.002G299100	Zm00001eb070340	Johnson2014
Sobic.006G219600	Zm00001eb070360	Johnson2014
Sobic.006G216700	Zm00001eb070620	Johnson2014
Sobic.006G211900	Zm00001eb071040	Johnson2014
Sobic.006G210900	Zm00001eb071130	Johnson2014
Sobic.006G209000	Zm00001eb071250	Johnson2014
Sobic.006G208200	Zm00001eb071360	Johnson2014
Sobic.006G207500	Zm00001eb071470	Johnson2014
Sobic.006G204800	Zm00001eb071730	Johnson2014
Sobic.006G203600	Zm00001eb071820	Johnson2014
Sobic.006G195200	Zm00001eb072600	Johnson2014
Sobic.006G194200	Zm00001eb072650	Johnson2014
Sobic.006G194300	Zm00001eb072650	Johnson2014
Sobic.006G189700	Zm00001eb073090	Johnson2014
Sobic.006G188200	Zm00001eb073250	Johnson2014
Sobic.006G187900	Zm00001eb073290	Johnson2014
Sobic.006G185900	Zm00001eb073480	Johnson2014
Sobic.006G184400	Zm00001eb073590	Johnson2014
Sobic.006G180900	Zm00001eb073830	Johnson2014
Sobic.006G178500	Zm00001eb074030	Johnson2014
Sobic.006G168900	Zm00001eb074850	Johnson2014
Sobic.006G166300	Zm00001eb075170	Johnson2014
Sobic.002G427100	Zm00001eb075350	Johnson2014
Sobic.006G155700	Zm00001eb075940	Johnson2014
Sobic.006G275600	Zm00001eb076010	Johnson2014
Sobic.006G277200	Zm00001eb076160	Johnson2014
Sobic.006G277600	Zm00001eb076190	Johnson2014
Sobic.006G278800	Zm00001eb076410	Johnson2014
Sobic.006G154100	Zm00001eb076770	Johnson2014
Sobic.006G143500	Zm00001eb077400	Johnson2014
Sobic.006G140500	Zm00001eb077910	Johnson2014
Sobic.006G139700	Zm00001eb078000	Johnson2014
Sobic.001G043601	Zm00001eb079450	Johnson2014
Sobic.006G121200	Zm00001eb079530	Johnson2014
Sobic.006G113000	Zm00001eb080230	Johnson2014
Sobic.003G338900	Zm00001eb080740	Johnson2014
[truncated: 9,383 more rows]

## Sheet: Li2020
gene	log2FoldChange	FDR	up/down	Annotation	V5	GeneV5
Zm00001d028260	1.93476	0.000997884	up	glutamine synthetase6	Zm00001eb009090	Zm00001eb009090
Zm00001d021300	2.78119	0.000995175	up	Histone H2A	Zm00001eb319670	Zm00001eb319670
Zm00001d047342	-2.14467	0.000994505	down	NA		NA
Zm00001d042065	2.2832	0.000994007	up	P-loop containing nucleoside triphosphate hydrolases superfamily protein		NA
Zm00001d007341	2.64959	0.000991952	up	HVA22-like protein e	Zm00001eb112930	Zm00001eb112930
Zm00001d047709	1.65278	0.000989615	up	Mitochondrial substrate carrier family protein	Zm00001eb396750	Zm00001eb396750
Zm00001d045433	-1.95591	0.000989322	down	SWI/SNF complex component SNF12 homolog	Zm00001eb377890	Zm00001eb377890
Zm00001d021519	-1.6779	0.000985139	down	Nucleobase-ascorbate transporter 11	Zm00001eb321710	Zm00001eb321710
Zm00001d006231	2.74904	0.000985133	up	PLC-like phosphodiesterases superfamily protein	Zm00001eb103680	Zm00001eb103680
Zm00001d026992	3.32491	0.000984944	up	NA	NA	NA
Zm00001d019463	2.40588	0.000978048	up	Lipase	Zm00001eb305700	Zm00001eb305700
Zm00001d004882	3.13487	0.000971336	up	Transcription repressor OFP13	Zm00001eb092300	Zm00001eb092300
Zm00001d000682	1.84158	0.000969707	up	NA	NA	NA
Zm00001d042371	-1.93167	0.000966958	down	NA	Zm00001eb143500	Zm00001eb143500
Zm00001d001497	-3.51156	0.000965911	down	NA	NA	NA
Zm00001d020530	1.798	0.000961008	up	hydroxycinnamoyltransferase11		NA
Zm00001d042024	-1.59371	0.00095712	down	NA	Zm00001eb140340	Zm00001eb140340
Zm00001d053559	-1.62398	0.000955586	down	Nuclear poly(A) polymerase 2	Zm00001eb205010	Zm00001eb205010
Zm00001d009475	-1.80678	0.000942421	down	DUF1639 family protein	Zm00001eb342910	Zm00001eb342910
Zm00001d003291	-1.72531	0.000938472	down	transglutaminase21	Zm00001eb079590	Zm00001eb079590
Zm00001d000113	1.9274	0.000936065	up	NA	Zm00001eb201300	Zm00001eb201300
Zm00001d010617	2.86526	0.00093531	up	Putative WRKY DNA-binding domain superfamily protein		NA
Zm00001d015054	-2.1034	0.000924246	down	terpene synthase3	Zm00001eb230440	Zm00001eb230440
Zm00001d028641	-1.64323	0.000919974	down	NA		NA
Zm00001d025959	2.30859	0.000916018	up	Probable receptor-like protein kinase	Zm00001eb427620	Zm00001eb427620
Zm00001d044954	-3.70314	0.000915953	down	Probable 2-oxoacid dependent dioxygenase	Zm00001eb373400	Zm00001eb373400
Zm00001d008737	1.7072	0.00091062	up	Acyl-protein thioesterase 2	Zm00001eb336850	Zm00001eb336850
Zm00001d010740	1.97019	0.000908292	up	Dof zinc finger protein DOF1.5	Zm00001eb353140	Zm00001eb353140
Zm00001d002014	-5.11869	0.000907678	down	Os07g0120600 protein	Zm00001eb067850,Zm00001eb067840	Zm00001eb067850
Zm00001d002014	-5.11869	0.000907678	down	Os07g0120600 protein	Zm00001eb067850,Zm00001eb067840	Zm00001eb067840
Zm00001d026321	1.75713	0.000906591	up	F-box/kelch-repeat protein	Zm00001eb431120	Zm00001eb431120
Zm00001d039935	4.72908	0.000902761	up	heat shock protein17.2	Zm00001eb124950	Zm00001eb124950
Zm00001d000974	3.58211	0.000902003	up	NA	NA	NA
Zm00001d043912	2.45768	0.0009004	up	Adenine nucleotide alpha hydrolases-like superfamily protein	Zm00001eb157170,Zm00001eb157180	Zm00001eb157180
Zm00001d043912	2.45768	0.0009004	up	Adenine nucleotide alpha hydrolases-like superfamily protein	Zm00001eb157170,Zm00001eb157180	Zm00001eb157170
Zm00001d012131	1.62201	0.000895612	up	NA	Zm00001eb365450	Zm00001eb365450
Zm00001d017025	-1.82267	0.000891227	down	Nitrate reductase [NADH] 2	Zm00001eb245550	Zm00001eb245550
Zm00001d018692	3.29354	0.000890848	up	NA	Zm00001eb298930	Zm00001eb298930
Zm00001d033492	1.65902	0.000888702	up	High affinity cationic amino acid transporter 1	Zm00001eb052850	Zm00001eb052850
Zm00001d049257	5.29138	0.000888574	up	NA	Zm00001eb170200	Zm00001eb170200
Zm00001d039988	-4.29205	0.000888075	down	NA	Zm00001eb125310	Zm00001eb125310
Zm00001d042100	-4.89061	0.000881279	down	Glutathione S-transferase tau 7-like protein	Zm00001eb141050	Zm00001eb141050
Zm00001d023339	-1.59116	0.000879996	down	Ubiquitin thioesterase otubain-like	Zm00001eb406050	Zm00001eb406050
Zm00001d051620	1.58711	0.000875609	up	AT-hook motif nuclear-localized protein 29	Zm00001eb188840	Zm00001eb188840
Zm00001d035396	2.47896	0.000870465	up	NA		NA
Zm00001d045669	2.14621	0.000868364	up	Acylphosphatase	Zm00001eb380060,Zm00001eb380050	Zm00001eb380060
Zm00001d045669	2.14621	0.000868364	up	Acylphosphatase	Zm00001eb380060,Zm00001eb380050	Zm00001eb380050
Zm00001d022332	-2.44495	0.000867696	down	recombination protein51 gene d	Zm00001eb329200	Zm00001eb329200
Zm00001d010792	-2.32556	0.000866646	down	NA		NA
Zm00001d023737	2.15079	0.000865333	up	Universal stress protein family protein	Zm00001eb409470	Zm00001eb409470
Zm00001d047350	2.33407	0.000857443	up	Alpha/beta hydrolase related protein	Zm00001eb393620	Zm00001eb393620
Zm00001d051810	-6.13507	0.00085444	down	NA	Zm00001eb190400	Zm00001eb190400
Zm00001d017788	-1.88592	0.000852362	down	Dof zinc finger protein DOF2.1	Zm00001eb252220	Zm00001eb252220
Zm00001d011901	2.55666	0.000848957	up	Tetratricopeptide repeat (TPR)-like superfamily protein	Zm00001eb363330	Zm00001eb363330
Zm00001d052327	1.63954	0.000848679	up	Regulatory-associated protein of TOR 1	Zm00001eb195140	Zm00001eb195140
Zm00001d008794	-2.4293	0.000845694	down	Putative WRKY DNA-binding domain superfamily protein	Zm00001eb337280,Zm00001eb337290	Zm00001eb337290
Zm00001d008794	-2.4293	0.000845694	down	Putative WRKY DNA-binding domain superfamily protein	Zm00001eb337280,Zm00001eb337290	Zm00001eb337280
Zm00001d010499	1.88673	0.000845637	up	Sec14p-like phosphatidylinositol transfer family protein	Zm00001eb351090	Zm00001eb351090
Zm00001d043049	2.5812	0.000843738	up	Non-specific lipid-transfer protein 1	Zm00001eb149490	Zm00001eb149490
Zm00001d024607	3.94335	0.000841051	up	Ae3%3B Ae3 protein%3B Androgenic embryo3	Zm00001eb416250	Zm00001eb416250
Zm00001d018451	2.95323	0.000839823	up	F-box protein PP2-B10	Zm00001eb258580	Zm00001eb258580
Zm00001d034871	1.81686	0.000838921	up	derlin4	Zm00001eb064710	Zm00001eb064710
Zm00001d028469	-1.62468	0.000837292	down	NA	Zm00001eb011110,Zm00001eb011100	Zm00001eb011110
Zm00001d028469	-1.62468	0.000837292	down	NA	Zm00001eb011110,Zm00001eb011100	Zm00001eb011100
Zm00001d020502	-1.8539	0.000835566	down	RING/U-box superfamily protein	Zm00001eb312940	Zm00001eb312940
Zm00001d039930	-1.79872	0.000831834	down	NA	Zm00001eb124920,Zm00001eb001620	Zm00001eb124920
Zm00001d039930	-1.79872	0.000831834	down	NA	Zm00001eb124920,Zm00001eb001620	Zm00001eb001620
Zm00001d044783	-2.04694	0.000812802	down	NA	Zm00001eb371960	Zm00001eb371960
Zm00001d032410	1.76831	0.000812629	up	NA	Zm00001eb043170,Zm00001eb043180	Zm00001eb043180
Zm00001d032410	1.76831	0.000812629	up	NA	Zm00001eb043170,Zm00001eb043180	Zm00001eb043170
Zm00001d045207	2.23826	0.000812128	up	Putative S-locus-like receptor protein kinase family protein	Zm00001eb375620	Zm00001eb375620
Zm00001d022059	2.26369	0.000810165	up	PLASMODESMATA CALLOSE-BINDING PROTEIN 2	Zm00001eb326830	Zm00001eb326830
Zm00001d053433	2.07637	0.000810158	up	Putative RING zinc finger domain superfamily protein	Zm00001eb204420	Zm00001eb204420
Zm00001d044352	2.30196	0.000806603	up	NA	Zm00001eb160980	Zm00001eb160980
Zm00001d001924	-1.74056	0.000805084	down	KAR-UP oxidoreductase 1	Zm00001eb067040	Zm00001eb067040
Zm00001d007729	3.86416	0.000797096	up	Erg28 like protein	Zm00001eb116080	Zm00001eb116080
Zm00001d011451	1.67095	0.000795791	up	DUF1645 family protein	Zm00001eb359170,Zm00001eb359160	Zm00001eb359170
Zm00001d011451	1.67095	0.000795791	up	DUF1645 family protein	Zm00001eb359170,Zm00001eb359160	Zm00001eb359160
Zm00001d038319	-1.69034	0.000794496	down	Protein LIKE COV 2	Zm00001eb289160	Zm00001eb289160
Zm00001d042142	-1.85248	0.000790692	down	Probable inactive purple acid phosphatase 16	Zm00001eb141530	Zm00001eb141530
Zm00001d048189	2.53771	0.000789139	up	Sulfate transporter 1.2	Zm00001eb401100	Zm00001eb401100
Zm00001d051149	1.65385	0.000788888	up	myb transcription factor39	Zm00001eb185160	Zm00001eb185160
Zm00001d013782	1.64927	0.000780314	up	LRR receptor-like serine/threonine-protein kinase EFR	Zm00001eb219540	Zm00001eb219540
Zm00001d007233	2.19275	0.000771463	up	zinc ion binding	Zm00001eb112030	Zm00001eb112030
Zm00001d006280	6.49337	0.000769387	up	Auxin-responsive protein SAUR61	Zm00001eb104150,Zm00001eb104140	Zm00001eb104150
Zm00001d006280	6.49337	0.000769387	up	Auxin-responsive protein SAUR61	Zm00001eb104150,Zm00001eb104140	Zm00001eb104140
Zm00001d045888	-1.80639	0.000758733	down	Pollen-specific arabinogalacta protein BAN102	Zm00001eb381620	Zm00001eb381620
Zm00001d022065	-1.92701	0.000757897	down	Glycine-rich RNA-binding protein 3 mitochondrial	Zm00001eb326870	Zm00001eb326870
Zm00001d014462	-1.8654	0.000757556	down	40S ribosomal protein S14	Zm00001eb225190,Zm00001eb225200	Zm00001eb225200
Zm00001d014462	-1.8654	0.000757556	down	40S ribosomal protein S14	Zm00001eb225190,Zm00001eb225200	Zm00001eb225190
Zm00001d048622	3.0709	0.000752842	up	NA	Zm00001eb164730	Zm00001eb164730
Zm00001d053864	-1.65118	0.000751434	down	60S ribosomal protein L19-2	Zm00001eb207850,Zm00001eb207860,Zm00001eb207870	Zm00001eb207870
Zm00001d053864	-1.65118	0.000751434	down	60S ribosomal protein L19-2	Zm00001eb207850,Zm00001eb207860,Zm00001eb207870	Zm00001eb207860
Zm00001d053864	-1.65118	0.000751434	down	60S ribosomal protein L19-2	Zm00001eb207850,Zm00001eb207860,Zm00001eb207870	Zm00001eb207850
Zm00001d005984	2.35658	0.000750208	up	NA	Zm00001eb101550	Zm00001eb101550
Zm00001d007445	-1.6137	0.000750001	down	Adagio protein 3	Zm00001eb113780	Zm00001eb113780
Zm00001d023385	-3.18442	0.00074077	down	phytosulfokine4	Zm00001eb406480,Zm00001eb406470	Zm00001eb406480
Zm00001d023385	-3.18442	0.00074077	down	phytosulfokine4	Zm00001eb406480,Zm00001eb406470	Zm00001eb406470
Zm00001d028374	1.68369	0.000740401	up	U-box domain-containing protein 21	Zm00001eb010210	Zm00001eb010210
Zm00001d040071	-2.41946	0.000732501	down	Glycosyltransferase family 61 protein	Zm00001eb125950,Zm00001eb125960	Zm00001eb125960
Zm00001d040071	-2.41946	0.000732501	down	Glycosyltransferase family 61 protein	Zm00001eb125950,Zm00001eb125960	Zm00001eb125950
Zm00001d051460	1.73459	0.000731102	up	Putative RING zinc finger domain superfamily protein%3B RING zinc finger protein-like	Zm00001eb187290	Zm00001eb187290
Zm00001d043289	1.893	0.000726129	up	NA	Zm00001eb151640	Zm00001eb151640
Zm00001d043136	2.11631	0.00072232	up	Serine-type endopeptidase inhibitor	Zm00001eb150170	Zm00001eb150170
Zm00001d022127	1.73351	0.000721637	up	NA	Zm00001eb327360	Zm00001eb327360
Zm00001d051413	2.57336	0.000717152	up	CGI-like protein	Zm00001eb186960	Zm00001eb186960
Zm00001d031437	2.27626	0.000712989	up	pangloss1	Zm00001eb034890,Zm00001eb034900	Zm00001eb034900
Zm00001d031437	2.27626	0.000712989	up	pangloss1	Zm00001eb034890,Zm00001eb034900	Zm00001eb034890
Zm00001d048073	4.46535	0.000709925	up	Heat shock 70 kDa protein 8	Zm00001eb400020	Zm00001eb400020
Zm00001d047069	1.73546	0.000709595	up	Putative RING zinc finger domain superfamily protein	Zm00001eb390750	Zm00001eb390750
Zm00001d043731	1.9	0.000706666	up	Subtilisin-like protease SBT5.3	Zm00001eb155630	Zm00001eb155630
Zm00001d025874	-1.66202	0.000706246	down	NA	Zm00001eb426760	Zm00001eb426760
Zm00001d033990	5.106	0.000705447	up	Bax inhibitor-1 family protein	Zm00001eb057010	Zm00001eb057010
Zm00001d031971	1.58726	0.000703064	up	Vignain	Zm00001eb039650	Zm00001eb039650
Zm00001d006313	4.99948	0.000702918	up	NA	NA	NA
Zm00001d009057	-1.75898	0.000702526	down	Pectin lyase-like superfamily protein	Zm00001eb339720,Zm00001eb339730	Zm00001eb339730
Zm00001d009057	-1.75898	0.000702526	down	Pectin lyase-like superfamily protein	Zm00001eb339720,Zm00001eb339730	Zm00001eb339720
Zm00001d048391	2.05751	0.000700358	up	Putative GATA transcription factor family protein	Zm00001eb402950	Zm00001eb402950
Zm00001d031794	2.9493	0.000699504	up	Alpha-amylase 1	Zm00001eb038060	Zm00001eb038060
Zm00001d015845	-2.14361	0.000698857	down	bZIP transcription factor family protein	Zm00001eb236380	Zm00001eb236380
Zm00001d021262	5.10962	0.000695612	up	Expressed protein; protein	Zm00001eb319340	Zm00001eb319340
Zm00001d004921	-3.65353	0.000695292	down	benzoxazinone synthesis14	Zm00001eb092770	Zm00001eb092770
Zm00001d044489	-2.1034	0.000695161	down	NA	Zm00001eb162150	Zm00001eb162150
Zm00001d018340	-2.41269	0.000689921	down	Transmembrane amino acid transporter family protein	Zm00001eb257490	Zm00001eb257490
Zm00001d016076	2.2681	0.000685671	up	NA	Zm00001eb238010	Zm00001eb238010
Zm00001d021773	2.5037	0.000683307	up	NA	Zm00001eb324160	Zm00001eb324160
Zm00001d000778	2.00227	0.000683307	up	NA	NA	NA
Zm00001d004366	-1.99777	0.000675278	down	UDP-glycosyltransferase 74B1	Zm00001eb088150	Zm00001eb088150
Zm00001d020176	-1.81667	0.000675161	down	NAD(P)-binding Rossmann-fold superfamily protein	Zm00001eb310490	Zm00001eb310490
Zm00001d018481	1.59364	0.000670749	up	myosin2	Zm00001eb258890	Zm00001eb258890
Zm00001d013099	-1.65619	0.000665525	down	Probable carboxylesterase 15		NA
Zm00001d030411	1.77727	0.000663805	up	NA	Zm00001eb027200	Zm00001eb027200
Zm00001d045395	-2.37117	0.000663545	down	Sugar transport protein 3	Zm00001eb377440	Zm00001eb377440
Zm00001d008260	4.40846	0.000662372	up	Ubiquitin-conjugating enzyme E2 20	Zm00001eb332950	Zm00001eb332950
Zm00001d015133	1.60037	0.000660558	up	Metal transporter Nramp6	Zm00001eb231210	Zm00001eb231210
Zm00001d022821	-2.77503	0.000660257	down	NA	NA	NA
Zm00001d033707	-1.63427	0.000659416	down	Microsomal glutathione s-transferase	Zm00001eb054680	Zm00001eb054680
Zm00001d039297	-1.95095	0.000651562	down	NA	Zm00001eb119250	Zm00001eb119250
Zm00001d013844	-2.66051	0.000651381	down	Methionine gamma-lyase	Zm00001eb220180	Zm00001eb220180
Zm00001d000951	3.15415	0.000650214	up	NA	NA	NA
Zm00001d021253	-2.44629	0.000644638	down	Armadillo repeat-containing kinesin-like protein 3		NA
Zm00001d007164	-3.40852	0.000639921	down	WEB family protein	Zm00001eb111490	Zm00001eb111490
Zm00001d025528	2.19093	0.000639873	up	NAD(P)-linked oxidoreductase superfamily protein	Zm00001eb423450	Zm00001eb423450
Zm00001d042730	-1.76489	0.000637874	down	Histone H3	Zm00001eb146770	Zm00001eb146770
Zm00001d020937	-1.98173	0.000637717	down	IRK-interacting protein	Zm00001eb316710	Zm00001eb316710
Zm00001d041525	1.66165	0.000635862	up	NA	Zm00001eb136280	Zm00001eb136280
Zm00001d025337	2.46983	0.00063555	up	NA	Zm00001eb421830	Zm00001eb421830
Zm00001d011023	2.73017	0.00063555	up	NA	Zm00001eb355480	Zm00001eb355480
Zm00001d051589	2.2545	0.000632176	up	Tetratricopeptide repeat (TPR)-like superfamily protein	Zm00001eb188550	Zm00001eb188550
Zm00001d005852	-1.78006	0.000631831	down	Prolyl oligopeptidase family protein	Zm00001eb100490	Zm00001eb100490
Zm00001d032269	2.4978	0.000623307	up	NA	Zm00001eb042050	Zm00001eb042050
Zm00001d042263	1.69493	0.000618198	up	Inducer of CBF expression 2	Zm00001eb142500	Zm00001eb142500
Zm00001d044323	2.79847	0.00061617	up	Hypersensitive-induced response protein 1	Zm00001eb160670	Zm00001eb160670
Zm00001d031364	1.97003	0.000612355	up	Serine--glyoxylate aminotransferase	Zm00001eb034290,Zm00001eb034300,Zm00001eb034310,Zm00001eb034320	Zm00001eb034320
Zm00001d031364	1.97003	0.000612355	up	Serine--glyoxylate aminotransferase	Zm00001eb034290,Zm00001eb034300,Zm00001eb034310,Zm00001eb034320	Zm00001eb034310
Zm00001d031364	1.97003	0.000612355	up	Serine--glyoxylate aminotransferase	Zm00001eb034290,Zm00001eb034300,Zm00001eb034310,Zm00001eb034320	Zm00001eb034300
Zm00001d031364	1.97003	0.000612355	up	Serine--glyoxylate aminotransferase	Zm00001eb034290,Zm00001eb034300,Zm00001eb034310,Zm00001eb034320	Zm00001eb034290
Zm00001d007161	-4.57738	0.000611625	down	Peroxidase 52	Zm00001eb111430	Zm00001eb111430
Zm00001d040322	1.73072	0.000605287	up	ATP-dependent Clp protease proteolytic subunit	Zm00001eb128020	Zm00001eb128020
Zm00001d043944	1.7238	0.000604508	up	NA	Zm00001eb157430,Zm00001eb157440	Zm00001eb157440
Zm00001d043944	1.7238	0.000604508	up	NA	Zm00001eb157430,Zm00001eb157440	Zm00001eb157430
Zm00001d046673	5.92821	0.000603123	up	NA	Zm00001eb387700	Zm00001eb387700
Zm00001d035588	-1.65575	0.000602498	down	Serine/threonine-protein kinase	Zm00001eb266160	Zm00001eb266160
Zm00001d012569	-2.09685	0.00060168	down	NA	Zm00001eb369420	Zm00001eb369420
Zm00001d011183	-1.76163	0.000600712	down	thiamine biosynthesis1	Zm00001eb356910	Zm00001eb356910
Zm00001d045206	-2.17591	0.000600055	down	Caffeoyl CoA O-methyltransferase2		NA
Zm00001d048469	1.79934	0.000596803	up	hydroxylase5	Zm00001eb403700	Zm00001eb403700
Zm00001d039866	1.67471	0.000593405	up	Triosephosphate isomerase	Zm00001eb124420	Zm00001eb124420
Zm00001d014025	-1.59571	0.000587501	down	Cyclase family protein	Zm00001eb221740	Zm00001eb221740
Zm00001d022566	-2.39217	0.000585118	down	NA	Zm00001eb331420	Zm00001eb331420
Zm00001d017333	1.98506	0.000584945	up	Serine carboxypeptidase-like 34	Zm00001eb248170	Zm00001eb248170
Zm00001d000293	-1.61865	0.000580466	down	Zinc finger protein 346	Zm00001eb313100	Zm00001eb313100
Zm00001d007832	1.76127	0.000578755	up	Bifunctional inhibitor/lipid-transfer protein/seed storage 2S albumin superfamily protein	Zm00001eb117010	Zm00001eb117010
Zm00001d052264	1.92593	0.000578184	up	NA	Zm00001eb194570	Zm00001eb194570
Zm00001d015724	1.85484	0.000577521	up	(6-4)DNA photolyase	Zm00001eb235370	Zm00001eb235370
Zm00001d029208	2.1693	0.000576033	up	Haloacid dehalogenase-like hydrolase (HAD) superfamily protein	Zm00001eb017260	Zm00001eb017260
Zm00001d022796	-4.76936	0.00057603	down	NA	NA	NA
Zm00001d029561	1.65818	0.000575429	up	Probable ubiquitin conjugation factor E4	Zm00001eb020370	Zm00001eb020370
Zm00001d018683	-4.24829	0.000575176	down	Os07g0120600 protein	Zm00001eb298820	Zm00001eb298820
Zm00001d027289	2.78296	0.000574522	up	late embryogenesis abundant protein		NA
Zm00001d011228	-1.66295	0.000573992	down	Putative calmodulin-binding family protein	Zm00001eb357290	Zm00001eb357290
Zm00001d013976	-1.60622	0.000570028	down	Nijmegen breakage syndrome 1 protein	Zm00001eb221260	Zm00001eb221260
Zm00001d038338	-3.27147	0.000568024	down	Transcription repressor MYB6	Zm00001eb289320	Zm00001eb289320
Zm00001d002383	2.20234	0.000566445	up	AT2G41900 (E=3e-023) | zinc finger (CCCH-type) family protein	Zm00001eb071410,Zm00001eb071420	Zm00001eb071420
Zm00001d002383	2.20234	0.000566445	up	AT2G41900 (E=3e-023) | zinc finger (CCCH-type) family protein	Zm00001eb071410,Zm00001eb071420	Zm00001eb071410
Zm00001d038993	-1.73064	0.00056051	down	NA	Zm00001eb295690	Zm00001eb295690
Zm00001d033229	-2.12563	0.000559139	down	NA	Zm00001eb050470	Zm00001eb050470
Zm00001d023481	-1.74904	0.000547688	down	NA	Zm00001eb407270,Zm00001eb407260	Zm00001eb407270
Zm00001d023481	-1.74904	0.000547688	down	NA	Zm00001eb407270,Zm00001eb407260	Zm00001eb407260
Zm00001d046697	1.96443	0.000545782	up	Dihydroflavonol-4-reductase	Zm00001eb387920	Zm00001eb387920
Zm00001d045463	-3.664	0.000542537	down	NAC domain-containing protein 43	Zm00001eb378150	Zm00001eb378150
Zm00001d038527	-1.69146	0.00054075	down	Putative MYB DNA-binding domain superfamily protein	Zm00001eb291140	Zm00001eb291140
Zm00001d051607	1.75517	0.000538656	up	Heat shock 70 kDa protein 17	Zm00001eb188700	Zm00001eb188700
Zm00001d002514	-1.60105	0.000536777	down	Probable purine permease 11	Zm00001eb072600	Zm00001eb072600
Zm00001d012556	4.48384	0.000536761	up	beta tubulin6	Zm00001eb369310	Zm00001eb369310
Zm00001d014863	2.17817	0.000536615	up	Protein REVEILLE 7	Zm00001eb228670	Zm00001eb228670
Zm00001d023634	1.64826	0.000535544	up	U-box domain-containing protein 44	Zm00001eb408620	Zm00001eb408620
Zm00001d021086	3.93924	0.000531212	up	Transcription factor bHLH137	Zm00001eb318020	Zm00001eb318020
Zm00001d026847	3.16129	0.000527598	up	NA	NA	NA
Zm00001d052243	5.95108	0.000527209	up	Putative laccase family protein	Zm00001eb194370	Zm00001eb194370
Zm00001d013004	1.70799	0.000526767	up	Calcium-binding allergen Ole e 8	Zm00001eb212130,Zm00001eb212140	Zm00001eb212140
Zm00001d013004	1.70799	0.000526767	up	Calcium-binding allergen Ole e 8	Zm00001eb212130,Zm00001eb212140	Zm00001eb212130
Zm00001d029703	-1.66196	0.000526767	down	Glutathione S-transferase U16	Zm00001eb021640	Zm00001eb021640
Zm00001d014499	-1.7363	0.000525547	down	Synaptotagmin-3	Zm00001eb225520	Zm00001eb225520
Zm00001d053642	1.58029	0.000525197	up	EIN3-binding F-box protein 1	Zm00001eb205780	Zm00001eb205780
Zm00001d029035	2.06633	0.000524019	up	DNA-binding bromodomain-containing protein	Zm00001eb015850	Zm00001eb015850
Zm00001d046813	2.56544	0.000522105	up	Chaperone protein dnaJ 8 chloroplastic	Zm00001eb388670	Zm00001eb388670
Zm00001d018624	2.21621	0.000521771	up	kinesin-related protein11	Zm00001eb298280	Zm00001eb298280
Zm00001d043329	2.00444	0.000520073	up	Topoisomerase II-associated protein PAT1	Zm00001eb152050	Zm00001eb152050
Zm00001d000688	1.65611	0.00051659	up	NA	NA	NA
Zm00001d042540	-2.63299	0.00051509	down	Linoleate 9S-lipoxygenase 1	Zm00001eb144930,Zm00001eb144940,Zm00001eb144960,Zm00001eb144950	Zm00001eb144960
Zm00001d042540	-2.63299	0.00051509	down	Linoleate 9S-lipoxygenase 1	Zm00001eb144930,Zm00001eb144940,Zm00001eb144960,Zm00001eb144950	Zm00001eb144950
Zm00001d042540	-2.63299	0.00051509	down	Linoleate 9S-lipoxygenase 1	Zm00001eb144930,Zm00001eb144940,Zm00001eb144960,Zm00001eb144950	Zm00001eb144940
Zm00001d042540	-2.63299	0.00051509	down	Linoleate 9S-lipoxygenase 1	Zm00001eb144930,Zm00001eb144940,Zm00001eb144960,Zm00001eb144950	Zm00001eb144930
Zm00001d048671	2.83704	0.000512428	up	NA	Zm00001eb165260	Zm00001eb165260
Zm00001d039880	2.11093	0.000511811	up	Lecithin-cholesterol acyltransferase-like 1	Zm00001eb124520	Zm00001eb124520
Zm00001d017208	-2.06904	0.000510073	down	Tic20-like protein	Zm00001eb247090	Zm00001eb247090
zma-MIR156e	2.45042	0.000509272	up	NA	NA	NA
Zm00001d011899	3.40632	0.000509123	up	NA	Zm00001eb363300	Zm00001eb363300
Zm00001d021207	3.08027	0.000508425	up	DRE-binding protein 3	Zm00001eb318900	Zm00001eb318900
Zm00001d037760	-1.58566	0.000508425	down	O-acyltransferase	Zm00001eb284200	Zm00001eb284200
Zm00001d030094	2.39317	0.00050826	up	Putative WEB family protein chloroplastic	Zm00001eb024900	Zm00001eb024900
Zm00001d015572	3.21605	0.000502335	up	NA		NA
Zm00001d023242	-1.70646	0.000500945	down	Two-component response regulator ARR9	Zm00001eb405030	Zm00001eb405030
Zm00001d051440	-2.5201	0.000500191	down	NA	Zm00001eb187130	Zm00001eb187130
Zm00001d026823	2.63077	0.000498573	up	NA	NA	NA
Zm00001d039643	-1.58386	0.000495674	down	UDP-glycosyltransferase 73D1	Zm00001eb122620	Zm00001eb122620
Zm00001d025275	1.86952	0.000494482	up	Putative homeodomain-like transcription factor superfamily protein	Zm00001eb421380	Zm00001eb421380
Zm00001d038299	1.80672	0.000491501	up	Solute carrier family 35 member F1	Zm00001eb289000	Zm00001eb289000
Zm00001d032999	1.59017	0.000486718	up	DOF40 C2C2-DOF type transcription factor	Zm00001eb048370,Zm00001eb223250	Zm00001eb223250
Zm00001d032999	1.59017	0.000486718	up	DOF40 C2C2-DOF type transcription factor	Zm00001eb048370,Zm00001eb223250	Zm00001eb048370
Zm00001d017761	-1.75528	0.000483102	down	NA	Zm00001eb251950	Zm00001eb251950
Zm00001d033610	1.64344	0.000483018	up	Zinc finger CCCH domain-containing protein 30	Zm00001eb053870	Zm00001eb053870
Zm00001d035457	1.98114	0.000481302	up	Trihelix transcription factor GT-3b	Zm00001eb265100	Zm00001eb265100
Zm00001d001063	2.10774	0.000478781	up	NA	NA	NA
Zm00001d038459	-1.66882	0.000477288	down	Putative VHS/GAT domain containing family protein		NA
Zm00001d036624	-1.70504	0.000474099	down	Twinkle homolog protein chloroplastic/mitochondrial	Zm00001eb274090	Zm00001eb274090
Zm00001d042560	1.6559	0.000473358	up	LOB domain-containing protein 6	Zm00001eb145150,Zm00001eb145160	Zm00001eb145160
Zm00001d042560	1.6559	0.000473358	up	LOB domain-containing protein 6	Zm00001eb145150,Zm00001eb145160	Zm00001eb145150
Zm00001d035649	-2.28364	0.000472833	down	embryo defective 2735	Zm00001eb266720	Zm00001eb266720
Zm00001d045369	-2.41438	0.000470733	down	NA	Zm00001eb377110	Zm00001eb377110
Zm00001d038030	-2.84581	0.000470083	down	SAG20	Zm00001eb286550	Zm00001eb286550
Zm00001d045535	1.61031	0.000467998	up	NA	Zm00001eb378840	Zm00001eb378840
Zm00001d013289	2.89853	0.000464848	up	Transmembrane BAX inhibitor motif-containing protein 4	Zm00001eb215030	Zm00001eb215030
Zm00001d026633	1.65051	0.000464413	up	Putative RING zinc finger domain superfamily protein	Zm00001eb433880	Zm00001eb433880
Zm00001d015435	2.41006	0.000463895	up	Protein STRUBBELIG-RECEPTOR FAMILY 1	Zm00001eb233540	Zm00001eb233540
Zm00001d010175	-1.80962	0.000461334	down	Ethylene-responsive transcription factor ABR1	Zm00001eb348560	Zm00001eb348560
Zm00001d036437	-1.73673	0.00045813	down	glycosyltransferase family protein 28	Zm00001eb272600	Zm00001eb272600
Zm00001d031953	1.79344	0.000456813	up	Thioredoxin family protein	Zm00001eb039530	Zm00001eb039530
Zm00001d027685	-1.92002	0.000456616	down	RING-H2 finger protein ATL16	Zm00001eb004000	Zm00001eb004000
Zm00001d007578	2.77713	0.000452182	up	[Pyruvate dehydrogenase (acetyl-transferring)] kinase mitochondrial	Zm00001eb114840	Zm00001eb114840
Zm00001d024047	2.10325	0.000450922	up	Leucine-rich repeat protein kinase family protein	Zm00001eb411730	Zm00001eb411730
Zm00001d047694	1.80428	0.000450682	up	Glycosyltransferase 5	Zm00001eb396610	Zm00001eb396610
Zm00001d036595	-1.65276	0.000450406	down	30-kDa cleavage and polyadenylation specificity factor 30	Zm00001eb273850	Zm00001eb273850
Zm00001d027131	1.70658	0.000446591	up	NA	NA	NA
Zm00001d034745	-3.19195	0.000445992	down	Cell number regulator 7	Zm00001eb063530	Zm00001eb063530
Zm00001d038003	1.69263	0.000442924	up	NA	Zm00001eb286290,Zm00001eb286300,Zm00001eb286310	Zm00001eb286310
Zm00001d038003	1.69263	0.000442924	up	NA	Zm00001eb286290,Zm00001eb286300,Zm00001eb286310	Zm00001eb286300
Zm00001d038003	1.69263	0.000442924	up	NA	Zm00001eb286290,Zm00001eb286300,Zm00001eb286310	Zm00001eb286290
Zm00001d034723	-2.45562	0.000441972	down	Mannan endo-14-beta-mannosidase 7		NA
Zm00001d026632	1.95786	0.000438695	up	Stem-specific protein TSJT1	Zm00001eb433870	Zm00001eb433870
Zm00001d023190	-2.59732	0.000438334	down	NA	NA	NA
Zm00001d042126	3.94252	0.000438088	up	NA	Zm00001eb141300	Zm00001eb141300
Zm00001d032608	-2.1463	0.000434288	down	alpha-galactosidase1	Zm00001eb044860	Zm00001eb044860
Zm00001d049886	1.58756	0.000432727	up	Glutaredoxin-C5 chloroplastic	Zm00001eb175620	Zm00001eb175620
Zm00001d043798	-3.08659	0.000428618	down	Kinase superfamily protein	Zm00001eb156230	Zm00001eb156230
Zm00001d009222	-1.65864	0.00042691	down	Pyrophosphate-energized vacuolar membrane proton pump 1	Zm00001eb340990	Zm00001eb340990
Zm00001d046999	1.64098	0.000426594	up	NA	Zm00001eb390220	Zm00001eb390220
Zm00001d041981	3.47412	0.000420837	up	Dehydration-responsive element-binding protein 1B	Zm00001eb139970	Zm00001eb139970
Zm00001d000195	-2.92909	0.00041965	down	Putative MATE efflux family protein	Zm00001eb285970	Zm00001eb285970
Zm00001d034524	1.91919	0.000418845	up	Elongation factor P	Zm00001eb061530,Zm00001eb061540,Zm00001eb061520	Zm00001eb061540
Zm00001d034524	1.91919	0.000418845	up	Elongation factor P	Zm00001eb061530,Zm00001eb061540,Zm00001eb061520	Zm00001eb061530
Zm00001d034524	1.91919	0.000418845	up	Elongation factor P	Zm00001eb061530,Zm00001eb061540,Zm00001eb061520	Zm00001eb061520
Zm00001d033591	2.80807	0.000418845	up	Heat shock 70 kDa protein 6 chloroplastic	Zm00001eb053750	Zm00001eb053750
Zm00001d025721	1.59714	0.000418723	up	Mitotic spindle checkpoint protein MAD2	Zm00001eb425240	Zm00001eb425240
Zm00001d028973	2.36951	0.000418102	up	Lipid binding protein	Zm00001eb015430	Zm00001eb015430
Zm00001d021273	3.26871	0.000417946	up	NA	Zm00001eb319440,Zm00001eb319430	Zm00001eb319440
Zm00001d021273	3.26871	0.000417946	up	NA	Zm00001eb319440,Zm00001eb319430	Zm00001eb319430
Zm00001d002501	1.95715	0.0004178	up	DnaJ/Hsp40 cysteine-rich domain superfamily protein		NA
Zm00001d009622	1.88233	0.000417325	up	Putative AP2/EREBP transcription factor superfamily protein	Zm00001eb344200	Zm00001eb344200
Zm00001d051244	2.90835	0.000413913	up	Ankyrin repeat-containing protein	Zm00001eb185710	Zm00001eb185710
Zm00001d007519	6.73043	0.000412975	up	NA		NA
Zm00001d017420	1.72959	0.00041204	up	GT-2-like 1	Zm00001eb248900	Zm00001eb248900
Zm00001d032013	3.66306	0.000410966	up	NA	Zm00001eb040010	Zm00001eb040010
Zm00001d012035	-2.05564	0.0004106	down	Whole genome shotgun sequence of line PN40024 scaffold_35.assembly12x (Fragment)	Zm00001eb364610	Zm00001eb364610
Zm00001d009415	2.968	0.000405663	up	Arabinogalactan peptide 3	Zm00001eb342380	Zm00001eb342380
Zm00001d043762	-1.79402	0.000404405	down	ABC transporter B family member 9	Zm00001eb155850,Zm00001eb155860	Zm00001eb155860
Zm00001d043762	-1.79402	0.000404405	down	ABC transporter B family member 9	Zm00001eb155850,Zm00001eb155860	Zm00001eb155850
Zm00001d014820	1.72959	0.000402026	up	GDSL esterase/lipase	Zm00001eb228370	Zm00001eb228370
Zm00001d026352	2.24967	0.000400097	up	Cytochrome c biogenesis ATP-binding export protein ccmA-like%3B Cytochrome c biogenesis ATP-binding export protein ccmA-like protein	Zm00001eb431360	Zm00001eb431360
Zm00001d019457	-1.58429	0.000398995	down	CASP-like protein 1D1	Zm00001eb305660	Zm00001eb305660
Zm00001d013010	1.78217	0.000396423	up	Peptidyl-prolyl cis-trans isomerase	Zm00001eb212200,Zm00001eb212210	Zm00001eb212210
Zm00001d013010	1.78217	0.000396423	up	Peptidyl-prolyl cis-trans isomerase	Zm00001eb212200,Zm00001eb212210	Zm00001eb212200
Zm00001d025327	-1.66591	0.000395957	down	UPF0496 protein	Zm00001eb421730	Zm00001eb421730
Zm00001d009530	2.74946	0.000395696	up	ARM repeat superfamily protein	Zm00001eb343440	Zm00001eb343440
Zm00001d007189	-2.14688	0.00039357	down	(+)-neomenthol dehydrogenase	Zm00001eb111690	Zm00001eb111690
Zm00001d016815	1.91605	0.000389138	up	Pentatricopeptide repeat-containing protein	Zm00001eb243740,Zm00001eb243750	Zm00001eb243750
Zm00001d016815	1.91605	0.000389138	up	Pentatricopeptide repeat-containing protein	Zm00001eb243740,Zm00001eb243750	Zm00001eb243740
Zm00001d049648	1.69473	0.000386623	up	Protein STICHEL-like 2	Zm00001eb173480	Zm00001eb173480
Zm00001d017671	1.74742	0.00038566	up	E3 ubiquitin-protein ligase PUB23	Zm00001eb251170	Zm00001eb251170
Zm00001d026426	-1.82474	0.000385354	down	ABC transporter B family member 19	Zm00001eb431930	Zm00001eb431930
Zm00001d008222	2.16481	0.000385354	up	NA	Zm00001eb332560	Zm00001eb332560
Zm00001d034433	2.16766	0.000385354	up	Heat stress transcription factor A-6b	Zm00001eb060670,Zm00001eb060680	Zm00001eb060680
Zm00001d034433	2.16766	0.000385354	up	Heat stress transcription factor A-6b	Zm00001eb060670,Zm00001eb060680	Zm00001eb060670
Zm00001d043390	1.59324	0.000384795	up	delay of germination 1	Zm00001eb152510	Zm00001eb152510
Zm00001d045544	2.72368	0.000384177	up	Chaperonin 60 subunit beta 2 chloroplastic	Zm00001eb378930	Zm00001eb378930
Zm00001d017252	1.58521	0.00038338	up	E3 ubiquitin-protein ligase PRT1	Zm00001eb247460	Zm00001eb247460
Zm00001d019163	2.27612	0.000380974	up	Stachyose synthase	Zm00001eb303190	Zm00001eb303190
Zm00001d010988	-1.8843	0.000379864	down	NA	Zm00001eb355240	Zm00001eb355240
Zm00001d047770	-1.66455	0.000378437	down	Expressed protein; protein	Zm00001eb397330	Zm00001eb397330
Zm00001d015008	2.14705	0.000377955	up	UTP--glucose-1-phosphate uridylyltransferase 1	Zm00001eb230070	Zm00001eb230070
Zm00001d044147	-2.06075	0.000374197	down	cytochrome P450 family 72 subfamily A polypeptide 8	Zm00001eb159220	Zm00001eb159220
Zm00001d040634	2.67269	0.000372684	up	Binding protein	Zm00001eb130390	Zm00001eb130390
Zm00001d004545	-1.86722	0.000369996	down	Probable beta-14-xylosyltransferase IRX9H	Zm00001eb089600	Zm00001eb089600
Zm00001d048865	-2.06828	0.000369363	down	Putative cytochrome P450 superfamily protein	Zm00001eb167060	Zm00001eb167060
Zm00001d047424	2.41341	0.000368852	up	Flavonoid 3'-monooxygenase	Zm00001eb394210,Zm00001eb394220	Zm00001eb394220
Zm00001d047424	2.41341	0.000368852	up	Flavonoid 3'-monooxygenase	Zm00001eb394210,Zm00001eb394220	Zm00001eb394210
Zm00001d021731	1.66654	0.00036703	up	Cellulose synthase-like protein D3	Zm00001eb323710	Zm00001eb323710
Zm00001d017619	1.84996	0.000366907	up	NA	Zm00001eb250770	Zm00001eb250770
Zm00001d028092	2.28625	0.000365151	up	Cyclin-D5-1	Zm00001eb007640	Zm00001eb007640
Zm00001d039513	-2.39046	0.000364188	down	Auxin-responsive protein IAA26	Zm00001eb121410	Zm00001eb121410
Zm00001d038321	-1.58644	0.000363494	down	Protein S-acyltransferase 8	Zm00001eb289180	Zm00001eb289180
Zm00001d043026	-2.02415	0.000361794	down	PLAC8 family protein	Zm00001eb149310	Zm00001eb149310
Zm00001d043523	2.31055	0.00035731	up	Profilin	Zm00001eb153760	Zm00001eb153760
Zm00001d007470	-1.5929	0.000355392	down	NA	Zm00001eb113990,Zm00001eb113980	Zm00001eb113990
Zm00001d007470	-1.5929	0.000355392	down	NA	Zm00001eb113990,Zm00001eb113980	Zm00001eb113980
Zm00001d018367	2.23979	0.000354475	up	Spermidine hydroxycinnamoyl transferase	Zm00001eb257730	Zm00001eb257730
Zm00001d004931	-2.50712	0.000351492	down	Heavy metal transport/detoxification superfamily protein	Zm00001eb092880	Zm00001eb092880
Zm00001d044986	2.4013	0.000347262	up	NA	Zm00001eb373570	Zm00001eb373570
Zm00001d043407	2.45771	0.000346674	up	SGS domain-containing protein	Zm00001eb152680	Zm00001eb152680
Zm00001d023440	-1.75866	0.00034661	down	OJ000126_13.10 protein; protein	Zm00001eb406900	Zm00001eb406900
Zm00001d010529	2.13798	0.000346071	up	Probable mediator of RNA polymerase II transcription subunit 37c	Zm00001eb351340	Zm00001eb351340
Zm00001d038060	1.75381	0.000341881	up	Probable microtubule-binding protein TANGLED	Zm00001eb286860	Zm00001eb286860
Zm00001d045435	2.11253	0.000341153	up	glycine-rich protein	Zm00001eb377910	Zm00001eb377910
Zm00001d047301	2.68732	0.000339838	up	NA		NA
Zm00001d052261	2.71148	0.0003365	up	Aquaporin NIP1-2	Zm00001eb194530	Zm00001eb194530
Zm00001d051161	-2.03185	0.000335404	down	phenylalanine ammonia lyase3	Zm00001eb185240	Zm00001eb185240
Zm00001d023138	5.9626	0.000331624	up	NA	NA	NA
Zm00001d035336	-1.95103	0.000331201	down	Peroxidase superfamily protein	Zm00001eb264870	Zm00001eb264870
Zm00001d010802	4.47753	0.000329798	up	UDP-glycosyltransferase 88A1	Zm00001eb353640,Zm00001eb353630	Zm00001eb353640
Zm00001d010802	4.47753	0.000329798	up	UDP-glycosyltransferase 88A1	Zm00001eb353640,Zm00001eb353630	Zm00001eb353630
Zm00001d011555	1.71024	0.000326012	up	Putative NAC domain transcription factor superfamily protein	Zm00001eb359950	Zm00001eb359950
Zm00001d011751	2.09562	0.000325859	up	NA	Zm00001eb361830	Zm00001eb361830
Zm00001d034415	-4.66212	0.000321137	down	Bifunctional inhibitor/lipid-transfer protein/seed storage 2S albumin superfamily protein	Zm00001eb060480	Zm00001eb060480
Zm00001d011185	1.86982	0.000320501	up	Protein transport protein Sec61 subunit beta	Zm00001eb356920	Zm00001eb356920
Zm00001d052551	-4.42389	0.000319903	down	Alpha carbonic anhydrase 1 chloroplastic	Zm00001eb197090	Zm00001eb197090
Zm00001d004119	2.03162	0.000319861	up	DnaJ protein ERDJ2A	Zm00001eb086520	Zm00001eb086520
Zm00001d040589	-1.85266	0.0003198	down	Polygalacturonase	Zm00001eb129970	Zm00001eb129970
Zm00001d016085	-1.64368	0.000318614	down	NA		NA
Zm00001d040362	3.29942	0.000317631	up	Dof-type zinc finger DNA-binding family protein	Zm00001eb128310	Zm00001eb128310
GRMZM5G867512	3.29556	0.000316331	up	NA	NA	NA
Zm00001d030069	2.57367	0.000315024	up	Homeodomain leucine zipper family IV protein	Zm00001eb024680	Zm00001eb024680
Zm00001d053165	2.16175	0.000314604	up	NA	Zm00001eb202280,Zm00001eb202290	Zm00001eb202290
Zm00001d053165	2.16175	0.000314604	up	NA	Zm00001eb202280,Zm00001eb202290	Zm00001eb202280
Zm00001d015355	-1.85775	0.000312726	down	Urease accessory protein F	Zm00001eb232950	Zm00001eb232950
Zm00001d008635	3.48839	0.000312697	up	Probable carboxylesterase 15	Zm00001eb336040	Zm00001eb336040
Zm00001d036382	3.63744	0.000312529	up	Transcription factor bHLH93	Zm00001eb272150	Zm00001eb272150
Zm00001d024903	4.51141	0.000309875	up	heat shock protein 90 kDa	Zm00001eb418610	Zm00001eb418610
Zm00001d016220	-2.28587	0.000309875	down	LRR receptor-like serine/threonine-protein kinase RCH1	Zm00001eb239020	Zm00001eb239020
Zm00001d020623	-1.67787	0.000309266	down	Copper transporter 5	Zm00001eb314090	Zm00001eb314090
Zm00001d041375	-1.66934	0.00030695	down	NA		NA
Zm00001d017378	-1.73269	0.000306463	down	E3 ubiquitin-protein ligase RMA1	Zm00001eb248510	Zm00001eb248510
Zm00001d008528	-1.87661	0.00030557	down	myb domain protein 62	Zm00001eb335060	Zm00001eb335060
Zm00001d025319	3.56658	0.000304973	up	Probable BOI-related E3 ubiquitin-protein ligase 2	Zm00001eb390150,Zm00001eb421690	Zm00001eb421690
Zm00001d025319	3.56658	0.000304973	up	Probable BOI-related E3 ubiquitin-protein ligase 2	Zm00001eb390150,Zm00001eb421690	Zm00001eb390150
Zm00001d026390	3.62401	0.000304847	up	NA		NA
Zm00001d006898	-2.25611	0.000304733	down	NA	Zm00001eb109600	Zm00001eb109600
Zm00001d007877	-2.61732	0.000303825	down	Uncharacterised protein family UPF0090	Zm00001eb117470	Zm00001eb117470
Zm00001d007411	6.35478	0.000303027	up	NADH-ubiquinone reductase complex 1 MLRQ subunit	Zm00001eb113490	Zm00001eb113490
Zm00001d038271	1.78811	0.000301509	up	Glycosyl hydrolase family protein	Zm00001eb288750	Zm00001eb288750
Zm00001d021892	2.31075	0.000301226	up	Ethylene-responsive transcription factor RAP2-11	Zm00001eb325260,Zm00001eb325250	Zm00001eb325260
Zm00001d021892	2.31075	0.000301226	up	Ethylene-responsive transcription factor RAP2-11	Zm00001eb325260,Zm00001eb325250	Zm00001eb325250
Zm00001d012423	1.88309	0.000301122	up	Histone H2B	Zm00001eb368020	Zm00001eb368020
Zm00001d005047	1.96336	0.000301031	up	NA	Zm00001eb093870,Zm00001eb093880	Zm00001eb093880
Zm00001d005047	1.96336	0.000301031	up	NA	Zm00001eb093870,Zm00001eb093880	Zm00001eb093870
Zm00001d023324	3.34405	0.000300356	up	NA		NA
Zm00001d053534	-2.16115	0.000299421	down	Cwf21	Zm00001eb204800	Zm00001eb204800
Zm00001d032234	4.89326	0.000291847	up	NA	Zm00001eb041810	Zm00001eb041810
Zm00001d016080	2.28154	0.000291497	up	NA	Zm00001eb238030	Zm00001eb238030
Zm00001d010259	2.46326	0.000291304	up	Thioredoxin superfamily protein	Zm00001eb349270	Zm00001eb349270
Zm00001d051412	2.53204	0.000290765	up	CGI-like protein	Zm00001eb186960	Zm00001eb186960
Zm00001d019766	1.63114	0.000290184	up	RING/U-box superfamily protein	Zm00001eb307770	Zm00001eb307770
Zm00001d052732	-1.60241	0.000289139	down	Dehydration-responsive element-binding protein 1B	Zm00001eb198550	Zm00001eb198550
Zm00001d021667	2.47506	0.000288532	up	Probable xyloglucan endotransglucosylase/hydrolase protein 8	Zm00001eb323100	Zm00001eb323100
Zm00001d044667	2.19994	0.000286082	up	Nucleic acid binding protein	Zm00001eb163730	Zm00001eb163730
Zm00001d027275	-1.93123	0.000286082	down	Retrovirus-related Pol polyprotein LINE-1	Zm00001eb000310	Zm00001eb000310
Zm00001d019409	2.25191	0.00028507	up	OSJNBb0004G23.8 protein; OSJNBb0085F13.3 protein	Zm00001eb305290	Zm00001eb305290
Zm00001d034795	-1.59463	0.00028492	down	prohibitin4	Zm00001eb064000	Zm00001eb064000
Zm00001d044078	3.27074	0.000282806	up	Little protein 1	Zm00001eb158640	Zm00001eb158640
Zm00001d037759	-1.69535	0.000281889	down	Calmodulin binding protein%3B Putative calmodulin-binding family protein	Zm00001eb284190	Zm00001eb284190
Zm00001d039654	2.39076	0.000281598	up	Protein kinase PINOID 2	Zm00001eb122700	Zm00001eb122700
Zm00001d040110	-2.98691	0.000281128	down	NA	Zm00001eb126260	Zm00001eb126260
Zm00001d025153	-1.62616	0.000281024	down	Phospholipid-transporting ATPase 2	Zm00001eb420520	Zm00001eb420520
Zm00001d011627	-1.99385	0.000280428	down	Kinase superfamily protein	Zm00001eb360620	Zm00001eb360620
Zm00001d021574	1.86619	0.000280283	up	Protein LAZ1	Zm00001eb322290	Zm00001eb322290
Zm00001d013111	7.86473	0.000277717	up	DnaJ protein	Zm00001eb213310	Zm00001eb213310
Zm00001d049650	1.96008	0.000277401	up	Photosystem II core complex protein psbY	Zm00001eb173500,Zm00001eb173510	Zm00001eb173510
Zm00001d049650	1.96008	0.000277401	up	Photosystem II core complex protein psbY	Zm00001eb173500,Zm00001eb173510	Zm00001eb173500
Zm00001d052668	-1.64078	0.000275381	down	NA	Zm00001eb198010	Zm00001eb198010
Zm00001d013732	1.85019	0.000275144	up	LOB domain-containing protein 28	Zm00001eb219100	Zm00001eb219100
Zm00001d010463	1.77649	0.000270512	up	Phospholipase A1-Igamma1 chloroplastic	Zm00001eb350800	Zm00001eb350800
Zm00001d032221	-2.03471	0.000266665	down	NA	Zm00001eb041690	Zm00001eb041690
Zm00001d016810	-1.89451	0.000265924	down	DNAJ heat shock N-terminal domain-containing protein	Zm00001eb243690	Zm00001eb243690
Zm00001d001083	-1.64027	0.000265441	down	NA	NA	NA
Zm00001d052605	2.23747	0.000265305	up	Transcription repressor OFP13	Zm00001eb197480,Zm00001eb197490	Zm00001eb197490
Zm00001d052605	2.23747	0.000265305	up	Transcription repressor OFP13	Zm00001eb197480,Zm00001eb197490	Zm00001eb197480
Zm00001d012980	2.55826	0.000263641	up	NAD(P)-binding Rossmann-fold superfamily protein	Zm00001eb211900,Zm00001eb211910,Zm00001eb211920,Zm00001eb211930,Zm00001eb211940,Zm00001eb211950,Zm00001eb211960	Zm00001eb211960
Zm00001d012980	2.55826	0.000263641	up	NAD(P)-binding Rossmann-fold superfamily protein	Zm00001eb211900,Zm00001eb211910,Zm00001eb211920,Zm00001eb211930,Zm00001eb211940,Zm00001eb211950,Zm00001eb211960	Zm00001eb211950
Zm00001d012980	2.55826	0.000263641	up	NAD(P)-binding Rossmann-fold superfamily protein	Zm00001eb211900,Zm00001eb211910,Zm00001eb211920,Zm00001eb211930,Zm00001eb211940,Zm00001eb211950,Zm00001eb211960	Zm00001eb211940
Zm00001d012980	2.55826	0.000263641	up	NAD(P)-binding Rossmann-fold superfamily protein	Zm00001eb211900,Zm00001eb211910,Zm00001eb211920,Zm00001eb211930,Zm00001eb211940,Zm00001eb211950,Zm00001eb211960	Zm00001eb211930
Zm00001d012980	2.55826	0.000263641	up	NAD(P)-binding Rossmann-fold superfamily protein	Zm00001eb211900,Zm00001eb211910,Zm00001eb211920,Zm00001eb211930,Zm00001eb211940,Zm00001eb211950,Zm00001eb211960	Zm00001eb211920
Zm00001d012980	2.55826	0.000263641	up	NAD(P)-binding Rossmann-fold superfamily protein	Zm00001eb211900,Zm00001eb211910,Zm00001eb211920,Zm00001eb211930,Zm00001eb211940,Zm00001eb211950,Zm00001eb211960	Zm00001eb211910
Zm00001d012980	2.55826	0.000263641	up	NAD(P)-binding Rossmann-fold superfamily protein	Zm00001eb211900,Zm00001eb211910,Zm00001eb211920,Zm00001eb211930,Zm00001eb211940,Zm00001eb211950,Zm00001eb211960	Zm00001eb211900
Zm00001d004583	3.02146	0.000261586	up	NA	Zm00001eb089940	Zm00001eb089940
Zm00001d032304	3.41735	0.000261399	up	zinc finger (C3HC4-type RING finger) family protein / BRCT domain-containing protein	Zm00001eb042310	Zm00001eb042310
Zm00001d000360	1.93478	0.000260831	up	Protein SRG1	Zm00001eb273550	Zm00001eb273550
Zm00001d045064	1.69586	0.000260692	up	Putative MAP kinase family protein	Zm00001eb374270	Zm00001eb374270
Zm00001d043422	1.84077	0.000259771	up	RING-H2 finger protein ATL2K	Zm00001eb152830	Zm00001eb152830
Zm00001d021385	1.64762	0.000259218	up	NADPH--cytochrome P450 reductase 2	Zm00001eb320430	Zm00001eb320430
GRMZM5G804358	3.59587	0.000258122	up	NA	NA	NA
Zm00001d017800	2.31279	0.00025805	up	NA	Zm00001eb252320	Zm00001eb252320
Zm00001d017526	2.38912	0.00025774	up	Aquaporin PIP1-2	Zm00001eb249940	Zm00001eb249940
Zm00001d052220	-2.18978	0.000255743	down	NA	Zm00001eb194160	Zm00001eb194160
Zm00001d017646	1.63352	0.00025398	up	NA	Zm00001eb250970	Zm00001eb250970
Zm00001d024975	-2.07627	0.00025379	down	Disease resistance protein RPM1	Zm00001eb419270,Zm00001eb419280	Zm00001eb419280
Zm00001d024975	-2.07627	0.00025379	down	Disease resistance protein RPM1	Zm00001eb419270,Zm00001eb419280	Zm00001eb419270
Zm00001d020163	-1.67658	0.000253521	down	Protein DOWNY MILDEW RESISTANCE 6	Zm00001eb310440	Zm00001eb310440
Zm00001d036610	3.40852	0.000252165	up	OSJNBa0058K23.8 protein; protein	Zm00001eb273950	Zm00001eb273950
Zm00001d039446	1.73855	0.00025213	up	DNA-directed DNA polymerases	Zm00001eb120820,Zm00001eb120810	Zm00001eb120820
Zm00001d039446	1.73855	0.00025213	up	DNA-directed DNA polymerases	Zm00001eb120820,Zm00001eb120810	Zm00001eb120810
Zm00001d053282	-1.8084	0.000251348	down	Glycosyltransferase family 61 protein	Zm00001eb203240	Zm00001eb203240
Zm00001d012710	3.19789	0.000250559	up	SGS domain-containing protein	Zm00001eb370650	Zm00001eb370650
Zm00001d026684	-2.18369	0.000248905	down	C2H2-like zinc finger protein	Zm00001eb434360	Zm00001eb434360
Zm00001d013303	2.37921	0.000248784	up	Protein binding protein	Zm00001eb215160,Zm00001eb215170,Zm00001eb215150	Zm00001eb215170
Zm00001d013303	2.37921	0.000248784	up	Protein binding protein	Zm00001eb215160,Zm00001eb215170,Zm00001eb215150	Zm00001eb215160
Zm00001d013303	2.37921	0.000248784	up	Protein binding protein	Zm00001eb215160,Zm00001eb215170,Zm00001eb215150	Zm00001eb215150
Zm00001d044365	1.91761	0.000247414	up	MARD1	Zm00001eb161050	Zm00001eb161050
Zm00001d037342	4.72194	0.000247334	up	Putative DUF26 domain family protein	Zm00001eb280720	Zm00001eb280720
Zm00001d017215	1.83238	0.000246416	up	Serine/threonine protein phosphatase 2A 55 kDa regulatory subunit B beta isoform	Zm00001eb247180	Zm00001eb247180
Zm00001d025896	-6.56419	0.000246381	down	Transcription factor TCP21	Zm00001eb427010,Zm00001eb427020	Zm00001eb427020
Zm00001d025896	-6.56419	0.000246381	down	Transcription factor TCP21	Zm00001eb427010,Zm00001eb427020	Zm00001eb427010
Zm00001d029835	1.87602	0.000246318	up	plant/K24M7-17 protein	Zm00001eb022840	Zm00001eb022840
Zm00001d044841	2.88549	0.000245859	up	Glutaredoxin family protein	Zm00001eb372530,Zm00001eb372520	Zm00001eb372530
Zm00001d044841	2.88549	0.000245859	up	Glutaredoxin family protein	Zm00001eb372530,Zm00001eb372520	Zm00001eb372520
Zm00001d046155	-1.98221	0.000245473	down	PLASMODESMATA CALLOSE-BINDING PROTEIN 5	Zm00001eb383570	Zm00001eb383570
Zm00001d033234	2.80014	0.000244963	up	Protein kinase PINOID		NA
Zm00001d049377	2.75351	0.000244934	up	General transcription factor 2-related zinc finger protein	Zm00001eb171160,Zm00001eb171150	Zm00001eb171160
Zm00001d049377	2.75351	0.000244934	up	General transcription factor 2-related zinc finger protein	Zm00001eb171160,Zm00001eb171150	Zm00001eb171150
Zm00001d022624	2.72975	0.000244357	up	NA	Zm00001eb331990	Zm00001eb331990
Zm00001d018028	2.33255	0.000243764	up	NEP1-interacting protein-like 2	Zm00001eb254430	Zm00001eb254430
Zm00001d032789	1.78961	0.000243546	up	chaperonin2	Zm00001eb046580	Zm00001eb046580
Zm00001d007272	-1.72698	0.000243255	down	Putative clathrin assembly protein	Zm00001eb112340	Zm00001eb112340
GRMZM5G881135	2.51582	0.000242816	up	NA	NA	NA
Zm00001d013216	5.41017	0.000241406	up	NA	Zm00001eb214280	Zm00001eb214280
GRMZM5G889036	2.85847	0.000241406	up	NA	NA	NA
Zm00001d017987	1.92314	0.00023983	up	Microtubule-associated protein TORTIFOLIA1	Zm00001eb254080	Zm00001eb254080
Zm00001d012662	1.83918	0.000238247	up	NA	Zm00001eb370180	Zm00001eb370180
Zm00001d053334	1.72031	0.000237857	up	Metabolite transport protein csbC%3B Metabolite transport protein csbC isoform 1%3B Metabolite transport protein csbC isoform 2	Zm00001eb203690	Zm00001eb203690
Zm00001d002039	-2.09494	0.000236342	down	Wall-associated receptor kinase-like protein 9	Zm00001eb068170	Zm00001eb068170
Zm00001d001850	2.43409	0.00023445	up	Magnesium-chelatase subunit ChlH chloroplastic	Zm00001eb066400,Zm00001eb066410	Zm00001eb066410
Zm00001d001850	2.43409	0.00023445	up	Magnesium-chelatase subunit ChlH chloroplastic	Zm00001eb066400,Zm00001eb066410	Zm00001eb066400
Zm00001d027708	1.60342	0.00023445	up	Metal ion binding protein	Zm00001eb004180	Zm00001eb004180
Zm00001d045384	1.99696	0.000232658	up	Superoxide dismutase [Fe] 3 chloroplastic	Zm00001eb377310	Zm00001eb377310
Zm00001d040171	1.71674	0.00023205	up	NA	Zm00001eb126760	Zm00001eb126760
Zm00001d003409	4.0255	0.000230799	up	Agamous-like MADS-box protein AGL16	Zm00001eb080670	Zm00001eb080670
Zm00001d044363	1.98874	0.000230261	up	NA	Zm00001eb161040	Zm00001eb161040
Zm00001d028398	2.73825	0.000228966	up	Glycosyl hydrolase family 10 protein	Zm00001eb010420	Zm00001eb010420
Zm00001d015517	5.03579	0.000228532	up	Protein POLAR LOCALIZATION DURING ASYMMETRIC DIVISION AND REDISTRIBUTION	Zm00001eb234130	Zm00001eb234130
Zm00001d010587	5.91296	0.00022813	up	RING-H2 finger protein ATL66	Zm00001eb351800	Zm00001eb351800
Zm00001d023049	5.10493	0.000226624	up	NA	NA	NA
Zm00001d047480	2.42066	0.000225094	up	NA	Zm00001eb394710,Zm00001eb179630,Zm00001eb394740,Zm00001eb394720,Zm00001eb394730	Zm00001eb394740
Zm00001d047480	2.42066	0.000225094	up	NA	Zm00001eb394710,Zm00001eb179630,Zm00001eb394740,Zm00001eb394720,Zm00001eb394730	Zm00001eb394730
Zm00001d047480	2.42066	0.000225094	up	NA	Zm00001eb394710,Zm00001eb179630,Zm00001eb394740,Zm00001eb394720,Zm00001eb394730	Zm00001eb394720
Zm00001d047480	2.42066	0.000225094	up	NA	Zm00001eb394710,Zm00001eb179630,Zm00001eb394740,Zm00001eb394720,Zm00001eb394730	Zm00001eb394710
Zm00001d047480	2.42066	0.000225094	up	NA	Zm00001eb394710,Zm00001eb179630,Zm00001eb394740,Zm00001eb394720,Zm00001eb394730	Zm00001eb179630
Zm00001d039097	-2.58153	0.000224788	down	Protein STRUBBELIG-RECEPTOR FAMILY 1	Zm00001eb296610	Zm00001eb296610
Zm00001d033312	-1.638	0.000224745	down	NA		NA
Zm00001d006277	5.78179	0.0002238	up	Auxin-responsive protein SAUR61	Zm00001eb104120	Zm00001eb104120
Zm00001d023147	5.37384	0.00021979	up	NA	NA	NA
Zm00001d026051	1.96727	0.000219435	up	BTB/POZ domain-containing protein	Zm00001eb428440	Zm00001eb428440
Zm00001d024531	2.41092	0.000218949	up	Putative cellulose synthase-like family protein	Zm00001eb415630	Zm00001eb415630
Zm00001d008837	-2.30786	0.000217852	down	cytochrome P450 family 96 subfamily A polypeptide 1	Zm00001eb337640	Zm00001eb337640
Zm00001d005082	-2.31158	0.000217365	down	Protein NUCLEAR FUSION DEFECTIVE 4	Zm00001eb094180,Zm00001eb094190	Zm00001eb094190
Zm00001d005082	-2.31158	0.000217365	down	Protein NUCLEAR FUSION DEFECTIVE 4	Zm00001eb094180,Zm00001eb094190	Zm00001eb094180
Zm00001d005375	-2.12265	0.000216265	down	NA	Zm00001eb096360	Zm00001eb096360
Zm00001d018461	1.66482	0.000216217	up	Thioredoxin	Zm00001eb258670	Zm00001eb258670
Zm00001d022390	4.02834	0.000214843	up	Eukaryotic aspartyl protease family protein	Zm00001eb329730	Zm00001eb329730
Zm00001d031225	4.52289	0.000214589	up	NA	Zm00001eb033180	Zm00001eb033180
Zm00001d005071	7.07265	0.000212951	up	Probable protein phosphatase 2C 65	Zm00001eb094040	Zm00001eb094040
Zm00001d051526	-2.70433	0.000212639	down	Probable xyloglucan endotransglucosylase/hydrolase protein 30	Zm00001eb187870	Zm00001eb187870
Zm00001d028811	1.63988	0.000212542	up	Xyloglucan 6-xylosyltransferase 2	Zm00001eb013950	Zm00001eb013950
Zm00001d013630	-2.15858	0.000211466	down	Putative DNA-binding protein	Zm00001eb218170	Zm00001eb218170
Zm00001d032969	2.23415	0.000211287	up	Probable glutathione S-transferase BZ2	Zm00001eb048110	Zm00001eb048110
Zm00001d022211	1.96441	0.000211157	up	NA	Zm00001eb328100	Zm00001eb328100
Zm00001d049028	-2.13403	0.00021075	down	Chitinase 2	Zm00001eb168350	Zm00001eb168350
Zm00001d003315	6.44461	0.000210534	up	Protein Brevis radix-like 4	Zm00001eb079830,Zm00001eb079840	Zm00001eb079840
Zm00001d003315	6.44461	0.000210534	up	Protein Brevis radix-like 4	Zm00001eb079830,Zm00001eb079840	Zm00001eb079830
Zm00001d032576	4.64959	0.000210026	up	Protochlorophyllide reductase C chloroplastic	Zm00001eb044650	Zm00001eb044650
Zm00001d047638	-1.7048	0.000209292	down	Calcium-dependent phosphotriesterase superfamily protein	Zm00001eb396100	Zm00001eb396100
Zm00001d023901	1.74371	0.000209226	up	Histone H2A	Zm00001eb410730	Zm00001eb410730
Zm00001d041590	2.68447	0.000209163	up	Boron transporter 1	Zm00001eb136840	Zm00001eb136840
Zm00001d051802	5.67889	0.000206704	up	SAUR-like auxin-responsive protein family	Zm00001eb190310	Zm00001eb190310
Zm00001d001748	4.56426	0.000206523	up	NA	NA	NA
Zm00001d010249	4.97083	0.000204156	up	MLO-like protein	Zm00001eb349230	Zm00001eb349230
Zm00001d003365	-2.61467	0.000204009	down	NA	Zm00001eb080230	Zm00001eb080230
Zm00001d051936	5.15732	0.0002037	up	F-box protein PP2-B10	Zm00001eb191600	Zm00001eb191600
Zm00001d037539	2.32471	0.000203173	up	50S ribosomal protein L28 chloroplastic	NA	NA
Zm00001d052194	2.1626	0.000202718	up	23.6 kDa heat shock protein mitochondrial	Zm00001eb193940	Zm00001eb193940
Zm00001d039169	1.95701	0.000201887	up	Cell envelope integrity inner membrane protein TolA	Zm00001eb297340,Zm00001eb297350	Zm00001eb297350
Zm00001d039169	1.95701	0.000201887	up	Cell envelope integrity inner membrane protein TolA	Zm00001eb297340,Zm00001eb297350	Zm00001eb297340
Zm00001d022563	-3.41037	0.000201662	down	Tetratricopeptide repeat (TPR)-like superfamily protein	Zm00001eb331390	Zm00001eb331390
Zm00001d030498	-3.73822	0.000201217	down	NA	Zm00001eb027690	Zm00001eb027690
Zm00001d029747	2.01471	0.000200991	up	Peroxidase 64	Zm00001eb022050,Zm00001eb022060	Zm00001eb022060
Zm00001d029747	2.01471	0.000200991	up	Peroxidase 64	Zm00001eb022050,Zm00001eb022060	Zm00001eb022050
Zm00001d034188	2.06943	0.0001993	up	Cold-regulated 413 plasma membrane protein 2	Zm00001eb058700	Zm00001eb058700
Zm00001d003471	-2.38259	0.000198051	down	Sugar transport protein 5	Zm00001eb081160	Zm00001eb081160
Zm00001d020428	-1.65433	0.000195878	down	Aconitate hydratase 3 mitochondrial	Zm00001eb312320	Zm00001eb312320
Zm00001d044532	-1.89527	0.000195199	down	DUF724 domain-containing protein 2	Zm00001eb162590,Zm00001eb162610	Zm00001eb162610
Zm00001d044532	-1.89527	0.000195199	down	DUF724 domain-containing protein 2	Zm00001eb162590,Zm00001eb162610	Zm00001eb162590
Zm00001d042307	-1.67571	0.000195043	down	NA	Zm00001eb142990	Zm00001eb142990
Zm00001d031443	1.87837	0.000195038	up	DUF2361 family protein	Zm00001eb034960	Zm00001eb034960
Zm00001d034435	2.13507	0.000194084	up	WW domain-binding protein 11	Zm00001eb060700	Zm00001eb060700
Zm00001d044934	5.17379	0.000193491	up	Galactoside 2-alpha-L-fucosyltransferase	Zm00001eb373230	Zm00001eb373230
Zm00001d038584	2.5106	0.000193386	up	Putative AP2/EREBP transcription factor superfamily protein	Zm00001eb291720	Zm00001eb291720
Zm00001d007807	-1.73754	0.000193258	down	ATP-dependent DNA helicase 2 subunit KU70	Zm00001eb116800,Zm00001eb116810	Zm00001eb116810
Zm00001d007807	-1.73754	0.000193258	down	ATP-dependent DNA helicase 2 subunit KU70	Zm00001eb116800,Zm00001eb116810	Zm00001eb116800
Zm00001d024795	2.44505	0.000193244	up	Putative leucine-rich repeat receptor-like protein kinase family protein	Zm00001eb417710	Zm00001eb417710
Zm00001d048537	1.93381	0.000192807	up	NA		NA
Zm00001d000224	1.69433	0.000192524	up	F-box protein SKP2A	Zm00001eb145730	Zm00001eb145730
Zm00001d053557	2.32439	0.000190358	up	NA	Zm00001eb204990	Zm00001eb204990
Zm00001d011958	-1.7574	0.000188897	down	Glutathione S-transferase family protein	Zm00001eb363840	Zm00001eb363840
Zm00001d006116	2.2752	0.000188655	up	ZCN18	Zm00001eb102650	Zm00001eb102650
Zm00001d026404	1.97052	0.000188309	up	NA	Zm00001eb431800,Zm00001eb431810	Zm00001eb431810
Zm00001d026404	1.97052	0.000188309	up	NA	Zm00001eb431800,Zm00001eb431810	Zm00001eb431800
Zm00001d036139	1.8277	0.000187708	up	NA	Zm00001eb266700,Zm00001eb270400	Zm00001eb270400
Zm00001d036139	1.8277	0.000187708	up	NA	Zm00001eb266700,Zm00001eb270400	Zm00001eb266700
Zm00001d052380	2.12786	0.000187516	up	scarecrow1	Zm00001eb195650	Zm00001eb195650
Zm00001d020827	3.15969	0.000186812	up	Heat shock protein 90-5 chloroplastic	Zm00001eb315880	Zm00001eb315880
Zm00001d046225	-3.37585	0.000186741	down	Multidrug resistance protein ABC transporter family		NA
Zm00001d021169	-1.59164	0.000185844	down	Ankyrin repeat family protein	Zm00001eb318560	Zm00001eb318560
Zm00001d005672	-1.92285	0.000185387	down	NA	Zm00001eb098740,Zm00001eb098750	Zm00001eb098750
Zm00001d005672	-1.92285	0.000185387	down	NA	Zm00001eb098740,Zm00001eb098750	Zm00001eb098740
Zm00001d048913	1.90059	0.000185317	up	Probable calcium-binding protein CML45	Zm00001eb167410	Zm00001eb167410
Zm00001d052946	2.39803	0.000184982	up	OSJNBb0045P24.5 protein	Zm00001eb200380	Zm00001eb200380
Zm00001d008146	-2.18235	0.000184982	down	NA	NA	NA
Zm00001d000666	7.32445	0.000183774	up	NA	NA	NA
Zm00001d042499	2.19095	0.000183652	up	Probable methyltransferase PMT19	Zm00001eb144560	Zm00001eb144560
Zm00001d041827	-4.11101	0.000183579	down	Peroxidase superfamily protein	Zm00001eb138700	Zm00001eb138700
Zm00001d043019	-4.77318	0.000182648	down	Laccase-13	Zm00001eb149240	Zm00001eb149240
Zm00001d022475	-1.65088	0.000182592	down	NA	Zm00001eb330320	Zm00001eb330320
Zm00001d049111	2.79037	0.000182499	up	Cysteine proteinase inhibitor 5	Zm00001eb168980	Zm00001eb168980
Zm00001d034897	2.00945	0.000182499	up	Plastid-specific 30S ribosomal protein 1	Zm00001eb064960,Zm00001eb064950	Zm00001eb064960
Zm00001d034897	2.00945	0.000182499	up	Plastid-specific 30S ribosomal protein 1	Zm00001eb064960,Zm00001eb064950	Zm00001eb064950
Zm00001d041580	-2.69952	0.000181931	down	R2R3MYB-domain protein	Zm00001eb136760	Zm00001eb136760
Zm00001d002052	1.64055	0.000181417	up	Probable isoaspartyl peptidase/L-asparaginase 2	Zm00001eb068280	Zm00001eb068280
Zm00001d032045	-1.65482	0.000180742	down	Probable 6-phosphogluconolactonase 5 chloroplastic	Zm00001eb040260	Zm00001eb040260
Zm00001d039005	1.69049	0.000180701	up	Guanylate-binding family protein	Zm00001eb295820	Zm00001eb295820
Zm00001d011335	-1.7843	0.000180534	down	Protein trichome birefringence-like 36	Zm00001eb358090,Zm00001eb358100	Zm00001eb358100
Zm00001d011335	-1.7843	0.000180534	down	Protein trichome birefringence-like 36	Zm00001eb358090,Zm00001eb358100	Zm00001eb358090
Zm00001d034676	-1.81586	0.000179576	down	Ras-related protein RABA6a	Zm00001eb062910	Zm00001eb062910
Zm00001d045021	-1.77795	0.000179448	down	Probable phosphopantothenoylcysteine decarboxylase	Zm00001eb373930	Zm00001eb373930
Zm00001d027928	2.39556	0.000179028	up	NA	Zm00001eb006200	Zm00001eb006200
Zm00001d006536	-1.67072	0.000178342	down	Cysteine-rich receptor-like protein kinase 10	Zm00001eb106390	Zm00001eb106390
Zm00001d019306	-1.9035	0.000178328	down	IAA-amino acid hydrolase ILR1	Zm00001eb304520	Zm00001eb304520
Zm00001d013672	1.75822	0.000177426	up	puncate vascular expression1	Zm00001eb218590	Zm00001eb218590
Zm00001d000429	2.94654	0.000177237	up	NA		NA
Zm00001d026448	-1.97446	0.000176871	down	Floral homeotic protein APETALA 2	Zm00001eb432100	Zm00001eb432100
Zm00001d042217	2.63593	0.000176365	up	FPF1-like protein 1	Zm00001eb142230	Zm00001eb142230
Zm00001d003287	1.80579	0.000175374	up	nitrate transport4	Zm00001eb079530,Zm00001eb079520	Zm00001eb079530
Zm00001d003287	1.80579	0.000175374	up	nitrate transport4	Zm00001eb079530,Zm00001eb079520	Zm00001eb079520
Zm00001d032307	6.92671	0.000174751	up	NA		NA
Zm00001d049093	2.73856	0.000174636	up	NA	Zm00001eb168850	Zm00001eb168850
Zm00001d018786	-1.59987	0.000174535	down	Disease resistance RPP13-like protein 4	Zm00001eb299840,Zm00001eb299830	Zm00001eb299840
Zm00001d018786	-1.59987	0.000174535	down	Disease resistance RPP13-like protein 4	Zm00001eb299840,Zm00001eb299830	Zm00001eb299830
Zm00001d006285	5.17068	0.000173423	up	SAUR52-auxin-responsive SAUR family member	Zm00001eb104190	Zm00001eb104190
Zm00001d035965	-1.63431	0.000173322	down	Growth-regulating factor 6	Zm00001eb269150	Zm00001eb269150
Zm00001d040056	1.77674	0.000173284	up	NA	Zm00001eb125860	Zm00001eb125860
Zm00001d040382	-2.45302	0.00017292	down	Early nodulin-like protein 1	Zm00001eb128480	Zm00001eb128480
Zm00001d023337	-1.74162	0.00017216	down	Ubiquitin thioesterase otubain-like	Zm00001eb406040	Zm00001eb406040
Zm00001d051804	-2.05819	0.000172074	down	Glutamine synthetase root isozyme 4	Zm00001eb190340	Zm00001eb190340
Zm00001d047671	-2.05557	0.000171837	down	Transcription factor MYB12	Zm00001eb396390	Zm00001eb396390
Zm00001d029744	-1.77498	0.000171645	down	flavone synthase typeI1		NA
Zm00001d008316	-2.39527	0.000170377	down	Pentatricopeptide repeat-containing protein	Zm00001eb333410	Zm00001eb333410
Zm00001d011959	1.95418	0.000168745	up	Secondary cell wall glycosyltransferase family 47	Zm00001eb363850	Zm00001eb363850
Zm00001d044780	-2.14607	0.000168647	down	DNA polymerase lambda (POLL)	Zm00001eb371940	Zm00001eb371940
Zm00001d006588	1.64459	0.000167157	up	Protein THYLAKOID FORMATION 1 chloroplastic	Zm00001eb106830	Zm00001eb106830
Zm00001d013447	-2.22594	0.000166687	down	Pairing protein meu13-like	Zm00001eb216450	Zm00001eb216450
Zm00001d042904	-3.53595	0.000166251	down	NA	Zm00001eb148260	Zm00001eb148260
Zm00001d021469	5.7768	0.000165873	up	Glutathione S-transferase F9		NA
Zm00001d037637	2.69573	0.000165323	up	Lactoylglutathione lyase	Zm00001eb283120	Zm00001eb283120
Zm00001d022395	1.5851	0.000165284	up	Rhythmically expressed protein	Zm00001eb329780	Zm00001eb329780
Zm00001d043330	-2.66927	0.000164596	down	maternal effect embryo arrest 22	Zm00001eb152060	Zm00001eb152060
Zm00001d006008	2.45997	0.000164121	up	Heat shock protein 90-2	Zm00001eb101750	Zm00001eb101750
Zm00001d006508	1.73105	0.000163634	up	Glutamate receptor 3.4	Zm00001eb106130	Zm00001eb106130
Zm00001d037153	5.10057	0.00016358	up	Eukaryotic aspartyl protease family protein	Zm00001eb278960,Zm00001eb278970	Zm00001eb278970
Zm00001d037153	5.10057	0.00016358	up	Eukaryotic aspartyl protease family protein	Zm00001eb278960,Zm00001eb278970	Zm00001eb278960
Zm00001d037487	1.74528	0.000162474	up	2-oxoglutarate (2OG) and Fe(II)-dependent oxygenase superfamily protein	Zm00001eb281790,Zm00001eb281800	Zm00001eb281800
Zm00001d037487	1.74528	0.000162474	up	2-oxoglutarate (2OG) and Fe(II)-dependent oxygenase superfamily protein	Zm00001eb281790,Zm00001eb281800	Zm00001eb281790
Zm00001d003866	-1.82675	0.000162087	down	NA	Zm00001eb084690	Zm00001eb084690
Zm00001d047806	1.78112	0.000162059	up	Putative E3 ubiquitin-protein ligase XBAT31	Zm00001eb397670	Zm00001eb397670
Zm00001d019222	1.6558	0.000161537	up	NA	Zm00001eb303750	Zm00001eb303750
Zm00001d005037	-1.659	0.000161312	down	Protein kinase APK1B chloroplast	Zm00001eb093770	Zm00001eb093770
Zm00001d038126	1.86471	0.000161266	up	NA	Zm00001eb287450	Zm00001eb287450
Zm00001d031740	1.94427	0.000160553	up	Activator of 90 kDa heat shock protein ATPase	Zm00001eb037640	Zm00001eb037640
Zm00001d022506	-2.07201	0.000160267	down	NAD(P)-binding Rossmann-fold superfamily protein	Zm00001eb330010	Zm00001eb330010
Zm00001d031023	2.02604	0.000158584	up	L-type lectin-domain containing receptor kinase IX.1	Zm00001eb031390	Zm00001eb031390
Zm00001d035005	2.13596	0.000157996	up	NA	Zm00001eb260180	Zm00001eb260180
Zm00001d015124	3.09299	0.00015794	up	Pentatricopeptide repeat-containing protein mitochondrial	Zm00001eb231080	Zm00001eb231080
Zm00001d028554	2.76603	0.00015794	up	Cytosolic enolase 3		NA
Zm00001d001721	1.68185	0.000157594	up	NA	NA	NA
Zm00001d012693	2.4637	0.000155265	up	Solute carrier family 23 member 2	Zm00001eb370520	Zm00001eb370520
Zm00001d028419	-2.16796	0.000154506	down	cytochrome P450 family 76 subfamily C polypeptide 7	Zm00001eb010640	Zm00001eb010640
Zm00001d041877	1.99763	0.000154226	up	Filament-like plant protein 3	Zm00001eb139110	Zm00001eb139110
Zm00001d031211	-1.74822	0.000154226	down	ATP binding protein	Zm00001eb033050	Zm00001eb033050
Zm00001d004013	1.78943	0.000153758	up	OSJNBa0017B10.9 protein; protein	Zm00001eb085770	Zm00001eb085770
Zm00001d037496	-6.92165	0.00015371	down	NA	Zm00001eb281880	Zm00001eb281880
Zm00001d034778	-2.2852	0.000152217	down	Transmembrane and coiled-coil domain-containing protein 5B	Zm00001eb063880	Zm00001eb063880
Zm00001d051174	1.97318	0.000152036	up	Aquaporin PIP2-3	Zm00001eb185300	Zm00001eb185300
Zm00001d026308	-4.4687	0.000150993	down	Auxin-responsive protein SAUR71	Zm00001eb431010	Zm00001eb431010
Zm00001d032553	2.06122	0.000150993	up	Plant UBX domain-containing protein 10	Zm00001eb044430	Zm00001eb044430
Zm00001d006794	-1.73741	0.00015098	down	tRNA/rRNA methyltransferase (SpoU) family protein	Zm00001eb108650	Zm00001eb108650
Zm00001d050115	2.80744	0.0001509	up	NA		NA
Zm00001d048417	-1.86359	0.000150101	down	FAD/NAD(P)-binding oxidoreductase family protein	Zm00001eb403190	Zm00001eb403190
Zm00001d051093	-1.97649	0.000150087	down	LRR receptor-like serine/threonine-protein kinase EFR	Zm00001eb184710	Zm00001eb184710
Zm00001d049646	3.48379	0.000149962	up	Chaperone protein dnaJ 6		NA
Zm00001d027983	-7.2399	0.000149812	down	E3 ubiquitin-protein ligase ATL6	Zm00001eb006670	Zm00001eb006670
Zm00001d006883	1.74841	0.000148655	up	Calmodulin binding protein	Zm00001eb109480	Zm00001eb109480
Zm00001d051554	-1.59917	0.000148297	down	abscisic acid 8'-hydroxylase2		NA
Zm00001d028912	1.68452	0.000146844	up	UPF0481 protein	Zm00001eb014930	Zm00001eb014930
Zm00001d053213	2.46933	0.000146229	up	Chaperone protein dnaJ 11 chloroplastic	Zm00001eb202700,Zm00001eb202710	Zm00001eb202710
Zm00001d053213	2.46933	0.000146229	up	Chaperone protein dnaJ 11 chloroplastic	Zm00001eb202700,Zm00001eb202710	Zm00001eb202700
Zm00001d048661	-3.76476	0.000146146	down	NA	Zm00001eb165170,Zm00001eb165180	Zm00001eb165180
Zm00001d048661	-3.76476	0.000146146	down	NA	Zm00001eb165170,Zm00001eb165180	Zm00001eb165170
Zm00001d040461	-2.25649	0.000145801	down	Calmodulin-binding protein 25	Zm00001eb128980,Zm00001eb128970	Zm00001eb128980
Zm00001d040461	-2.25649	0.000145801	down	Calmodulin-binding protein 25	Zm00001eb128980,Zm00001eb128970	Zm00001eb128970
Zm00001d014667	-1.82297	0.000144473	down	DUF4228 domain protein	Zm00001eb226840	Zm00001eb226840
Zm00001d019125	2.46596	0.000144342	up	NEP-interacting protein 1	Zm00001eb302950	Zm00001eb302950
Zm00001d050259	-2.52361	0.00014381	down	ABC transporter A family member 7	Zm00001eb178670	Zm00001eb178670
Zm00001d012720	1.98756	0.000143688	up	E3 ubiquitin-protein ligase ATL41	Zm00001eb370730	Zm00001eb370730
Zm00001d015233	-1.7187	0.000143176	down	Squamosa promoter-binding-like protein 2	Zm00001eb232050	Zm00001eb232050
Zm00001d047000	1.77003	0.00014201	up	NA	Zm00001eb390240	Zm00001eb390240
Zm00001d046315	7.79306	0.000141903	up	DUF1685 family protein		NA
zma-MIR396a	-1.63729	0.000141105	down	NA	NA	NA
Zm00001d021843	2.36236	0.000141085	up	NA	Zm00001eb324760	Zm00001eb324760
Zm00001d004090	-1.70895	0.000141029	down	DEAD-box helicase family protein	Zm00001eb086320	Zm00001eb086320
Zm00001d051156	-2.61542	0.000140216	down	Putative phosphoenolpyruvate carboxylase kinase family protein		NA
Zm00001d006467	1.83765	0.000139066	up	adenosine 5'-phosphosulfate reductase-like2	Zm00001eb105800	Zm00001eb105800
Zm00001d034992	-3.44847	0.000138764	down	NA	Zm00001eb260070	Zm00001eb260070
Zm00001d040793	-1.64731	0.000138703	down	NA	NA	NA
Zm00001d003024	-2.00162	0.000137773	down	Enzyme of the cupin superfamily	Zm00001eb077340	Zm00001eb077340
Zm00001d033850	1.8087	0.000137377	up	alpha tubulin1	Zm00001eb055850	Zm00001eb055850
Zm00001d037768	-2.06645	0.000137292	down	Threonine synthase 1 chloroplastic	Zm00001eb284240	Zm00001eb284240
Zm00001d033957	1.91413	0.000136839	up	Helix-loop-helix DNA-binding domain containing protein	Zm00001eb056740,Zm00001eb056760	Zm00001eb056760
Zm00001d033957	1.91413	0.000136839	up	Helix-loop-helix DNA-binding domain containing protein	Zm00001eb056740,Zm00001eb056760	Zm00001eb056740
Zm00001d029217	2.92328	0.000136774	up	Probable F-box protein At1g60180	Zm00001eb017340	Zm00001eb017340
Zm00001d001896	-1.87374	0.000136093	down	Probable phytol kinase%2C chloroplastic	Zm00001eb066790	Zm00001eb066790
Zm00001d018857	-1.65248	0.00013591	down	Probable carboxylesterase 15	Zm00001eb300670	Zm00001eb300670
Zm00001d013595	2.04326	0.000134773	up	Protein MARD1	Zm00001eb217860	Zm00001eb217860
Zm00001d022562	-1.88532	0.000134707	down	zinc finger (C3HC4-type RING finger) family protein	Zm00001eb331370	Zm00001eb331370
Zm00001d006069	-2.02288	0.00013392	down	Putative quinone-oxidoreductase homolog chloroplastic	Zm00001eb102290	Zm00001eb102290
Zm00001d036162	3.52074	0.000131909	up	NA	Zm00001eb270550	Zm00001eb270550
Zm00001d042239	-2.02709	0.000131477	down	Protein LURP-one-related 2	Zm00001eb142340	Zm00001eb142340
Zm00001d002468	3.18201	0.00013134	up	Auxin responsive protein		NA
Zm00001d042933	2.0318	0.000130796	up	Zinc finger protein ZAT11	Zm00001eb148570	Zm00001eb148570
Zm00001d038136	1.7463	0.000130505	up	alpha/beta-Hydrolases superfamily protein	Zm00001eb287550	Zm00001eb287550
Zm00001d020746	-6.86462	0.000129985	down	NA	Zm00001eb315220	Zm00001eb315220
Zm00001d032423	2.30852	0.00012924	up	dormancy associated1		NA
Zm00001d026189	-1.78278	0.000129219	down	Putative leucine-rich repeat receptor-like protein kinase family protein	Zm00001eb429850	Zm00001eb429850
Zm00001d016723	-1.59803	0.000128701	down	Histone H3	Zm00001eb243130	Zm00001eb243130
Zm00001d037717	1.89185	0.000127675	up	Heat shock 70 kDa protein 14	Zm00001eb283800	Zm00001eb283800
Zm00001d007157	2.01319	0.00012746	up	NA	Zm00001eb111390	Zm00001eb111390
Zm00001d007079	1.9384	0.000126973	up	Phospholipase A2 family protein		NA
Zm00001d011847	-5.21845	0.000126878	down	Putative HLH DNA-binding domain superfamily protein	Zm00001eb362800	Zm00001eb362800
Zm00001d033213	1.88398	0.000126265	up	Core-2/I-branching beta-16-N-acetylglucosaminyltransferase family protein		NA
Zm00001d022286	2.95137	0.000125648	up	DExH-box ATP-dependent RNA helicase DExH12	Zm00001eb328850	Zm00001eb328850
Zm00001d029810	2.16305	0.000125153	up	Methylsterol monooxygenase 1-2	Zm00001eb022670	Zm00001eb022670
Zm00001d008262	3.11124	0.000124855	up	titan9	Zm00001eb332960	Zm00001eb332960
Zm00001d025268	-2.19617	0.000123291	down	Protein AUXIN SIGNALING F-BOX 3	Zm00001eb421340	Zm00001eb421340
Zm00001d049789	-1.72825	0.00012286	down	auxin-responsive family protein		NA
Zm00001d048499	-2.10528	0.000122697	down	UDP-galactose/UDP-glucose transporter 4	Zm00001eb403950	Zm00001eb403950
Zm00001d017076	-2.00049	0.000122596	down	NA		NA
Zm00001d012567	-1.6684	0.000121377	down	Glycerol-3-phosphate dehydrogenase [NAD(+)] GPDHC1 cytosolic	Zm00001eb369390,Zm00001eb369400	Zm00001eb369400
Zm00001d012567	-1.6684	0.000121377	down	Glycerol-3-phosphate dehydrogenase [NAD(+)] GPDHC1 cytosolic	Zm00001eb369390,Zm00001eb369400	Zm00001eb369390
Zm00001d000500	1.78901	0.000120966	up	NA	NA	NA
Zm00001d044181	1.86538	0.000120657	up	S-type anion channel SLAH3	Zm00001eb159490	Zm00001eb159490
Zm00001d042922	2.01158	0.000119676	up	Probable mediator of RNA polymerase II transcription subunit 37c	Zm00001eb148420	Zm00001eb148420
Zm00001d029983	2.11823	0.000119414	up	Beta-amylase 3 chloroplastic	Zm00001eb023950	Zm00001eb023950
Zm00001d025033	-2.01136	0.00011864	down	Transcription factor TCP6	Zm00001eb419680	Zm00001eb419680
Zm00001d021287	2.02254	0.000117848	up	Polygalacturonate 4-alpha-galacturonosyltransferase	Zm00001eb319550	Zm00001eb319550
Zm00001d027370	3.15969	0.000117749	up	NA	Zm00001eb001220	Zm00001eb001220
Zm00001d029711	2.04457	0.000117708	up	Basic-leucine zipper (bZIP) transcription factor family protein	Zm00001eb021750	Zm00001eb021750
Zm00001d051251	-2.05295	0.000117266	down	(+)-neomenthol dehydrogenase	Zm00001eb185830	Zm00001eb185830
Zm00001d036797	2.73634	0.000117044	up	Non-structural maintenance of chromosomes element 4 homolog A	Zm00001eb275740	Zm00001eb275740
Zm00001d039573	-1.76953	0.000116878	down	NA	Zm00001eb121960	Zm00001eb121960
Zm00001d023396	-1.75336	0.000116039	down	Putative RING zinc finger domain superfamily protein	Zm00001eb406570	Zm00001eb406570
Zm00001d032828	-1.78569	0.000115977	down	Citrate transporter family protein	Zm00001eb046960,Zm00001eb046970	Zm00001eb046970
Zm00001d032828	-1.78569	0.000115977	down	Citrate transporter family protein	Zm00001eb046960,Zm00001eb046970	Zm00001eb046960
Zm00001d048070	3.55058	0.000115211	up	Putative leucine-rich repeat protein kinase family protein	Zm00001eb400010	Zm00001eb400010
Zm00001d012274	2.0158	0.000115059	up	hydroxycinnamoyltransferase10	Zm00001eb366700	Zm00001eb366700
Zm00001d025005	10.1268	0.000115051	up	Yucca2	Zm00001eb419450	Zm00001eb419450
Zm00001d043512	-1.86723	0.000114691	down	Protein kinase family protein with leucine-rich repeat domain	Zm00001eb153630	Zm00001eb153630
Zm00001d042934	-2.74786	0.000113694	down	Zinc finger%2C C2H2 type family protein	Zm00001eb148580	Zm00001eb148580
Zm00001d013302	1.84623	0.00011307	up	Auxin-responsive protein IAA14	Zm00001eb215120	Zm00001eb215120
Zm00001d050341	2.51499	0.000112853	up	Chaperonin-like RbcX protein	Zm00001eb179210	Zm00001eb179210
zma-MIR169c	-2.27506	0.000112184	down	NA	NA	NA
Zm00001d012167	2.66709	0.00011214	up	SF16 protein	Zm00001eb365750	Zm00001eb365750
Zm00001d029226	1.60438	0.00011174	up	Rhomboid-like protein 19	Zm00001eb017450	Zm00001eb017450
Zm00001d042963	1.99892	0.000111533	up	NA	Zm00001eb148800	Zm00001eb148800
Zm00001d042143	-4.89548	0.00011064	down	glucan endo-13-beta-glucosidase homolog1	Zm00001eb141540	Zm00001eb141540
Zm00001d047478	2.02232	0.000110434	up	NA	Zm00001eb394690	Zm00001eb394690
Zm00001d036255	2.46408	0.000109788	up	NA	Zm00001eb271280	Zm00001eb271280
Zm00001d012691	6.69323	0.000109459	up	Rop guanine nucleotide exchange factor 9	Zm00001eb370510,Zm00001eb370500	Zm00001eb370510
Zm00001d012691	6.69323	0.000109459	up	Rop guanine nucleotide exchange factor 9	Zm00001eb370510,Zm00001eb370500	Zm00001eb370500
Zm00001d041439	2.90103	0.000108655	up	Serine/threonine-protein kinase Nek1	Zm00001eb135710	Zm00001eb135710
Zm00001d041462	6.10193	0.000108288	up	SAUR-like auxin-responsive protein family	Zm00001eb135850	Zm00001eb135850
Zm00001d033169	-1.77668	0.000107881	down	Adenine nucleotide alpha hydrolases-like superfamily protein	Zm00001eb049920	Zm00001eb049920
Zm00001d033428	-1.76474	0.000107742	down	NA		NA
Zm00001d044027	-1.9857	0.000107732	down	NA	Zm00001eb158120	Zm00001eb158120
Zm00001d015623	-1.95232	0.000107679	down	Limonoid UDP-glucosyltransferase	Zm00001eb234750	Zm00001eb234750
Zm00001d032396	-1.65782	0.000107343	down	SAM-dependent methyltransferase	Zm00001eb043030	Zm00001eb043030
Zm00001d052076	1.74281	0.000106897	up	Tetraspanin-2	Zm00001eb192880	Zm00001eb192880
Zm00001d024934	-1.71289	0.000106753	down	Probable beta-14-xylosyltransferase IRX9H	Zm00001eb418920	Zm00001eb418920
Zm00001d011041	-1.93701	0.000105632	down	UPA23	Zm00001eb355610,Zm00001eb355620	Zm00001eb355620
Zm00001d011041	-1.93701	0.000105632	down	UPA23	Zm00001eb355610,Zm00001eb355620	Zm00001eb355610
Zm00001d048613	-2.2052	0.000105416	down	Disease resistance protein RGA2	Zm00001eb164630,Zm00001eb164600	Zm00001eb164630
Zm00001d048613	-2.2052	0.000105416	down	Disease resistance protein RGA2	Zm00001eb164630,Zm00001eb164600	Zm00001eb164600
Zm00001d039514	2.31992	0.000105416	up	Clavaminate synthase-like protein	Zm00001eb121420	Zm00001eb121420
Zm00001d038217	1.58616	0.000105374	up	TPX2 (targeting protein for Xklp2) protein family	Zm00001eb288330	Zm00001eb288330
Zm00001d021393	1.67521	0.000104271	up	Cytochrome b561 DM13 and DOMON domain-containing protein	Zm00001eb320520	Zm00001eb320520
Zm00001d054107	1.79036	0.000104271	up	FAM10 family protein	Zm00001eb210150	Zm00001eb210150
Zm00001d031063	1.91947	0.000103289	up	Retrovirus-related Pol polyprotein LINE-1	Zm00001eb031690	Zm00001eb031690
Zm00001d018801	3.7539	0.000103093	up	NA	Zm00001eb300040	Zm00001eb300040
Zm00001d006358	2.52667	0.000102365	up	NA	Zm00001eb104870	Zm00001eb104870
Zm00001d029460	2.45992	0.000101796	up	Ids4-like protein	Zm00001eb019570	Zm00001eb019570
Zm00001d003431	2.05874	0.000101768	up	Pectinesterase 5	Zm00001eb080860	Zm00001eb080860
Zm00001d041282	3.21186	0.000101018	up	NA	Zm00001eb134540	Zm00001eb134540
Zm00001d013386	1.88169	0.000100973	up	NA	Zm00001eb215880	Zm00001eb215880
Zm00001d005973	-1.65945	0.000100729	down	Serine carboxypeptidase-like 40	Zm00001eb101450	Zm00001eb101450
Zm00001d014958	-2.42499	0.0001007	down	cytochrome P450 family 87 subfamily A polypeptide 6	Zm00001eb229580,Zm00001eb229590	Zm00001eb229590
Zm00001d014958	-2.42499	0.0001007	down	cytochrome P450 family 87 subfamily A polypeptide 6	Zm00001eb229580,Zm00001eb229590	Zm00001eb229580
Zm00001d040059	1.80726	0.000100663	up	Glycosyltransferase family 61 protein	Zm00001eb125880	Zm00001eb125880
Zm00001d021879	1.86056	0.000100491	up	NEP-interacting protein 1	Zm00001eb325120	Zm00001eb325120
Zm00001d033922	1.98076	0.000100491	up	ATP synthase	Zm00001eb056430	Zm00001eb056430
Zm00001d014486	3.37226	0.00010049	up	Phosphosulfolactate synthase-related protein	Zm00001eb225360	Zm00001eb225360
Zm00001d044260	1.85968	9.97e-05	up	C3H-type transcription factor	Zm00001eb160100	Zm00001eb160100
Zm00001d037434	2.96744	9.92e-05	up	Galactan beta-14-galactosyltransferase GALS1	Zm00001eb281360	Zm00001eb281360
Zm00001d048923	3.68347	9.92e-05	up	Glutathione S-transferase T1	Zm00001eb167510	Zm00001eb167510
Zm00001d041082	-1.8885	9.90067e-05	down	kaurene synthase4	Zm00001eb133200	Zm00001eb133200
Zm00001d030795	-1.60411	9.89611e-05	down	Plant calmodulin-binding protein-related	Zm00001eb029730	Zm00001eb029730
Zm00001d007871	-2.08777	9.84797e-05	down	NA	Zm00001eb117500	Zm00001eb117500
Zm00001d039324	1.64735	9.82261e-05	up	Ethylene-responsive transcription factor CRF4	Zm00001eb119540	Zm00001eb119540
Zm00001d016558	1.88733	9.78e-05	up	glycosyl hydrolase family 10 protein / carbohydrate-binding domain-containing protein	Zm00001eb241680,Zm00001eb241670	Zm00001eb241680
Zm00001d016558	1.88733	9.78e-05	up	glycosyl hydrolase family 10 protein / carbohydrate-binding domain-containing protein	Zm00001eb241680,Zm00001eb241670	Zm00001eb241670
Zm00001d023603	1.7915	9.70792e-05	up	Amino acid permease 2	Zm00001eb408430	Zm00001eb408430
Zm00001d039929	-1.82833	9.67023e-05	down	NA	Zm00001eb124920,Zm00001eb001620	Zm00001eb124920
Zm00001d039929	-1.82833	9.67023e-05	down	NA	Zm00001eb124920,Zm00001eb001620	Zm00001eb001620
Zm00001d038595	1.73157	9.62846e-05	up	myosin heavy chain-related	Zm00001eb291820	Zm00001eb291820
Zm00001d035723	1.63334	9.62e-05	up	Regulator of chromosome condensation (RCC1) family with FYVE zinc finger domain	Zm00001eb267290	Zm00001eb267290
Zm00001d022505	1.68479	9.56e-05	up	Superoxide dismutase	Zm00001eb330020	Zm00001eb330020
Zm00001d029667	2.10822	9.55598e-05	up	Membrane protein	Zm00001eb021350	Zm00001eb021350
Zm00001d039966	1.64793	9.55e-05	up	Octicosapeptide/Phox/Bem1p (PB1) domain-containing protein / tetratricopeptide repeat (TPR)-containing protein	Zm00001eb125140	Zm00001eb125140
Zm00001d043800	-1.71964	9.54e-05	down	LEAF RUST 10 DISEASE-RESISTANCE LOCUS RECEPTOR-LIKE PROTEIN KINASE-like 1.1	Zm00001eb156250	Zm00001eb156250
Zm00001d030023	1.58346	9.54e-05	up	NAC-transcription factor43	Zm00001eb024300	Zm00001eb024300
GRMZM5G834282	5.58506	9.53e-05	up	NA	NA	NA
Zm00001d052661	-1.66284	9.51e-05	down	NA		NA
Zm00001d043528	1.95954	9.46153e-05	up	Pathogen-related protein	Zm00001eb154120	Zm00001eb154120
Zm00001d008152	2.48528	9.43129e-05	up	NA	NA	NA
Zm00001d042500	2.0777	9.41964e-05	up	PTI1-like tyrosine-protein kinase 3	Zm00001eb144570	Zm00001eb144570
Zm00001d035994	-2.51533	9.40657e-05	down	2-oxoglutarate (2OG) and Fe(II)-dependent oxygenase superfamily protein	Zm00001eb269360,Zm00001eb269370	Zm00001eb269370
Zm00001d035994	-2.51533	9.40657e-05	down	2-oxoglutarate (2OG) and Fe(II)-dependent oxygenase superfamily protein	Zm00001eb269360,Zm00001eb269370	Zm00001eb269360
Zm00001d051569	2.45886	9.34882e-05	up	Transcription factor bHLH63	Zm00001eb188380	Zm00001eb188380
Zm00001d025762	-1.98144	9.34848e-05	down	NA	Zm00001eb425710	Zm00001eb425710
Zm00001d033187	-1.91297	9.17e-05	down	Glycerophosphoryl diester phosphodiesterase	Zm00001eb050070	Zm00001eb050070
Zm00001d037352	1.75272	9.16e-05	up	THO complex subunit 4C	Zm00001eb280750	Zm00001eb280750
Zm00001d009295	5.3717	9.13e-05	up	Potassium transporter 4	Zm00001eb341570	Zm00001eb341570
Zm00001d043314	-1.77653	9.11391e-05	down	Mal d 1-associated protein	Zm00001eb151930	Zm00001eb151930
Zm00001d048569	1.71358	9.10016e-05	up	Zinc finger CCCH domain-containing protein 18	Zm00001eb404690	Zm00001eb404690
Zm00001d035367	1.76645	9.09476e-05	up	NA	Zm00001eb262690,Zm00001eb262680	Zm00001eb262690
Zm00001d035367	1.76645	9.09476e-05	up	NA	Zm00001eb262690,Zm00001eb262680	Zm00001eb262680
Zm00001d043573	1.74606	9.06161e-05	up	NA	Zm00001eb154220	Zm00001eb154220
Zm00001d030549	1.6002	9.05e-05	up	Red chlorophyll catabolite reductase chloroplastic	Zm00001eb027950	Zm00001eb027950
Zm00001d039607	-1.84891	9.04e-05	down	UDP-glycosyltransferase 75B1	Zm00001eb122240,Zm00001eb122230	Zm00001eb122240
Zm00001d039607	-1.84891	9.04e-05	down	UDP-glycosyltransferase 75B1	Zm00001eb122240,Zm00001eb122230	Zm00001eb122230
Zm00001d018046	-1.72773	9.02e-05	down	Protein POLLEN DEFECTIVE IN GUIDANCE 1	Zm00001eb254610	Zm00001eb254610
Zm00001d013549	-1.70616	8.92677e-05	down	RING/U-box superfamily protein	Zm00001eb217370	Zm00001eb217370
Zm00001d046784	-2.49047	8.87857e-05	down	Alpha carbonic anhydrase 7	Zm00001eb388490	Zm00001eb388490
Zm00001d000298	-2.77659	8.85469e-05	down	BRASSINOSTEROID INSENSITIVE 1-associated receptor kinase 1	Zm00001eb170180	Zm00001eb170180
Zm00001d001989	1.61234	8.84756e-05	up	NA	Zm00001eb067620	Zm00001eb067620
Zm00001d011656	-2.47643	8.82034e-05	down	Putative MAPKKK family protein kinase	Zm00001eb360950	Zm00001eb360950
Zm00001d022099	1.61183	8.80852e-05	up	Nuclear transcription factor Y subunit B-3	Zm00001eb327140	Zm00001eb327140
Zm00001d036251	8.00059	8.78e-05	up	Putative AP2/EREBP transcription factor superfamily protein	Zm00001eb271260	Zm00001eb271260
Zm00001d042974	1.60429	8.74235e-05	up	Histone deacetylase 10	Zm00001eb148900	Zm00001eb148900
Zm00001d043167	1.58863	8.695e-05	up	PsbP domain-containing protein 6 chloroplastic	Zm00001eb150500	Zm00001eb150500
Zm00001d044826	-1.73464	8.68764e-05	down	NOD26-like membrane intrinsic protein2	Zm00001eb372380	Zm00001eb372380
Zm00001d016900	-3.07323	8.60718e-05	down	NA	Zm00001eb244620	Zm00001eb244620
Zm00001d051591	-1.9659	8.60718e-05	down	histone 2B5	Zm00001eb188570	Zm00001eb188570
Zm00001d031118	3.19662	8.6e-05	up	NA	Zm00001eb032200	Zm00001eb032200
Zm00001d003317	1.63004	8.59561e-05	up	Leucine-rich repeat (LRR) family protein	Zm00001eb079860	Zm00001eb079860
Zm00001d022603	-1.60658	8.5288e-05	down	DUF1279 family protein	Zm00001eb331780	Zm00001eb331780
Zm00001d027599	3.93247	8.51689e-05	up	cytochrome P450 family 96 subfamily A polypeptide 1	Zm00001eb003220,Zm00001eb003230	Zm00001eb003230
Zm00001d027599	3.93247	8.51689e-05	up	cytochrome P450 family 96 subfamily A polypeptide 1	Zm00001eb003220,Zm00001eb003230	Zm00001eb003220
Zm00001d031813	-2.08534	8.49883e-05	down	Patatin-like protein 2	Zm00001eb038270	Zm00001eb038270
Zm00001d036281	2.82951	8.49e-05	up	NA	Zm00001eb271420,Zm00001eb271430	Zm00001eb271430
Zm00001d036281	2.82951	8.49e-05	up	NA	Zm00001eb271420,Zm00001eb271430	Zm00001eb271420
Zm00001d009926	2.46481	8.44e-05	up	P-loop containing nucleoside triphosphate hydrolases superfamily protein	Zm00001eb346750	Zm00001eb346750
Zm00001d053409	-2.06956	8.40448e-05	down	UPF0481 protein		NA
Zm00001d031432	5.36721	8.38e-05	up	NA		NA
Zm00001d007396	-2.8708	8.35307e-05	down	NA	Zm00001eb113370	Zm00001eb113370
Zm00001d051005	-1.96557	8.34255e-05	down	Remorin family protein	Zm00001eb184010	Zm00001eb184010
Zm00001d029573	-2.29736	8.32321e-05	down	Protein argonaute 7	Zm00001eb020470	Zm00001eb020470
Zm00001d051656	2.15026	8.29e-05	up	NA	Zm00001eb189310,Zm00001eb189330	Zm00001eb189330
Zm00001d051656	2.15026	8.29e-05	up	NA	Zm00001eb189310,Zm00001eb189330	Zm00001eb189310
Zm00001d036468	1.77591	8.29e-05	up	NA		NA
Zm00001d012619	-2.36011	8.28955e-05	down	Protein ULTRAPETALA 1	Zm00001eb369850	Zm00001eb369850
Zm00001d018704	1.83861	8.28272e-05	up	NA	Zm00001eb299050	Zm00001eb299050
Zm00001d043941	1.6075	8.21616e-05	up	Persulfide dioxygenase ETHE1 homolog mitochondrial	Zm00001eb157380,Zm00001eb157390	Zm00001eb157390
Zm00001d043941	1.6075	8.21616e-05	up	Persulfide dioxygenase ETHE1 homolog mitochondrial	Zm00001eb157380,Zm00001eb157390	Zm00001eb157380
Zm00001d028275	2.01257	8.17538e-05	up	Pentatricopeptide repeat-containing protein	Zm00001eb009290	Zm00001eb009290
Zm00001d045387	1.85193	8.1e-05	up	fatty acyl-ACP thioesterase2	Zm00001eb377350	Zm00001eb377350
Zm00001d043456	3.46197	8.09567e-05	up	NA	Zm00001eb153150	Zm00001eb153150
Zm00001d039994	2.10982	8.0911e-05	up	Alpha-xylosidase 1	Zm00001eb125360	Zm00001eb125360
Zm00001d043200	-1.58571	8.06036e-05	down	NA	Zm00001eb150790	Zm00001eb150790
Zm00001d019422	1.58451	8.05603e-05	up	Nucleotide-diphospho-sugar transferase family protein	Zm00001eb305380	Zm00001eb305380
Zm00001d036951	-1.71204	8.03204e-05	down	glutathione transferase19	Zm00001eb277280	Zm00001eb277280
Zm00001d011594	2.62062	8.03e-05	up	NA	Zm00001eb360310	Zm00001eb360310
Zm00001d052190	-2.65125	7.90734e-05	down	NA	Zm00001eb193890,Zm00001eb193900	Zm00001eb193900
Zm00001d052190	-2.65125	7.90734e-05	down	NA	Zm00001eb193890,Zm00001eb193900	Zm00001eb193890
Zm00001d015017	3.13258	7.89688e-05	up	NA		NA
Zm00001d015059	-1.72903	7.89312e-05	down	UTP:RNA uridylyltransferase 1	Zm00001eb230480	Zm00001eb230480
Zm00001d013536	2.92709	7.86446e-05	up	HPP	Zm00001eb217240	Zm00001eb217240
Zm00001d004497	1.75615	7.8602e-05	up	C2H2-like zinc finger protein	Zm00001eb089250	Zm00001eb089250
Zm00001d017782	1.85921	7.81689e-05	up	SANT/MYB protein	Zm00001eb252160	Zm00001eb252160
Zm00001d054043	2.30037	7.8e-05	up	Binding protein homolog2	Zm00001eb209550	Zm00001eb209550
Zm00001d040075	-2.25943	7.76e-05	down	Glycosyltransferase family 61 protein	Zm00001eb125980	Zm00001eb125980
Zm00001d038346	3.10353	7.74055e-05	up	NA	Zm00001eb289430	Zm00001eb289430
Zm00001d035337	-1.68193	7.74e-05	down	GDP-L-galactose phosphorylase 1	Zm00001eb264880	Zm00001eb264880
Zm00001d044734	-1.7396	7.70578e-05	down	U-box domain-containing protein 21	Zm00001eb371590	Zm00001eb371590
Zm00001d028165	-4.23892	7.69828e-05	down	Aminotransferase ALD1	Zm00001eb008180	Zm00001eb008180
Zm00001d023309	1.85776	7.68e-05	up	Sterol 14-demethylase	Zm00001eb405760	Zm00001eb405760
Zm00001d038712	1.88343	7.66038e-05	up	NA	Zm00001eb292950	Zm00001eb292950
Zm00001d023779	-2.63755	7.44094e-05	down	3-hydroxyisobutyryl-CoA hydrolase 1	Zm00001eb409740	Zm00001eb409740
Zm00001d043989	1.82068	7.4192e-05	up	F-box/kelch-repeat protein	Zm00001eb157830	Zm00001eb157830
Zm00001d020171	-1.94859	7.40152e-05	down	Leucine-rich repeat (LRR) family protein		NA
Zm00001d016885	2.15785	7.35275e-05	up	F11F12.5 protein	Zm00001eb244470	Zm00001eb244470
Zm00001d037943	-1.99769	7.26121e-05	down	Putative RING zinc finger domain superfamily protein	Zm00001eb285770	Zm00001eb285770
Zm00001d014091	1.73515	7.24458e-05	up	F-box domain containing protein	Zm00001eb222310	Zm00001eb222310
Zm00001d000001	-2.28761	7.24334e-05	down	polyphenol oxidase1	Zm00001eb413300	Zm00001eb413300
Zm00001d000915	2.24779	7.2e-05	up	NA	NA	NA
Zm00001d053377	1.79348	7.19083e-05	up	50S ribosomal protein L21 chloroplastic	Zm00001eb204010	Zm00001eb204010
Zm00001d014769	-2.01288	7.16959e-05	down	NA	Zm00001eb227900,Zm00001eb227890	Zm00001eb227900
Zm00001d014769	-2.01288	7.16959e-05	down	NA	Zm00001eb227900,Zm00001eb227890	Zm00001eb227890
Zm00001d032088	5.02602	7.14618e-05	up	SAUR33-auxin-responsive SAUR family member	Zm00001eb040610	Zm00001eb040610
Zm00001d052135	4.17533	7.14094e-05	up	NA		NA
Zm00001d012019	3.30659	7.07672e-05	up	SNF1-related protein kinase regulatory subunit gamma-1	Zm00001eb364400	Zm00001eb364400
Zm00001d013402	1.66393	7.06035e-05	up	phytochromeA2	Zm00001eb216020	Zm00001eb216020
Zm00001d013165	-3.14952	6.99097e-05	down	NA	Zm00001eb213810	Zm00001eb213810
Zm00001d000907	-4.46112	6.93104e-05	down	NA	NA	NA
Zm00001d029707	1.78187	6.91557e-05	up	Glutathione S-transferase GST 38	Zm00001eb021710	Zm00001eb021710
Zm00001d014943	-1.72216	6.89293e-05	down	Protein transport protein SEC16B homolog	Zm00001eb229410	Zm00001eb229410
Zm00001d052715	-1.69217	6.89e-05	down	Probable RNA methyltransferase	Zm00001eb198370	Zm00001eb198370
Zm00001d029996	1.59279	6.89e-05	up	E3 ubiquitin-protein ligase ATL4	Zm00001eb024020	Zm00001eb024020
Zm00001d018342	1.62683	6.88551e-05	up	trehalose-6-phosphate synthase11	Zm00001eb257510	Zm00001eb257510
Zm00001d044548	1.61758	6.88e-05	up	DNA-damage-repair/toleration protein DRT102	Zm00001eb162770,Zm00001eb162780	Zm00001eb162780
Zm00001d044548	1.61758	6.88e-05	up	DNA-damage-repair/toleration protein DRT102	Zm00001eb162770,Zm00001eb162780	Zm00001eb162770
Zm00001d033777	2.78134	6.86e-05	up	Receptor-like kinase TMK2	Zm00001eb055210	Zm00001eb055210
Zm00001d030870	-1.72795	6.84991e-05	down	NA	Zm00001eb030310	Zm00001eb030310
Zm00001d013907	-2.52406	6.84e-05	down	Nonspecific lipid-transfer protein	Zm00001eb220740	Zm00001eb220740
Zm00001d014313	4.13917	6.74123e-05	up	THAUMATIN-LIKE PROTEIN 1	Zm00001eb224120,Zm00001eb224130	Zm00001eb224130
Zm00001d014313	4.13917	6.74123e-05	up	THAUMATIN-LIKE PROTEIN 1	Zm00001eb224120,Zm00001eb224130	Zm00001eb224120
Zm00001d053703	2.58499	6.69e-05	up	Ocs element-binding factor 1%3B Putative bZIP transcription factor superfamily protein	Zm00001eb206320	Zm00001eb206320
Zm00001d032837	-1.70377	6.68e-05	down	NA	Zm00001eb047020	Zm00001eb047020
Zm00001d027409	-1.816	6.67e-05	down	B3 domain-containing transcription factor NGA2	Zm00001eb001550	Zm00001eb001550
Zm00001d026310	-2.29966	6.65928e-05	down	Pentatricopeptide repeat-containing protein mitochondrial	Zm00001eb431040	Zm00001eb431040
Zm00001d026590	-1.6416	6.65078e-05	down	Auxin response factor 8	Zm00001eb433460	Zm00001eb433460
Zm00001d033786	2.90906	6.64e-05	up	histidine kinase4	Zm00001eb055280	Zm00001eb055280
Zm00001d052947	-1.604	6.60423e-05	down	DNAJ heat shock N-terminal domain-containing protein	Zm00001eb200390	Zm00001eb200390
Zm00001d042266	-1.74604	6.57e-05	down	eukaryotic initiation factor 3 gamma subunit family protein	Zm00001eb142530	Zm00001eb142530
Zm00001d019445	-6.54324	6.54888e-05	down	NA	Zm00001eb305550	Zm00001eb305550
Zm00001d048819	2.29973	6.4558e-05	up	Putative cytochrome P450 superfamily protein	Zm00001eb166680	Zm00001eb166680
Zm00001d012033	1.73064	6.44e-05	up	stearoyl-acyl-carrier-protein desaturase2	Zm00001eb364580	Zm00001eb364580
Zm00001d011357	-1.6918	6.44e-05	down	CTP synthase family protein	Zm00001eb358270	Zm00001eb358270
Zm00001d022478	1.85208	6.40108e-05	up	Protein SRC2 homolog	Zm00001eb330300	Zm00001eb330300
Zm00001d003724	2.21058	6.32228e-05	up	SWIb domain-containing protein	Zm00001eb083300	Zm00001eb083300
Zm00001d040160	2.94854	6.31525e-05	up	Protein kinase superfamily protein	Zm00001eb126670	Zm00001eb126670
Zm00001d043803	1.77249	6.30752e-05	up	NA	Zm00001eb156280	Zm00001eb156280
Zm00001d038638	-2.2233	6.25e-05	down	NA	Zm00001eb292200	Zm00001eb292200
Zm00001d002596	-1.71275	6.23e-05	down	NA	Zm00001eb073340	Zm00001eb073340
Zm00001d028531	1.70638	6.23e-05	up	glycine-rich protein	Zm00001eb011610	Zm00001eb011610
Zm00001d053195	-2.04386	6.22813e-05	down	Putative AP2/EREBP transcription factor superfamily protein	Zm00001eb202570	Zm00001eb202570
Zm00001d031528	3.34236	6.22739e-05	up	exocyst subunit exo70 family protein G1	Zm00001eb035690	Zm00001eb035690
Zm00001d018872	-1.61904	6.22108e-05	down	ankyrin repeat family protein / regulator of chromosome condensation (RCC1) family protein	Zm00001eb300770	Zm00001eb300770
Zm00001d014089	2.28547	6.20751e-05	up	Adenine nucleotide alpha hydrolases-like superfamily protein	Zm00001eb222290	Zm00001eb222290
Zm00001d041204	2.14446	6.20751e-05	up	lipoxygenase12	Zm00001eb134020	Zm00001eb134020
Zm00001d032854	-2.69963	6.19737e-05	down	Peroxidase 59	Zm00001eb047120	Zm00001eb047120
Zm00001d002674	-2.10416	6.19e-05	down	NA	Zm00001eb074040	Zm00001eb074040
Zm00001d014984	-1.63585	6.13e-05	down	Glycerol-3-phosphate acyltransferase 8	Zm00001eb229800	Zm00001eb229800
Zm00001d005851	-3.46208	6.08931e-05	down	Prolyl oligopeptidase family protein	Zm00001eb100490	Zm00001eb100490
Zm00001d029061	2.47025	6.08856e-05	up	PPR containing plant-like protein	Zm00001eb016080	Zm00001eb016080
Zm00001d018133	3.30598	6.06e-05	up	NA	Zm00001eb255590	Zm00001eb255590
Zm00001d040563	-1.66655	5.98207e-05	down	NA		NA
Zm00001d006282	3.64397	5.97224e-05	up	Auxin-responsive protein SAUR61	Zm00001eb104160	Zm00001eb104160
GRMZM5G807592	3.31873	5.94067e-05	up	NA	NA	NA
Zm00001d027816	1.82849	5.92565e-05	up	NA	Zm00001eb005190	Zm00001eb005190
Zm00001d005812	2.45192	5.90309e-05	up	sterile alpha motif (SAM) domain-containing protein	Zm00001eb100100,Zm00001eb100110	Zm00001eb100110
Zm00001d005812	2.45192	5.90309e-05	up	sterile alpha motif (SAM) domain-containing protein	Zm00001eb100100,Zm00001eb100110	Zm00001eb100100
Zm00001d042507	1.67774	5.89647e-05	up	Beta-glucosidase 42	Zm00001eb144630	Zm00001eb144630
Zm00001d053880	2.82339	5.89492e-05	up	Protein CHLOROPLAST IMPORT APPARATUS 2	Zm00001eb208040	Zm00001eb208040
Zm00001d037305	1.7518	5.85e-05	up	Potassium transporter 8	Zm00001eb280380	Zm00001eb280380
Zm00001d049218	2.34946	5.84e-05	up	Two-pore potassium channel 1	Zm00001eb169870	Zm00001eb169870
Zm00001d037547	-2.73281	5.75e-05	down	guaiacol peroxidase3	Zm00001eb282410	Zm00001eb282410
Zm00001d024507	1.60998	5.72897e-05	up	sigma factor 1A	Zm00001eb415360	Zm00001eb415360
Zm00001d034417	1.77548	5.68742e-05	up	Acyl-CoA N-acyltransferases (NAT) superfamily protein	Zm00001eb060500	Zm00001eb060500
Zm00001d043870	-1.71601	5.68e-05	down	NA	Zm00001eb156820	Zm00001eb156820
Zm00001d003058	-1.65492	5.64e-05	down	Probable low-specificity L-threonine aldolase 1	Zm00001eb077630	Zm00001eb077630
Zm00001d013471	2.037	5.63e-05	up	Histone-lysine N-methyltransferase ASHR1	Zm00001eb216690	Zm00001eb216690
Zm00001d038177	-1.67885	5.62794e-05	down	Probable carboxylesterase 17	Zm00001eb287930,Zm00001eb287920	Zm00001eb287930
Zm00001d038177	-1.67885	5.62794e-05	down	Probable carboxylesterase 17	Zm00001eb287930,Zm00001eb287920	Zm00001eb287920
Zm00001d025958	5.3751	5.61876e-05	up	Aldehyde dehydrogenase	Zm00001eb427610	Zm00001eb427610
Zm00001d019075	-1.59817	5.59747e-05	down	RNAligase	Zm00001eb302520	Zm00001eb302520
Zm00001d034379	2.40856	5.56089e-05	up	NA	Zm00001eb060160	Zm00001eb060160
Zm00001d048861	-2.60945	5.55445e-05	down	Probable flavin-containing monooxygenase 1	Zm00001eb167020	Zm00001eb167020
Zm00001d030772	-2.00684	5.55445e-05	down	DNA-binding storekeeper protein-related	Zm00001eb029560	Zm00001eb029560
Zm00001d047523	-2.12579	5.53074e-05	down	Probable WRKY transcription factor 30	Zm00001eb265130,Zm00001eb395130,Zm00001eb265140	Zm00001eb395130
Zm00001d047523	-2.12579	5.53074e-05	down	Probable WRKY transcription factor 30	Zm00001eb265130,Zm00001eb395130,Zm00001eb265140	Zm00001eb265140
Zm00001d047523	-2.12579	5.53074e-05	down	Probable WRKY transcription factor 30	Zm00001eb265130,Zm00001eb395130,Zm00001eb265140	Zm00001eb265130
Zm00001d008805	-1.75664	5.49e-05	down	NA	Zm00001eb337390	Zm00001eb337390
Zm00001d053852	1.85589	5.48136e-05	up	Regulator of Vps4 activity in the MVB pathway protein	Zm00001eb207710,Zm00001eb207720	Zm00001eb207720
Zm00001d053852	1.85589	5.48136e-05	up	Regulator of Vps4 activity in the MVB pathway protein	Zm00001eb207710,Zm00001eb207720	Zm00001eb207710
Zm00001d013610	-2.2062	5.47342e-05	down	Osmotin-like protein OSM34	Zm00001eb217970	Zm00001eb217970
Zm00001d014867	2.04942	5.46706e-05	up	Callose synthase 3	Zm00001eb228700	Zm00001eb228700
Zm00001d047201	-2.38961	5.44858e-05	down	Serine carboxypeptidase-like 40	Zm00001eb392370	Zm00001eb392370
Zm00001d020250	3.00393	5.4e-05	up	NA	Zm00001eb311050	Zm00001eb311050
Zm00001d032104	2.70587	5.39275e-05	up	Cyclase-associated protein 1	Zm00001eb040800	Zm00001eb040800
Zm00001d043713	-2.70326	5.38371e-05	down	plant/F18B13-26 protein	Zm00001eb155470	Zm00001eb155470
Zm00001d031569	1.89524	5.38e-05	up	Peptidyl-prolyl isomerase	Zm00001eb036130	Zm00001eb036130
Zm00001d002168	-2.25228	5.37957e-05	down	Receptor-like serine/threonine-protein kinase SD1-8	Zm00001eb069410	Zm00001eb069410
Zm00001d043544	2.20004	5.37e-05	up	UDP-glycosyltransferase 88A1	Zm00001eb154000	Zm00001eb154000
Zm00001d045124	-2.46483	5.35768e-05	down	Protein kinase superfamily protein with octicosapeptide/Phox/Bem1p domain	Zm00001eb374870	Zm00001eb374870
Zm00001d045055	1.88344	5.33368e-05	up	Anthocyanidin 3-O-glucosyltransferase	Zm00001eb374220,Zm00001eb374230	Zm00001eb374230
Zm00001d045055	1.88344	5.33368e-05	up	Anthocyanidin 3-O-glucosyltransferase	Zm00001eb374220,Zm00001eb374230	Zm00001eb374220
Zm00001d017138	-2.35981	5.29e-05	down	Transcription factor bHLH128	Zm00001eb246520	Zm00001eb246520
Zm00001d050250	-2.06858	5.28549e-05	down	NA	Zm00001eb178570	Zm00001eb178570
Zm00001d021303	-1.90346	5.23002e-05	down	Probable receptor-like protein kinase	Zm00001eb319700	Zm00001eb319700
Zm00001d032616	1.61742	5.23e-05	up	40S ribosomal protein S27a	Zm00001eb044930,Zm00001eb044940	Zm00001eb044940
Zm00001d032616	1.61742	5.23e-05	up	40S ribosomal protein S27a	Zm00001eb044930,Zm00001eb044940	Zm00001eb044930
Zm00001d010368	1.76845	5.19e-05	up	derlin1	Zm00001eb350050	Zm00001eb350050
Zm00001d034621	1.70392	5.14872e-05	up	Protein trichome birefringence-like 32	Zm00001eb062400,Zm00001eb062390	Zm00001eb062400
Zm00001d034621	1.70392	5.14872e-05	up	Protein trichome birefringence-like 32	Zm00001eb062400,Zm00001eb062390	Zm00001eb062390
Zm00001d016059	2.63132	5.12988e-05	up	NA	Zm00001eb237880	Zm00001eb237880
Zm00001d014918	3.13193	5.11193e-05	up	GDSL esterase/lipase EXL3	Zm00001eb229240	Zm00001eb229240
Zm00001d029389	-1.60809	5.09344e-05	down	LOL3	Zm00001eb018940,Zm00001eb018930	Zm00001eb018940
Zm00001d029389	-1.60809	5.09344e-05	down	LOL3	Zm00001eb018940,Zm00001eb018930	Zm00001eb018930
Zm00001d002536	-2.49122	5.07283e-05	down	Probable L-type lectin-domain containing receptor kinase S.5	Zm00001eb072760,Zm00001eb072770	Zm00001eb072770
Zm00001d002536	-2.49122	5.07283e-05	down	Probable L-type lectin-domain containing receptor kinase S.5	Zm00001eb072760,Zm00001eb072770	Zm00001eb072760
Zm00001d038763	2.01178	5.06215e-05	up	UDP-glycosyltransferase 88A1	Zm00001eb293440	Zm00001eb293440
Zm00001d004331	1.76274	5.05366e-05	up	NA	Zm00001eb087880	Zm00001eb087880
Zm00001d044308	4.00352	5.04e-05	up	NA	Zm00001eb160530	Zm00001eb160530
Zm00001d026806	-2.3774	5.03906e-05	down	NA	NA	NA
Zm00001d032380	1.67834	5.03392e-05	up	acclimation of photosynthesis to environment	Zm00001eb042940	Zm00001eb042940
Zm00001d039112	1.80108	5.00969e-05	up	DUF1645 family protein	Zm00001eb296760	Zm00001eb296760
Zm00001d030990	-2.83324	5.00628e-05	down	F-box/LRR-repeat protein 17	Zm00001eb031170	Zm00001eb031170
Zm00001d022524	-2.63387	5.00411e-05	down	WUSCHEL-related homeobox 11	Zm00001eb330990	Zm00001eb330990
Zm00001d042030	1.7706	4.97356e-05	up	NA	Zm00001eb140400	Zm00001eb140400
Zm00001d052139	3.23061	4.95799e-05	up	Nitrate reductase	Zm00001eb193390	Zm00001eb193390
Zm00001d013550	-2.25732	4.95055e-05	down	NA	Zm00001eb217380	Zm00001eb217380
Zm00001d052103	-1.58466	4.89e-05	down	Pectin lyase-like superfamily protein	Zm00001eb193090	Zm00001eb193090
Zm00001d007370	-1.78213	4.88596e-05	down	NA	Zm00001eb113150	Zm00001eb113150
Zm00001d048841	3.2255	4.86584e-05	up	Patatin-like protein 2	Zm00001eb166850	Zm00001eb166850
Zm00001d010209	1.69524	4.83253e-05	up	Potassium channel2		NA
Zm00001d038465	2.05574	4.81629e-05	up	Major facilitator superfamily protein	Zm00001eb290480	Zm00001eb290480
Zm00001d038941	1.60564	4.79538e-05	up	Homeobox-leucine zipper protein HAT9		NA
Zm00001d001970	3.63107	4.77e-05	up	Molybdopterin biosynthesis protein CNX1	Zm00001eb067470	Zm00001eb067470
Zm00001d005544	1.80281	4.76893e-05	up	ARM repeat superfamily protein	Zm00001eb097710	Zm00001eb097710
Zm00001d025907	-2.07013	4.73331e-05	down	NA	Zm00001eb427100	Zm00001eb427100
Zm00001d029850	1.73783	4.72584e-05	up	Rop guanine nucleotide exchange factor 2	Zm00001eb022950	Zm00001eb022950
Zm00001d001165	-2.19252	4.72e-05	down	NA	NA	NA
Zm00001d028086	1.65153	4.7e-05	up	NA		NA
Zm00001d016910	3.93709	4.69894e-05	up	UDP-glycosyltransferase 85A7	Zm00001eb244700	Zm00001eb244700
Zm00001d021977	1.58746	4.68169e-05	up	NA	Zm00001eb326050	Zm00001eb326050
Zm00001d020556	-2.5794	4.66e-05	down	WAT1-related protein	Zm00001eb313500	Zm00001eb313500
Zm00001d039374	-1.86846	4.64598e-05	down	RING-H2 finger protein ATL3	Zm00001eb120050	Zm00001eb120050
Zm00001d044228	-2.12044	4.6e-05	down	thiamine biosynthesis2	Zm00001eb159850,Zm00001eb159860	Zm00001eb159860
Zm00001d044228	-2.12044	4.6e-05	down	thiamine biosynthesis2	Zm00001eb159850,Zm00001eb159860	Zm00001eb159850
Zm00001d011604	1.64726	4.58e-05	up	NA	Zm00001eb360410,Zm00001eb360420	Zm00001eb360420
Zm00001d011604	1.64726	4.58e-05	up	NA	Zm00001eb360410,Zm00001eb360420	Zm00001eb360410
Zm00001d007381	-2.46941	4.52052e-05	down	NA	Zm00001eb113210	Zm00001eb113210
Zm00001d012997	7.39886	4.50898e-05	up	NA	NA	NA
Zm00001d042801	-2.42516	4.49e-05	down	GABA transporter 1	Zm00001eb147400	Zm00001eb147400
Zm00001d030941	-1.59243	4.48343e-05	down	NA	Zm00001eb030730,Zm00001eb030740	Zm00001eb030740
Zm00001d030941	-1.59243	4.48343e-05	down	NA	Zm00001eb030730,Zm00001eb030740	Zm00001eb030730
Zm00001d008451	4.7552	4.41427e-05	up	NA		NA
Zm00001d000808	-2.2467	4.39457e-05	down	NA	NA	NA
Zm00001d048702	1.61274	4.38872e-05	up	benzoxazinone synthesis3	Zm00001eb165550	Zm00001eb165550
Zm00001d014688	1.74663	4.38e-05	up	Rhomboid-like protein 14 mitochondrial	Zm00001eb227080	Zm00001eb227080
Zm00001d035208	1.87091	4.37858e-05	up	BTB/POZ domain-containing protein	Zm00001eb261890	Zm00001eb261890
Zm00001d017678	-1.80097	4.35616e-05	down	Putative RING-H2 finger protein ATL53	Zm00001eb251210	Zm00001eb251210
Zm00001d021006	1.80765	4.33867e-05	up	MTD1	Zm00001eb317350	Zm00001eb317350
Zm00001d029988	1.69061	4.33411e-05	up	Retrotransposon protein	Zm00001eb023970	Zm00001eb023970
Zm00001d032084	-2.69796	4.32e-05	down	Chaperone DnaJ-domain superfamily protein	Zm00001eb040580	Zm00001eb040580
Zm00001d049660	1.71481	4.30529e-05	up	ACR8	Zm00001eb173640	Zm00001eb173640
Zm00001d027021	-6.68746	4.25333e-05	down	NA	NA	NA
Zm00001d024926	5.42807	4.24342e-05	up	NA	Zm00001eb418860	Zm00001eb418860
Zm00001d049140	-2.11903	4.24342e-05	down	Calmodulin-interacting protein 111	Zm00001eb169190	Zm00001eb169190
Zm00001d046440	-1.95188	4.24e-05	down	FscO	Zm00001eb385840	Zm00001eb385840
Zm00001d040290	1.60351	4.22579e-05	up	Epoxide hydrolase 2	Zm00001eb127750	Zm00001eb127750
Zm00001d021679	-1.62963	4.22574e-05	down	NA		NA
Zm00001d043837	-1.89856	4.2255e-05	down	Transcription factor MYB36	Zm00001eb156520	Zm00001eb156520
Zm00001d027601	-1.9925	4.19757e-05	down	cytochrome P450 family 96 subfamily A polypeptide 1	Zm00001eb003240	Zm00001eb003240
Zm00001d042812	-1.59	4.19014e-05	down	Tetratricopeptide repeat (TPR)-like superfamily protein	Zm00001eb147530	Zm00001eb147530
Zm00001d007271	3.37069	4.17578e-05	up	22.0 kDa class IV heat shock protein	Zm00001eb112330	Zm00001eb112330
Zm00001d030213	-1.79288	4.1556e-05	down	Protein kinase	Zm00001eb025730	Zm00001eb025730
Zm00001d052542	-1.68461	4.1477e-05	down	Dual specificity protein phosphatase Diacylglycerol kinase catalytic region	Zm00001eb197030,Zm00001eb197040	Zm00001eb197040
Zm00001d052542	-1.68461	4.1477e-05	down	Dual specificity protein phosphatase Diacylglycerol kinase catalytic region	Zm00001eb197030,Zm00001eb197040	Zm00001eb197030
Zm00001d043057	3.25157	4.14e-05	up	NA		NA
Zm00001d010260	2.87186	4.13e-05	up	NA	Zm00001eb033840	Zm00001eb033840
Zm00001d017291	-2.08652	4.09516e-05	down	Phytosulfokine receptor 1	Zm00001eb247800	Zm00001eb247800
Zm00001d000761	-3.22327	4.09268e-05	down	NA	NA	NA
Zm00001d042810	-2.31174	4.08553e-05	down	Cell division control protein 6 homolog B	Zm00001eb147490	Zm00001eb147490
Zm00001d004248	2.00374	4.05009e-05	up	UDP-glycosyltransferase 85A7	Zm00001eb087380	Zm00001eb087380
Zm00001d043650	-1.83426	4.04477e-05	down	Tryptophan aminotransferase-related protein 4	Zm00001eb154790	Zm00001eb154790
Zm00001d039733	2.25449	4.04175e-05	up	Histone H4	Zm00001eb123370	Zm00001eb123370
Zm00001d004438	2.22274	4.03187e-05	up	pullulanase-type starch debranching enzyme1	Zm00001eb088740	Zm00001eb088740
Zm00001d021038	-2.46007	4.03e-05	down	RING/U-box superfamily protein	Zm00001eb317640	Zm00001eb317640
Zm00001d011778	3.27048	4.02123e-05	up	tonoplast intrinsic protein1	Zm00001eb362170	Zm00001eb362170
Zm00001d021718	2.17991	4.02e-05	up	DUF538 family protein	Zm00001eb323590	Zm00001eb323590
Zm00001d029049	2.04628	4.01508e-05	up	Photosystem II repair protein PSB27-H1 chloroplastic	Zm00001eb015950	Zm00001eb015950
Zm00001d011419	-2.06658	3.98525e-05	down	Putative cytochrome P450 superfamily protein	Zm00001eb358780	Zm00001eb358780
Zm00001d034877	7.62304	3.98038e-05	up	Protein BREVIS RADIX	Zm00001eb064780	Zm00001eb064780
Zm00001d042292	-2.83931	3.97832e-05	down	SAUR-like auxin-responsive protein family	Zm00001eb142840	Zm00001eb142840
Zm00001d031782	-1.87597	3.95048e-05	down	Pentatricopeptide repeat-containing protein	Zm00001eb037970	Zm00001eb037970
Zm00001d027346	3.26405	3.92501e-05	up	early nodulin-like protein 8	Zm00001eb000990	Zm00001eb000990
Zm00001d038991	-2.00585	3.91703e-05	down	Protein MALE DISCOVERER 2	Zm00001eb295670	Zm00001eb295670
Zm00001d014966	-1.62388	3.9099e-05	down	Pentatricopeptide repeat-containing protein	Zm00001eb229640	Zm00001eb229640
Zm00001d038563	3.64023	3.90945e-05	up	EID1-like F-box protein 3	Zm00001eb291540	Zm00001eb291540
Zm00001d038288	1.99405	3.8813e-05	up	Putative MYB DNA-binding domain superfamily protein	Zm00001eb288890	Zm00001eb288890
Zm00001d033620	1.84056	3.85e-05	up	silencing gene B 102	Zm00001eb054010	Zm00001eb054010
Zm00001d049282	2.81962	3.84623e-05	up	Cytokinin-O-glucosyltransferase 1	Zm00001eb170440	Zm00001eb170440
Zm00001d052798	-1.59729	3.83e-05	down	Homeodomain-like superfamily protein	Zm00001eb199110	Zm00001eb199110
Zm00001d003370	6.38491	3.8e-05	up	NA	Zm00001eb080290,Zm00001eb080300	Zm00001eb080300
Zm00001d003370	6.38491	3.8e-05	up	NA	Zm00001eb080290,Zm00001eb080300	Zm00001eb080290
Zm00001d038930	-2.08649	3.79704e-05	down	Transcription factor MYB36	Zm00001eb295060	Zm00001eb295060
Zm00001d047307	1.78075	3.78829e-05	up	proton gradient regulation3 homolog	Zm00001eb393290	Zm00001eb393290
Zm00001d054004	-2.05849	3.77917e-05	down	plant-specific domain TIGR01589 family protein	Zm00001eb209240	Zm00001eb209240
Zm00001d045919	1.77878	3.76625e-05	up	Pyrophosphate--fructose 6-phosphate 1-phosphotransferase subunit alpha 2	Zm00001eb381920	Zm00001eb381920
Zm00001d015639	1.66496	3.75e-05	up	Ethylene-responsive transcription factor 3	Zm00001eb234870	Zm00001eb234870
Zm00001d029319	-3.45618	3.7464e-05	down	Probable polyamine transporter	Zm00001eb018250,Zm00001eb018260	Zm00001eb018260
Zm00001d029319	-3.45618	3.7464e-05	down	Probable polyamine transporter	Zm00001eb018250,Zm00001eb018260	Zm00001eb018250
Zm00001d045501	-1.6197	3.72895e-05	down	embryo sac development arrest 7	Zm00001eb378550	Zm00001eb378550
Zm00001d022096	1.60056	3.71e-05	up	Cell division control protein 48 homolog C	Zm00001eb327120	Zm00001eb327120
Zm00001d013689	2.2916	3.71e-05	up	nine-cis-epoxycarotenoid dioxygenase9	Zm00001eb218680	Zm00001eb218680
Zm00001d028122	7.91803	3.69707e-05	up	NA	Zm00001eb007900	Zm00001eb007900
Zm00001d047005	-2.10266	3.66541e-05	down	DUF241 domain protein	Zm00001eb390250	Zm00001eb390250
Zm00001d033482	-1.75962	3.64117e-05	down	Ankyrin repeat family protein	Zm00001eb052760,Zm00001eb052770	Zm00001eb052770
Zm00001d033482	-1.75962	3.64117e-05	down	Ankyrin repeat family protein	Zm00001eb052760,Zm00001eb052770	Zm00001eb052760
Zm00001d023918	-1.73848	3.63474e-05	down	Purple acid phosphatase 10	Zm00001eb410860	Zm00001eb410860
Zm00001d024423	-2.09527	3.63134e-05	down	DNA polymerase like1	Zm00001eb414740	Zm00001eb414740
Zm00001d043614	-1.5931	3.63034e-05	down	Probable sulfate transporter 3.5	Zm00001eb154590	Zm00001eb154590
Zm00001d013290	1.9983	3.63e-05	up	Transmembrane emp24 domain-containing protein p24beta3	Zm00001eb215040	Zm00001eb215040
Zm00001d048342	-2.83127	3.58e-05	down	Probable serine/threonine-protein kinase Cx32 chloroplastic	Zm00001eb402520	Zm00001eb402520
Zm00001d044781	1.60628	3.58e-05	up	Putative thiol-disulphide oxidoreductase DCC	Zm00001eb371950	Zm00001eb371950
Zm00001d043232	6.85019	3.56909e-05	up	Early nodulin-like protein 3	Zm00001eb151140	Zm00001eb151140
Zm00001d014843	2.10273	3.54359e-05	up	NAC domain containing protein 36	Zm00001eb228520	Zm00001eb228520
Zm00001d052355	-2.8114	3.53624e-05	down	Putative WRKY DNA-binding domain superfamily protein	Zm00001eb195400	Zm00001eb195400
Zm00001d015520	2.27682	3.52502e-05	up	Chaperone protein ClpB4 mitochondrial	Zm00001eb234160	Zm00001eb234160
Zm00001d042867	2.72413	3.49175e-05	up	bowman-birk inhibitor1	Zm00001eb147980	Zm00001eb147980
Zm00001d046136	2.09376	3.47813e-05	up	GDSL esterase/lipase	Zm00001eb383330	Zm00001eb383330
Zm00001d039071	-4.32322	3.45846e-05	down	Cupredoxin superfamily protein		NA
Zm00001d053415	-6.8771	3.44847e-05	down	NA	Zm00001eb204310	Zm00001eb204310
Zm00001d016417	-2.22827	3.42e-05	down	Flavonol-3-O-glycoside-7-O-glucosyltransferase 1	Zm00001eb240490	Zm00001eb240490
Zm00001d024497	-1.83885	3.40565e-05	down	ABC transporter G family member 14	Zm00001eb415250	Zm00001eb415250
Zm00001d044366	3.43025	3.38e-05	up	NA	Zm00001eb161070,Zm00001eb161060	Zm00001eb161070
Zm00001d044366	3.43025	3.38e-05	up	NA	Zm00001eb161070,Zm00001eb161060	Zm00001eb161060
Zm00001d003669	1.67738	3.36394e-05	up	NA	Zm00001eb082820	Zm00001eb082820
Zm00001d012902	-7.15004	3.36046e-05	down	NA	Zm00001eb211270	Zm00001eb211270
Zm00001d012606	-1.7173	3.36013e-05	down	Pentatricopeptide repeat-containing protein mitochondrial	Zm00001eb369740	Zm00001eb369740
Zm00001d042373	1.62737	3.35958e-05	up	Transcription factor bHLH62	Zm00001eb143520	Zm00001eb143520
Zm00001d022046	-2.49378	3.35384e-05	down	SNF2 domain-containing protein / helicase domain-containing protein / HNH endonuclease domain-containing protein	Zm00001eb326710	Zm00001eb326710
Zm00001d047868	-2.44345	3.35e-05	down	Late embryogenesis abundant (LEA) hydroxyproline-rich glycoprotein family	Zm00001eb398130	Zm00001eb398130
Zm00001d022334	2.76795	3.35e-05	up	P-loop containing nucleoside triphosphate hydrolases superfamily protein	Zm00001eb329220	Zm00001eb329220
Zm00001d042684	-4.29773	3.34844e-05	down	Protein NRT1/ PTR FAMILY 5.10	Zm00001eb146390	Zm00001eb146390
Zm00001d050798	-1.62713	3.29418e-05	down	Putative RING zinc finger domain superfamily protein	Zm00001eb182360	Zm00001eb182360
Zm00001d039231	-1.77939	3.2859e-05	down	Probable beta-14-xylosyltransferase IRX14	Zm00001eb297960	Zm00001eb297960
Zm00001d041769	1.74052	3.27806e-05	up	Serine carboxypeptidase-like 20	Zm00001eb138290	Zm00001eb138290
Zm00001d017053	-1.82062	3.27562e-05	down	Calcineurin-like metallo-phosphoesterase superfamily protein	Zm00001eb245810	Zm00001eb245810
Zm00001d041955	-1.65715	3.27143e-05	down	plant-specific domain TIGR01615 family protein expressed	Zm00001eb139770	Zm00001eb139770
[truncated: 5,969 more rows]

## Sheet: Yang2022
GO_accession	Description	Term_type	Over__x000D__x000D_ represented__x000D__x000D_ pValue	Corrected__x000D__x000D_ pValue	DEG__x000D__x000D_ item	DEG__x000D__x000D_ list	Bg__x000D__x000D_ item	Bg__x000D__x000D_ list	Gene_name	Group	V5.x	V5.y	V5	GeneV5
[truncated: 1,369 more rows]

[truncated: 4 more sheets: Wang2025, Johnson2014, Ali2025_R, Ali2025_L]
