# Supplementary material for: Investigating GERMs: How Genotype, Environment, and Rhizosphere Microbiome interactions underlie heat response in maize and sorghum
Source: bioRxiv. 2025 Dec 10:2025.12.10.693489. Preprint. [Version 1] doi: 10.64898/2025.12.10.693489 (PMC12707280; doi:10.64898/2025.12.10.693489)
Supplement: Supplement 6 [file media-6.xlsx]

## Sheet: Sheet1
Orthogroup	Species	Maize Gene	Orthologs
OG0000006	Sorghum_bicolorv5.Sb-BTX623-REFERENCE-JGI-5.1.pep.all	Zm00001eb198340_P001	Sobic.003G174500.1.v5.1
OG0000006	Sorghum_bicolorv5.Sb-BTX623-REFERENCE-JGI-5.1.pep.all	Zm00001eb276550_P001, Zm00001eb360080_P001, Zm00001eb271890_P001, Zm00001eb396220_P001, Zm00001eb065290_P001, Zm00001eb406980_P001, Zm00001eb260680_P001, Zm00001eb341820_P001, Zm00001eb308410_P004, Zm00001eb308410_P005, Zm00001eb308410_P001, Zm00001eb308410_P003, Zm00001eb308410_P002, Zm00001eb101620_P001, Zm00001eb407980_P001, Zm00001eb159240_P001, Zm00001eb361290_P001, Zm00001eb286500_P001, Zm0…	Sobic.002G212601.1.v5.1
OG0000015	Sorghum_bicolorv5.Sb-BTX623-REFERENCE-JGI-5.1.pep.all	Zm00001eb065040_P001	Sobic.009G256900.3.v5.1, Sobic.009G256900.4.v5.1, Sobic.009G256900.1.v5.1, Sobic.009G256900.2.v5.1, Sobic.009G256900.5.v5.1, Sobic.001G100900.6.v5.1, Sobic.001G100900.2.v5.1, Sobic.001G100900.8.v5.1, Sobic.001G100900.7.v5.1, Sobic.001G100900.1.v5.1, Sobic.001G100900.9.v5.1, Sobic.001G101000.1.v5.1, Sobic.008G105300.2.v5.1, Sobic.008G105300.7.v5.1, Sobic.008G003100.2.v5.1, Sobic.008G002950.1.v5.1,…
OG0000016	Sorghum_bicolorv5.Sb-BTX623-REFERENCE-JGI-5.1.pep.all	Zm00001eb260870_P004, Zm00001eb260870_P002, Zm00001eb260870_P006, Zm00001eb260870_P003, Zm00001eb260870_P001, Zm00001eb260870_P007, Zm00001eb260870_P005, Zm00001eb173820_P002, Zm00001eb173820_P003, Zm00001eb173820_P004, Zm00001eb173820_P006, Zm00001eb173820_P005, Zm00001eb173820_P007, Zm00001eb173820_P001, Zm00001eb173820_P008, Zm00001eb408160_P001, Zm00001eb027400_P001, Zm00001eb027410_P001, Zm0…	Sobic.007G018200.2.v5.1
OG0000024	Sorghum_bicolorv5.Sb-BTX623-REFERENCE-JGI-5.1.pep.all	Zm00001eb277810_P001, Zm00001eb275930_P001, Zm00001eb442230_P001, Zm00001eb276040_P001	Sobic.010G161400.1.v5.1
OG0000024	Sorghum_bicolorv5.Sb-BTX623-REFERENCE-JGI-5.1.pep.all	Zm00001eb275900_P001, Zm00001eb275880_P001, Zm00001eb276030_P001, Zm00001eb276060_P001, Zm00001eb275980_P001, Zm00001eb276010_P001, Zm00001eb276020_P001, Zm00001eb276090_P001, Zm00001eb442160_P001, Zm00001eb442680_P001, Zm00001eb276080_P001, Zm00001eb276000_P002, Zm00001eb276000_P001, Zm00001eb275940_P001, Zm00001eb275920_P001, Zm00001eb276070_P001, Zm00001eb276050_P001, Zm00001eb442240_P001, Zm0…	Sobic.010G190001.2.v5.1, Sobic.010G190001.1.v5.1, Sobic.010G190100.1.v5.1
OG0000028	Sorghum_bicolorv5.Sb-BTX623-REFERENCE-JGI-5.1.pep.all	Zm00001eb334630_P019, Zm00001eb334630_P020, Zm00001eb334630_P005, Zm00001eb334630_P008, Zm00001eb334630_P004, Zm00001eb334630_P022, Zm00001eb334630_P017, Zm00001eb334630_P012, Zm00001eb334630_P013, Zm00001eb334630_P016, Zm00001eb334630_P014, Zm00001eb334630_P015, Zm00001eb334630_P003, Zm00001eb334630_P010, Zm00001eb334630_P009, Zm00001eb334630_P007, Zm00001eb334630_P006, Zm00001eb334720_P001, Zm0…	Sobic.003G096500.6.v5.1
OG0000032	Sorghum_bicolorv5.Sb-BTX623-REFERENCE-JGI-5.1.pep.all	Zm00001eb407940_P001	Sobic.005G167600.1.v5.1, Sobic.005G167400.8.v5.1, Sobic.005G167400.10.v5.1, Sobic.005G167400.5.v5.1, Sobic.005G167400.7.v5.1, Sobic.005G167400.9.v5.1, Sobic.005G167400.11.v5.1, Sobic.005G167400.6.v5.1, Sobic.005G167400.2.v5.1, Sobic.005G167500.1.v5.1, Sobic.005G167500.4.v5.1, Sobic.005G167500.2.v5.1, Sobic.005G167650.1.v5.1, Sobic.007G186600.1.v5.1, Sobic.002G071850.1.v5.1, Sobic.002G071850.2.v5.…
OG0000034	Sorghum_bicolorv5.Sb-BTX623-REFERENCE-JGI-5.1.pep.all	Zm00001eb415280_P001, Zm00001eb371360_P001, Zm00001eb024860_P001, Zm00001eb153250_P001, Zm00001eb278080_P001, Zm00001eb396980_P001, Zm00001eb313120_P001, Zm00001eb247870_P001, Zm00001eb182910_P001, Zm00001eb146260_P001, Zm00001eb113460_P001, Zm00001eb149200_P001, Zm00001eb081960_P001, Zm00001eb081970_P001, Zm00001eb081950_P001, Zm00001eb351470_P001, Zm00001eb198890_P001, Zm00001eb343480_P001, Zm0…	Sobic.007G054200.1.v5.1
OG0000039	Sorghum_bicolorv5.Sb-BTX623-REFERENCE-JGI-5.1.pep.all	Zm00001eb119210_P006, Zm00001eb119210_P004, Zm00001eb119210_P001, Zm00001eb119210_P005, Zm00001eb119210_P003, Zm00001eb119210_P002	Sobic.003G007300.14.v5.1, Sobic.003G007300.15.v5.1, Sobic.003G007300.17.v5.1, Sobic.003G007300.16.v5.1, Sobic.003G007300.20.v5.1, Sobic.003G007300.19.v5.1, Sobic.003G007300.21.v5.1, Sobic.003G007300.18.v5.1, Sobic.003G006844.1.v5.1, Sobic.003G006822.1.v5.1, Sobic.003G007300.4.v5.1, Sobic.003G007300.5.v5.1, Sobic.003G007300.6.v5.1, Sobic.003G007300.7.v5.1, Sobic.003G007300.11.v5.1, Sobic.003G00730…
OG0000040	Sorghum_bicolorv5.Sb-BTX623-REFERENCE-JGI-5.1.pep.all	Zm00001eb151720_P005, Zm00001eb151720_P001, Zm00001eb151720_P004, Zm00001eb151720_P002, Zm00001eb151720_P003	Sobic.003G313300.8.v5.1, Sobic.003G313300.9.v5.1, Sobic.003G313300.7.v5.1, Sobic.003G313300.6.v5.1, Sobic.003G313300.18.v5.1, Sobic.003G313300.14.v5.1, Sobic.003G313300.10.v5.1, Sobic.003G313300.15.v5.1, Sobic.003G313300.3.v5.1, Sobic.003G313300.21.v5.1, Sobic.003G313300.23.v5.1, Sobic.003G313300.17.v5.1, Sobic.003G313300.13.v5.1, Sobic.003G313300.22.v5.1, Sobic.003G313300.11.v5.1, Sobic.003G3133…
OG0000045	Sorghum_bicolorv5.Sb-BTX623-REFERENCE-JGI-5.1.pep.all	Zm00001eb191820_P001, Zm00001eb191790_P002, Zm00001eb191790_P001, Zm00001eb191790_P003, Zm00001eb191790_P005, Zm00001eb191790_P016, Zm00001eb191790_P015, Zm00001eb191790_P014, Zm00001eb191790_P013, Zm00001eb191790_P004, Zm00001eb191790_P012, Zm00001eb191790_P009, Zm00001eb191790_P010, Zm00001eb191790_P006, Zm00001eb191790_P008, Zm00001eb191790_P007, Zm00001eb191790_P011	Sobic.004G338500.6.v5.1, Sobic.004G338500.3.v5.1, Sobic.004G338500.7.v5.1, Sobic.004G338500.2.v5.1, Sobic.004G338500.8.v5.1, Sobic.004G338500.9.v5.1, Sobic.004G338500.4.v5.1, Sobic.004G338500.5.v5.1
OG0000046	Sorghum_bicolorv5.Sb-BTX623-REFERENCE-JGI-5.1.pep.all	Zm00001eb170800_P001, Zm00001eb224390_P001, Zm00001eb268990_P001, Zm00001eb116210_P001, Zm00001eb116210_P002, Zm00001eb288030_P001, Zm00001eb431660_P001, Zm00001eb062840_P001, Zm00001eb032430_P001, Zm00001eb262600_P001, Zm00001eb058190_P002, Zm00001eb058190_P001, Zm00001eb307380_P001, Zm00001eb330560_P001, Zm00001eb304140_P001, Zm00001eb278410_P001, Zm00001eb412580_P001, Zm00001eb304150_P001, Zm0…	Sobic.005G129900.1.v5.1
OG0000051	Sorghum_bicolorv5.Sb-BTX623-REFERENCE-JGI-5.1.pep.all	Zm00001eb352290_P001	Sobic.002G016500.2.v5.1, Sobic.002G016500.1.v5.1, Sobic.009G051800.5.v5.1, Sobic.009G051800.1.v5.1, Sobic.009G051400.1.v5.1, Sobic.002G015600.1.v5.1, Sobic.002G016700.1.v5.1, Sobic.002G097300.1.v5.1, Sobic.002G015900.2.v5.1, Sobic.002G336400.1.v5.1, Sobic.002G336500.2.v5.1, Sobic.002G336500.3.v5.1, Sobic.002G336500.1.v5.1, Sobic.002G097100.1.v5.1, Sobic.002G100300.2.v5.1, Sobic.002G097200.1.v5.1,…
OG0000052	Sorghum_bicolorv5.Sb-BTX623-REFERENCE-JGI-5.1.pep.all	Zm00001eb042890_P001	Sobic.005G192300.6.v5.1, Sobic.005G192300.4.v5.1, Sobic.005G192300.5.v5.1, Sobic.005G192300.3.v5.1, Sobic.005G192300.7.v5.1, Sobic.005G192300.10.v5.1, Sobic.005G192300.1.v5.1, Sobic.005G192300.9.v5.1, Sobic.005G192300.8.v5.1, Sobic.005G192401.1.v5.1, Sobic.010G146500.1.v5.1, Sobic.008G010700.4.v5.1, Sobic.008G010700.5.v5.1, Sobic.008G010700.3.v5.1, Sobic.005G192451.1.v5.1, Sobic.005G193420.1.v5.1…
OG0000053	Sorghum_bicolorv5.Sb-BTX623-REFERENCE-JGI-5.1.pep.all	Zm00001eb009670_P002, Zm00001eb009670_P004, Zm00001eb009670_P003, Zm00001eb009670_P001, Zm00001eb171160_P001, Zm00001eb346740_P001, Zm00001eb105600_P001, Zm00001eb085670_P001, Zm00001eb273270_P001, Zm00001eb431680_P001, Zm00001eb166920_P001, Zm00001eb171150_P001, Zm00001eb388900_P001, Zm00001eb388870_P001, Zm00001eb330390_P005, Zm00001eb330390_P002, Zm00001eb330390_P003, Zm00001eb330390_P004, Zm0…	Sobic.009G035400.2.v5.1
OG0000057	Sorghum_bicolorv5.Sb-BTX623-REFERENCE-JGI-5.1.pep.all	Zm00001eb019480_P002	Sobic.001G343300.1.v5.1, Sobic.001G343300.2.v5.1, Sobic.001G343400.3.v5.1, Sobic.001G343400.1.v5.1, Sobic.001G343100.4.v5.1, Sobic.001G343100.3.v5.1, Sobic.001G343100.2.v5.1, Sobic.001G350200.2.v5.1, Sobic.001G350200.3.v5.1, Sobic.001G343500.3.v5.1, Sobic.001G343500.1.v5.1, Sobic.001G343500.4.v5.1, Sobic.001G343601.1.v5.1, Sobic.001G519400.7.v5.1, Sobic.001G519400.3.v5.1, Sobic.001G519400.6.v5.1,…
OG0000067	Sorghum_bicolorv5.Sb-BTX623-REFERENCE-JGI-5.1.pep.all	Zm00001eb227180_P002, Zm00001eb227180_P008, Zm00001eb227180_P005, Zm00001eb227180_P007, Zm00001eb227180_P003, Zm00001eb227180_P006, Zm00001eb227180_P001, Zm00001eb227180_P004	Sobic.010G254200.15.v5.1, Sobic.010G254200.6.v5.1, Sobic.010G254200.16.v5.1, Sobic.010G254200.11.v5.1, Sobic.010G254200.13.v5.1, Sobic.010G254200.9.v5.1, Sobic.010G254200.1.v5.1, Sobic.010G254200.4.v5.1, Sobic.010G254200.7.v5.1, Sobic.010G254200.8.v5.1, Sobic.010G254200.2.v5.1, Sobic.010G254200.12.v5.1, Sobic.010G254200.14.v5.1, Sobic.010G254200.10.v5.1
OG0000068	Sorghum_bicolorv5.Sb-BTX623-REFERENCE-JGI-5.1.pep.all	Zm00001eb328550_P001	Sobic.007G198800.1.v5.1, Sobic.007G198500.1.v5.1, Sobic.007G198600.1.v5.1, Sobic.007G198400.1.v5.1, Sobic.007G198700.1.v5.1, Sobic.007G199000.1.v5.1, Sobic.007G199500.1.v5.1, Sobic.007G206550.1.v5.1, Sobic.003G167850.1.v5.1, Sobic.003G167875.1.v5.1, Sobic.008G105000.2.v5.1, Sobic.007G199200.1.v5.1, Sobic.002G175300.1.v5.1, Sobic.002G175200.1.v5.1, Sobic.001G189400.1.v5.1, Sobic.007G199300.1.v5.1,…
OG0000070	Sorghum_bicolorv5.Sb-BTX623-REFERENCE-JGI-5.1.pep.all	Zm00001eb122860_P010, Zm00001eb122860_P006, Zm00001eb122860_P009, Zm00001eb122860_P003, Zm00001eb122860_P001, Zm00001eb122860_P008	Sobic.003G050400.15.v5.1, Sobic.003G050400.13.v5.1, Sobic.003G050400.6.v5.1, Sobic.003G050400.5.v5.1, Sobic.003G050400.4.v5.1, Sobic.003G050400.18.v5.1, Sobic.003G050400.17.v5.1, Sobic.003G050400.7.v5.1, Sobic.003G050400.9.v5.1, Sobic.003G050400.10.v5.1, Sobic.003G050400.14.v5.1, Sobic.003G050400.16.v5.1, Sobic.003G050400.11.v5.1, Sobic.003G050400.12.v5.1, Sobic.003G050400.8.v5.1
OG0000071	Sorghum_bicolorv5.Sb-BTX623-REFERENCE-JGI-5.1.pep.all	Zm00001eb371270_P001, Zm00001eb153950_P001, Zm00001eb413840_P001, Zm00001eb409590_P001, Zm00001eb398960_P001, Zm00001eb073860_P001, Zm00001eb073460_P001, Zm00001eb262920_P001, Zm00001eb075720_P001, Zm00001eb011410_P002, Zm00001eb073850_P001, Zm00001eb001100_P001, Zm00001eb011410_P001, Zm00001eb127500_P001, Zm00001eb273080_P001, Zm00001eb206640_P001, Zm00001eb371600_P001, Zm00001eb313170_P001, Zm0…	Sobic.003G288401.1.v5.1
OG0000072	Sorghum_bicolorv5.Sb-BTX623-REFERENCE-JGI-5.1.pep.all	Zm00001eb143050_P003, Zm00001eb143050_P002, Zm00001eb143050_P001	Sobic.003G407300.18.v5.1, Sobic.003G407300.16.v5.1, Sobic.003G407300.15.v5.1, Sobic.003G407300.1.v5.1, Sobic.003G407300.7.v5.1, Sobic.003G407300.11.v5.1, Sobic.003G407300.5.v5.1, Sobic.003G407300.14.v5.1, Sobic.003G407300.8.v5.1, Sobic.003G407300.6.v5.1, Sobic.003G407300.13.v5.1, Sobic.003G407300.9.v5.1, Sobic.003G407300.10.v5.1, Sobic.003G407300.12.v5.1, Sobic.003G407300.3.v5.1, Sobic.003G407300…
OG0000075	Sorghum_bicolorv5.Sb-BTX623-REFERENCE-JGI-5.1.pep.all	Zm00001eb199160_P007, Zm00001eb199160_P009, Zm00001eb199160_P003, Zm00001eb199160_P001, Zm00001eb199160_P004, Zm00001eb199160_P005, Zm00001eb199160_P008, Zm00001eb199160_P002, Zm00001eb199160_P006, Zm00001eb033600_P003, Zm00001eb033600_P006, Zm00001eb033600_P008, Zm00001eb033600_P005, Zm00001eb033600_P002, Zm00001eb033600_P007, Zm00001eb033600_P009, Zm00001eb033600_P004, Zm00001eb033600_P001	Sobic.007G224900.4.v5.1, Sobic.007G224900.3.v5.1, Sobic.007G224900.1.v5.1
OG0000076	Sorghum_bicolorv5.Sb-BTX623-REFERENCE-JGI-5.1.pep.all	Zm00001eb266560_P002, Zm00001eb266560_P003, Zm00001eb266560_P007, Zm00001eb266560_P005, Zm00001eb266560_P006, Zm00001eb266560_P001, Zm00001eb266560_P004, Zm00001eb339620_P001, Zm00001eb300440_P001, Zm00001eb372730_P001, Zm00001eb205640_P001, Zm00001eb300430_P001, Zm00001eb101820_P006, Zm00001eb101820_P001, Zm00001eb101820_P003, Zm00001eb101820_P004, Zm00001eb101820_P002, Zm00001eb101820_P005	Sobic.009G015800.3.v5.1, Sobic.009G015800.4.v5.1, Sobic.009G015800.1.v5.1
OG0000081	Sorghum_bicolorv5.Sb-BTX623-REFERENCE-JGI-5.1.pep.all	Zm00001eb025460_P003, Zm00001eb025460_P001, Zm00001eb025460_P002, Zm00001eb025460_P004	Sobic.001G281300.19.v5.1, Sobic.001G281300.12.v5.1, Sobic.001G281300.8.v5.1, Sobic.001G281300.15.v5.1, Sobic.001G281300.11.v5.1, Sobic.001G281300.9.v5.1, Sobic.001G281300.13.v5.1, Sobic.001G281300.14.v5.1, Sobic.001G281300.7.v5.1, Sobic.001G281300.18.v5.1, Sobic.001G281300.4.v5.1, Sobic.001G281300.10.v5.1, Sobic.001G281300.6.v5.1, Sobic.001G281300.5.v5.1, Sobic.001G281300.16.v5.1, Sobic.001G28130…
OG0000082	Sorghum_bicolorv5.Sb-BTX623-REFERENCE-JGI-5.1.pep.all	Zm00001eb419320_P001	Sobic.005G218400.2.v5.1, Sobic.005G218400.4.v5.1, Sobic.005G218400.3.v5.1, Sobic.005G218700.2.v5.1, Sobic.005G218700.4.v5.1, Sobic.005G218700.3.v5.1, Sobic.005G218700.1.v5.1, Sobic.005G219900.2.v5.1, Sobic.005G219900.1.v5.1, Sobic.002G063700.2.v5.1, Sobic.002G063700.5.v5.1, Sobic.002G062950.1.v5.1, Sobic.002G062950.4.v5.1, Sobic.002G062950.5.v5.1, Sobic.002G062950.6.v5.1, Sobic.002G062950.2.v5.1,…
OG0000083	Sorghum_bicolorv5.Sb-BTX623-REFERENCE-JGI-5.1.pep.all	Zm00001eb114290_P002, Zm00001eb114290_P001	Sobic.005G162200.5.v5.1, Sobic.005G162200.6.v5.1, Sobic.005G161900.3.v5.1, Sobic.005G161900.17.v5.1, Sobic.005G161900.6.v5.1, Sobic.005G161900.7.v5.1, Sobic.005G162200.4.v5.1, Sobic.002G154900.1.v5.1, Sobic.005G166800.2.v5.1, Sobic.005G166800.1.v5.1, Sobic.008G078800.1.v5.1, Sobic.005G161500.1.v5.1, Sobic.005G162300.6.v5.1, Sobic.005G162300.2.v5.1, Sobic.005G162000.1.v5.1, Sobic.005G109800.2.v5.1…
OG0000084	Sorghum_bicolorv5.Sb-BTX623-REFERENCE-JGI-5.1.pep.all	Zm00001eb184760_P001, Zm00001eb184750_P001, Zm00001eb184710_P001, Zm00001eb184640_P001, Zm00001eb184650_P003, Zm00001eb184650_P002, Zm00001eb184650_P001, Zm00001eb184730_P001, Zm00001eb134640_P001, Zm00001eb247150_P001, Zm00001eb247150_P002, Zm00001eb388720_P001, Zm00001eb416390_P001, Zm00001eb030350_P001, Zm00001eb196950_P001, Zm00001eb345030_P001, Zm00001eb179770_P001	Sobic.004G214900.1.v5.1, Sobic.004G214900.2.v5.1, Sobic.004G214900.3.v5.1
OG0000085	Sorghum_bicolorv5.Sb-BTX623-REFERENCE-JGI-5.1.pep.all	Zm00001eb171580_P001	Sobic.007G066832.1.v5.1, Sobic.007G066500.1.v5.1, Sobic.007G067108.1.v5.1, Sobic.007G066900.1.v5.1, Sobic.007G066808.1.v5.1, Sobic.007G067608.2.v5.1, Sobic.007G066932.1.v5.1, Sobic.007G067350.1.v5.1, Sobic.007G067100.1.v5.1, Sobic.007G066800.1.v5.1, Sobic.007G066824.1.v5.1, Sobic.007G066608.1.v5.1, Sobic.007G067008.1.v5.1, Sobic.007G066908.1.v5.1, Sobic.007G067600.1.v5.1, Sobic.007G066600.1.v5.1,…
OG0000091	Sorghum_bicolorv5.Sb-BTX623-REFERENCE-JGI-5.1.pep.all	Zm00001eb001770_P001, Zm00001eb001770_P007, Zm00001eb001770_P005, Zm00001eb001770_P006, Zm00001eb001770_P004, Zm00001eb001770_P002, Zm00001eb001770_P003	Sobic.001G525900.7.v5.1, Sobic.001G525900.11.v5.1, Sobic.001G525900.2.v5.1, Sobic.001G525900.10.v5.1, Sobic.001G525900.4.v5.1, Sobic.001G525900.8.v5.1, Sobic.001G525900.9.v5.1, Sobic.001G525900.6.v5.1, Sobic.001G525900.12.v5.1, Sobic.001G525900.1.v5.1, Sobic.001G525900.5.v5.1, Sobic.001G525900.13.v5.1
OG0000092	Sorghum_bicolorv5.Sb-BTX623-REFERENCE-JGI-5.1.pep.all	Zm00001eb318600_P001	Sobic.010G121100.4.v5.1, Sobic.010G121100.3.v5.1, Sobic.005G047700.2.v5.1, Sobic.005G047700.3.v5.1, Sobic.005G047700.4.v5.1, Sobic.005G047800.2.v5.1, Sobic.005G048400.2.v5.1, Sobic.002G010800.1.v5.1, Sobic.002G010800.3.v5.1, Sobic.002G010800.2.v5.1, Sobic.010G121000.2.v5.1, Sobic.010G121000.3.v5.1, Sobic.010G120700.1.v5.1, Sobic.010G017301.1.v5.1, Sobic.009G020200.1.v5.1, Sobic.003G126700.1.v5.1,…
OG0000093	Sorghum_bicolorv5.Sb-BTX623-REFERENCE-JGI-5.1.pep.all	Zm00001eb320350_P001, Zm00001eb320350_P008, Zm00001eb320350_P004, Zm00001eb320350_P003, Zm00001eb320350_P005, Zm00001eb320350_P009, Zm00001eb320350_P002, Zm00001eb140110_P001, Zm00001eb320350_P006, Zm00001eb320350_P007	Sobic.002G296000.2.v5.1, Sobic.002G296000.5.v5.1, Sobic.002G296000.1.v5.1, Sobic.002G296000.6.v5.1, Sobic.002G296000.3.v5.1, Sobic.002G296000.7.v5.1, Sobic.002G296000.8.v5.1, Sobic.002G296000.9.v5.1, Sobic.002G296000.4.v5.1
OG0000094	Sorghum_bicolorv5.Sb-BTX623-REFERENCE-JGI-5.1.pep.all	Zm00001eb243420_P001	Sobic.004G169966.1.v5.1, Sobic.004G173300.11.v5.1, Sobic.004G173300.12.v5.1, Sobic.004G173300.10.v5.1, Sobic.004G173300.13.v5.1, Sobic.004G173300.3.v5.1, Sobic.004G173300.8.v5.1, Sobic.004G173300.9.v5.1, Sobic.004G173300.7.v5.1, Sobic.008G044100.1.v5.1, Sobic.002G316600.8.v5.1, Sobic.002G316600.11.v5.1, Sobic.002G316600.1.v5.1, Sobic.002G316600.9.v5.1, Sobic.002G316600.12.v5.1, Sobic.002G316600.7…
OG0000097	Sorghum_bicolorv5.Sb-BTX623-REFERENCE-JGI-5.1.pep.all	Zm00001eb164820_P002, Zm00001eb164820_P004, Zm00001eb164820_P003, Zm00001eb164820_P001, Zm00001eb164820_P005, Zm00001eb164820_P006, Zm00001eb073080_P001, Zm00001eb165990_P001, Zm00001eb317560_P001, Zm00001eb340360_P001, Zm00001eb116020_P002, Zm00001eb116020_P001, Zm00001eb116020_P004, Zm00001eb116020_P005, Zm00001eb116020_P003, Zm00001eb116020_P006	Sobic.005G220000.3.v5.1, Sobic.005G220000.5.v5.1, Sobic.005G220000.4.v5.1
OG0000098	Sorghum_bicolorv5.Sb-BTX623-REFERENCE-JGI-5.1.pep.all	Zm00001eb101410_P007, Zm00001eb101410_P009, Zm00001eb101410_P008, Zm00001eb101410_P010, Zm00001eb101410_P001, Zm00001eb101410_P003, Zm00001eb101410_P004, Zm00001eb101410_P005, Zm00001eb101410_P002, Zm00001eb101410_P006, Zm00001eb315910_P008, Zm00001eb315910_P004, Zm00001eb315910_P003, Zm00001eb315910_P005, Zm00001eb315910_P006, Zm00001eb315910_P007, Zm00001eb315910_P002, Zm00001eb315910_P001	Sobic.007G223300.1.v5.1
OG0000099	Sorghum_bicolorv5.Sb-BTX623-REFERENCE-JGI-5.1.pep.all	Zm00001eb265890_P001, Zm00001eb355410_P002, Zm00001eb355410_P001, Zm00001eb265900_P001, Zm00001eb265900_P002, Zm00001eb265880_P004, Zm00001eb265880_P002, Zm00001eb265880_P001, Zm00001eb265880_P003, Zm00001eb265850_P001, Zm00001eb265850_P003, Zm00001eb265890_P002, Zm00001eb265890_P004, Zm00001eb265890_P003, Zm00001eb265890_P008, Zm00001eb265890_P005, Zm00001eb265890_P006, Zm00001eb265890_P007	Sobic.009G021600.1.v5.1
OG0000100	Sorghum_bicolorv5.Sb-BTX623-REFERENCE-JGI-5.1.pep.all	Zm00001eb439950_P001, Zm00001eb255920_P001, Zm00001eb443000_P001, Zm00001eb437090_P001, Zm00001eb434860_P001, Zm00001eb439930_P001, Zm00001eb184820_P001, Zm00001eb085020_P001, Zm00001eb439920_P001, Zm00001eb435120_P001, Zm00001eb435630_P001, Zm00001eb070540_P001, Zm00001eb437320_P001, Zm00001eb435350_P001	Sobic.K021638.1.v5.1, Sobic.K021648.1.v5.1, Sobic.K021946.1.v5.1, Sobic.K029501.1.v5.1, Sobic.K024151.1.v5.1
OG0000108	Sorghum_bicolorv5.Sb-BTX623-REFERENCE-JGI-5.1.pep.all	Zm00001eb142880_P001, Zm00001eb189560_P001, Zm00001eb079620_P001, Zm00001eb314190_P001, Zm00001eb344050_P001, Zm00001eb134050_P002, Zm00001eb134050_P001, Zm00001eb146370_P001, Zm00001eb357990_P001, Zm00001eb216530_P001, Zm00001eb118060_P004, Zm00001eb118060_P001, Zm00001eb118060_P002, Zm00001eb118060_P005, Zm00001eb118060_P003, Zm00001eb373240_P001	Sobic.002G067050.2.v5.1, Sobic.008G138850.1.v5.1
OG0000111	Sorghum_bicolorv5.Sb-BTX623-REFERENCE-JGI-5.1.pep.all	Zm00001eb137500_P001	Sobic.009G152902.1.v5.1
OG0000111	Sorghum_bicolorv5.Sb-BTX623-REFERENCE-JGI-5.1.pep.all	Zm00001eb123830_P001	Sobic.006G076400.1.v5.1, Sobic.004G170500.4.v5.1
OG0000111	Sorghum_bicolorv5.Sb-BTX623-REFERENCE-JGI-5.1.pep.all	Zm00001eb271240_P001	Sobic.006G081800.1.v5.1
OG0000111	Sorghum_bicolorv5.Sb-BTX623-REFERENCE-JGI-5.1.pep.all	Zm00001eb376150_P001	Sobic.010G047200.1.v5.1
OG0000111	Sorghum_bicolorv5.Sb-BTX623-REFERENCE-JGI-5.1.pep.all	Zm00001eb181740_P001	Sobic.010G047100.1.v5.1
OG0000111	Sorghum_bicolorv5.Sb-BTX623-REFERENCE-JGI-5.1.pep.all	Zm00001eb083310_P002	Sobic.003G367402.1.v5.1
OG0000112	Sorghum_bicolorv5.Sb-BTX623-REFERENCE-JGI-5.1.pep.all	Zm00001eb145210_P009, Zm00001eb145210_P012, Zm00001eb145210_P002, Zm00001eb145210_P001, Zm00001eb145210_P005, Zm00001eb145210_P007, Zm00001eb145210_P008, Zm00001eb145210_P006, Zm00001eb145210_P003, Zm00001eb145210_P011, Zm00001eb145210_P004, Zm00001eb145210_P014, Zm00001eb145210_P013, Zm00001eb145210_P010, Zm00001eb174430_P001, Zm00001eb318050_P001	Sobic.003G383300.2.v5.1, Sobic.003G383300.1.v5.1
OG0000117	Sorghum_bicolorv5.Sb-BTX623-REFERENCE-JGI-5.1.pep.all	Zm00001eb213820_P004, Zm00001eb117330_P001, Zm00001eb213820_P005, Zm00001eb213820_P003, Zm00001eb213820_P001, Zm00001eb213820_P002, Zm00001eb058870_P001, Zm00001eb053000_P001, Zm00001eb319340_P001, Zm00001eb145010_P001, Zm00001eb224580_P001, Zm00001eb090710_P001, Zm00001eb415140_P001, Zm00001eb138980_P001, Zm00001eb224590_P001, Zm00001eb145000_P001	Sobic.001G075400.1.v5.1
OG0000120	Sorghum_bicolorv5.Sb-BTX623-REFERENCE-JGI-5.1.pep.all	Zm00001eb117930_P002, Zm00001eb117930_P001, Zm00001eb343330_P001, Zm00001eb268120_P001, Zm00001eb182150_P001, Zm00001eb023310_P001, Zm00001eb299150_P001, Zm00001eb306620_P001, Zm00001eb182170_P001, Zm00001eb268130_P001, Zm00001eb411800_P001, Zm00001eb178920_P001, Zm00001eb182160_P001, Zm00001eb250440_P001, Zm00001eb130830_P001, Zm00001eb268170_P001	Sobic.002G017900.1.v5.1
OG0000121	Sorghum_bicolorv5.Sb-BTX623-REFERENCE-JGI-5.1.pep.all	Zm00001eb101480_P008, Zm00001eb101480_P002, Zm00001eb101480_P001, Zm00001eb101480_P003, Zm00001eb101480_P007, Zm00001eb101480_P004, Zm00001eb101480_P006, Zm00001eb101480_P005, Zm00001eb316100_P002, Zm00001eb316100_P004, Zm00001eb316100_P003, Zm00001eb316100_P001	Sobic.002G238500.4.v5.1, Sobic.002G238500.6.v5.1, Sobic.002G238500.5.v5.1, Sobic.002G238500.8.v5.1, Sobic.002G238500.7.v5.1
OG0000122	Sorghum_bicolorv5.Sb-BTX623-REFERENCE-JGI-5.1.pep.all	Zm00001eb129860_P002, Zm00001eb129860_P001, Zm00001eb129860_P003	Sobic.003G139900.11.v5.1, Sobic.003G139900.10.v5.1, Sobic.003G139900.8.v5.1, Sobic.003G139900.4.v5.1, Sobic.003G139900.7.v5.1, Sobic.003G139900.3.v5.1, Sobic.003G139900.5.v5.1, Sobic.003G139900.12.v5.1, Sobic.003G139900.14.v5.1, Sobic.003G139900.15.v5.1, Sobic.003G139900.1.v5.1, Sobic.003G139900.13.v5.1, Sobic.003G139900.9.v5.1, Sobic.003G139900.6.v5.1
OG0000123	Sorghum_bicolorv5.Sb-BTX623-REFERENCE-JGI-5.1.pep.all	Zm00001eb204730_P001, Zm00001eb204750_P001, Zm00001eb204810_P001, Zm00001eb204820_P001, Zm00001eb204770_P001, Zm00001eb204770_P002, Zm00001eb204790_P001, Zm00001eb204800_P001, Zm00001eb204830_P001, Zm00001eb204760_P001, Zm00001eb344480_P001, Zm00001eb204710_P003, Zm00001eb204710_P002, Zm00001eb204710_P004, Zm00001eb204710_P001, Zm00001eb204710_P005	Sobic.003G213700.1.v5.1
OG0000124	Sorghum_bicolorv5.Sb-BTX623-REFERENCE-JGI-5.1.pep.all	Zm00001eb156700_P006, Zm00001eb156700_P005, Zm00001eb044570_P001, Zm00001eb112230_P002, Zm00001eb112230_P001, Zm00001eb389760_P001, Zm00001eb389760_P002, Zm00001eb043840_P001, Zm00001eb183550_P001, Zm00001eb065830_P001, Zm00001eb142900_P001, Zm00001eb156700_P001, Zm00001eb156700_P003, Zm00001eb156700_P002, Zm00001eb156700_P004	Sobic.003G257700.1.v5.1, Sobic.003G257700.2.v5.1
OG0000126	Sorghum_bicolorv5.Sb-BTX623-REFERENCE-JGI-5.1.pep.all	Zm00001eb432130_P001, Zm00001eb432130_P004, Zm00001eb432130_P003, Zm00001eb432130_P002	Sobic.006G240900.12.v5.1, Sobic.006G240900.13.v5.1, Sobic.006G240900.10.v5.1, Sobic.006G240900.4.v5.1, Sobic.006G240900.7.v5.1, Sobic.006G240900.5.v5.1, Sobic.006G240900.9.v5.1, Sobic.006G240900.14.v5.1, Sobic.006G240900.1.v5.1, Sobic.006G240900.8.v5.1, Sobic.006G240900.6.v5.1, Sobic.006G240900.3.v5.1, Sobic.006G240900.11.v5.1
OG0000127	Sorghum_bicolorv5.Sb-BTX623-REFERENCE-JGI-5.1.pep.all	Zm00001eb270160_P001, Zm00001eb377580_P001, Zm00001eb377700_P001, Zm00001eb377740_P001, Zm00001eb377730_P001, Zm00001eb377570_P001, Zm00001eb377660_P001, Zm00001eb377720_P001, Zm00001eb377670_P001, Zm00001eb282280_P001, Zm00001eb400940_P001, Zm00001eb377690_P001, Zm00001eb377600_P001, Zm00001eb377560_P001, Zm00001eb377630_P001, Zm00001eb377650_P001	Sobic.010G028900.2.v5.1
OG0000128	Sorghum_bicolorv5.Sb-BTX623-REFERENCE-JGI-5.1.pep.all	Zm00001eb276860_P006, Zm00001eb276860_P004, Zm00001eb276860_P003, Zm00001eb276860_P005, Zm00001eb276860_P007	Sobic.010G182300.1.v5.1, Sobic.010G182200.6.v5.1, Sobic.010G182100.4.v5.1, Sobic.010G182300.3.v5.1, Sobic.010G182600.3.v5.1, Sobic.010G182100.3.v5.1, Sobic.010G182600.5.v5.1, Sobic.010G182600.2.v5.1, Sobic.010G182100.1.v5.1, Sobic.010G182300.2.v5.1, Sobic.010G182200.5.v5.1, Sobic.010G182200.2.v5.1
OG0000129	Sorghum_bicolorv5.Sb-BTX623-REFERENCE-JGI-5.1.pep.all	Zm00001eb228170_P003, Zm00001eb228170_P007, Zm00001eb228170_P002, Zm00001eb228170_P004, Zm00001eb228170_P005, Zm00001eb228170_P001, Zm00001eb228170_P006, Zm00001eb272280_P006, Zm00001eb272280_P004, Zm00001eb272280_P003, Zm00001eb272280_P002, Zm00001eb272280_P007, Zm00001eb272280_P001, Zm00001eb272280_P005	Sobic.010G267500.1.v5.1, Sobic.010G267500.4.v5.1, Sobic.010G267500.3.v5.1
OG0000135	Sorghum_bicolorv5.Sb-BTX623-REFERENCE-JGI-5.1.pep.all	Zm00001eb050480_P001, Zm00001eb013390_P002, Zm00001eb013390_P001, Zm00001eb290810_P001, Zm00001eb290850_P001, Zm00001eb066710_P001, Zm00001eb413070_P001, Zm00001eb101740_P001, Zm00001eb418120_P001, Zm00001eb175130_P001, Zm00001eb204520_P001, Zm00001eb362320_P001, Zm00001eb131300_P001, Zm00001eb189460_P001, Zm00001eb278900_P001	Sobic.001G155800.1.v5.1
OG0000136	Sorghum_bicolorv5.Sb-BTX623-REFERENCE-JGI-5.1.pep.all	Zm00001eb045160_P001, Zm00001eb045060_P001, Zm00001eb045080_P001, Zm00001eb045120_P001, Zm00001eb045090_P001, Zm00001eb045130_P001, Zm00001eb045040_P001, Zm00001eb045050_P001, Zm00001eb045070_P001, Zm00001eb045110_P001, Zm00001eb045150_P001, Zm00001eb045020_P001, Zm00001eb045030_P001, Zm00001eb045100_P001, Zm00001eb045140_P001	Sobic.001G210600.1.v5.1
OG0000137	Sorghum_bicolorv5.Sb-BTX623-REFERENCE-JGI-5.1.pep.all	Zm00001eb110140_P001	Sobic.003G161201.1.v5.1, Sobic.003G161400.2.v5.1, Sobic.003G161000.1.v5.1, Sobic.003G161101.1.v5.1, Sobic.008G101000.1.v5.1, Sobic.008G101100.2.v5.1, Sobic.008G101500.2.v5.1, Sobic.008G101200.1.v5.1, Sobic.010G137500.2.v5.1, Sobic.010G010100.4.v5.1, Sobic.007G054000.2.v5.1, Sobic.007G054000.1.v5.1, Sobic.001G272600.3.v5.1, Sobic.001G272600.1.v5.1, Sobic.005G212100.1.v5.1
OG0000138	Sorghum_bicolorv5.Sb-BTX623-REFERENCE-JGI-5.1.pep.all	Zm00001eb294730_P001	Sobic.003G176350.1.v5.1, Sobic.003G176262.1.v5.1, Sobic.003G176200.1.v5.1, Sobic.009G258150.5.v5.1, Sobic.007G109600.1.v5.1, Sobic.002G163601.1.v5.1, Sobic.002G163100.1.v5.1, Sobic.002G163200.1.v5.1, Sobic.001G310133.1.v5.1, Sobic.002G163500.1.v5.1, Sobic.002G163301.1.v5.1, Sobic.003G266200.1.v5.1, Sobic.003G176100.1.v5.1, Sobic.009G219300.1.v5.1, Sobic.009G219200.1.v5.1
OG0000139	Sorghum_bicolorv5.Sb-BTX623-REFERENCE-JGI-5.1.pep.all	Zm00001eb018850_P005, Zm00001eb018850_P004, Zm00001eb018850_P006, Zm00001eb018850_P001, Zm00001eb018850_P002, Zm00001eb018850_P003, Zm00001eb018850_P007	Sobic.001G352400.11.v5.1, Sobic.001G352400.9.v5.1, Sobic.001G352400.10.v5.1, Sobic.001G352400.3.v5.1, Sobic.001G352400.8.v5.1, Sobic.001G352400.6.v5.1, Sobic.001G352400.5.v5.1, Sobic.001G352400.4.v5.1, Sobic.001G352400.7.v5.1
OG0000140	Sorghum_bicolorv5.Sb-BTX623-REFERENCE-JGI-5.1.pep.all	Zm00001eb088980_P001, Zm00001eb155840_P001, Zm00001eb082450_P001, Zm00001eb134410_P001, Zm00001eb305510_P001, Zm00001eb220130_P001, Zm00001eb394060_P004, Zm00001eb394060_P003, Zm00001eb369430_P002, Zm00001eb018140_P001, Zm00001eb348570_P001, Zm00001eb354330_P001, Zm00001eb336060_P001, Zm00001eb394060_P002, Zm00001eb394060_P001	Sobic.001G358000.1.v5.1
OG0000141	Sorghum_bicolorv5.Sb-BTX623-REFERENCE-JGI-5.1.pep.all	Zm00001eb320880_P001	Sobic.002G289300.3.v5.1, Sobic.002G288500.4.v5.1, Sobic.002G289300.2.v5.1, Sobic.002G289300.5.v5.1, Sobic.002G288500.3.v5.1, Sobic.002G289300.4.v5.1, Sobic.002G288500.2.v5.1, Sobic.002G288500.1.v5.1, Sobic.002G170300.7.v5.1, Sobic.002G170300.1.v5.1, Sobic.002G289500.1.v5.1, Sobic.002G289601.1.v5.1, Sobic.002G289900.1.v5.1, Sobic.006G228400.1.v5.1, Sobic.004G091701.1.v5.1
OG0000143	Sorghum_bicolorv5.Sb-BTX623-REFERENCE-JGI-5.1.pep.all	Zm00001eb326780_P003, Zm00001eb326780_P001, Zm00001eb326780_P005, Zm00001eb326780_P004, Zm00001eb326780_P007, Zm00001eb326780_P002, Zm00001eb326780_P006, Zm00001eb108510_P007, Zm00001eb108510_P008, Zm00001eb108510_P006, Zm00001eb108510_P005, Zm00001eb108510_P004, Zm00001eb108510_P001, Zm00001eb108510_P003, Zm00001eb108510_P002	Sobic.002G365501.1.v5.1
OG0000144	Sorghum_bicolorv5.Sb-BTX623-REFERENCE-JGI-5.1.pep.all	Zm00001eb109680_P009, Zm00001eb109680_P003, Zm00001eb109680_P007, Zm00001eb109680_P001, Zm00001eb109680_P005, Zm00001eb109680_P006, Zm00001eb109680_P004, Zm00001eb109680_P008, Zm00001eb109680_P002, Zm00001eb327870_P002, Zm00001eb327870_P001, Zm00001eb327870_P003, Zm00001eb327870_P005, Zm00001eb327870_P004	Sobic.002G380500.5.v5.1, Sobic.002G380500.6.v5.1
OG0000145	Sorghum_bicolorv5.Sb-BTX623-REFERENCE-JGI-5.1.pep.all	Zm00001eb335710_P006, Zm00001eb335710_P003, Zm00001eb335710_P004, Zm00001eb335710_P007, Zm00001eb335710_P001, Zm00001eb335710_P008, Zm00001eb335710_P010, Zm00001eb335710_P002, Zm00001eb335710_P011, Zm00001eb335710_P009, Zm00001eb335710_P005	Sobic.003G076200.7.v5.1, Sobic.003G076200.9.v5.1, Sobic.003G076200.2.v5.1, Sobic.003G076200.8.v5.1, Sobic.003G076200.6.v5.1
OG0000146	Sorghum_bicolorv5.Sb-BTX623-REFERENCE-JGI-5.1.pep.all	Zm00001eb369810_P001	Sobic.007G125400.1.v5.1, Sobic.003G318200.2.v5.1, Sobic.003G317900.1.v5.1, Sobic.003G317800.1.v5.1, Sobic.005G197700.1.v5.1, Sobic.006G025132.1.v5.1, Sobic.006G025066.1.v5.1, Sobic.003G318001.1.v5.1, Sobic.003G318100.2.v5.1, Sobic.009G188600.1.v5.1, Sobic.005G197800.2.v5.1, Sobic.003G318350.3.v5.1, Sobic.003G318500.1.v5.1, Sobic.003G318350.1.v5.1, Sobic.003G318350.2.v5.1
OG0000147	Sorghum_bicolorv5.Sb-BTX623-REFERENCE-JGI-5.1.pep.all	Zm00001eb243700_P005, Zm00001eb243700_P003, Zm00001eb243700_P004, Zm00001eb243700_P002, Zm00001eb243700_P001	Sobic.004G176700.13.v5.1, Sobic.004G176700.2.v5.1, Sobic.004G176700.7.v5.1, Sobic.004G176700.8.v5.1, Sobic.004G176700.6.v5.1, Sobic.004G176700.12.v5.1, Sobic.004G176700.11.v5.1, Sobic.004G176700.14.v5.1, Sobic.004G176700.9.v5.1, Sobic.004G176700.10.v5.1, Sobic.004G176700.5.v5.1
OG0000148	Sorghum_bicolorv5.Sb-BTX623-REFERENCE-JGI-5.1.pep.all	Zm00001eb251380_P005, Zm00001eb251380_P004, Zm00001eb251380_P003, Zm00001eb251380_P001, Zm00001eb251380_P002, Zm00001eb251380_P007, Zm00001eb251380_P006	Sobic.004G273100.2.v5.1, Sobic.004G273100.3.v5.1, Sobic.004G273100.7.v5.1, Sobic.004G273100.6.v5.1, Sobic.004G273100.9.v5.1, Sobic.004G273100.5.v5.1, Sobic.004G273100.8.v5.1, Sobic.004G273100.4.v5.1, Sobic.004G273100.1.v5.1
OG0000149	Sorghum_bicolorv5.Sb-BTX623-REFERENCE-JGI-5.1.pep.all	Zm00001eb256690_P007, Zm00001eb256690_P005, Zm00001eb256690_P006, Zm00001eb256690_P003, Zm00001eb256690_P008, Zm00001eb256690_P009, Zm00001eb256690_P004, Zm00001eb256690_P002, Zm00001eb256690_P001	Sobic.004G316700.3.v5.1, Sobic.004G316700.4.v5.1, Sobic.004G316700.1.v5.1, Sobic.004G316700.5.v5.1, Sobic.004G316700.2.v5.1, Sobic.004G316700.6.v5.1, Sobic.004G316700.7.v5.1
OG0000151	Sorghum_bicolorv5.Sb-BTX623-REFERENCE-JGI-5.1.pep.all	Zm00001eb082620_P001, Zm00001eb082620_P004, Zm00001eb082620_P003, Zm00001eb082620_P005, Zm00001eb082620_P002	Sobic.006G083900.8.v5.1, Sobic.006G083900.7.v5.1, Sobic.006G083900.9.v5.1, Sobic.006G083900.6.v5.1, Sobic.006G083900.5.v5.1, Sobic.006G083900.2.v5.1, Sobic.006G083900.4.v5.1, Sobic.006G083900.3.v5.1, Sobic.006G083900.10.v5.1, Sobic.006G083900.1.v5.1, Sobic.006G083900.11.v5.1
OG0000152	Sorghum_bicolorv5.Sb-BTX623-REFERENCE-JGI-5.1.pep.all	Zm00001eb039460_P002, Zm00001eb039460_P003, Zm00001eb176040_P004, Zm00001eb176040_P003, Zm00001eb039460_P001, Zm00001eb039460_P004, Zm00001eb128540_P001, Zm00001eb096830_P001, Zm00001eb176040_P005, Zm00001eb039430_P002, Zm00001eb039430_P001, Zm00001eb039530_P001, Zm00001eb039500_P001, Zm00001eb176040_P002, Zm00001eb176040_P001	Sobic.007G169100.1.v5.1
OG0000153	Sorghum_bicolorv5.Sb-BTX623-REFERENCE-JGI-5.1.pep.all	Zm00001eb267710_P002, Zm00001eb267710_P003, Zm00001eb267710_P001, Zm00001eb341900_P001, Zm00001eb032660_P001, Zm00001eb128360_P001, Zm00001eb246310_P001, Zm00001eb094900_P001, Zm00001eb035330_P001, Zm00001eb310370_P001, Zm00001eb278210_P001, Zm00001eb278210_P004, Zm00001eb278210_P003, Zm00001eb278210_P002	Sobic.009G000300.2.v5.1, Sobic.009G000300.1.v5.1
OG0000154	Sorghum_bicolorv5.Sb-BTX623-REFERENCE-JGI-5.1.pep.all	Zm00001eb267280_P002, Zm00001eb356050_P002, Zm00001eb356050_P003	Sobic.009G005900.3.v5.1
OG0000154	Sorghum_bicolorv5.Sb-BTX623-REFERENCE-JGI-5.1.pep.all	Zm00001eb356050_P004, Zm00001eb356050_P006, Zm00001eb356050_P008, Zm00001eb267260_P002	Sobic.009G005900.2.v5.1
OG0000154	Sorghum_bicolorv5.Sb-BTX623-REFERENCE-JGI-5.1.pep.all	Zm00001eb267260_P001	Sobic.009G006100.2.v5.1
OG0000154	Sorghum_bicolorv5.Sb-BTX623-REFERENCE-JGI-5.1.pep.all	Zm00001eb356050_P005	Sobic.009G005900.4.v5.1
OG0000163	Sorghum_bicolorv5.Sb-BTX623-REFERENCE-JGI-5.1.pep.all	Zm00001eb191590_P001	Sobic.004G341500.1.v5.1, Sobic.004G341600.1.v5.1, Sobic.010G230800.1.v5.1, Sobic.010G231000.4.v5.1, Sobic.010G231000.3.v5.1, Sobic.010G234500.1.v5.1, Sobic.010G234400.1.v5.1, Sobic.005G086600.1.v5.1, Sobic.006G007900.1.v5.1, Sobic.006G008000.1.v5.1, Sobic.001G246700.2.v5.1, Sobic.001G246700.1.v5.1, Sobic.007G074800.1.v5.1, Sobic.006G007850.1.v5.1
OG0000164	Sorghum_bicolorv5.Sb-BTX623-REFERENCE-JGI-5.1.pep.all	Zm00001eb023590_P006, Zm00001eb023590_P005, Zm00001eb023590_P004, Zm00001eb023590_P003, Zm00001eb023590_P001, Zm00001eb023590_P002	Sobic.001G302500.1.v5.1, Sobic.001G302666.2.v5.1, Sobic.001G302666.1.v5.1, Sobic.001G302732.6.v5.1, Sobic.001G302732.5.v5.1, Sobic.001G302732.4.v5.1, Sobic.001G302732.1.v5.1, Sobic.001G302732.2.v5.1, Sobic.001G302732.3.v5.1
OG0000165	Sorghum_bicolorv5.Sb-BTX623-REFERENCE-JGI-5.1.pep.all	Zm00001eb007510_P001, Zm00001eb007510_P004, Zm00001eb007510_P002, Zm00001eb007510_P005, Zm00001eb007510_P003	Sobic.001G464000.12.v5.1, Sobic.001G464000.8.v5.1, Sobic.001G464000.13.v5.1, Sobic.001G464000.11.v5.1, Sobic.001G464000.6.v5.1, Sobic.001G464000.4.v5.1, Sobic.001G464000.3.v5.1, Sobic.001G464000.7.v5.1, Sobic.001G464000.10.v5.1, Sobic.001G464000.9.v5.1
OG0000167	Sorghum_bicolorv5.Sb-BTX623-REFERENCE-JGI-5.1.pep.all	Zm00001eb108400_P003, Zm00001eb108400_P004, Zm00001eb108400_P006, Zm00001eb108400_P005, Zm00001eb108400_P002, Zm00001eb108400_P001	Sobic.002G362900.4.v5.1, Sobic.002G362900.13.v5.1, Sobic.002G362900.7.v5.1, Sobic.002G362900.9.v5.1, Sobic.002G362900.8.v5.1, Sobic.002G362900.2.v5.1, Sobic.002G362900.11.v5.1, Sobic.002G362900.12.v5.1, Sobic.002G362900.10.v5.1
OG0000168	Sorghum_bicolorv5.Sb-BTX623-REFERENCE-JGI-5.1.pep.all	Zm00001eb109440_P005, Zm00001eb109440_P012, Zm00001eb109440_P006, Zm00001eb109440_P004, Zm00001eb109440_P007, Zm00001eb109440_P011, Zm00001eb109440_P002, Zm00001eb109440_P001, Zm00001eb109440_P003, Zm00001eb109440_P009, Zm00001eb109440_P010, Zm00001eb109440_P008	Sobic.002G376400.2.v5.1, Sobic.002G376400.3.v5.1, Sobic.002G376400.1.v5.1
OG0000171	Sorghum_bicolorv5.Sb-BTX623-REFERENCE-JGI-5.1.pep.all	Zm00001eb128570_P004, Zm00001eb128570_P007, Zm00001eb128570_P002, Zm00001eb128570_P005, Zm00001eb128570_P003, Zm00001eb128570_P001, Zm00001eb332960_P006, Zm00001eb332960_P003, Zm00001eb332960_P004, Zm00001eb332960_P005, Zm00001eb128570_P006, Zm00001eb332960_P007, Zm00001eb332960_P001, Zm00001eb332960_P002	Sobic.003G127500.1.v5.1
OG0000173	Sorghum_bicolorv5.Sb-BTX623-REFERENCE-JGI-5.1.pep.all	Zm00001eb207410_P002, Zm00001eb207410_P004, Zm00001eb207410_P001, Zm00001eb207410_P005, Zm00001eb207410_P013, Zm00001eb207410_P009, Zm00001eb207410_P012, Zm00001eb207410_P008, Zm00001eb207410_P010, Zm00001eb207410_P011, Zm00001eb207410_P006, Zm00001eb207410_P003, Zm00001eb207410_P007	Sobic.004G053000.2.v5.1, Sobic.004G053000.1.v5.1
OG0000174	Sorghum_bicolorv5.Sb-BTX623-REFERENCE-JGI-5.1.pep.all	Zm00001eb166480_P001, Zm00001eb219050_P001, Zm00001eb037070_P001, Zm00001eb116820_P001, Zm00001eb116820_P002, Zm00001eb242050_P004, Zm00001eb242050_P002, Zm00001eb242050_P005, Zm00001eb242050_P003	Sobic.004G158400.3.v5.1, Sobic.004G158400.6.v5.1, Sobic.004G158400.1.v5.1, Sobic.004G158400.2.v5.1, Sobic.004G158400.5.v5.1, Sobic.004G158400.4.v5.1
OG0000175	Sorghum_bicolorv5.Sb-BTX623-REFERENCE-JGI-5.1.pep.all	Zm00001eb419360_P001	Sobic.005G218201.4.v5.1, Sobic.005G218201.8.v5.1, Sobic.005G218201.6.v5.1, Sobic.005G218201.7.v5.1, Sobic.005G218600.3.v5.1, Sobic.005G218600.4.v5.1, Sobic.005G218600.6.v5.1, Sobic.005G218600.5.v5.1, Sobic.005G218600.2.v5.1, Sobic.005G218600.8.v5.1, Sobic.005G218600.7.v5.1, Sobic.005G218201.1.v5.1, Sobic.005G218201.5.v5.1, Sobic.005G218201.9.v5.1
OG0000176	Sorghum_bicolorv5.Sb-BTX623-REFERENCE-JGI-5.1.pep.all	Zm00001eb077510_P001, Zm00001eb077490_P001, Zm00001eb077490_P002	Sobic.006G145500.12.v5.1, Sobic.006G145500.7.v5.1, Sobic.006G145500.13.v5.1, Sobic.006G145500.1.v5.1, Sobic.006G145500.9.v5.1, Sobic.006G145500.10.v5.1, Sobic.006G145500.8.v5.1, Sobic.006G145600.1.v5.1, Sobic.006G145600.2.v5.1, Sobic.006G145800.1.v5.1, Sobic.006G145700.1.v5.1, Sobic.006G145901.1.v5.1
OG0000177	Sorghum_bicolorv5.Sb-BTX623-REFERENCE-JGI-5.1.pep.all	Zm00001eb379020_P001, Zm00001eb379020_P002, Zm00001eb201510_P001, Zm00001eb410400_P001, Zm00001eb148170_P001, Zm00001eb032010_P002, Zm00001eb032010_P001, Zm00001eb032010_P003, Zm00001eb299350_P001, Zm00001eb265460_P001, Zm00001eb147180_P001, Zm00001eb413530_P001, Zm00001eb055890_P001, Zm00001eb078230_P001	Sobic.006G189100.1.v5.1
OG0000178	Sorghum_bicolorv5.Sb-BTX623-REFERENCE-JGI-5.1.pep.all	Zm00001eb065780_P003, Zm00001eb065780_P004, Zm00001eb065780_P002, Zm00001eb065780_P001	Sobic.006G271800.9.v5.1, Sobic.006G271800.8.v5.1, Sobic.006G271800.5.v5.1, Sobic.006G271800.11.v5.1, Sobic.006G271800.6.v5.1, Sobic.006G271800.12.v5.1, Sobic.006G271800.7.v5.1, Sobic.006G271800.2.v5.1, Sobic.006G271800.4.v5.1, Sobic.006G271800.3.v5.1, Sobic.006G271800.10.v5.1
OG0000179	Sorghum_bicolorv5.Sb-BTX623-REFERENCE-JGI-5.1.pep.all	Zm00001eb176750_P003, Zm00001eb176750_P005, Zm00001eb176750_P001, Zm00001eb176750_P004, Zm00001eb176750_P002	Sobic.007G102151.3.v5.1, Sobic.007G102151.9.v5.1, Sobic.007G102151.8.v5.1, Sobic.007G102151.10.v5.1, Sobic.007G102151.7.v5.1, Sobic.007G102151.6.v5.1, Sobic.007G102151.5.v5.1, Sobic.007G102151.4.v5.1, Sobic.007G102151.1.v5.1, Sobic.007G102151.2.v5.1
OG0000180	Sorghum_bicolorv5.Sb-BTX623-REFERENCE-JGI-5.1.pep.all	Zm00001eb100400_P001, Zm00001eb163980_P001, Zm00001eb163980_P002, Zm00001eb168900_P002, Zm00001eb423520_P002, Zm00001eb146790_P001, Zm00001eb146790_P002, Zm00001eb318120_P002, Zm00001eb035560_P001, Zm00001eb423520_P003, Zm00001eb168900_P001, Zm00001eb318120_P001, Zm00001eb167030_P001, Zm00001eb423520_P001	Sobic.008G032600.1.v5.1
OG0000181	Sorghum_bicolorv5.Sb-BTX623-REFERENCE-JGI-5.1.pep.all	Zm00001eb234720_P001	Sobic.010G269950.1.v5.1, Sobic.010G272102.1.v5.1, Sobic.010G272400.3.v5.1, Sobic.010G272200.2.v5.1, Sobic.010G271502.1.v5.1, Sobic.010G271700.1.v5.1, Sobic.010G272000.5.v5.1, Sobic.010G271600.1.v5.1, Sobic.010G272501.2.v5.1, Sobic.010G272700.1.v5.1, Sobic.010G272700.2.v5.1, Sobic.010G271800.2.v5.1, Sobic.010G271901.1.v5.1, Sobic.010G044700.1.v5.1
OG0000182	Sorghum_bicolorv5.Sb-BTX623-REFERENCE-JGI-5.1.pep.all	Zm00001eb305360_P001, Zm00001eb423060_P001	Sobic.010G055400.4.v5.1, Sobic.010G055400.1.v5.1, Sobic.010G055100.3.v5.1, Sobic.010G055100.1.v5.1, Sobic.010G055100.6.v5.1, Sobic.010G055100.4.v5.1
OG0000182	Sorghum_bicolorv5.Sb-BTX623-REFERENCE-JGI-5.1.pep.all	Zm00001eb375460_P001, Zm00001eb375460_P002, Zm00001eb375460_P003	Sobic.010G055000.3.v5.1, Sobic.010G055000.2.v5.1, Sobic.010G055000.4.v5.1, Sobic.010G055000.1.v5.1
OG0000183	Sorghum_bicolorv5.Sb-BTX623-REFERENCE-JGI-5.1.pep.all	Zm00001eb374670_P001	Sobic.010G065800.8.v5.1, Sobic.010G065800.5.v5.1, Sobic.010G065800.2.v5.1, Sobic.010G065800.11.v5.1, Sobic.010G065800.12.v5.1, Sobic.010G065800.4.v5.1, Sobic.010G065800.6.v5.1, Sobic.010G065800.7.v5.1, Sobic.010G065800.14.v5.1, Sobic.010G065800.13.v5.1, Sobic.010G065800.10.v5.1, Sobic.010G065800.9.v5.1, Sobic.010G065800.1.v5.1, Sobic.010G065800.3.v5.1
OG0000184	Sorghum_bicolorv5.Sb-BTX623-REFERENCE-JGI-5.1.pep.all	Zm00001eb374090_P007, Zm00001eb374090_P006, Zm00001eb374090_P002, Zm00001eb374090_P001, Zm00001eb374090_P005, Zm00001eb374090_P004, Zm00001eb374090_P003	Sobic.010G072300.6.v5.1, Sobic.010G072300.9.v5.1, Sobic.010G072300.7.v5.1, Sobic.010G072300.10.v5.1, Sobic.010G072300.5.v5.1, Sobic.010G072300.3.v5.1, Sobic.010G072300.4.v5.1, Sobic.010G072300.8.v5.1
OG0000185	Sorghum_bicolorv5.Sb-BTX623-REFERENCE-JGI-5.1.pep.all	Zm00001eb442780_P001, Zm00001eb434640_P001, Zm00001eb437040_P001	Sobic.K021405.1.v5.1, Sobic.K021517.1.v5.1, Sobic.K017857.1.v5.1, Sobic.K022632.1.v5.1, Sobic.K021532.1.v5.1, Sobic.K021506.1.v5.1, Sobic.K021524.1.v5.1, Sobic.K021719.1.v5.1, Sobic.K021516.1.v5.1, Sobic.K021537.1.v5.1, Sobic.K021507.1.v5.1, Sobic.K022304.1.v5.1
OG0000196	Sorghum_bicolorv5.Sb-BTX623-REFERENCE-JGI-5.1.pep.all	Zm00001eb437140_P001, Zm00001eb441580_P001, Zm00001eb226420_P001, Zm00001eb438320_P001, Zm00001eb442730_P001, Zm00001eb437790_P001, Zm00001eb437250_P001, Zm00001eb434970_P001, Zm00001eb271620_P001, Zm00001eb436820_P001, Zm00001eb435740_P001, Zm00001eb435470_P001, Zm00001eb435260_P001	Sobic.001G315301.1.v5.1
OG0000197	Sorghum_bicolorv5.Sb-BTX623-REFERENCE-JGI-5.1.pep.all	Zm00001eb378250_P001	Sobic.001G350501.2.v5.1
OG0000197	Sorghum_bicolorv5.Sb-BTX623-REFERENCE-JGI-5.1.pep.all	Zm00001eb244680_P004, Zm00001eb244680_P003, Zm00001eb018990_P003	Sobic.006G100600.2.v5.1
OG0000197	Sorghum_bicolorv5.Sb-BTX623-REFERENCE-JGI-5.1.pep.all	Zm00001eb244680_P002	Sobic.006G100600.1.v5.1
OG0000197	Sorghum_bicolorv5.Sb-BTX623-REFERENCE-JGI-5.1.pep.all	Zm00001eb244680_P005	Sobic.010G021402.1.v5.1
OG0000198	Sorghum_bicolorv5.Sb-BTX623-REFERENCE-JGI-5.1.pep.all	Zm00001eb016160_P002, Zm00001eb016160_P004, Zm00001eb016160_P007, Zm00001eb016160_P005, Zm00001eb016160_P001	Sobic.001G379900.5.v5.1, Sobic.001G379900.9.v5.1, Sobic.001G379900.2.v5.1, Sobic.001G379900.8.v5.1, Sobic.001G379900.3.v5.1, Sobic.001G379900.7.v5.1, Sobic.001G379900.4.v5.1, Sobic.001G379900.6.v5.1, Sobic.001G379900.10.v5.1
OG0000199	Sorghum_bicolorv5.Sb-BTX623-REFERENCE-JGI-5.1.pep.all	Zm00001eb006480_P002, Zm00001eb006480_P001, Zm00001eb006480_P006, Zm00001eb006480_P005, Zm00001eb006480_P003, Zm00001eb006480_P004	Sobic.001G478400.10.v5.1, Sobic.001G478400.9.v5.1, Sobic.001G478400.2.v5.1, Sobic.001G478400.11.v5.1, Sobic.001G478400.8.v5.1, Sobic.001G478400.7.v5.1, Sobic.001G478400.1.v5.1, Sobic.001G478400.6.v5.1
OG0000201	Sorghum_bicolorv5.Sb-BTX623-REFERENCE-JGI-5.1.pep.all	Zm00001eb305790_P003, Zm00001eb305790_P001, Zm00001eb305790_P002	Sobic.002G115900.2.v5.1, Sobic.002G115900.1.v5.1, Sobic.005G082740.1.v5.1, Sobic.005G083280.1.v5.1, Sobic.005G083220.1.v5.1, Sobic.005G083050.1.v5.1, Sobic.005G083160.1.v5.1, Sobic.005G083100.1.v5.1, Sobic.005G082860.1.v5.1, Sobic.005G082780.1.v5.1, Sobic.005G082820.1.v5.1
OG0000204	Sorghum_bicolorv5.Sb-BTX623-REFERENCE-JGI-5.1.pep.all	Zm00001eb119100_P006, Zm00001eb119100_P007, Zm00001eb119100_P003, Zm00001eb119100_P008, Zm00001eb399020_P001, Zm00001eb119100_P004, Zm00001eb119100_P009, Zm00001eb119100_P010, Zm00001eb119100_P002, Zm00001eb119100_P005, Zm00001eb119100_P001	Sobic.003G005600.4.v5.1, Sobic.003G005600.3.v5.1, Sobic.003G005600.1.v5.1
OG0000206	Sorghum_bicolorv5.Sb-BTX623-REFERENCE-JGI-5.1.pep.all	Zm00001eb229550_P007, Zm00001eb229550_P009, Zm00001eb229550_P010, Zm00001eb229550_P002, Zm00001eb229550_P005, Zm00001eb229550_P006, Zm00001eb229550_P003, Zm00001eb229550_P001, Zm00001eb229550_P004, Zm00001eb229550_P012, Zm00001eb229550_P011, Zm00001eb229550_P008	Sobic.005G128800.1.v5.1, Sobic.004G006300.2.v5.1
OG0000207	Sorghum_bicolorv5.Sb-BTX623-REFERENCE-JGI-5.1.pep.all	Zm00001eb209270_P001, Zm00001eb209470_P001, Zm00001eb209470_P003, Zm00001eb209470_P002, Zm00001eb209270_P002, Zm00001eb252600_P001, Zm00001eb406200_P001, Zm00001eb342830_P001, Zm00001eb313220_P001, Zm00001eb063950_P002, Zm00001eb063950_P003, Zm00001eb063950_P001, Zm00001eb019540_P001	Sobic.004G012400.1.v5.1
OG0000209	Sorghum_bicolorv5.Sb-BTX623-REFERENCE-JGI-5.1.pep.all	Zm00001eb237840_P001	Sobic.004G120001.1.v5.1
OG0000209	Sorghum_bicolorv5.Sb-BTX623-REFERENCE-JGI-5.1.pep.all	Zm00001eb237610_P001, Zm00001eb237620_P001	Sobic.004G121700.1.v5.1, Sobic.004G121600.1.v5.1, Sobic.004G121800.1.v5.1, Sobic.004G121900.1.v5.1, Sobic.004G119800.1.v5.1, Sobic.004G119900.1.v5.1
OG0000209	Sorghum_bicolorv5.Sb-BTX623-REFERENCE-JGI-5.1.pep.all	Zm00001eb237600_P001	Sobic.004G121500.1.v5.1
OG0000211	Sorghum_bicolorv5.Sb-BTX623-REFERENCE-JGI-5.1.pep.all	Zm00001eb247330_P001, Zm00001eb184870_P002, Zm00001eb184870_P001, Zm00001eb096220_P001, Zm00001eb150240_P001, Zm00001eb247330_P002, Zm00001eb096230_P002, Zm00001eb150240_P002, Zm00001eb161440_P002, Zm00001eb300230_P001, Zm00001eb161440_P001, Zm00001eb084090_P001, Zm00001eb096230_P001	Sobic.004G216700.1.v5.1
OG0000212	Sorghum_bicolorv5.Sb-BTX623-REFERENCE-JGI-5.1.pep.all	Zm00001eb189550_P004, Zm00001eb189550_P001, Zm00001eb189550_P003, Zm00001eb189550_P002	Sobic.004G253100.4.v5.1, Sobic.004G253100.5.v5.1, Sobic.004G253100.10.v5.1, Sobic.004G253100.6.v5.1, Sobic.004G253100.9.v5.1, Sobic.004G253100.8.v5.1, Sobic.004G253100.11.v5.1, Sobic.004G253100.2.v5.1, Sobic.004G253100.1.v5.1, Sobic.004G253100.7.v5.1
OG0000215	Sorghum_bicolorv5.Sb-BTX623-REFERENCE-JGI-5.1.pep.all	Zm00001eb427140_P001, Zm00001eb427140_P002, Zm00001eb075850_P004, Zm00001eb142020_P001, Zm00001eb055480_P001, Zm00001eb099060_P001, Zm00001eb125800_P001, Zm00001eb341300_P001, Zm00001eb333770_P001, Zm00001eb015580_P001, Zm00001eb075850_P002, Zm00001eb075850_P003, Zm00001eb075850_P001	Sobic.006G156300.1.v5.1
OG0000217	Sorghum_bicolorv5.Sb-BTX623-REFERENCE-JGI-5.1.pep.all	Zm00001eb034290_P003, Zm00001eb034610_P002, Zm00001eb034520_P001, Zm00001eb034460_P001, Zm00001eb034370_P001, Zm00001eb034370_P002, Zm00001eb034370_P003, Zm00001eb034290_P004, Zm00001eb034290_P005, Zm00001eb034290_P001, Zm00001eb034290_P002, Zm00001eb034610_P001, Zm00001eb034480_P001	Sobic.007G214300.1.v5.1
OG0000218	Sorghum_bicolorv5.Sb-BTX623-REFERENCE-JGI-5.1.pep.all	Zm00001eb033960_P003, Zm00001eb033960_P001, Zm00001eb033960_P002	Sobic.007G219100.10.v5.1, Sobic.007G219100.2.v5.1, Sobic.007G219100.7.v5.1, Sobic.007G219100.8.v5.1, Sobic.007G219100.11.v5.1, Sobic.007G219100.5.v5.1, Sobic.007G219100.3.v5.1, Sobic.007G219100.12.v5.1, Sobic.007G219100.4.v5.1, Sobic.007G219100.9.v5.1, Sobic.007G219100.6.v5.1
OG0000219	Sorghum_bicolorv5.Sb-BTX623-REFERENCE-JGI-5.1.pep.all	Zm00001eb177450_P003, Zm00001eb177450_P002, Zm00001eb177450_P001	Sobic.009G233200.8.v5.1, Sobic.009G233200.6.v5.1, Sobic.009G233200.11.v5.1, Sobic.009G233200.14.v5.1, Sobic.009G233200.15.v5.1, Sobic.009G233200.10.v5.1, Sobic.009G233200.5.v5.1, Sobic.009G233200.13.v5.1, Sobic.009G233200.7.v5.1, Sobic.009G233200.9.v5.1, Sobic.009G233200.12.v5.1
OG0000220	Sorghum_bicolorv5.Sb-BTX623-REFERENCE-JGI-5.1.pep.all	Zm00001eb377470_P004, Zm00001eb377470_P005, Zm00001eb377470_P003, Zm00001eb377470_P002, Zm00001eb377470_P001	Sobic.010G030300.4.v5.1, Sobic.010G030300.10.v5.1, Sobic.010G030300.7.v5.1, Sobic.010G030300.9.v5.1, Sobic.010G030300.3.v5.1, Sobic.010G030300.1.v5.1, Sobic.010G030300.8.v5.1, Sobic.010G030300.6.v5.1, Sobic.010G030300.5.v5.1
OG0000221	Sorghum_bicolorv5.Sb-BTX623-REFERENCE-JGI-5.1.pep.all	Zm00001eb376110_P001, Zm00001eb408830_P001, Zm00001eb007410_P001, Zm00001eb007420_P001, Zm00001eb007430_P001, Zm00001eb007350_P001, Zm00001eb007390_P001, Zm00001eb007400_P001, Zm00001eb007330_P001, Zm00001eb007380_P001, Zm00001eb007360_P001, Zm00001eb007340_P001, Zm00001eb007370_P001	Sobic.010G047500.1.v5.1
OG0000223	Sorghum_bicolorv5.Sb-BTX623-REFERENCE-JGI-5.1.pep.all	Zm00001eb275030_P001, Zm00001eb275030_P002, Zm00001eb275030_P003, Zm00001eb337170_P001, Zm00001eb334470_P003, Zm00001eb334470_P001, Zm00001eb334470_P002, Zm00001eb334470_P005, Zm00001eb242050_P001, Zm00001eb334470_P007, Zm00001eb334470_P004, Zm00001eb334470_P006, Zm00001eb334470_P008	Sobic.010G209900.1.v5.1
OG0000235	Sorghum_bicolorv5.Sb-BTX623-REFERENCE-JGI-5.1.pep.all	Zm00001eb108350_P002, Zm00001eb108350_P001	Sobic.001G021700.1.v5.1, Sobic.001G132300.9.v5.1, Sobic.001G132300.11.v5.1, Sobic.001G132300.3.v5.1, Sobic.001G132300.6.v5.1, Sobic.001G132300.4.v5.1, Sobic.001G132300.10.v5.1, Sobic.001G132300.2.v5.1, Sobic.001G132300.5.v5.1, Sobic.001G132300.7.v5.1, Sobic.001G132300.8.v5.1
OG0000236	Sorghum_bicolorv5.Sb-BTX623-REFERENCE-JGI-5.1.pep.all	Zm00001eb274580_P001, Zm00001eb442270_P001, Zm00001eb442270_P002, Zm00001eb274490_P001, Zm00001eb274490_P002, Zm00001eb274510_P001, Zm00001eb094130_P001, Zm00001eb094100_P001, Zm00001eb094150_P001, Zm00001eb094120_P001, Zm00001eb094090_P001, Zm00001eb173740_P001	Sobic.001G086700.1.v5.1
OG0000242	Sorghum_bicolorv5.Sb-BTX623-REFERENCE-JGI-5.1.pep.all	Zm00001eb015700_P003, Zm00001eb015700_P002, Zm00001eb015700_P001, Zm00001eb055630_P002, Zm00001eb000070_P001, Zm00001eb055630_P001, Zm00001eb078250_P001	Sobic.001G384700.2.v5.1, Sobic.001G384700.5.v5.1, Sobic.001G384700.6.v5.1, Sobic.001G384700.4.v5.1, Sobic.001G384700.1.v5.1, Sobic.001G384700.3.v5.1
OG0000243	Sorghum_bicolorv5.Sb-BTX623-REFERENCE-JGI-5.1.pep.all	Zm00001eb012280_P001	Sobic.001G421900.5.v5.1, Sobic.001G421900.9.v5.1, Sobic.001G421900.12.v5.1, Sobic.001G421900.15.v5.1, Sobic.001G421900.13.v5.1, Sobic.001G421900.14.v5.1, Sobic.001G421900.8.v5.1, Sobic.001G421900.16.v5.1, Sobic.001G421900.6.v5.1, Sobic.001G421900.10.v5.1, Sobic.001G421900.11.v5.1, Sobic.001G421900.7.v5.1
OG0000244	Sorghum_bicolorv5.Sb-BTX623-REFERENCE-JGI-5.1.pep.all	Zm00001eb005950_P002, Zm00001eb005950_P005, Zm00001eb005950_P003, Zm00001eb005950_P004, Zm00001eb005950_P001	Sobic.001G483200.10.v5.1, Sobic.001G483200.5.v5.1, Sobic.001G483200.11.v5.1, Sobic.001G483200.12.v5.1, Sobic.001G483200.9.v5.1, Sobic.001G483200.7.v5.1, Sobic.001G483200.6.v5.1, Sobic.001G483200.8.v5.1
OG0000245	Sorghum_bicolorv5.Sb-BTX623-REFERENCE-JGI-5.1.pep.all	Zm00001eb117790_P001	Sobic.002G025400.3.v5.1, Sobic.002G025400.1.v5.1, Sobic.002G025400.2.v5.1, Sobic.002G025500.2.v5.1, Sobic.002G025500.3.v5.1, Sobic.002G025900.1.v5.1, Sobic.002G025801.1.v5.1, Sobic.002G006801.1.v5.1, Sobic.002G023700.1.v5.1, Sobic.002G023500.1.v5.1, Sobic.002G023400.1.v5.1, Sobic.002G026100.2.v5.1
OG0000246	Sorghum_bicolorv5.Sb-BTX623-REFERENCE-JGI-5.1.pep.all	Zm00001eb382280_P001, Zm00001eb159510_P003, Zm00001eb159510_P001, Zm00001eb159510_P002, Zm00001eb284880_P001, Zm00001eb267430_P001	Sobic.002G299233.1.v5.1, Sobic.002G298201.1.v5.1, Sobic.004G026600.3.v5.1
OG0000246	Sorghum_bicolorv5.Sb-BTX623-REFERENCE-JGI-5.1.pep.all	Zm00001eb185990_P001, Zm00001eb420020_P001, Zm00001eb421780_P001	Sobic.008G165401.1.v5.1
OG0000247	Sorghum_bicolorv5.Sb-BTX623-REFERENCE-JGI-5.1.pep.all	Zm00001eb322720_P001, Zm00001eb322720_P003, Zm00001eb318430_P001, Zm00001eb322720_P002, Zm00001eb259500_P002, Zm00001eb343280_P001, Zm00001eb343280_P002, Zm00001eb259500_P001, Zm00001eb239350_P001, Zm00001eb322720_P005, Zm00001eb322720_P006, Zm00001eb322720_P004	Sobic.002G318600.1.v5.1
OG0000248	Sorghum_bicolorv5.Sb-BTX623-REFERENCE-JGI-5.1.pep.all	Zm00001eb323520_P005, Zm00001eb323520_P004, Zm00001eb323520_P001, Zm00001eb323520_P003, Zm00001eb323520_P006, Zm00001eb323520_P002, Zm00001eb106500_P001, Zm00001eb106500_P003, Zm00001eb106500_P002, Zm00001eb106500_P004, Zm00001eb106500_P006, Zm00001eb106500_P005	Sobic.002G330600.1.v5.1
OG0000249	Sorghum_bicolorv5.Sb-BTX623-REFERENCE-JGI-5.1.pep.all	Zm00001eb323550_P001, Zm00001eb323550_P004, Zm00001eb323550_P003, Zm00001eb323550_P005, Zm00001eb323550_P002, Zm00001eb106510_P002, Zm00001eb106510_P003, Zm00001eb106510_P004, Zm00001eb106510_P001	Sobic.002G330800.1.v5.1, Sobic.002G330800.2.v5.1, Sobic.002G330800.4.v5.1, Sobic.002G330800.3.v5.1
OG0000250	Sorghum_bicolorv5.Sb-BTX623-REFERENCE-JGI-5.1.pep.all	Zm00001eb325220_P002, Zm00001eb325220_P003, Zm00001eb325220_P004	Sobic.002G350300.12.v5.1, Sobic.002G350300.10.v5.1, Sobic.002G350300.1.v5.1, Sobic.002G350300.6.v5.1, Sobic.002G350300.2.v5.1, Sobic.002G350300.3.v5.1, Sobic.002G350300.7.v5.1, Sobic.002G350300.8.v5.1, Sobic.002G350300.9.v5.1, Sobic.002G350300.11.v5.1
OG0000252	Sorghum_bicolorv5.Sb-BTX623-REFERENCE-JGI-5.1.pep.all	Zm00001eb148890_P003, Zm00001eb148890_P007, Zm00001eb148890_P004, Zm00001eb148890_P001, Zm00001eb148890_P002, Zm00001eb148890_P005, Zm00001eb148890_P006	Sobic.003G346000.7.v5.1, Sobic.003G346000.8.v5.1, Sobic.003G346000.10.v5.1, Sobic.003G346000.9.v5.1, Sobic.003G346000.12.v5.1, Sobic.003G346000.11.v5.1
OG0000253	Sorghum_bicolorv5.Sb-BTX623-REFERENCE-JGI-5.1.pep.all	Zm00001eb146450_P004, Zm00001eb146450_P001, Zm00001eb146450_P002, Zm00001eb146450_P003	Sobic.003G370300.14.v5.1, Sobic.003G370300.13.v5.1, Sobic.003G370300.4.v5.1, Sobic.003G370300.5.v5.1, Sobic.003G370300.12.v5.1, Sobic.003G370300.15.v5.1, Sobic.003G370300.7.v5.1, Sobic.003G370300.16.v5.1, Sobic.003G370300.9.v5.1
OG0000254	Sorghum_bicolorv5.Sb-BTX623-REFERENCE-JGI-5.1.pep.all	Zm00001eb239520_P002, Zm00001eb239520_P004, Zm00001eb239520_P001, Zm00001eb239520_P005	Sobic.004G099300.8.v5.1, Sobic.004G099300.6.v5.1, Sobic.004G099300.3.v5.1, Sobic.004G099300.7.v5.1, Sobic.004G099300.5.v5.1, Sobic.004G099300.2.v5.1, Sobic.004G099300.4.v5.1, Sobic.004G099300.9.v5.1, Sobic.004G099300.1.v5.1
OG0000255	Sorghum_bicolorv5.Sb-BTX623-REFERENCE-JGI-5.1.pep.all	Zm00001eb072570_P006, Zm00001eb085260_P006, Zm00001eb085260_P008, Zm00001eb085260_P004, Zm00001eb085260_P003, Zm00001eb085260_P002, Zm00001eb072570_P004, Zm00001eb085260_P005, Zm00001eb085260_P001, Zm00001eb085260_P007	Sobic.004G131800.3.v5.1, Sobic.004G131800.4.v5.1, Sobic.004G131800.2.v5.1
OG0000256	Sorghum_bicolorv5.Sb-BTX623-REFERENCE-JGI-5.1.pep.all	Zm00001eb242490_P003, Zm00001eb242490_P001, Zm00001eb242490_P002, Zm00001eb242490_P004	Sobic.004G163300.8.v5.1, Sobic.004G163300.14.v5.1, Sobic.004G163300.7.v5.1, Sobic.004G163300.12.v5.1, Sobic.004G163300.9.v5.1, Sobic.004G163300.13.v5.1, Sobic.004G163300.6.v5.1, Sobic.004G163300.11.v5.1, Sobic.004G163300.10.v5.1
OG0000257	Sorghum_bicolorv5.Sb-BTX623-REFERENCE-JGI-5.1.pep.all	Zm00001eb247040_P006, Zm00001eb247040_P004, Zm00001eb247040_P003, Zm00001eb247040_P005, Zm00001eb247040_P007, Zm00001eb247040_P002, Zm00001eb247040_P009, Zm00001eb247040_P001, Zm00001eb247040_P008	Sobic.004G213600.3.v5.1, Sobic.004G213600.7.v5.1, Sobic.004G213600.5.v5.1, Sobic.004G213600.6.v5.1
OG0000258	Sorghum_bicolorv5.Sb-BTX623-REFERENCE-JGI-5.1.pep.all	Zm00001eb255430_P009, Zm00001eb255430_P003, Zm00001eb255430_P005, Zm00001eb255430_P002, Zm00001eb255430_P004, Zm00001eb255430_P006, Zm00001eb255430_P007, Zm00001eb255430_P008, Zm00001eb255430_P010	Sobic.004G229100.5.v5.1, Sobic.004G229100.3.v5.1, Sobic.004G229100.4.v5.1, Sobic.004G229100.2.v5.1
OG0000260	Sorghum_bicolorv5.Sb-BTX623-REFERENCE-JGI-5.1.pep.all	Zm00001eb249760_P001	Sobic.004G292900.1.v5.1, Sobic.004G292500.1.v5.1, Sobic.004G292300.1.v5.1, Sobic.004G292100.1.v5.1, Sobic.004G292700.1.v5.1, Sobic.004G292250.1.v5.1, Sobic.004G292001.1.v5.1, Sobic.004G292600.1.v5.1, Sobic.004G292800.1.v5.1, Sobic.004G292200.1.v5.1, Sobic.004G292400.1.v5.1, Sobic.004G292275.1.v5.1
OG0000261	Sorghum_bicolorv5.Sb-BTX623-REFERENCE-JGI-5.1.pep.all	Zm00001eb200710_P002, Zm00001eb200710_P001, Zm00001eb200710_P005, Zm00001eb200710_P003, Zm00001eb200710_P004, Zm00001eb355630_P001, Zm00001eb197290_P001	Sobic.005G095700.4.v5.1, Sobic.005G095700.5.v5.1, Sobic.005G095700.8.v5.1, Sobic.005G095700.1.v5.1, Sobic.005G095700.6.v5.1, Sobic.005G095700.7.v5.1
OG0000262	Sorghum_bicolorv5.Sb-BTX623-REFERENCE-JGI-5.1.pep.all	Zm00001eb114060_P001, Zm00001eb114060_P004, Zm00001eb114060_P002, Zm00001eb114060_P005, Zm00001eb114060_P006, Zm00001eb114060_P007, Zm00001eb114060_P003	Sobic.005G155100.6.v5.1, Sobic.005G155100.2.v5.1, Sobic.005G155100.4.v5.1, Sobic.005G155100.5.v5.1, Sobic.005G155100.3.v5.1, Sobic.005G155100.7.v5.1
OG0000264	Sorghum_bicolorv5.Sb-BTX623-REFERENCE-JGI-5.1.pep.all	Zm00001eb166440_P009, Zm00001eb166440_P004, Zm00001eb166440_P001, Zm00001eb166440_P008, Zm00001eb306660_P001, Zm00001eb166440_P005, Zm00001eb166440_P006, Zm00001eb166440_P002, Zm00001eb166440_P007, Zm00001eb166440_P003	Sobic.005G194900.1.v5.1, Sobic.005G194900.2.v5.1, Sobic.005G194900.3.v5.1
OG0000265	Sorghum_bicolorv5.Sb-BTX623-REFERENCE-JGI-5.1.pep.all	Zm00001eb115990_P003, Zm00001eb115990_P001	Sobic.005G217000.16.v5.1, Sobic.005G217000.13.v5.1, Sobic.005G217000.15.v5.1, Sobic.005G217000.14.v5.1, Sobic.005G217000.12.v5.1, Sobic.005G217000.6.v5.1, Sobic.005G217000.11.v5.1, Sobic.005G217000.7.v5.1, Sobic.005G217000.10.v5.1, Sobic.005G217000.9.v5.1, Sobic.005G217000.8.v5.1
OG0000266	Sorghum_bicolorv5.Sb-BTX623-REFERENCE-JGI-5.1.pep.all	Zm00001eb420250_P001, Zm00001eb420250_P002	Sobic.006G041600.9.v5.1, Sobic.006G041600.10.v5.1, Sobic.006G041600.11.v5.1, Sobic.006G041600.7.v5.1, Sobic.006G041600.8.v5.1, Sobic.006G041600.3.v5.1, Sobic.006G041600.2.v5.1, Sobic.006G041600.4.v5.1, Sobic.006G041600.5.v5.1, Sobic.006G041600.6.v5.1, Sobic.006G041600.1.v5.1
OG0000268	Sorghum_bicolorv5.Sb-BTX623-REFERENCE-JGI-5.1.pep.all	Zm00001eb429330_P004, Zm00001eb429330_P001, Zm00001eb429330_P003, Zm00001eb429330_P002	Sobic.006G175700.2.v5.1, Sobic.006G175700.26.v5.1, Sobic.006G175500.3.v5.1, Sobic.006G175200.2.v5.1, Sobic.006G076900.4.v5.1, Sobic.006G076900.3.v5.1, Sobic.006G076900.11.v5.1, Sobic.006G076900.5.v5.1, Sobic.006G076900.6.v5.1
OG0000269	Sorghum_bicolorv5.Sb-BTX623-REFERENCE-JGI-5.1.pep.all	Zm00001eb078540_P001, Zm00001eb299640_P001, Zm00001eb299640_P002, Zm00001eb070890_P003, Zm00001eb070890_P002, Zm00001eb070890_P001, Zm00001eb310050_P001, Zm00001eb054630_P001, Zm00001eb310030_P001, Zm00001eb136820_P001, Zm00001eb438140_P001	Sobic.006G213900.2.v5.1, Sobic.006G213900.1.v5.1
OG0000270	Sorghum_bicolorv5.Sb-BTX623-REFERENCE-JGI-5.1.pep.all	Zm00001eb070040_P002, Zm00001eb070040_P001, Zm00001eb247770_P001, Zm00001eb069880_P002, Zm00001eb069540_P001, Zm00001eb070040_P003, Zm00001eb069960_P001, Zm00001eb069750_P001, Zm00001eb069820_P001, Zm00001eb069880_P001, Zm00001eb070030_P001, Zm00001eb069560_P001	Sobic.006G225100.4.v5.1
OG0000271	Sorghum_bicolorv5.Sb-BTX623-REFERENCE-JGI-5.1.pep.all	Zm00001eb066510_P003, Zm00001eb066510_P001, Zm00001eb291520_P001, Zm00001eb043500_P001, Zm00001eb364150_P001, Zm00001eb057600_P001, Zm00001eb057600_P002, Zm00001eb364150_P002, Zm00001eb291510_P002, Zm00001eb291510_P001, Zm00001eb222800_P001, Zm00001eb157910_P001	Sobic.006G264000.1.v5.1
OG0000272	Sorghum_bicolorv5.Sb-BTX623-REFERENCE-JGI-5.1.pep.all	Zm00001eb173880_P004, Zm00001eb173880_P006, Zm00001eb173880_P005, Zm00001eb173880_P007, Zm00001eb173880_P001, Zm00001eb173880_P002, Zm00001eb173880_P003	Sobic.007G017400.6.v5.1, Sobic.007G017400.2.v5.1, Sobic.007G017400.5.v5.1, Sobic.007G017400.4.v5.1, Sobic.007G017400.3.v5.1, Sobic.007G017400.1.v5.1
OG0000273	Sorghum_bicolorv5.Sb-BTX623-REFERENCE-JGI-5.1.pep.all	Zm00001eb261130_P001, Zm00001eb261130_P005, Zm00001eb261130_P002, Zm00001eb261130_P003, Zm00001eb261130_P004, Zm00001eb249730_P005, Zm00001eb249730_P004, Zm00001eb249730_P001, Zm00001eb249730_P003, Zm00001eb249730_P006, Zm00001eb249730_P002, Zm00001eb249750_P001	Sobic.007G020500.7.v5.1
OG0000274	Sorghum_bicolorv5.Sb-BTX623-REFERENCE-JGI-5.1.pep.all	Zm00001eb173580_P001	Sobic.007G021200.1.v5.1
OG0000274	Sorghum_bicolorv5.Sb-BTX623-REFERENCE-JGI-5.1.pep.all	Zm00001eb173610_P001	Sobic.007G021900.1.v5.1, Sobic.007G021101.1.v5.1, Sobic.007G022301.1.v5.1, Sobic.007G174100.2.v5.1, Sobic.007G022100.1.v5.1, Sobic.007G021600.1.v5.1, Sobic.007G021400.1.v5.1, Sobic.007G021300.1.v5.1, Sobic.007G021500.1.v5.1, Sobic.007G021700.1.v5.1
OG0000275	Sorghum_bicolorv5.Sb-BTX623-REFERENCE-JGI-5.1.pep.all	Zm00001eb172450_P005, Zm00001eb172450_P003, Zm00001eb172450_P002, Zm00001eb172450_P004, Zm00001eb172450_P001	Sobic.007G047400.2.v5.1, Sobic.007G047400.8.v5.1, Sobic.007G047400.6.v5.1, Sobic.007G047400.1.v5.1, Sobic.007G047400.5.v5.1, Sobic.007G047400.4.v5.1, Sobic.007G047400.7.v5.1, Sobic.007G047400.3.v5.1
OG0000277	Sorghum_bicolorv5.Sb-BTX623-REFERENCE-JGI-5.1.pep.all	Zm00001eb133580_P004, Zm00001eb133580_P003, Zm00001eb409890_P001, Zm00001eb409890_P003, Zm00001eb409890_P004, Zm00001eb409890_P005, Zm00001eb409890_P006, Zm00001eb409890_P002, Zm00001eb133580_P001, Zm00001eb133580_P002	Sobic.008G086200.3.v5.1, Sobic.008G086200.4.v5.1, Sobic.008G086200.2.v5.1
OG0000278	Sorghum_bicolorv5.Sb-BTX623-REFERENCE-JGI-5.1.pep.all	Zm00001eb031310_P006, Zm00001eb031310_P001, Zm00001eb031310_P003, Zm00001eb031310_P005, Zm00001eb135750_P002, Zm00001eb031310_P002, Zm00001eb031310_P004, Zm00001eb135750_P001	Sobic.008G160600.5.v5.1, Sobic.008G160600.4.v5.1, Sobic.008G160600.3.v5.1, Sobic.008G160600.1.v5.1, Sobic.008G160600.2.v5.1
OG0000279	Sorghum_bicolorv5.Sb-BTX623-REFERENCE-JGI-5.1.pep.all	Zm00001eb345510_P003, Zm00001eb345510_P002, Zm00001eb345510_P001	Sobic.009G258100.2.v5.1, Sobic.009G258100.1.v5.1, Sobic.009G258100.8.v5.1, Sobic.009G258100.4.v5.1, Sobic.009G258100.5.v5.1, Sobic.009G258100.6.v5.1, Sobic.009G258100.10.v5.1, Sobic.009G258100.9.v5.1, Sobic.009G258100.7.v5.1, Sobic.009G258100.3.v5.1
OG0000280	Sorghum_bicolorv5.Sb-BTX623-REFERENCE-JGI-5.1.pep.all	Zm00001eb373930_P006, Zm00001eb373930_P005, Zm00001eb373930_P001, Zm00001eb373930_P002, Zm00001eb373930_P004, Zm00001eb373930_P007, Zm00001eb373930_P003, Zm00001eb005060_P002, Zm00001eb005060_P001	Sobic.010G074500.1.v5.1, Sobic.010G074500.2.v5.1, Sobic.010G074432.2.v5.1, Sobic.010G074701.1.v5.1
OG0000281	Sorghum_bicolorv5.Sb-BTX623-REFERENCE-JGI-5.1.pep.all	Zm00001eb371780_P001, Zm00001eb280060_P003, Zm00001eb280060_P004, Zm00001eb280060_P001, Zm00001eb280060_P002, Zm00001eb271670_P001, Zm00001eb277980_P001, Zm00001eb377230_P001, Zm00001eb324350_P001, Zm00001eb023470_P001, Zm00001eb321810_P001, Zm00001eb144750_P001	Sobic.010G100700.1.v5.1
OG0000282	Sorghum_bicolorv5.Sb-BTX623-REFERENCE-JGI-5.1.pep.all	Zm00001eb269610_P004, Zm00001eb269610_P003, Zm00001eb269610_P002, Zm00001eb269610_P001, Zm00001eb378360_P002, Zm00001eb378360_P001, Zm00001eb386290_P004, Zm00001eb386290_P001, Zm00001eb386290_P005, Zm00001eb386290_P002, Zm00001eb386290_P006, Zm00001eb386290_P003	Sobic.010G185400.1.v5.1
OG0000283	Sorghum_bicolorv5.Sb-BTX623-REFERENCE-JGI-5.1.pep.all	Zm00001eb224600_P004, Zm00001eb224600_P007, Zm00001eb224600_P009, Zm00001eb224600_P008, Zm00001eb224600_P006, Zm00001eb224600_P002, Zm00001eb224600_P005, Zm00001eb224600_P003, Zm00001eb224600_P010, Zm00001eb224600_P001, Zm00001eb273750_P001, Zm00001eb273750_P002	Sobic.010G230200.1.v5.1
OG0000284	Sorghum_bicolorv5.Sb-BTX623-REFERENCE-JGI-5.1.pep.all	Zm00001eb434740_P001, Zm00001eb437010_P001, Zm00001eb438170_P001, Zm00001eb438820_P001, Zm00001eb438050_P001, Zm00001eb436360_P001	Sobic.K011520.1.v5.1, Sobic.K021848.1.v5.1, Sobic.K021940.1.v5.1, Sobic.K022434.1.v5.1, Sobic.K021704.1.v5.1, Sobic.K021630.1.v5.1, Sobic.K021402.1.v5.1
OG0000305	Sorghum_bicolorv5.Sb-BTX623-REFERENCE-JGI-5.1.pep.all	Zm00001eb323890_P001, Zm00001eb127560_P001, Zm00001eb177730_P002, Zm00001eb323900_P001, Zm00001eb381810_P001, Zm00001eb177730_P001, Zm00001eb064800_P001, Zm00001eb064800_P003, Zm00001eb064800_P002	Sobic.001G008200.2.v5.1, Sobic.001G008200.1.v5.1, Sobic.001G008200.3.v5.1
OG0000306	Sorghum_bicolorv5.Sb-BTX623-REFERENCE-JGI-5.1.pep.all	Zm00001eb063600_P003, Zm00001eb063600_P002, Zm00001eb063600_P004, Zm00001eb253290_P001, Zm00001eb063600_P001, Zm00001eb258700_P001, Zm00001eb355950_P001, Zm00001eb246110_P001, Zm00001eb160280_P001, Zm00001eb103930_P001, Zm00001eb103920_P001	Sobic.001G024000.1.v5.1
OG0000309	Sorghum_bicolorv5.Sb-BTX623-REFERENCE-JGI-5.1.pep.all	Zm00001eb319100_P001, Zm00001eb203560_P001, Zm00001eb046760_P001, Zm00001eb089910_P001, Zm00001eb213550_P001, Zm00001eb334310_P001, Zm00001eb059460_P005, Zm00001eb059460_P004, Zm00001eb059460_P002, Zm00001eb059460_P001, Zm00001eb059460_P003	Sobic.001G068301.2.v5.1
OG0000310	Sorghum_bicolorv5.Sb-BTX623-REFERENCE-JGI-5.1.pep.all	Zm00001eb057910_P003, Zm00001eb057910_P001, Zm00001eb057910_P004, Zm00001eb057910_P002	Sobic.001G083400.8.v5.1, Sobic.001G083400.10.v5.1, Sobic.001G083400.2.v5.1, Sobic.001G083400.9.v5.1, Sobic.001G083400.7.v5.1, Sobic.001G083400.3.v5.1, Sobic.001G083400.5.v5.1, Sobic.001G083400.6.v5.1
OG0000311	Sorghum_bicolorv5.Sb-BTX623-REFERENCE-JGI-5.1.pep.all	Zm00001eb218350_P001, Zm00001eb052790_P007, Zm00001eb052790_P003, Zm00001eb052790_P001, Zm00001eb052790_P002, Zm00001eb052790_P005, Zm00001eb052790_P004, Zm00001eb052790_P006	Sobic.001G149500.1.v5.1, Sobic.001G149500.4.v5.1, Sobic.001G149500.3.v5.1, Sobic.001G149500.2.v5.1
OG0000313	Sorghum_bicolorv5.Sb-BTX623-REFERENCE-JGI-5.1.pep.all	Zm00001eb279530_P001	Sobic.008G134000.1.v5.1, Sobic.001G152240.1.v5.1, Sobic.002G026000.1.v5.1, Sobic.005G153066.1.v5.1, Sobic.009G063150.1.v5.1, Sobic.008G079700.1.v5.1, Sobic.003G006866.1.v5.1, Sobic.005G072250.1.v5.1, Sobic.007G120301.1.v5.1, Sobic.004G292866.1.v5.1, Sobic.003G232266.1.v5.1
OG0000314	Sorghum_bicolorv5.Sb-BTX623-REFERENCE-JGI-5.1.pep.all	Zm00001eb049840_P001, Zm00001eb219310_P003, Zm00001eb219310_P004, Zm00001eb049840_P002, Zm00001eb219310_P002, Zm00001eb219310_P005, Zm00001eb219310_P001	Sobic.001G174900.5.v5.1, Sobic.001G174900.4.v5.1, Sobic.001G174900.2.v5.1, Sobic.001G174900.1.v5.1, Sobic.001G174900.3.v5.1
OG0000315	Sorghum_bicolorv5.Sb-BTX623-REFERENCE-JGI-5.1.pep.all	Zm00001eb046960_P002, Zm00001eb046960_P001, Zm00001eb046960_P003, Zm00001eb046960_P005, Zm00001eb046960_P004	Sobic.001G233400.5.v5.1, Sobic.001G233400.3.v5.1, Sobic.001G233400.1.v5.1, Sobic.001G233400.8.v5.1, Sobic.001G233400.4.v5.1, Sobic.001G233400.7.v5.1, Sobic.001G233400.6.v5.1
OG0000316	Sorghum_bicolorv5.Sb-BTX623-REFERENCE-JGI-5.1.pep.all	Zm00001eb222910_P001, Zm00001eb222880_P002, Zm00001eb222880_P001, Zm00001eb222880_P003, Zm00001eb222900_P001	Sobic.001G244600.1.v5.1, Sobic.001G244600.3.v5.1, Sobic.001G244600.4.v5.1, Sobic.001G244600.2.v5.1, Sobic.001G244600.5.v5.1, Sobic.001G244600.6.v5.1, Sobic.001G244600.7.v5.1
OG0000317	Sorghum_bicolorv5.Sb-BTX623-REFERENCE-JGI-5.1.pep.all	Zm00001eb394700_P002, Zm00001eb394700_P006, Zm00001eb394700_P007, Zm00001eb394700_P001, Zm00001eb394700_P005, Zm00001eb394700_P003, Zm00001eb016940_P002, Zm00001eb016940_P001	Sobic.001G371900.2.v5.1, Sobic.001G371900.1.v5.1, Sobic.001G371900.4.v5.1, Sobic.001G371900.3.v5.1
OG0000318	Sorghum_bicolorv5.Sb-BTX623-REFERENCE-JGI-5.1.pep.all	Zm00001eb016930_P004, Zm00001eb016930_P001, Zm00001eb016930_P002, Zm00001eb016930_P005, Zm00001eb016930_P003	Sobic.001G372000.9.v5.1, Sobic.001G372000.2.v5.1, Sobic.001G372000.6.v5.1, Sobic.001G372000.7.v5.1, Sobic.001G372000.4.v5.1, Sobic.001G372000.8.v5.1, Sobic.001G372000.10.v5.1
OG0000319	Sorghum_bicolorv5.Sb-BTX623-REFERENCE-JGI-5.1.pep.all	Zm00001eb396390_P001, Zm00001eb014260_P001, Zm00001eb014420_P001, Zm00001eb014350_P001, Zm00001eb014290_P001, Zm00001eb014370_P001, Zm00001eb014430_P001, Zm00001eb014280_P001, Zm00001eb014390_P002, Zm00001eb014320_P001, Zm00001eb014390_P001	Sobic.001G397900.1.v5.1
OG0000320	Sorghum_bicolorv5.Sb-BTX623-REFERENCE-JGI-5.1.pep.all	Zm00001eb008420_P002, Zm00001eb008420_P006, Zm00001eb008420_P001, Zm00001eb008420_P004, Zm00001eb008420_P005, Zm00001eb008420_P003	Sobic.001G460300.6.v5.1, Sobic.001G460300.7.v5.1, Sobic.001G460300.5.v5.1, Sobic.001G460300.3.v5.1, Sobic.001G460300.1.v5.1, Sobic.001G460300.4.v5.1
OG0000321	Sorghum_bicolorv5.Sb-BTX623-REFERENCE-JGI-5.1.pep.all	Zm00001eb006000_P001, Zm00001eb087540_P001, Zm00001eb049490_P001, Zm00001eb319450_P001, Zm00001eb061650_P001, Zm00001eb132920_P001, Zm00001eb278320_P001, Zm00001eb278320_P002, Zm00001eb183630_P001, Zm00001eb342610_P001, Zm00001eb239830_P001	Sobic.001G482600.2.v5.1
OG0000322	Sorghum_bicolorv5.Sb-BTX623-REFERENCE-JGI-5.1.pep.all	Zm00001eb177490_P005, Zm00001eb177490_P001, Zm00001eb177490_P003	Sobic.001G486300.1.v5.1, Sobic.001G486300.5.v5.1, Sobic.001G486300.6.v5.1, Sobic.001G486300.3.v5.1, Sobic.001G486300.4.v5.1, Sobic.001G486300.7.v5.1, Sobic.001G486300.8.v5.1, Sobic.001G486300.2.v5.1, Sobic.001G486300.9.v5.1
OG0000323	Sorghum_bicolorv5.Sb-BTX623-REFERENCE-JGI-5.1.pep.all	Zm00001eb403280_P003, Zm00001eb403280_P001, Zm00001eb403280_P002, Zm00001eb392900_P006, Zm00001eb392900_P001, Zm00001eb392900_P003, Zm00001eb392900_P004, Zm00001eb392900_P005, Zm00001eb392900_P007, Zm00001eb392900_P002, Zm00001eb392900_P008	Sobic.001G497300.1.v5.1
OG0000324	Sorghum_bicolorv5.Sb-BTX623-REFERENCE-JGI-5.1.pep.all	Zm00001eb003540_P007, Zm00001eb003540_P006, Zm00001eb003540_P005, Zm00001eb003540_P004, Zm00001eb003540_P003, Zm00001eb003540_P001, Zm00001eb003540_P002	Sobic.001G507300.7.v5.1, Sobic.001G507300.6.v5.1, Sobic.001G507300.5.v5.1, Sobic.001G507300.4.v5.1, Sobic.001G507300.3.v5.1
OG0000325	Sorghum_bicolorv5.Sb-BTX623-REFERENCE-JGI-5.1.pep.all	Zm00001eb001010_P002, Zm00001eb001010_P001, Zm00001eb008600_P001, Zm00001eb295260_P001, Zm00001eb342160_P001, Zm00001eb310250_P001, Zm00001eb394500_P001, Zm00001eb272130_P001, Zm00001eb272120_P001, Zm00001eb008600_P002, Zm00001eb410580_P001	Sobic.001G533000.1.v5.1
OG0000327	Sorghum_bicolorv5.Sb-BTX623-REFERENCE-JGI-5.1.pep.all	Zm00001eb097000_P005, Zm00001eb097000_P003, Zm00001eb304320_P005, Zm00001eb304320_P003, Zm00001eb304320_P004, Zm00001eb304320_P002, Zm00001eb097000_P006, Zm00001eb304320_P001, Zm00001eb097000_P002, Zm00001eb097000_P001, Zm00001eb097000_P004	Sobic.002G090800.1.v5.1
OG0000328	Sorghum_bicolorv5.Sb-BTX623-REFERENCE-JGI-5.1.pep.all	Zm00001eb097300_P003, Zm00001eb097300_P002, Zm00001eb097300_P001	Sobic.002G146300.9.v5.1, Sobic.002G146300.1.v5.1, Sobic.002G146300.6.v5.1, Sobic.002G146300.5.v5.1, Sobic.002G146300.7.v5.1, Sobic.002G146300.10.v5.1, Sobic.002G146300.3.v5.1, Sobic.002G146300.8.v5.1, Sobic.002G146300.4.v5.1
OG0000330	Sorghum_bicolorv5.Sb-BTX623-REFERENCE-JGI-5.1.pep.all	Zm00001eb101010_P004, Zm00001eb101010_P002, Zm00001eb101010_P005, Zm00001eb101010_P001, Zm00001eb101010_P003	Sobic.002G229700.7.v5.1, Sobic.002G229700.3.v5.1, Sobic.002G229700.6.v5.1, Sobic.002G229700.5.v5.1, Sobic.002G229700.4.v5.1, Sobic.002G229700.2.v5.1, Sobic.002G229700.1.v5.1
OG0000331	Sorghum_bicolorv5.Sb-BTX623-REFERENCE-JGI-5.1.pep.all	Zm00001eb320600_P003, Zm00001eb320600_P002, Zm00001eb320600_P001	Sobic.002G293000.5.v5.1, Sobic.002G293000.4.v5.1, Sobic.002G293000.2.v5.1, Sobic.002G293000.6.v5.1, Sobic.002G293100.5.v5.1, Sobic.002G293100.3.v5.1, Sobic.002G293100.2.v5.1, Sobic.002G293100.4.v5.1, Sobic.002G293100.1.v5.1
OG0000332	Sorghum_bicolorv5.Sb-BTX623-REFERENCE-JGI-5.1.pep.all	Zm00001eb084340_P001, Zm00001eb084320_P001, Zm00001eb084310_P001, Zm00001eb321640_P001, Zm00001eb321660_P001, Zm00001eb321650_P001, Zm00001eb321630_P001	Sobic.002G304600.1.v5.1, Sobic.002G305200.1.v5.1, Sobic.010G181900.1.v5.1, Sobic.002G305300.1.v5.1, Sobic.010G181800.2.v5.1
OG0000334	Sorghum_bicolorv5.Sb-BTX623-REFERENCE-JGI-5.1.pep.all	Zm00001eb356650_P001, Zm00001eb356650_P007, Zm00001eb356650_P003, Zm00001eb356650_P006, Zm00001eb356650_P002, Zm00001eb356650_P005, Zm00001eb356650_P004	Sobic.003G188300.3.v5.1, Sobic.003G188300.1.v5.1, Sobic.003G188300.4.v5.1, Sobic.003G188300.5.v5.1, Sobic.003G188300.2.v5.1
OG0000335	Sorghum_bicolorv5.Sb-BTX623-REFERENCE-JGI-5.1.pep.all	Zm00001eb357020_P001, Zm00001eb160480_P001, Zm00001eb160480_P005, Zm00001eb160480_P009, Zm00001eb160480_P003, Zm00001eb160480_P008, Zm00001eb160480_P010, Zm00001eb160480_P007, Zm00001eb160480_P002, Zm00001eb160480_P006, Zm00001eb160480_P004	Sobic.003G198400.1.v5.1
OG0000336	Sorghum_bicolorv5.Sb-BTX623-REFERENCE-JGI-5.1.pep.all	Zm00001eb159560_P002, Zm00001eb159560_P003, Zm00001eb159560_P005, Zm00001eb159560_P001, Zm00001eb159560_P004, Zm00001eb159560_P006	Sobic.003G224600.6.v5.1, Sobic.003G224600.5.v5.1, Sobic.003G224600.2.v5.1, Sobic.003G224600.4.v5.1, Sobic.003G224600.3.v5.1, Sobic.003G224600.1.v5.1
OG0000337	Sorghum_bicolorv5.Sb-BTX623-REFERENCE-JGI-5.1.pep.all	Zm00001eb127480_P001, Zm00001eb164110_P001, Zm00001eb034230_P001, Zm00001eb149480_P001, Zm00001eb385470_P001, Zm00001eb026230_P001, Zm00001eb247410_P001, Zm00001eb276500_P001, Zm00001eb242190_P001, Zm00001eb385440_P001	Sobic.003G311150.1.v5.1, Sobic.004G216500.1.v5.1
OG0000338	Sorghum_bicolorv5.Sb-BTX623-REFERENCE-JGI-5.1.pep.all	Zm00001eb145710_P001, Zm00001eb018330_P001, Zm00001eb259010_P001, Zm00001eb424920_P001, Zm00001eb084400_P001, Zm00001eb018340_P001, Zm00001eb207870_P001, Zm00001eb424910_P001, Zm00001eb084390_P001, Zm00001eb145700_P001, Zm00001eb424900_P001	Sobic.004G045850.1.v5.1
OG0000339	Sorghum_bicolorv5.Sb-BTX623-REFERENCE-JGI-5.1.pep.all	Zm00001eb241240_P003, Zm00001eb241240_P002, Zm00001eb241240_P004, Zm00001eb241240_P005, Zm00001eb080650_P001, Zm00001eb241240_P001	Sobic.004G149800.6.v5.1, Sobic.004G149800.3.v5.1, Sobic.004G149800.4.v5.1, Sobic.004G149800.5.v5.1, Sobic.004G149800.1.v5.1, Sobic.004G149800.2.v5.1
OG0000340	Sorghum_bicolorv5.Sb-BTX623-REFERENCE-JGI-5.1.pep.all	Zm00001eb242280_P001, Zm00001eb242280_P002, Zm00001eb277760_P001, Zm00001eb277740_P001, Zm00001eb283920_P001, Zm00001eb287040_P001, Zm00001eb337080_P001, Zm00001eb076370_P001, Zm00001eb049690_P001, Zm00001eb396850_P001, Zm00001eb221960_P001	Sobic.004G160800.1.v5.1
OG0000341	Sorghum_bicolorv5.Sb-BTX623-REFERENCE-JGI-5.1.pep.all	Zm00001eb245200_P002, Zm00001eb245200_P005, Zm00001eb325670_P001, Zm00001eb041110_P001, Zm00001eb006120_P001, Zm00001eb054560_P001, Zm00001eb330870_P001, Zm00001eb245200_P001, Zm00001eb245200_P004, Zm00001eb245200_P003	Sobic.004G192500.9.v5.1, Sobic.004G192500.5.v5.1
OG0000342	Sorghum_bicolorv5.Sb-BTX623-REFERENCE-JGI-5.1.pep.all	Zm00001eb245580_P004, Zm00001eb245580_P003, Zm00001eb411780_P001, Zm00001eb245580_P002, Zm00001eb245580_P001	Sobic.004G196700.6.v5.1, Sobic.004G196700.4.v5.1, Sobic.004G196700.1.v5.1, Sobic.004G196700.5.v5.1, Sobic.004G196700.7.v5.1, Sobic.004G196700.3.v5.1, Sobic.004G196700.2.v5.1
OG0000343	Sorghum_bicolorv5.Sb-BTX623-REFERENCE-JGI-5.1.pep.all	Zm00001eb254860_P007, Zm00001eb254860_P006, Zm00001eb254860_P001, Zm00001eb254860_P002, Zm00001eb254860_P005, Zm00001eb254860_P003, Zm00001eb116860_P001, Zm00001eb193770_P001, Zm00001eb252610_P001, Zm00001eb254860_P004	Sobic.004G237100.1.v5.1, Sobic.004G237100.2.v5.1
OG0000344	Sorghum_bicolorv5.Sb-BTX623-REFERENCE-JGI-5.1.pep.all	Zm00001eb258860_P008, Zm00001eb258860_P004, Zm00001eb258860_P007, Zm00001eb258860_P006, Zm00001eb258860_P005, Zm00001eb258860_P001, Zm00001eb258860_P003, Zm00001eb301960_P001, Zm00001eb046660_P001, Zm00001eb258860_P002	Sobic.004G344400.1.v5.1, Sobic.004G344400.2.v5.1
OG0000345	Sorghum_bicolorv5.Sb-BTX623-REFERENCE-JGI-5.1.pep.all	Zm00001eb191130_P001	Sobic.004G349175.10.v5.1, Sobic.004G349175.11.v5.1, Sobic.004G349175.7.v5.1, Sobic.004G349175.8.v5.1, Sobic.004G349175.2.v5.1, Sobic.004G349175.4.v5.1, Sobic.004G349175.9.v5.1, Sobic.004G349175.6.v5.1, Sobic.004G349175.12.v5.1, Sobic.004G349175.3.v5.1, Sobic.004G349175.5.v5.1
OG0000346	Sorghum_bicolorv5.Sb-BTX623-REFERENCE-JGI-5.1.pep.all	Zm00001eb387380_P001, Zm00001eb080660_P001, Zm00001eb408990_P001, Zm00001eb080660_P002, Zm00001eb043250_P001, Zm00001eb363780_P001, Zm00001eb132370_P001, Zm00001eb195780_P002, Zm00001eb195780_P003, Zm00001eb195780_P001	Sobic.005G018800.2.v5.1, Sobic.005G018800.1.v5.1
OG0000347	Sorghum_bicolorv5.Sb-BTX623-REFERENCE-JGI-5.1.pep.all	Zm00001eb427030_P003, Zm00001eb427030_P002, Zm00001eb427030_P001, Zm00001eb427030_P004	Sobic.005G022200.5.v5.1, Sobic.005G022200.8.v5.1, Sobic.005G022200.7.v5.1, Sobic.005G022200.9.v5.1, Sobic.005G022200.3.v5.1, Sobic.005G022200.2.v5.1, Sobic.005G022200.6.v5.1, Sobic.005G022200.4.v5.1
OG0000348	Sorghum_bicolorv5.Sb-BTX623-REFERENCE-JGI-5.1.pep.all	Zm00001eb088010_P001, Zm00001eb354070_P001, Zm00001eb073960_P001, Zm00001eb319180_P001, Zm00001eb210710_P001, Zm00001eb036830_P001, Zm00001eb238500_P001, Zm00001eb395700_P002, Zm00001eb395700_P001, Zm00001eb399170_P001, Zm00001eb009830_P001	Sobic.005G023301.1.v5.1
OG0000349	Sorghum_bicolorv5.Sb-BTX623-REFERENCE-JGI-5.1.pep.all	Zm00001eb202130_P002	Sobic.005G045100.10.v5.1, Sobic.005G045100.4.v5.1, Sobic.005G045100.3.v5.1, Sobic.005G045100.12.v5.1, Sobic.005G045100.7.v5.1, Sobic.005G045100.1.v5.1, Sobic.005G045100.5.v5.1, Sobic.005G045100.11.v5.1, Sobic.005G045100.9.v5.1, Sobic.005G045100.8.v5.1, Sobic.005G045100.6.v5.1
OG0000350	Sorghum_bicolorv5.Sb-BTX623-REFERENCE-JGI-5.1.pep.all	Zm00001eb414490_P001	Sobic.005G053900.1.v5.1, Sobic.005G053800.3.v5.1, Sobic.005G053652.1.v5.1, Sobic.005G053652.2.v5.1, Sobic.005G053800.2.v5.1, Sobic.005G053800.1.v5.1, Sobic.005G053502.1.v5.1, Sobic.005G053200.5.v5.1, Sobic.005G053350.1.v5.1, Sobic.005G053200.3.v5.1, Sobic.005G053100.1.v5.1
OG0000351	Sorghum_bicolorv5.Sb-BTX623-REFERENCE-JGI-5.1.pep.all	Zm00001eb200890_P003, Zm00001eb200890_P001, Zm00001eb200890_P002, Zm00001eb200890_P004	Sobic.005G055600.2.v5.1, Sobic.005G055600.5.v5.1, Sobic.005G055600.1.v5.1, Sobic.005G055600.3.v5.1, Sobic.005G055600.4.v5.1, Sobic.005G055600.6.v5.1, Sobic.005G055600.7.v5.1, Sobic.005G055600.8.v5.1
OG0000352	Sorghum_bicolorv5.Sb-BTX623-REFERENCE-JGI-5.1.pep.all	Zm00001eb166600_P003, Zm00001eb166590_P001, Zm00001eb166600_P002, Zm00001eb166580_P001, Zm00001eb166600_P001, Zm00001eb170070_P001, Zm00001eb166660_P001, Zm00001eb166620_P001, Zm00001eb166650_P001, Zm00001eb166670_P001, Zm00001eb166610_P001	Sobic.005G193700.2.v5.1
OG0000353	Sorghum_bicolorv5.Sb-BTX623-REFERENCE-JGI-5.1.pep.all	Zm00001eb165450_P004, Zm00001eb165450_P001, Zm00001eb165450_P005, Zm00001eb165450_P002, Zm00001eb407450_P001, Zm00001eb407450_P002, Zm00001eb165450_P003	Sobic.005G206500.3.v5.1, Sobic.005G206500.5.v5.1, Sobic.005G206500.1.v5.1, Sobic.005G206500.4.v5.1, Sobic.005G206500.2.v5.1
OG0000354	Sorghum_bicolorv5.Sb-BTX623-REFERENCE-JGI-5.1.pep.all	Zm00001eb423070_P001, Zm00001eb423070_P003, Zm00001eb423070_P002	Sobic.006G090500.5.v5.1, Sobic.006G090500.2.v5.1, Sobic.006G090500.6.v5.1, Sobic.006G090500.9.v5.1, Sobic.006G090500.8.v5.1, Sobic.006G090500.7.v5.1, Sobic.006G090500.4.v5.1, Sobic.006G090500.10.v5.1, Sobic.006G090500.3.v5.1
OG0000355	Sorghum_bicolorv5.Sb-BTX623-REFERENCE-JGI-5.1.pep.all	Zm00001eb427560_P004, Zm00001eb427560_P002, Zm00001eb427560_P001, Zm00001eb427560_P005, Zm00001eb427560_P003	Sobic.006G162000.6.v5.1, Sobic.006G162000.9.v5.1, Sobic.006G162000.8.v5.1, Sobic.006G162000.7.v5.1, Sobic.006G162000.5.v5.1, Sobic.006G162000.2.v5.1, Sobic.006G162000.4.v5.1
OG0000357	Sorghum_bicolorv5.Sb-BTX623-REFERENCE-JGI-5.1.pep.all	Zm00001eb066580_P001, Zm00001eb066580_P006, Zm00001eb066580_P002, Zm00001eb066580_P005, Zm00001eb066580_P003, Zm00001eb066580_P004	Sobic.006G263200.6.v5.1, Sobic.006G263200.5.v5.1, Sobic.006G263200.3.v5.1, Sobic.006G263200.4.v5.1, Sobic.006G263200.8.v5.1, Sobic.006G263200.7.v5.1
OG0000358	Sorghum_bicolorv5.Sb-BTX623-REFERENCE-JGI-5.1.pep.all	Zm00001eb415270_P002, Zm00001eb415270_P003, Zm00001eb415270_P001, Zm00001eb415270_P004	Sobic.007G054100.7.v5.1, Sobic.007G054100.6.v5.1, Sobic.007G054100.4.v5.1, Sobic.007G054100.3.v5.1, Sobic.007G054100.5.v5.1, Sobic.007G054100.8.v5.1, Sobic.007G054100.2.v5.1, Sobic.007G054100.1.v5.1
OG0000359	Sorghum_bicolorv5.Sb-BTX623-REFERENCE-JGI-5.1.pep.all	Zm00001eb414950_P004, Zm00001eb414950_P005, Zm00001eb414950_P007, Zm00001eb414950_P008, Zm00001eb414950_P001, Zm00001eb414950_P002, Zm00001eb414950_P003, Zm00001eb414950_P006	Sobic.007G056100.5.v5.1, Sobic.007G056100.6.v5.1, Sobic.007G056100.4.v5.1, Sobic.007G056100.2.v5.1
OG0000361	Sorghum_bicolorv5.Sb-BTX623-REFERENCE-JGI-5.1.pep.all	Zm00001eb034940_P003, Zm00001eb034940_P002, Zm00001eb034940_P004, Zm00001eb034940_P005, Zm00001eb034940_P001, Zm00001eb034940_P006	Sobic.007G211000.3.v5.1, Sobic.007G211000.1.v5.1, Sobic.007G211000.7.v5.1, Sobic.007G211000.5.v5.1, Sobic.007G211000.6.v5.1, Sobic.007G211000.4.v5.1
OG0000362	Sorghum_bicolorv5.Sb-BTX623-REFERENCE-JGI-5.1.pep.all	Zm00001eb417480_P001, Zm00001eb417480_P002, Zm00001eb417480_P003	Sobic.009G034700.8.v5.1, Sobic.009G034700.12.v5.1, Sobic.009G034700.13.v5.1, Sobic.009G034700.9.v5.1, Sobic.009G034700.1.v5.1, Sobic.009G034700.14.v5.1, Sobic.009G034700.7.v5.1, Sobic.009G034700.10.v5.1, Sobic.009G034700.11.v5.1
OG0000363	Sorghum_bicolorv5.Sb-BTX623-REFERENCE-JGI-5.1.pep.all	Zm00001eb353440_P001, Zm00001eb353440_P003, Zm00001eb322930_P001, Zm00001eb353430_P001, Zm00001eb353360_P001, Zm00001eb353440_P002, Zm00001eb353390_P001, Zm00001eb353390_P002, Zm00001eb353390_P003, Zm00001eb353390_P004	Sobic.009G201000.3.v5.1, Sobic.009G201000.2.v5.1
OG0000364	Sorghum_bicolorv5.Sb-BTX623-REFERENCE-JGI-5.1.pep.all	Zm00001eb295470_P002, Zm00001eb295470_P003, Zm00001eb295470_P005, Zm00001eb295470_P001, Zm00001eb295470_P004, Zm00001eb295470_P006, Zm00001eb313130_P001, Zm00001eb222410_P001, Zm00001eb110410_P001, Zm00001eb025810_P001, Zm00001eb421050_P001	Sobic.009G227800.1.v5.1
OG0000365	Sorghum_bicolorv5.Sb-BTX623-REFERENCE-JGI-5.1.pep.all	Zm00001eb388260_P001, Zm00001eb388260_P005, Zm00001eb388260_P002	Sobic.010G192500.4.v5.1, Sobic.010G192500.7.v5.1, Sobic.010G192500.2.v5.1, Sobic.010G192500.6.v5.1, Sobic.010G192500.1.v5.1, Sobic.010G192500.9.v5.1, Sobic.010G192500.5.v5.1, Sobic.010G192500.3.v5.1, Sobic.010G192500.8.v5.1
OG0000366	Sorghum_bicolorv5.Sb-BTX623-REFERENCE-JGI-5.1.pep.all	Zm00001eb234200_P004, Zm00001eb412080_P001, Zm00001eb336140_P001, Zm00001eb386750_P002, Zm00001eb386750_P006, Zm00001eb386750_P008, Zm00001eb386750_P001, Zm00001eb386750_P005, Zm00001eb386750_P003, Zm00001eb386750_P004, Zm00001eb386750_P007	Sobic.010G207700.1.v5.1
OG0000367	Sorghum_bicolorv5.Sb-BTX623-REFERENCE-JGI-5.1.pep.all	Zm00001eb273480_P001, Zm00001eb273480_P002, Zm00001eb345390_P001, Zm00001eb168490_P001, Zm00001eb412880_P001, Zm00001eb252080_P001, Zm00001eb293590_P001, Zm00001eb412890_P001, Zm00001eb018650_P001, Zm00001eb106560_P001, Zm00001eb077040_P001	Sobic.010G237725.1.v5.1
OG0000369	Sorghum_bicolorv5.Sb-BTX623-REFERENCE-JGI-5.1.pep.all	Zm00001eb441020_P001, Zm00001eb439080_P001, Zm00001eb441400_P001, Zm00001eb442900_P001, Zm00001eb436430_P001, Zm00001eb437820_P001, Zm00001eb434660_P001, Zm00001eb238260_P001, Zm00001eb441970_P001, Zm00001eb434780_P001, Zm00001eb440900_P001	Sobic.K022232.1.v5.1
OG0000386	Sorghum_bicolorv5.Sb-BTX623-REFERENCE-JGI-5.1.pep.all	Zm00001eb061060_P003, Zm00001eb061060_P006, Zm00001eb061060_P005, Zm00001eb061060_P009, Zm00001eb061060_P007, Zm00001eb061060_P002, Zm00001eb061060_P001, Zm00001eb061060_P004, Zm00001eb061060_P008	Sobic.001G054800.3.v5.1, Sobic.001G054800.2.v5.1
OG0000387	Sorghum_bicolorv5.Sb-BTX623-REFERENCE-JGI-5.1.pep.all	Zm00001eb413600_P001	Sobic.001G344425.1.v5.1, Sobic.003G139367.1.v5.1, Sobic.003G268401.1.v5.1, Sobic.001G196550.1.v5.1, Sobic.002G269201.1.v5.1, Sobic.008G063701.1.v5.1, Sobic.002G422750.2.v5.1, Sobic.002G422750.1.v5.1, Sobic.002G422750.3.v5.1, Sobic.001G101801.1.v5.1
OG0000388	Sorghum_bicolorv5.Sb-BTX623-REFERENCE-JGI-5.1.pep.all	Zm00001eb216510_P002, Zm00001eb216510_P003, Zm00001eb216510_P004, Zm00001eb216510_P001	Sobic.001G119800.7.v5.1, Sobic.001G119800.4.v5.1, Sobic.001G119800.5.v5.1, Sobic.001G119800.6.v5.1, Sobic.001G119800.1.v5.1, Sobic.001G119800.2.v5.1, Sobic.001G119800.3.v5.1
OG0000389	Sorghum_bicolorv5.Sb-BTX623-REFERENCE-JGI-5.1.pep.all	Zm00001eb052410_P001, Zm00001eb052370_P001, Zm00001eb052390_P001, Zm00001eb052360_P001, Zm00001eb052430_P001, Zm00001eb052350_P001, Zm00001eb052400_P001, Zm00001eb052380_P001, Zm00001eb052420_P001	Sobic.001G141932.1.v5.1, Sobic.001G142400.1.v5.1
OG0000390	Sorghum_bicolorv5.Sb-BTX623-REFERENCE-JGI-5.1.pep.all	Zm00001eb050880_P002, Zm00001eb050880_P006, Zm00001eb050880_P005, Zm00001eb050880_P001, Zm00001eb050880_P004, Zm00001eb050880_P007, Zm00001eb050880_P003	Sobic.001G159800.2.v5.1, Sobic.001G159800.5.v5.1, Sobic.001G159800.4.v5.1, Sobic.001G159800.1.v5.1
OG0000391	Sorghum_bicolorv5.Sb-BTX623-REFERENCE-JGI-5.1.pep.all	Zm00001eb048990_P001	Sobic.006G271400.3.v5.1, Sobic.006G271400.1.v5.1, Sobic.006G271400.2.v5.1, Sobic.007G122000.2.v5.1, Sobic.007G106200.1.v5.1, Sobic.007G122000.1.v5.1, Sobic.002G133200.3.v5.1, Sobic.002G133200.2.v5.1, Sobic.001G183200.1.v5.1, Sobic.001G183300.1.v5.1
OG0000392	Sorghum_bicolorv5.Sb-BTX623-REFERENCE-JGI-5.1.pep.all	Zm00001eb043770_P001, Zm00001eb043770_P003, Zm00001eb043770_P002	Sobic.001G197000.2.v5.1, Sobic.001G197000.5.v5.1, Sobic.001G197000.6.v5.1, Sobic.001G197000.8.v5.1, Sobic.001G197000.4.v5.1, Sobic.001G197000.9.v5.1, Sobic.001G197000.7.v5.1, Sobic.001G197000.3.v5.1
OG0000393	Sorghum_bicolorv5.Sb-BTX623-REFERENCE-JGI-5.1.pep.all	Zm00001eb220840_P004, Zm00001eb220840_P003, Zm00001eb220840_P002, Zm00001eb220840_P001	Sobic.001G203400.7.v5.1, Sobic.001G203400.8.v5.1, Sobic.001G203400.3.v5.1, Sobic.001G203400.5.v5.1, Sobic.001G203400.6.v5.1, Sobic.001G203400.4.v5.1, Sobic.001G203400.1.v5.1
OG0000394	Sorghum_bicolorv5.Sb-BTX623-REFERENCE-JGI-5.1.pep.all	Zm00001eb284870_P001	Sobic.001G207200.4.v5.1, Sobic.001G207200.5.v5.1, Sobic.001G207200.3.v5.1, Sobic.001G207200.6.v5.1, Sobic.009G103600.5.v5.1, Sobic.009G103600.10.v5.1, Sobic.009G103600.9.v5.1, Sobic.009G103600.11.v5.1, Sobic.009G103600.2.v5.1, Sobic.009G103600.1.v5.1
OG0000395	Sorghum_bicolorv5.Sb-BTX623-REFERENCE-JGI-5.1.pep.all	Zm00001eb221310_P002, Zm00001eb221310_P003, Zm00001eb221310_P001, Zm00001eb221310_P004	Sobic.001G214300.9.v5.1, Sobic.001G214300.6.v5.1, Sobic.001G214300.7.v5.1, Sobic.001G214300.4.v5.1, Sobic.001G214300.3.v5.1, Sobic.001G214300.5.v5.1, Sobic.001G214300.8.v5.1
OG0000397	Sorghum_bicolorv5.Sb-BTX623-REFERENCE-JGI-5.1.pep.all	Zm00001eb046100_P001, Zm00001eb046100_P003, Zm00001eb046100_P002	Sobic.001G222400.13.v5.1, Sobic.001G222400.10.v5.1, Sobic.001G222400.11.v5.1, Sobic.001G222400.9.v5.1, Sobic.001G222400.12.v5.1, Sobic.001G222400.5.v5.1, Sobic.001G222400.8.v5.1, Sobic.001G222400.6.v5.1
OG0000398	Sorghum_bicolorv5.Sb-BTX623-REFERENCE-JGI-5.1.pep.all	Zm00001eb223140_P001	Sobic.001G493200.10.v5.1, Sobic.001G493200.6.v5.1, Sobic.001G493200.9.v5.1, Sobic.001G493200.7.v5.1, Sobic.001G493200.8.v5.1, Sobic.001G493200.5.v5.1, Sobic.009G124700.1.v5.1, Sobic.003G217200.1.v5.1, Sobic.010G109600.1.v5.1, Sobic.001G251100.2.v5.1
OG0000402	Sorghum_bicolorv5.Sb-BTX623-REFERENCE-JGI-5.1.pep.all	Zm00001eb417830_P001	Sobic.009G039100.1.v5.1, Sobic.009G039000.1.v5.1
OG0000402	Sorghum_bicolorv5.Sb-BTX623-REFERENCE-JGI-5.1.pep.all	Zm00001eb375260_P001	Sobic.010G111400.1.v5.1, Sobic.010G085700.2.v5.1, Sobic.001G301100.1.v5.1, Sobic.010G109700.1.v5.1, Sobic.010G111500.1.v5.1, Sobic.010G075100.1.v5.1, Sobic.010G058000.1.v5.1
OG0000403	Sorghum_bicolorv5.Sb-BTX623-REFERENCE-JGI-5.1.pep.all	Zm00001eb021390_P003, Zm00001eb021390_P005, Zm00001eb021390_P001, Zm00001eb021390_P004, Zm00001eb021390_P009, Zm00001eb021390_P008, Zm00001eb021390_P002, Zm00001eb021390_P006, Zm00001eb021390_P007	Sobic.001G321400.1.v5.1, Sobic.001G321400.2.v5.1
OG0000404	Sorghum_bicolorv5.Sb-BTX623-REFERENCE-JGI-5.1.pep.all	Zm00001eb282100_P003, Zm00001eb282100_P007, Zm00001eb282100_P005, Zm00001eb282100_P001, Zm00001eb282100_P002, Zm00001eb282100_P006, Zm00001eb282100_P004	Sobic.009G057800.2.v5.1, Sobic.009G057800.3.v5.1, Sobic.009G057800.1.v5.1, Sobic.001G371650.1.v5.1
OG0000405	Sorghum_bicolorv5.Sb-BTX623-REFERENCE-JGI-5.1.pep.all	Zm00001eb012980_P005, Zm00001eb071220_P001, Zm00001eb266220_P001, Zm00001eb397260_P001, Zm00001eb397260_P003, Zm00001eb397260_P002, Zm00001eb012980_P001, Zm00001eb012980_P003, Zm00001eb012980_P004, Zm00001eb012980_P002	Sobic.001G412100.1.v5.1
OG0000406	Sorghum_bicolorv5.Sb-BTX623-REFERENCE-JGI-5.1.pep.all	Zm00001eb398220_P001, Zm00001eb398220_P003, Zm00001eb398220_P002	Sobic.001G430700.7.v5.1, Sobic.001G430700.1.v5.1, Sobic.001G430700.5.v5.1, Sobic.001G430700.4.v5.1, Sobic.001G430700.3.v5.1, Sobic.001G430700.6.v5.1, Sobic.001G430700.9.v5.1, Sobic.001G430700.8.v5.1
OG0000407	Sorghum_bicolorv5.Sb-BTX623-REFERENCE-JGI-5.1.pep.all	Zm00001eb009160_P004, Zm00001eb009160_P003	Sobic.001G450800.2.v5.1, Sobic.001G450800.8.v5.1, Sobic.001G450800.3.v5.1, Sobic.001G450800.6.v5.1, Sobic.001G450800.4.v5.1, Sobic.001G450800.1.v5.1, Sobic.001G450800.7.v5.1, Sobic.001G450800.9.v5.1, Sobic.001G450800.5.v5.1
OG0000408	Sorghum_bicolorv5.Sb-BTX623-REFERENCE-JGI-5.1.pep.all	Zm00001eb008160_P005, Zm00001eb008160_P003, Zm00001eb008160_P002, Zm00001eb008160_P001, Zm00001eb008160_P004	Sobic.001G470600.5.v5.1, Sobic.001G470600.6.v5.1, Sobic.001G470600.3.v5.1, Sobic.001G470600.7.v5.1, Sobic.001G470600.2.v5.1, Sobic.001G470600.4.v5.1
OG0000409	Sorghum_bicolorv5.Sb-BTX623-REFERENCE-JGI-5.1.pep.all	Zm00001eb005020_P004, Zm00001eb005020_P002, Zm00001eb005020_P005, Zm00001eb005020_P003, Zm00001eb005020_P001	Sobic.001G494000.4.v5.1, Sobic.001G494000.5.v5.1, Sobic.001G494000.7.v5.1, Sobic.001G494000.3.v5.1, Sobic.001G494000.2.v5.1, Sobic.001G494000.6.v5.1
OG0000410	Sorghum_bicolorv5.Sb-BTX623-REFERENCE-JGI-5.1.pep.all	Zm00001eb004420_P001, Zm00001eb004420_P005, Zm00001eb004420_P003, Zm00001eb004420_P002, Zm00001eb004420_P006, Zm00001eb004420_P004	Sobic.001G498200.3.v5.1, Sobic.001G498200.6.v5.1, Sobic.001G498200.7.v5.1, Sobic.001G498200.2.v5.1, Sobic.001G498200.1.v5.1
OG0000414	Sorghum_bicolorv5.Sb-BTX623-REFERENCE-JGI-5.1.pep.all	Zm00001eb017360_P001	Sobic.009G067800.1.v5.1, Sobic.010G082900.1.v5.1, Sobic.010G086700.1.v5.1, Sobic.009G073600.1.v5.1, Sobic.002G085000.1.v5.1, Sobic.002G087400.1.v5.1, Sobic.005G164400.1.v5.1, Sobic.002G346000.1.v5.1, Sobic.005G159500.2.v5.1, Sobic.002G336900.2.v5.1
OG0000415	Sorghum_bicolorv5.Sb-BTX623-REFERENCE-JGI-5.1.pep.all	Zm00001eb306360_P006	Sobic.002G124600.13.v5.1, Sobic.002G124600.11.v5.1, Sobic.002G124600.15.v5.1, Sobic.002G124600.3.v5.1, Sobic.002G124600.12.v5.1, Sobic.002G124600.8.v5.1, Sobic.002G124600.25.v5.1, Sobic.002G124600.27.v5.1, Sobic.002G124600.26.v5.1, Sobic.002G124600.19.v5.1
OG0000416	Sorghum_bicolorv5.Sb-BTX623-REFERENCE-JGI-5.1.pep.all	Zm00001eb306510_P001, Zm00001eb306510_P002, Zm00001eb096610_P001, Zm00001eb096610_P004, Zm00001eb096610_P002, Zm00001eb096610_P003	Sobic.002G127100.7.v5.1, Sobic.002G127100.9.v5.1, Sobic.002G127100.6.v5.1, Sobic.002G127100.8.v5.1, Sobic.002G127100.10.v5.1
OG0000417	Sorghum_bicolorv5.Sb-BTX623-REFERENCE-JGI-5.1.pep.all	Zm00001eb096490_P006, Zm00001eb096390_P001, Zm00001eb096490_P002, Zm00001eb096490_P005, Zm00001eb096400_P003, Zm00001eb096400_P002, Zm00001eb096400_P001, Zm00001eb096490_P001, Zm00001eb096490_P004, Zm00001eb096490_P003	Sobic.002G128600.1.v5.1
OG0000418	Sorghum_bicolorv5.Sb-BTX623-REFERENCE-JGI-5.1.pep.all	Zm00001eb095880_P002, Zm00001eb095880_P005, Zm00001eb095880_P004, Zm00001eb095880_P001, Zm00001eb095880_P003, Zm00001eb224460_P001	Sobic.002G137200.2.v5.1, Sobic.002G137200.1.v5.1, Sobic.002G137200.3.v5.1, Sobic.002G137200.5.v5.1, Sobic.002G137200.4.v5.1
OG0000419	Sorghum_bicolorv5.Sb-BTX623-REFERENCE-JGI-5.1.pep.all	Zm00001eb196070_P001, Zm00001eb196070_P002	Sobic.005G023400.1.v5.1, Sobic.005G023400.2.v5.1, Sobic.005G023700.1.v5.1, Sobic.006G099200.1.v5.1, Sobic.006G098900.1.v5.1, Sobic.002G351500.1.v5.1, Sobic.008G190300.1.v5.1, Sobic.004G166100.1.v5.1, Sobic.002G234800.1.v5.1
OG0000420	Sorghum_bicolorv5.Sb-BTX623-REFERENCE-JGI-5.1.pep.all	Zm00001eb102090_P007, Zm00001eb102090_P002, Zm00001eb102090_P001, Zm00001eb102090_P008, Zm00001eb102090_P004, Zm00001eb102090_P009, Zm00001eb102090_P003	Sobic.002G252100.2.v5.1, Sobic.002G252100.1.v5.1, Sobic.002G252100.3.v5.1, Sobic.002G252100.4.v5.1
OG0000421	Sorghum_bicolorv5.Sb-BTX623-REFERENCE-JGI-5.1.pep.all	Zm00001eb328450_P009, Zm00001eb328450_P004, Zm00001eb328450_P001, Zm00001eb328450_P003, Zm00001eb328450_P005, Zm00001eb328450_P008, Zm00001eb328450_P007, Zm00001eb328450_P002, Zm00001eb328450_P006	Sobic.002G387200.2.v5.1, Sobic.002G387200.4.v5.1
OG0000422	Sorghum_bicolorv5.Sb-BTX623-REFERENCE-JGI-5.1.pep.all	Zm00001eb336930_P004, Zm00001eb336930_P001, Zm00001eb336930_P002, Zm00001eb336930_P003, Zm00001eb200200_P001, Zm00001eb213740_P001, Zm00001eb162280_P001, Zm00001eb200190_P001, Zm00001eb056750_P001, Zm00001eb372270_P001	Sobic.003G044900.1.v5.1
OG0000423	Sorghum_bicolorv5.Sb-BTX623-REFERENCE-JGI-5.1.pep.all	Zm00001eb336820_P001, Zm00001eb122740_P003, Zm00001eb122740_P002, Zm00001eb424050_P001, Zm00001eb122740_P001, Zm00001eb170370_P001, Zm00001eb236240_P001, Zm00001eb104770_P002, Zm00001eb104770_P003, Zm00001eb104770_P001	Sobic.003G049400.1.v5.1
OG0000424	Sorghum_bicolorv5.Sb-BTX623-REFERENCE-JGI-5.1.pep.all	Zm00001eb122910_P005, Zm00001eb122910_P004, Zm00001eb122910_P001, Zm00001eb122910_P003, Zm00001eb122910_P002, Zm00001eb066550_P001, Zm00001eb028620_P001, Zm00001eb162500_P001, Zm00001eb412230_P001	Sobic.003G051000.2.v5.1, Sobic.003G051000.1.v5.1
OG0000425	Sorghum_bicolorv5.Sb-BTX623-REFERENCE-JGI-5.1.pep.all	Zm00001eb335350_P004, Zm00001eb335350_P003, Zm00001eb335350_P006, Zm00001eb335350_P002, Zm00001eb335350_P001	Sobic.003G084000.4.v5.1, Sobic.003G084000.7.v5.1, Sobic.003G084000.3.v5.1, Sobic.003G084000.5.v5.1, Sobic.003G084000.6.v5.1, Sobic.003G084000.2.v5.1
OG0000426	Sorghum_bicolorv5.Sb-BTX623-REFERENCE-JGI-5.1.pep.all	Zm00001eb127150_P004, Zm00001eb127150_P007, Zm00001eb127150_P006, Zm00001eb127150_P008, Zm00001eb127150_P005, Zm00001eb127150_P009, Zm00001eb127150_P001, Zm00001eb127150_P003, Zm00001eb127150_P002	Sobic.003G108800.1.v5.1, Sobic.003G108800.2.v5.1
OG0000427	Sorghum_bicolorv5.Sb-BTX623-REFERENCE-JGI-5.1.pep.all	Zm00001eb128190_P002, Zm00001eb128190_P001, Zm00001eb333220_P001, Zm00001eb333220_P004, Zm00001eb333220_P003, Zm00001eb333220_P002	Sobic.003G122900.2.v5.1, Sobic.003G122900.1.v5.1, Sobic.003G123000.3.v5.1, Sobic.003G123000.1.v5.1, Sobic.003G123000.2.v5.1
OG0000428	Sorghum_bicolorv5.Sb-BTX623-REFERENCE-JGI-5.1.pep.all	Zm00001eb332830_P002, Zm00001eb332830_P001, Zm00001eb332830_P003, Zm00001eb332830_P004	Sobic.003G129500.12.v5.1, Sobic.003G129500.10.v5.1, Sobic.003G129500.8.v5.1, Sobic.003G129500.9.v5.1, Sobic.003G129500.7.v5.1, Sobic.003G129500.6.v5.1, Sobic.003G129500.11.v5.1
OG0000429	Sorghum_bicolorv5.Sb-BTX623-REFERENCE-JGI-5.1.pep.all	Zm00001eb130820_P001, Zm00001eb130820_P004	Sobic.003G151300.9.v5.1, Sobic.003G151300.6.v5.1, Sobic.003G151300.3.v5.1, Sobic.003G151300.7.v5.1, Sobic.003G151300.8.v5.1, Sobic.003G151300.5.v5.1, Sobic.003G151300.10.v5.1, Sobic.003G151300.4.v5.1, Sobic.003G151300.11.v5.1
OG0000431	Sorghum_bicolorv5.Sb-BTX623-REFERENCE-JGI-5.1.pep.all	Zm00001eb341790_P004, Zm00001eb341790_P002, Zm00001eb341790_P001, Zm00001eb341790_P003, Zm00001eb132420_P003, Zm00001eb132420_P002, Zm00001eb132420_P001	Sobic.003G166200.11.v5.1, Sobic.003G166200.12.v5.1, Sobic.003G166200.13.v5.1, Sobic.003G166200.9.v5.1
OG0000433	Sorghum_bicolorv5.Sb-BTX623-REFERENCE-JGI-5.1.pep.all	Zm00001eb261230_P001	Sobic.009G012900.1.v5.1, Sobic.003G193000.1.v5.1, Sobic.004G017000.3.v5.1, Sobic.003G210500.1.v5.1, Sobic.003G210801.1.v5.1, Sobic.003G210801.2.v5.1, Sobic.005G060900.5.v5.1, Sobic.010G235100.3.v5.1, Sobic.008G018700.2.v5.1, Sobic.003G210601.1.v5.1
OG0000434	Sorghum_bicolorv5.Sb-BTX623-REFERENCE-JGI-5.1.pep.all	Zm00001eb358910_P001, Zm00001eb358910_P004, Zm00001eb358910_P003, Zm00001eb358910_P002	Sobic.003G229500.2.v5.1, Sobic.003G229500.8.v5.1, Sobic.003G229500.3.v5.1, Sobic.003G229500.11.v5.1, Sobic.003G229500.12.v5.1, Sobic.003G229500.10.v5.1, Sobic.003G229500.9.v5.1
OG0000435	Sorghum_bicolorv5.Sb-BTX623-REFERENCE-JGI-5.1.pep.all	Zm00001eb360110_P002, Zm00001eb360110_P001, Zm00001eb157090_P006, Zm00001eb388130_P001, Zm00001eb157090_P007, Zm00001eb157090_P001, Zm00001eb157090_P002, Zm00001eb157090_P003, Zm00001eb157090_P004, Zm00001eb157090_P005	Sobic.003G253400.1.v5.1
OG0000437	Sorghum_bicolorv5.Sb-BTX623-REFERENCE-JGI-5.1.pep.all	Zm00001eb148850_P007, Zm00001eb148850_P002, Zm00001eb148850_P006, Zm00001eb148850_P003, Zm00001eb148850_P005, Zm00001eb148850_P004, Zm00001eb148850_P008, Zm00001eb148850_P001, Zm00001eb368240_P002, Zm00001eb368240_P001	Sobic.003G346500.1.v5.1
OG0000438	Sorghum_bicolorv5.Sb-BTX623-REFERENCE-JGI-5.1.pep.all	Zm00001eb145580_P001, Zm00001eb145580_P002, Zm00001eb157480_P001, Zm00001eb036650_P001, Zm00001eb036650_P002, Zm00001eb207610_P001, Zm00001eb220710_P001, Zm00001eb207620_P001, Zm00001eb106400_P001, Zm00001eb096740_P001	Sobic.003G379700.1.v5.1
OG0000439	Sorghum_bicolorv5.Sb-BTX623-REFERENCE-JGI-5.1.pep.all	Zm00001eb144730_P002, Zm00001eb144730_P004, Zm00001eb144730_P003, Zm00001eb274660_P001, Zm00001eb128100_P001, Zm00001eb144730_P001, Zm00001eb144730_P005, Zm00001eb128090_P001, Zm00001eb274660_P002	Sobic.003G388100.1.v5.1, Sobic.003G388100.2.v5.1
OG0000440	Sorghum_bicolorv5.Sb-BTX623-REFERENCE-JGI-5.1.pep.all	Zm00001eb365120_P001, Zm00001eb365120_P003, Zm00001eb365120_P002, Zm00001eb365120_P004, Zm00001eb423490_P001, Zm00001eb434620_P001, Zm00001eb341560_P001, Zm00001eb434610_P001, Zm00001eb423500_P001, Zm00001eb303860_P001	Sobic.003G396300.1.v5.1
OG0000442	Sorghum_bicolorv5.Sb-BTX623-REFERENCE-JGI-5.1.pep.all	Zm00001eb141890_P005, Zm00001eb141890_P006, Zm00001eb141890_P003, Zm00001eb141890_P004, Zm00001eb141890_P002, Zm00001eb363370_P002, Zm00001eb363370_P004, Zm00001eb363370_P001, Zm00001eb363370_P003, Zm00001eb141890_P001	Sobic.003G419100.1.v5.1
OG0000443	Sorghum_bicolorv5.Sb-BTX623-REFERENCE-JGI-5.1.pep.all	Zm00001eb141280_P001, Zm00001eb141290_P001, Zm00001eb141290_P002, Zm00001eb141270_P004, Zm00001eb141270_P001, Zm00001eb141270_P003, Zm00001eb141270_P005, Zm00001eb141270_P002, Zm00001eb141260_P001	Sobic.003G424100.2.v5.1, Sobic.003G424100.1.v5.1
OG0000444	Sorghum_bicolorv5.Sb-BTX623-REFERENCE-JGI-5.1.pep.all	Zm00001eb232100_P001, Zm00001eb232100_P003	Sobic.004G037300.12.v5.1, Sobic.004G037300.13.v5.1, Sobic.004G037300.8.v5.1, Sobic.004G037300.9.v5.1, Sobic.004G037300.10.v5.1, Sobic.004G037300.14.v5.1, Sobic.004G037300.5.v5.1, Sobic.004G037300.11.v5.1, Sobic.004G037300.15.v5.1
OG0000446	Sorghum_bicolorv5.Sb-BTX623-REFERENCE-JGI-5.1.pep.all	Zm00001eb236380_P001, Zm00001eb236380_P003, Zm00001eb236380_P002, Zm00001eb236380_P004	Sobic.004G078800.4.v5.1, Sobic.004G078800.6.v5.1, Sobic.004G078800.7.v5.1, Sobic.004G078800.5.v5.1, Sobic.004G078800.2.v5.1, Sobic.004G078800.3.v5.1, Sobic.004G078800.1.v5.1
OG0000447	Sorghum_bicolorv5.Sb-BTX623-REFERENCE-JGI-5.1.pep.all	Zm00001eb236070_P002, Zm00001eb236070_P001	Sobic.004G080600.4.v5.1, Sobic.004G080600.5.v5.1, Sobic.004G080600.1.v5.1, Sobic.004G080600.3.v5.1, Sobic.004G080600.10.v5.1, Sobic.004G080600.6.v5.1, Sobic.004G080600.7.v5.1, Sobic.004G080600.9.v5.1, Sobic.004G080600.8.v5.1
OG0000449	Sorghum_bicolorv5.Sb-BTX623-REFERENCE-JGI-5.1.pep.all	Zm00001eb244150_P001, Zm00001eb244150_P002, Zm00001eb244150_P003, Zm00001eb244150_P004, Zm00001eb244150_P006, Zm00001eb244150_P005	Sobic.004G181900.1.v5.1, Sobic.004G181900.4.v5.1, Sobic.004G181900.3.v5.1, Sobic.004G181900.6.v5.1, Sobic.004G181900.5.v5.1
OG0000450	Sorghum_bicolorv5.Sb-BTX623-REFERENCE-JGI-5.1.pep.all	Zm00001eb165370_P001	Sobic.005G208100.1.v5.1, Sobic.005G219600.1.v5.1, Sobic.005G207000.1.v5.1, Sobic.005G207000.4.v5.1, Sobic.004G212600.2.v5.1, Sobic.004G212600.1.v5.1, Sobic.004G212600.4.v5.1, Sobic.004G212600.3.v5.1, Sobic.004G212600.6.v5.1, Sobic.004G212600.5.v5.1
OG0000451	Sorghum_bicolorv5.Sb-BTX623-REFERENCE-JGI-5.1.pep.all	Zm00001eb248440_P005, Zm00001eb248440_P003, Zm00001eb248440_P004, Zm00001eb185690_P004, Zm00001eb185690_P001, Zm00001eb248440_P001, Zm00001eb248440_P002, Zm00001eb185690_P002, Zm00001eb185690_P005, Zm00001eb185690_P003	Sobic.004G227500.1.v5.1
OG0000452	Sorghum_bicolorv5.Sb-BTX623-REFERENCE-JGI-5.1.pep.all	Zm00001eb254480_P004, Zm00001eb254480_P006, Zm00001eb254480_P005, Zm00001eb352620_P001, Zm00001eb343750_P001, Zm00001eb254480_P003, Zm00001eb254480_P002, Zm00001eb254480_P001	Sobic.004G238700.2.v5.1, Sobic.004G238700.3.v5.1, Sobic.004G238700.1.v5.1
OG0000453	Sorghum_bicolorv5.Sb-BTX623-REFERENCE-JGI-5.1.pep.all	Zm00001eb251020_P004, Zm00001eb251020_P001, Zm00001eb251020_P002, Zm00001eb251020_P003	Sobic.004G277800.14.v5.1, Sobic.004G277800.12.v5.1, Sobic.004G277800.13.v5.1, Sobic.004G277800.4.v5.1, Sobic.004G277800.5.v5.1, Sobic.004G277800.2.v5.1, Sobic.004G277800.3.v5.1
OG0000454	Sorghum_bicolorv5.Sb-BTX623-REFERENCE-JGI-5.1.pep.all	Zm00001eb286860_P002, Zm00001eb286860_P001, Zm00001eb286860_P003, Zm00001eb092520_P002, Zm00001eb092520_P001, Zm00001eb269750_P001, Zm00001eb047480_P001, Zm00001eb393340_P001	Sobic.009G120700.1.v5.1, Sobic.005G114300.1.v5.1, Sobic.004G278700.1.v5.1
OG0000455	Sorghum_bicolorv5.Sb-BTX623-REFERENCE-JGI-5.1.pep.all	Zm00001eb186370_P004, Zm00001eb186370_P001	Sobic.004G297000.9.v5.1, Sobic.004G297000.19.v5.1, Sobic.004G297000.6.v5.1, Sobic.004G297000.8.v5.1, Sobic.004G297000.20.v5.1, Sobic.004G297000.23.v5.1, Sobic.004G297000.22.v5.1, Sobic.004G297000.18.v5.1, Sobic.004G297000.21.v5.1
OG0000456	Sorghum_bicolorv5.Sb-BTX623-REFERENCE-JGI-5.1.pep.all	Zm00001eb257690_P004, Zm00001eb257690_P003, Zm00001eb257690_P001, Zm00001eb257690_P005, Zm00001eb257690_P002	Sobic.004G328300.6.v5.1, Sobic.004G328300.4.v5.1, Sobic.004G328300.7.v5.1, Sobic.004G328300.8.v5.1, Sobic.004G328300.1.v5.1, Sobic.004G328300.5.v5.1
OG0000457	Sorghum_bicolorv5.Sb-BTX623-REFERENCE-JGI-5.1.pep.all	Zm00001eb190740_P003, Zm00001eb190740_P006, Zm00001eb190740_P009, Zm00001eb190740_P008, Zm00001eb190740_P001, Zm00001eb190740_P007, Zm00001eb190740_P005	Sobic.004G355300.2.v5.1, Sobic.004G355300.3.v5.1, Sobic.004G355300.5.v5.1, Sobic.004G355300.7.v5.1
OG0000459	Sorghum_bicolorv5.Sb-BTX623-REFERENCE-JGI-5.1.pep.all	Zm00001eb167840_P006, Zm00001eb167840_P003, Zm00001eb167840_P004, Zm00001eb167840_P001, Zm00001eb167840_P002, Zm00001eb167840_P007, Zm00001eb167840_P005	Sobic.005G090800.3.v5.1, Sobic.005G090800.4.v5.1, Sobic.005G090800.5.v5.1, Sobic.005G090800.1.v5.1
OG0000462	Sorghum_bicolorv5.Sb-BTX623-REFERENCE-JGI-5.1.pep.all	Zm00001eb088970_P004, Zm00001eb088970_P001, Zm00001eb088970_P002, Zm00001eb088970_P003, Zm00001eb419470_P002, Zm00001eb419470_P003, Zm00001eb419470_P001	Sobic.006G012400.7.v5.1, Sobic.006G012400.5.v5.1, Sobic.006G012400.2.v5.1, Sobic.006G012400.3.v5.1
OG0000463	Sorghum_bicolorv5.Sb-BTX623-REFERENCE-JGI-5.1.pep.all	Zm00001eb088910_P002, Zm00001eb088910_P003, Zm00001eb088910_P006, Zm00001eb419440_P002, Zm00001eb419440_P003, Zm00001eb088910_P005, Zm00001eb088910_P004, Zm00001eb088910_P001, Zm00001eb419440_P005, Zm00001eb419440_P001	Sobic.006G012900.1.v5.1
OG0000464	Sorghum_bicolorv5.Sb-BTX623-REFERENCE-JGI-5.1.pep.all	Zm00001eb087870_P001	Sobic.006G025900.2.v5.1, Sobic.006G025900.4.v5.1, Sobic.006G025900.3.v5.1, Sobic.006G026000.1.v5.1, Sobic.006G026000.2.v5.1, Sobic.006G025800.1.v5.1, Sobic.006G025700.2.v5.1, Sobic.006G025400.1.v5.1, Sobic.006G025600.1.v5.1, Sobic.006G025500.1.v5.1
OG0000465	Sorghum_bicolorv5.Sb-BTX623-REFERENCE-JGI-5.1.pep.all	Zm00001eb083980_P005, Zm00001eb084020_P002, Zm00001eb083980_P006, Zm00001eb083980_P001, Zm00001eb083980_P002, Zm00001eb083980_P009, Zm00001eb083980_P008, Zm00001eb083980_P004, Zm00001eb083980_P003, Zm00001eb083980_P007	Sobic.006G068800.1.v5.1
OG0000466	Sorghum_bicolorv5.Sb-BTX623-REFERENCE-JGI-5.1.pep.all	Zm00001eb423860_P004, Zm00001eb423860_P002, Zm00001eb423860_P001, Zm00001eb423860_P003, Zm00001eb081260_P002, Zm00001eb081260_P003, Zm00001eb081260_P001, Zm00001eb081260_P005, Zm00001eb081260_P004	Sobic.006G100700.2.v5.1, Sobic.006G100700.1.v5.1
OG0000467	Sorghum_bicolorv5.Sb-BTX623-REFERENCE-JGI-5.1.pep.all	Zm00001eb424390_P002, Zm00001eb080500_P001, Zm00001eb080500_P002, Zm00001eb080500_P003, Zm00001eb424390_P005, Zm00001eb424390_P003, Zm00001eb424390_P006, Zm00001eb424390_P004, Zm00001eb424390_P001	Sobic.006G109200.2.v5.1, Sobic.006G109200.1.v5.1
OG0000468	Sorghum_bicolorv5.Sb-BTX623-REFERENCE-JGI-5.1.pep.all	Zm00001eb082960_P004, Zm00001eb091870_P001, Zm00001eb091900_P003, Zm00001eb082960_P002, Zm00001eb082930_P001, Zm00001eb091900_P001, Zm00001eb091870_P004, Zm00001eb082930_P002, Zm00001eb082960_P003	Sobic.006G216600.4.v5.1, Sobic.006G216600.1.v5.1
OG0000469	Sorghum_bicolorv5.Sb-BTX623-REFERENCE-JGI-5.1.pep.all	Zm00001eb070110_P001, Zm00001eb070110_P002, Zm00001eb070110_P004, Zm00001eb070110_P003	Sobic.006G222600.7.v5.1, Sobic.006G222600.6.v5.1, Sobic.006G222600.5.v5.1, Sobic.006G222600.8.v5.1, Sobic.006G222600.3.v5.1, Sobic.006G222600.10.v5.1, Sobic.006G222600.9.v5.1
OG0000470	Sorghum_bicolorv5.Sb-BTX623-REFERENCE-JGI-5.1.pep.all	Zm00001eb070050_P005, Zm00001eb070050_P004, Zm00001eb070050_P006, Zm00001eb070050_P001, Zm00001eb070050_P002, Zm00001eb070050_P003	Sobic.006G223300.4.v5.1, Sobic.006G223300.2.v5.1, Sobic.006G223300.3.v5.1, Sobic.006G223300.1.v5.1, Sobic.006G223300.5.v5.1
OG0000471	Sorghum_bicolorv5.Sb-BTX623-REFERENCE-JGI-5.1.pep.all	Zm00001eb069140_P006, Zm00001eb069140_P005, Zm00001eb069140_P003, Zm00001eb069140_P007, Zm00001eb069140_P004, Zm00001eb355940_P001, Zm00001eb069140_P001, Zm00001eb069140_P002	Sobic.006G233500.6.v5.1, Sobic.006G233500.4.v5.1, Sobic.006G233500.7.v5.1
OG0000472	Sorghum_bicolorv5.Sb-BTX623-REFERENCE-JGI-5.1.pep.all	Zm00001eb433020_P001, Zm00001eb433020_P003, Zm00001eb433020_P004, Zm00001eb433020_P002, Zm00001eb433020_P005	Sobic.006G255300.8.v5.1, Sobic.006G255300.7.v5.1, Sobic.006G255300.5.v5.1, Sobic.006G255300.3.v5.1, Sobic.006G255300.6.v5.1, Sobic.006G255300.1.v5.1
OG0000474	Sorghum_bicolorv5.Sb-BTX623-REFERENCE-JGI-5.1.pep.all	Zm00001eb359700_P001, Zm00001eb171250_P001, Zm00001eb408510_P001, Zm00001eb059260_P001, Zm00001eb413550_P001, Zm00001eb413550_P003, Zm00001eb413550_P004, Zm00001eb413550_P002	Sobic.007G071200.1.v5.1, Sobic.007G071200.3.v5.1, Sobic.007G071200.4.v5.1
OG0000475	Sorghum_bicolorv5.Sb-BTX623-REFERENCE-JGI-5.1.pep.all	Zm00001eb171100_P002, Zm00001eb171100_P007, Zm00001eb171100_P008, Zm00001eb171100_P010, Zm00001eb171100_P009, Zm00001eb171100_P004, Zm00001eb171100_P005, Zm00001eb171100_P003, Zm00001eb171100_P001, Zm00001eb171100_P006	Sobic.007G075900.5.v5.1
OG0000476	Sorghum_bicolorv5.Sb-BTX623-REFERENCE-JGI-5.1.pep.all	Zm00001eb136790_P001	Sobic.007G124800.5.v5.1, Sobic.007G124800.1.v5.1, Sobic.007G208900.1.v5.1, Sobic.008G185200.2.v5.1, Sobic.008G185200.3.v5.1, Sobic.009G052000.4.v5.1, Sobic.008G131900.3.v5.1, Sobic.008G131900.2.v5.1, Sobic.008G131900.4.v5.1, Sobic.008G131900.1.v5.1
OG0000477	Sorghum_bicolorv5.Sb-BTX623-REFERENCE-JGI-5.1.pep.all	Zm00001eb019060_P001, Zm00001eb381090_P001, Zm00001eb266030_P001, Zm00001eb038470_P004, Zm00001eb038470_P002, Zm00001eb266040_P001, Zm00001eb308680_P001, Zm00001eb111170_P001, Zm00001eb038470_P003, Zm00001eb038470_P001	Sobic.007G160600.3.v5.1
OG0000478	Sorghum_bicolorv5.Sb-BTX623-REFERENCE-JGI-5.1.pep.all	Zm00001eb036910_P004, Zm00001eb036910_P002, Zm00001eb036910_P003, Zm00001eb036910_P001, Zm00001eb036910_P005, Zm00001eb036910_P006, Zm00001eb036910_P007, Zm00001eb036910_P008	Sobic.007G190700.2.v5.1, Sobic.007G190700.4.v5.1, Sobic.007G190700.3.v5.1
OG0000479	Sorghum_bicolorv5.Sb-BTX623-REFERENCE-JGI-5.1.pep.all	Zm00001eb039190_P001, Zm00001eb097380_P001, Zm00001eb435640_P001, Zm00001eb439960_P001, Zm00001eb440780_P001, Zm00001eb115040_P001, Zm00001eb435100_P001, Zm00001eb439940_P001, Zm00001eb434870_P001, Zm00001eb437960_P001	Sobic.007G207100.1.v5.1
OG0000480	Sorghum_bicolorv5.Sb-BTX623-REFERENCE-JGI-5.1.pep.all	Zm00001eb092370_P001, Zm00001eb092470_P001, Zm00001eb092440_P001, Zm00001eb092310_P001, Zm00001eb092330_P001, Zm00001eb092320_P001, Zm00001eb092340_P001, Zm00001eb092400_P001, Zm00001eb092460_P001, Zm00001eb092410_P001	Sobic.008G002100.1.v5.1
OG0000481	Sorghum_bicolorv5.Sb-BTX623-REFERENCE-JGI-5.1.pep.all	Zm00001eb029740_P002, Zm00001eb029740_P004, Zm00001eb029740_P001, Zm00001eb029740_P003, Zm00001eb029700_P001	Sobic.008G053000.2.v5.1, Sobic.008G053000.4.v5.1, Sobic.008G052500.1.v5.1, Sobic.008G052500.2.v5.1, Sobic.008G007400.1.v5.1, Sobic.008G064602.1.v5.1
OG0000482	Sorghum_bicolorv5.Sb-BTX623-REFERENCE-JGI-5.1.pep.all	Zm00001eb235440_P008, Zm00001eb235440_P006, Zm00001eb235440_P001, Zm00001eb235440_P005, Zm00001eb235440_P003, Zm00001eb235440_P009, Zm00001eb235440_P004, Zm00001eb235440_P002, Zm00001eb235440_P007	Sobic.008G016500.2.v5.1, Sobic.008G016500.1.v5.1
OG0000483	Sorghum_bicolorv5.Sb-BTX623-REFERENCE-JGI-5.1.pep.all	Zm00001eb409880_P002, Zm00001eb409880_P001	Sobic.008G091300.4.v5.1, Sobic.008G091300.2.v5.1, Sobic.008G091300.7.v5.1, Sobic.008G091300.6.v5.1, Sobic.008G091300.5.v5.1, Sobic.008G091300.1.v5.1, Sobic.008G091300.9.v5.1, Sobic.010G022800.1.v5.1, Sobic.008G091300.8.v5.1
OG0000484	Sorghum_bicolorv5.Sb-BTX623-REFERENCE-JGI-5.1.pep.all	Zm00001eb109610_P001, Zm00001eb327790_P003, Zm00001eb327790_P001, Zm00001eb327790_P005, Zm00001eb327790_P004, Zm00001eb363770_P001, Zm00001eb159700_P001, Zm00001eb327790_P007, Zm00001eb327790_P002, Zm00001eb327790_P006	Sobic.008G098800.1.v5.1
OG0000485	Sorghum_bicolorv5.Sb-BTX623-REFERENCE-JGI-5.1.pep.all	Zm00001eb029580_P003, Zm00001eb029580_P004, Zm00001eb029580_P007, Zm00001eb029580_P009, Zm00001eb029580_P001, Zm00001eb029580_P002, Zm00001eb029580_P008, Zm00001eb029580_P005, Zm00001eb029580_P006	Sobic.008G140700.1.v5.1, Sobic.008G140700.2.v5.1
OG0000486	Sorghum_bicolorv5.Sb-BTX623-REFERENCE-JGI-5.1.pep.all	Zm00001eb030260_P002, Zm00001eb030260_P003, Zm00001eb030260_P005, Zm00001eb030260_P001, Zm00001eb030260_P004, Zm00001eb030260_P006	Sobic.008G145300.7.v5.1, Sobic.008G145300.9.v5.1, Sobic.008G145300.5.v5.1, Sobic.008G145300.4.v5.1, Sobic.008G145300.8.v5.1
OG0000487	Sorghum_bicolorv5.Sb-BTX623-REFERENCE-JGI-5.1.pep.all	Zm00001eb135500_P007, Zm00001eb135500_P004, Zm00001eb135500_P008, Zm00001eb135500_P006, Zm00001eb135500_P009, Zm00001eb135500_P005, Zm00001eb135500_P001	Sobic.008G156300.7.v5.1, Sobic.008G156300.6.v5.1, Sobic.008G156300.2.v5.1, Sobic.008G156300.5.v5.1
OG0000488	Sorghum_bicolorv5.Sb-BTX623-REFERENCE-JGI-5.1.pep.all	Zm00001eb134800_P001, Zm00001eb134800_P002, Zm00001eb134800_P003, Zm00001eb134800_P005, Zm00001eb134800_P004	Sobic.008G171500.9.v5.1, Sobic.008G171500.7.v5.1, Sobic.008G171500.10.v5.1, Sobic.008G171500.11.v5.1, Sobic.008G171500.8.v5.1, Sobic.008G171500.12.v5.1
OG0000489	Sorghum_bicolorv5.Sb-BTX623-REFERENCE-JGI-5.1.pep.all	Zm00001eb134490_P004, Zm00001eb134490_P005, Zm00001eb134490_P001, Zm00001eb134490_P002, Zm00001eb134490_P003	Sobic.008G176500.3.v5.1, Sobic.008G176500.5.v5.1, Sobic.008G176500.4.v5.1, Sobic.008G176500.2.v5.1, Sobic.008G176500.1.v5.1, Sobic.010G244275.2.v5.1
OG0000490	Sorghum_bicolorv5.Sb-BTX623-REFERENCE-JGI-5.1.pep.all	Zm00001eb354420_P005, Zm00001eb354420_P002, Zm00001eb354420_P001, Zm00001eb354420_P009, Zm00001eb354420_P003, Zm00001eb354420_P004, Zm00001eb354420_P006, Zm00001eb354420_P008, Zm00001eb354420_P007	Sobic.009G040400.1.v5.1, Sobic.009G040400.2.v5.1
OG0000491	Sorghum_bicolorv5.Sb-BTX623-REFERENCE-JGI-5.1.pep.all	Zm00001eb347600_P006, Zm00001eb347600_P001, Zm00001eb347600_P004, Zm00001eb347600_P005, Zm00001eb347600_P007, Zm00001eb347600_P002, Zm00001eb347600_P003	Sobic.009G101400.1.v5.1, Sobic.009G101400.3.v5.1, Sobic.009G101400.2.v5.1, Sobic.009G101400.5.v5.1
OG0000492	Sorghum_bicolorv5.Sb-BTX623-REFERENCE-JGI-5.1.pep.all	Zm00001eb353320_P001, Zm00001eb353320_P002, Zm00001eb293840_P002, Zm00001eb293840_P001, Zm00001eb293870_P001, Zm00001eb293860_P002, Zm00001eb293860_P001	Sobic.009G200500.3.v5.1, Sobic.009G200500.5.v5.1, Sobic.009G200500.4.v5.1, Sobic.009G200500.2.v5.1
OG0000494	Sorghum_bicolorv5.Sb-BTX623-REFERENCE-JGI-5.1.pep.all	Zm00001eb107280_P005, Zm00001eb107280_P006, Zm00001eb313770_P001, Zm00001eb107280_P007, Zm00001eb107280_P002, Zm00001eb107280_P004, Zm00001eb107280_P003, Zm00001eb107280_P001	Sobic.010G091200.3.v5.1, Sobic.010G091200.5.v5.1, Sobic.010G091200.4.v5.1
OG0000495	Sorghum_bicolorv5.Sb-BTX623-REFERENCE-JGI-5.1.pep.all	Zm00001eb385310_P008, Zm00001eb385310_P009, Zm00001eb385310_P002, Zm00001eb385310_P005, Zm00001eb385310_P004, Zm00001eb385310_P003, Zm00001eb385310_P007, Zm00001eb385310_P006, Zm00001eb385310_P001	Sobic.010G175000.3.v5.1, Sobic.010G175000.5.v5.1
OG0000496	Sorghum_bicolorv5.Sb-BTX623-REFERENCE-JGI-5.1.pep.all	Zm00001eb387530_P002, Zm00001eb387530_P001, Zm00001eb387530_P004, Zm00001eb387530_P003, Zm00001eb275570_P002, Zm00001eb275570_P001, Zm00001eb275570_P005, Zm00001eb275570_P003, Zm00001eb275570_P004	Sobic.010G199600.3.v5.1, Sobic.010G199600.1.v5.1
OG0000497	Sorghum_bicolorv5.Sb-BTX623-REFERENCE-JGI-5.1.pep.all	Zm00001eb273610_P002, Zm00001eb273610_P003, Zm00001eb273610_P004, Zm00001eb225260_P002, Zm00001eb225260_P005, Zm00001eb225260_P004, Zm00001eb225260_P001, Zm00001eb225260_P003, Zm00001eb273610_P006, Zm00001eb273610_P001	Sobic.010G233000.1.v5.1
OG0000498	Sorghum_bicolorv5.Sb-BTX623-REFERENCE-JGI-5.1.pep.all	Zm00001eb273340_P003, Zm00001eb273340_P001, Zm00001eb273340_P002	Sobic.010G242400.3.v5.1, Sobic.010G242400.4.v5.1, Sobic.010G242400.1.v5.1, Sobic.010G242300.1.v5.1, Sobic.010G242300.2.v5.1, Sobic.010G239700.1.v5.1, Sobic.010G239700.2.v5.1, Sobic.010G239700.4.v5.1
OG0000499	Sorghum_bicolorv5.Sb-BTX623-REFERENCE-JGI-5.1.pep.all	Zm00001eb271760_P002, Zm00001eb271760_P003, Zm00001eb271760_P001, Zm00001eb271760_P004	Sobic.010G278000.6.v5.1, Sobic.010G278000.3.v5.1, Sobic.010G278000.7.v5.1, Sobic.010G278000.4.v5.1, Sobic.010G278000.2.v5.1, Sobic.010G278000.5.v5.1, Sobic.010G278000.8.v5.1
OG0000500	Sorghum_bicolorv5.Sb-BTX623-REFERENCE-JGI-5.1.pep.all	Zm00001eb436260_P001, Zm00001eb436210_P001, Zm00001eb436450_P001, Zm00001eb441030_P001, Zm00001eb436490_P001	Sobic.K022348.1.v5.1, Sobic.K014401.1.v5.1, Sobic.K021908.1.v5.1, Sobic.K021906.1.v5.1, Sobic.K021902.1.v5.1, Sobic.K023034.1.v5.1
OG0000501	Sorghum_bicolorv5.Sb-BTX623-REFERENCE-JGI-5.1.pep.all	Zm00001eb436460_P001	Sobic.K031401.1.v5.1
OG0000501	Sorghum_bicolorv5.Sb-BTX623-REFERENCE-JGI-5.1.pep.all	Zm00001eb436270_P001, Zm00001eb436500_P001, Zm00001eb436350_P001	Sobic.K021710.1.v5.1, Sobic.K021418.1.v5.1
OG0000501	Sorghum_bicolorv5.Sb-BTX623-REFERENCE-JGI-5.1.pep.all	Zm00001eb187490_P001	Sobic.K022201.1.v5.1
OG0000529	Sorghum_bicolorv5.Sb-BTX623-REFERENCE-JGI-5.1.pep.all	Zm00001eb210370_P007, Zm00001eb210370_P008, Zm00001eb210370_P006, Zm00001eb210370_P004, Zm00001eb210370_P005, Zm00001eb210370_P001, Zm00001eb210370_P003, Zm00001eb210370_P002	Sobic.001G003200.4.v5.1, Sobic.001G003200.6.v5.1
OG0000530	Sorghum_bicolorv5.Sb-BTX623-REFERENCE-JGI-5.1.pep.all	Zm00001eb210800_P005, Zm00001eb210800_P004, Zm00001eb210800_P006, Zm00001eb210800_P003, Zm00001eb210800_P002, Zm00001eb210800_P001	Sobic.001G013000.2.v5.1, Sobic.001G013000.4.v5.1, Sobic.001G013000.3.v5.1, Sobic.001G013000.1.v5.1
OG0000531	Sorghum_bicolorv5.Sb-BTX623-REFERENCE-JGI-5.1.pep.all	Zm00001eb058740_P003, Zm00001eb058740_P004, Zm00001eb058740_P002, Zm00001eb058740_P005, Zm00001eb058740_P001	Sobic.001G076700.5.v5.1, Sobic.001G076700.3.v5.1, Sobic.001G076700.2.v5.1, Sobic.001G076700.4.v5.1, Sobic.001G076700.6.v5.1
OG0000532	Sorghum_bicolorv5.Sb-BTX623-REFERENCE-JGI-5.1.pep.all	Zm00001eb057500_P004, Zm00001eb057500_P002, Zm00001eb057500_P003, Zm00001eb057500_P006, Zm00001eb057500_P005, Zm00001eb057500_P001	Sobic.001G086900.1.v5.1, Sobic.001G086900.2.v5.1, Sobic.001G086900.3.v5.1, Sobic.001G086900.4.v5.1
OG0000533	Sorghum_bicolorv5.Sb-BTX623-REFERENCE-JGI-5.1.pep.all	Zm00001eb056950_P007, Zm00001eb056950_P004, Zm00001eb056950_P002, Zm00001eb056950_P003, Zm00001eb056950_P006, Zm00001eb056950_P008, Zm00001eb056950_P001, Zm00001eb056950_P005	Sobic.001G093500.3.v5.1, Sobic.001G093500.7.v5.1
OG0000534	Sorghum_bicolorv5.Sb-BTX623-REFERENCE-JGI-5.1.pep.all	Zm00001eb056260_P001, Zm00001eb056260_P002	Sobic.001G102300.5.v5.1, Sobic.001G102300.1.v5.1, Sobic.001G102300.8.v5.1, Sobic.001G102300.4.v5.1, Sobic.001G102300.7.v5.1, Sobic.001G102300.6.v5.1, Sobic.001G102300.3.v5.1, Sobic.001G102300.2.v5.1
OG0000535	Sorghum_bicolorv5.Sb-BTX623-REFERENCE-JGI-5.1.pep.all	Zm00001eb215550_P002, Zm00001eb215550_P001, Zm00001eb056070_P006, Zm00001eb056070_P004, Zm00001eb056070_P003, Zm00001eb056070_P005, Zm00001eb056070_P001, Zm00001eb056070_P002	Sobic.001G104100.2.v5.1, Sobic.001G104100.1.v5.1
OG0000536	Sorghum_bicolorv5.Sb-BTX623-REFERENCE-JGI-5.1.pep.all	Zm00001eb056050_P005, Zm00001eb056050_P004, Zm00001eb056050_P003, Zm00001eb056050_P002, Zm00001eb056050_P001, Zm00001eb215560_P004, Zm00001eb215560_P003, Zm00001eb215560_P002, Zm00001eb215560_P001	Sobic.001G104500.1.v5.1
OG0000537	Sorghum_bicolorv5.Sb-BTX623-REFERENCE-JGI-5.1.pep.all	Zm00001eb215660_P002, Zm00001eb215660_P003, Zm00001eb215660_P001, Zm00001eb215660_P005, Zm00001eb215660_P004, Zm00001eb172840_P001, Zm00001eb340470_P001, Zm00001eb215660_P006	Sobic.001G106300.2.v5.1, Sobic.001G106300.1.v5.1
OG0000538	Sorghum_bicolorv5.Sb-BTX623-REFERENCE-JGI-5.1.pep.all	Zm00001eb055860_P002, Zm00001eb055860_P001	Sobic.001G106900.4.v5.1, Sobic.001G106900.5.v5.1, Sobic.001G106900.7.v5.1, Sobic.001G106900.6.v5.1, Sobic.001G106900.8.v5.1, Sobic.001G106900.9.v5.1, Sobic.001G106900.3.v5.1, Sobic.001G106900.2.v5.1
OG0000539	Sorghum_bicolorv5.Sb-BTX623-REFERENCE-JGI-5.1.pep.all	Zm00001eb216090_P002, Zm00001eb216090_P001, Zm00001eb216090_P005, Zm00001eb216090_P003, Zm00001eb216090_P004, Zm00001eb055280_P002, Zm00001eb055280_P003, Zm00001eb055280_P001, Zm00001eb181520_P001	Sobic.001G113200.1.v5.1
OG0000540	Sorghum_bicolorv5.Sb-BTX623-REFERENCE-JGI-5.1.pep.all	Zm00001eb216690_P002, Zm00001eb216690_P001, Zm00001eb393760_P006, Zm00001eb002880_P001, Zm00001eb393760_P004, Zm00001eb393760_P005, Zm00001eb393760_P003, Zm00001eb393760_P001, Zm00001eb393760_P002	Sobic.001G122200.1.v5.1
OG0000541	Sorghum_bicolorv5.Sb-BTX623-REFERENCE-JGI-5.1.pep.all	Zm00001eb052830_P005, Zm00001eb052830_P007, Zm00001eb052830_P004, Zm00001eb052830_P006, Zm00001eb052830_P003, Zm00001eb052830_P008, Zm00001eb052830_P001, Zm00001eb052830_P002	Sobic.001G150300.3.v5.1, Sobic.001G150300.1.v5.1
OG0000542	Sorghum_bicolorv5.Sb-BTX623-REFERENCE-JGI-5.1.pep.all	Zm00001eb161050_P004, Zm00001eb161050_P005, Zm00001eb161050_P001, Zm00001eb161050_P002, Zm00001eb161050_P006, Zm00001eb161050_P003	Sobic.001G179560.1.v5.1, Sobic.003G205300.1.v5.1, Sobic.003G205300.2.v5.1, Sobic.003G205300.3.v5.1
OG0000543	Sorghum_bicolorv5.Sb-BTX623-REFERENCE-JGI-5.1.pep.all	Zm00001eb179630_P001, Zm00001eb220960_P001, Zm00001eb048830_P001, Zm00001eb157330_P001, Zm00001eb374030_P001, Zm00001eb394730_P001, Zm00001eb048830_P002, Zm00001eb048830_P003, Zm00001eb048830_P004	Sobic.001G186700.1.v5.1
OG0000544	Sorghum_bicolorv5.Sb-BTX623-REFERENCE-JGI-5.1.pep.all	Zm00001eb043750_P002, Zm00001eb043750_P001, Zm00001eb180840_P001, Zm00001eb085920_P001, Zm00001eb319740_P001, Zm00001eb132950_P002, Zm00001eb132950_P001, Zm00001eb283170_P001, Zm00001eb283170_P002	Sobic.001G196800.1.v5.1
OG0000545	Sorghum_bicolorv5.Sb-BTX623-REFERENCE-JGI-5.1.pep.all	Zm00001eb045560_P001, Zm00001eb045560_P003, Zm00001eb045560_P002, Zm00001eb221560_P004, Zm00001eb221560_P003, Zm00001eb221560_P005, Zm00001eb221560_P002, Zm00001eb221560_P001	Sobic.001G216600.1.v5.1, Sobic.001G216600.2.v5.1
OG0000546	Sorghum_bicolorv5.Sb-BTX623-REFERENCE-JGI-5.1.pep.all	Zm00001eb221850_P002, Zm00001eb221850_P005, Zm00001eb221850_P003, Zm00001eb221850_P001, Zm00001eb221850_P004	Sobic.001G219800.10.v5.1, Sobic.001G219800.7.v5.1, Sobic.001G219800.11.v5.1, Sobic.001G219800.8.v5.1, Sobic.001G219800.9.v5.1
OG0000547	Sorghum_bicolorv5.Sb-BTX623-REFERENCE-JGI-5.1.pep.all	Zm00001eb326350_P001	Sobic.002G361200.1.v5.1, Sobic.007G123000.1.v5.1, Sobic.002G407200.1.v5.1, Sobic.002G407300.2.v5.1, Sobic.001G244200.3.v5.1, Sobic.002G407500.1.v5.1, Sobic.002G407700.1.v5.1, Sobic.002G407400.1.v5.1, Sobic.002G407400.2.v5.1
OG0000548	Sorghum_bicolorv5.Sb-BTX623-REFERENCE-JGI-5.1.pep.all	Zm00001eb116800_P002, Zm00001eb116800_P006, Zm00001eb116800_P001, Zm00001eb116800_P005, Zm00001eb116800_P004, Zm00001eb116800_P003	Sobic.001G289700.1.v5.1, Sobic.001G289700.5.v5.1, Sobic.001G289700.2.v5.1, Sobic.002G056701.2.v5.1
OG0000550	Sorghum_bicolorv5.Sb-BTX623-REFERENCE-JGI-5.1.pep.all	Zm00001eb391740_P003, Zm00001eb391740_P002, Zm00001eb391740_P004, Zm00001eb391740_P001	Sobic.001G305500.6.v5.1, Sobic.001G305500.2.v5.1, Sobic.001G305500.1.v5.1, Sobic.001G305500.3.v5.1, Sobic.001G305500.4.v5.1, Sobic.001G305500.5.v5.1
OG0000551	Sorghum_bicolorv5.Sb-BTX623-REFERENCE-JGI-5.1.pep.all	Zm00001eb022860_P004, Zm00001eb022860_P001, Zm00001eb022860_P003, Zm00001eb022860_P002, Zm00001eb265840_P001, Zm00001eb428970_P001, Zm00001eb285820_P001, Zm00001eb127540_P001, Zm00001eb194960_P001	Sobic.001G307200.1.v5.1
OG0000553	Sorghum_bicolorv5.Sb-BTX623-REFERENCE-JGI-5.1.pep.all	Zm00001eb021760_P001	Sobic.001G316700.6.v5.1, Sobic.001G316700.7.v5.1, Sobic.001G316700.1.v5.1, Sobic.001G316700.3.v5.1, Sobic.001G316700.4.v5.1, Sobic.001G316700.10.v5.1, Sobic.001G316700.9.v5.1, Sobic.001G316700.8.v5.1, Sobic.001G316700.5.v5.1
OG0000554	Sorghum_bicolorv5.Sb-BTX623-REFERENCE-JGI-5.1.pep.all	Zm00001eb020090_P003, Zm00001eb020090_P004, Zm00001eb020090_P002, Zm00001eb020090_P001	Sobic.001G336500.4.v5.1, Sobic.001G336500.2.v5.1, Sobic.001G336500.5.v5.1, Sobic.001G336500.1.v5.1, Sobic.001G336500.6.v5.1, Sobic.001G336500.3.v5.1
OG0000555	Sorghum_bicolorv5.Sb-BTX623-REFERENCE-JGI-5.1.pep.all	Zm00001eb018030_P002, Zm00001eb018030_P003, Zm00001eb018030_P001, Zm00001eb244490_P001, Zm00001eb142240_P001, Zm00001eb105440_P001, Zm00001eb074970_P001	Sobic.001G359500.2.v5.1, Sobic.001G359500.1.v5.1, Sobic.001G359400.1.v5.1
OG0000556	Sorghum_bicolorv5.Sb-BTX623-REFERENCE-JGI-5.1.pep.all	Zm00001eb394330_P001	Sobic.005G130100.1.v5.1, Sobic.005G130400.1.v5.1, Sobic.005G130400.9.v5.1, Sobic.005G130400.4.v5.1, Sobic.005G130500.1.v5.1, Sobic.002G065500.2.v5.1, Sobic.001G363400.1.v5.1, Sobic.005G130450.1.v5.1, Sobic.002G065600.2.v5.1
OG0000557	Sorghum_bicolorv5.Sb-BTX623-REFERENCE-JGI-5.1.pep.all	Zm00001eb395190_P001, Zm00001eb395190_P002, Zm00001eb015970_P005, Zm00001eb015970_P004, Zm00001eb015970_P001, Zm00001eb015970_P003, Zm00001eb015970_P002	Sobic.001G381800.2.v5.1, Sobic.001G381800.1.v5.1, Sobic.001G381800.3.v5.1
OG0000558	Sorghum_bicolorv5.Sb-BTX623-REFERENCE-JGI-5.1.pep.all	Zm00001eb015440_P002, Zm00001eb015440_P004, Zm00001eb015440_P001, Zm00001eb015440_P003	Sobic.001G387600.5.v5.1, Sobic.001G387600.2.v5.1, Sobic.001G387600.4.v5.1, Sobic.001G387600.1.v5.1, Sobic.001G387600.6.v5.1, Sobic.001G387600.3.v5.1
OG0000559	Sorghum_bicolorv5.Sb-BTX623-REFERENCE-JGI-5.1.pep.all	Zm00001eb333180_P001, Zm00001eb309400_P001, Zm00001eb014460_P003, Zm00001eb014460_P005, Zm00001eb014460_P001, Zm00001eb014460_P002, Zm00001eb014460_P004	Sobic.001G397800.2.v5.1, Sobic.001G397800.4.v5.1, Sobic.001G397800.1.v5.1
OG0000560	Sorghum_bicolorv5.Sb-BTX623-REFERENCE-JGI-5.1.pep.all	Zm00001eb396410_P003, Zm00001eb396410_P002, Zm00001eb396410_P001, Zm00001eb127740_P001, Zm00001eb020440_P001, Zm00001eb014240_P002, Zm00001eb014240_P001	Sobic.001G398400.4.v5.1, Sobic.001G398400.3.v5.1, Sobic.001G398400.5.v5.1
OG0000561	Sorghum_bicolorv5.Sb-BTX623-REFERENCE-JGI-5.1.pep.all	Zm00001eb012930_P007, Zm00001eb012930_P005, Zm00001eb012930_P003, Zm00001eb012930_P002, Zm00001eb012930_P004, Zm00001eb012930_P008, Zm00001eb012930_P001, Zm00001eb012930_P006, Zm00001eb012930_P009	Sobic.001G412700.1.v5.1
OG0000562	Sorghum_bicolorv5.Sb-BTX623-REFERENCE-JGI-5.1.pep.all	Zm00001eb012720_P001	Sobic.001G416000.2.v5.1, Sobic.001G416000.5.v5.1, Sobic.001G416000.3.v5.1, Sobic.001G416000.9.v5.1, Sobic.001G416000.6.v5.1, Sobic.001G416000.7.v5.1, Sobic.001G416000.8.v5.1, Sobic.001G416000.1.v5.1, Sobic.001G416000.4.v5.1
OG0000563	Sorghum_bicolorv5.Sb-BTX623-REFERENCE-JGI-5.1.pep.all	Zm00001eb011960_P002, Zm00001eb011960_P001	Sobic.001G425200.7.v5.1, Sobic.001G425200.2.v5.1, Sobic.001G425200.5.v5.1, Sobic.001G425200.1.v5.1, Sobic.001G425200.8.v5.1, Sobic.001G425200.3.v5.1, Sobic.001G425200.6.v5.1, Sobic.001G425200.4.v5.1
OG0000564	Sorghum_bicolorv5.Sb-BTX623-REFERENCE-JGI-5.1.pep.all	Zm00001eb011170_P004, Zm00001eb011170_P003, Zm00001eb011170_P002, Zm00001eb011170_P005, Zm00001eb011170_P001	Sobic.001G432100.4.v5.1, Sobic.001G432100.3.v5.1, Sobic.001G432100.5.v5.1, Sobic.001G432100.1.v5.1, Sobic.001G432100.2.v5.1
OG0000565	Sorghum_bicolorv5.Sb-BTX623-REFERENCE-JGI-5.1.pep.all	Zm00001eb399930_P006, Zm00001eb399930_P001, Zm00001eb399930_P004, Zm00001eb337360_P001, Zm00001eb345820_P001, Zm00001eb008350_P001, Zm00001eb399930_P005, Zm00001eb399930_P003, Zm00001eb399930_P002	Sobic.001G453000.2.v5.1
OG0000566	Sorghum_bicolorv5.Sb-BTX623-REFERENCE-JGI-5.1.pep.all	Zm00001eb007060_P002, Zm00001eb007060_P007, Zm00001eb007060_P004, Zm00001eb007060_P008, Zm00001eb007060_P001, Zm00001eb007060_P005, Zm00001eb007060_P003, Zm00001eb007060_P006, Zm00001eb007060_P009	Sobic.001G461000.1.v5.1
OG0000567	Sorghum_bicolorv5.Sb-BTX623-REFERENCE-JGI-5.1.pep.all	Zm00001eb008090_P005, Zm00001eb008090_P003, Zm00001eb008090_P002, Zm00001eb008090_P001, Zm00001eb008090_P006, Zm00001eb008090_P007, Zm00001eb008090_P004	Sobic.001G469700.2.v5.1, Sobic.001G469700.3.v5.1, Sobic.001G469700.1.v5.1
OG0000568	Sorghum_bicolorv5.Sb-BTX623-REFERENCE-JGI-5.1.pep.all	Zm00001eb001490_P007, Zm00001eb001490_P001, Zm00001eb001490_P005, Zm00001eb001490_P004, Zm00001eb001490_P003, Zm00001eb001490_P006, Zm00001eb001490_P002	Sobic.001G528800.5.v5.1, Sobic.001G528800.7.v5.1, Sobic.001G528800.3.v5.1
OG0000569	Sorghum_bicolorv5.Sb-BTX623-REFERENCE-JGI-5.1.pep.all	Zm00001eb001500_P007, Zm00001eb001500_P004, Zm00001eb001500_P002, Zm00001eb001500_P001, Zm00001eb001500_P005, Zm00001eb001500_P006, Zm00001eb001500_P003, Zm00001eb001500_P008	Sobic.001G528900.4.v5.1, Sobic.001G528900.1.v5.1
OG0000570	Sorghum_bicolorv5.Sb-BTX623-REFERENCE-JGI-5.1.pep.all	Zm00001eb178520_P005, Zm00001eb178520_P001, Zm00001eb178520_P003, Zm00001eb178520_P002, Zm00001eb178520_P004	Sobic.007G117400.4.v5.1, Sobic.007G117400.2.v5.1, Sobic.007G117400.3.v5.1, Sobic.001G542700.2.v5.1, Sobic.001G542700.1.v5.1
OG0000571	Sorghum_bicolorv5.Sb-BTX623-REFERENCE-JGI-5.1.pep.all	Zm00001eb299860_P004, Zm00001eb299860_P003, Zm00001eb299860_P001, Zm00001eb299860_P006, Zm00001eb299860_P005, Zm00001eb299860_P002, Zm00001eb299860_P007, Zm00001eb190520_P001, Zm00001eb270260_P001	Sobic.002G031700.1.v5.1
OG0000573	Sorghum_bicolorv5.Sb-BTX623-REFERENCE-JGI-5.1.pep.all	Zm00001eb117180_P002, Zm00001eb117180_P003, Zm00001eb117180_P001, Zm00001eb300730_P002, Zm00001eb300730_P001, Zm00001eb300730_P003, Zm00001eb300730_P004	Sobic.002G043400.1.v5.1, Sobic.002G043400.3.v5.1, Sobic.002G043400.2.v5.1
OG0000574	Sorghum_bicolorv5.Sb-BTX623-REFERENCE-JGI-5.1.pep.all	Zm00001eb300770_P003, Zm00001eb300770_P002, Zm00001eb300770_P001	Sobic.002G043800.5.v5.1, Sobic.002G043800.1.v5.1, Sobic.002G043800.3.v5.1, Sobic.002G043800.4.v5.1, Sobic.002G043800.7.v5.1, Sobic.002G043800.2.v5.1, Sobic.002G043800.6.v5.1
OG0000575	Sorghum_bicolorv5.Sb-BTX623-REFERENCE-JGI-5.1.pep.all	Zm00001eb300880_P002, Zm00001eb300880_P005, Zm00001eb300880_P006, Zm00001eb300880_P004, Zm00001eb300880_P003, Zm00001eb300880_P001	Sobic.002G045200.2.v5.1, Sobic.002G045200.4.v5.1, Sobic.002G045200.1.v5.1, Sobic.002G045200.3.v5.1
OG0000576	Sorghum_bicolorv5.Sb-BTX623-REFERENCE-JGI-5.1.pep.all	Zm00001eb116570_P003, Zm00001eb116570_P002, Zm00001eb116570_P001, Zm00001eb065370_P001	Sobic.002G063900.4.v5.1, Sobic.002G063900.6.v5.1, Sobic.002G063900.9.v5.1, Sobic.002G063900.10.v5.1, Sobic.002G063900.8.v5.1, Sobic.002G063900.7.v5.1
OG0000577	Sorghum_bicolorv5.Sb-BTX623-REFERENCE-JGI-5.1.pep.all	Zm00001eb303190_P005, Zm00001eb303190_P001, Zm00001eb303190_P006, Zm00001eb303190_P004, Zm00001eb303190_P002, Zm00001eb129390_P001, Zm00001eb394620_P001, Zm00001eb303190_P003	Sobic.002G075800.3.v5.1, Sobic.002G075800.2.v5.1
OG0000578	Sorghum_bicolorv5.Sb-BTX623-REFERENCE-JGI-5.1.pep.all	Zm00001eb303250_P001, Zm00001eb303250_P002, Zm00001eb303250_P004, Zm00001eb303250_P003	Sobic.002G076600.1.v5.1, Sobic.002G076600.6.v5.1, Sobic.002G076600.5.v5.1, Sobic.002G076600.3.v5.1, Sobic.002G076600.2.v5.1, Sobic.002G076600.4.v5.1
OG0000580	Sorghum_bicolorv5.Sb-BTX623-REFERENCE-JGI-5.1.pep.all	Zm00001eb124080_P001	Sobic.003G069700.2.v5.1, Sobic.004G169100.1.v5.1, Sobic.002G086900.1.v5.1, Sobic.003G068500.1.v5.1, Sobic.003G069601.1.v5.1, Sobic.003G068400.1.v5.1, Sobic.003G068200.4.v5.1, Sobic.003G072000.3.v5.1, Sobic.003G068100.1.v5.1
OG0000581	Sorghum_bicolorv5.Sb-BTX623-REFERENCE-JGI-5.1.pep.all	Zm00001eb304090_P003, Zm00001eb304090_P006, Zm00001eb304090_P002, Zm00001eb304090_P005, Zm00001eb304090_P001, Zm00001eb268750_P002, Zm00001eb268750_P001	Sobic.002G087000.1.v5.1, Sobic.002G087000.3.v5.1, Sobic.002G087000.2.v5.1
OG0000582	Sorghum_bicolorv5.Sb-BTX623-REFERENCE-JGI-5.1.pep.all	Zm00001eb356010_P001	Sobic.009G006500.1.v5.1
OG0000582	Sorghum_bicolorv5.Sb-BTX623-REFERENCE-JGI-5.1.pep.all	Zm00001eb267210_P002, Zm00001eb267210_P001	Sobic.002G118900.3.v5.1, Sobic.002G118900.8.v5.1, Sobic.002G118900.7.v5.1, Sobic.009G006400.1.v5.1, Sobic.009G006400.2.v5.1, Sobic.009G006300.1.v5.1
OG0000583	Sorghum_bicolorv5.Sb-BTX623-REFERENCE-JGI-5.1.pep.all	Zm00001eb096580_P006, Zm00001eb096580_P003, Zm00001eb096580_P005, Zm00001eb096580_P001, Zm00001eb096580_P004, Zm00001eb096580_P002, Zm00001eb025230_P001, Zm00001eb046780_P001, Zm00001eb180090_P001	Sobic.002G126500.1.v5.1
OG0000584	Sorghum_bicolorv5.Sb-BTX623-REFERENCE-JGI-5.1.pep.all	Zm00001eb075830_P001, Zm00001eb026820_P001, Zm00001eb239870_P001, Zm00001eb140310_P001, Zm00001eb095980_P001, Zm00001eb095980_P002	Sobic.002G134600.3.v5.1, Sobic.002G134600.2.v5.1, Sobic.002G134600.1.v5.1, Sobic.002G134600.4.v5.1
OG0000585	Sorghum_bicolorv5.Sb-BTX623-REFERENCE-JGI-5.1.pep.all	Zm00001eb094520_P003, Zm00001eb094520_P001, Zm00001eb094520_P002	Sobic.002G147600.2.v5.1, Sobic.002G147600.1.v5.1, Sobic.002G147600.3.v5.1, Sobic.002G147600.6.v5.1, Sobic.002G147600.5.v5.1, Sobic.002G147600.7.v5.1, Sobic.002G147600.4.v5.1
OG0000586	Sorghum_bicolorv5.Sb-BTX623-REFERENCE-JGI-5.1.pep.all	Zm00001eb309360_P002, Zm00001eb309360_P003, Zm00001eb309360_P001, Zm00001eb097740_P001, Zm00001eb097740_P002, Zm00001eb042980_P001, Zm00001eb042980_P003, Zm00001eb042980_P004, Zm00001eb042980_P002	Sobic.002G161700.3.v5.1
OG0000587	Sorghum_bicolorv5.Sb-BTX623-REFERENCE-JGI-5.1.pep.all	Zm00001eb313980_P006, Zm00001eb313980_P007, Zm00001eb313980_P005, Zm00001eb313980_P004, Zm00001eb313980_P001, Zm00001eb313980_P003, Zm00001eb100060_P001, Zm00001eb100060_P002, Zm00001eb313980_P002	Sobic.002G214400.1.v5.1
OG0000588	Sorghum_bicolorv5.Sb-BTX623-REFERENCE-JGI-5.1.pep.all	Zm00001eb100680_P002, Zm00001eb100680_P001, Zm00001eb100680_P003, Zm00001eb314530_P001, Zm00001eb314530_P003, Zm00001eb314530_P006, Zm00001eb314530_P002, Zm00001eb314530_P005, Zm00001eb314530_P004	Sobic.002G220700.1.v5.1
OG0000589	Sorghum_bicolorv5.Sb-BTX623-REFERENCE-JGI-5.1.pep.all	Zm00001eb100990_P001, Zm00001eb315270_P002, Zm00001eb315270_P003, Zm00001eb315270_P001, Zm00001eb315270_P007, Zm00001eb315270_P008, Zm00001eb315270_P005, Zm00001eb315270_P006, Zm00001eb315270_P004	Sobic.002G229300.1.v5.1
OG0000590	Sorghum_bicolorv5.Sb-BTX623-REFERENCE-JGI-5.1.pep.all	Zm00001eb315900_P001, Zm00001eb315900_P004, Zm00001eb315900_P002, Zm00001eb315900_P003	Sobic.002G235900.3.v5.1, Sobic.002G235900.2.v5.1, Sobic.002G235900.5.v5.1, Sobic.002G235900.1.v5.1, Sobic.002G235900.4.v5.1, Sobic.002G235900.6.v5.1
OG0000591	Sorghum_bicolorv5.Sb-BTX623-REFERENCE-JGI-5.1.pep.all	Zm00001eb316870_P002, Zm00001eb316870_P004, Zm00001eb316870_P001, Zm00001eb316870_P005, Zm00001eb316870_P003, Zm00001eb316870_P007, Zm00001eb316870_P006	Sobic.002G249500.4.v5.1, Sobic.002G249500.8.v5.1, Sobic.002G249500.2.v5.1
OG0000592	Sorghum_bicolorv5.Sb-BTX623-REFERENCE-JGI-5.1.pep.all	Zm00001eb318630_P006, Zm00001eb318630_P005, Zm00001eb318630_P001, Zm00001eb318630_P002, Zm00001eb318630_P004, Zm00001eb318630_P003	Sobic.002G264500.1.v5.1, Sobic.002G264500.3.v5.1, Sobic.002G264500.4.v5.1, Sobic.002G264500.2.v5.1
OG0000593	Sorghum_bicolorv5.Sb-BTX623-REFERENCE-JGI-5.1.pep.all	Zm00001eb318560_P001, Zm00001eb318560_P003, Zm00001eb318560_P004, Zm00001eb318560_P005, Zm00001eb026170_P001, Zm00001eb318560_P006, Zm00001eb318560_P002	Sobic.002G266000.1.v5.1, Sobic.002G266000.2.v5.1, Sobic.002G266000.3.v5.1
OG0000594	Sorghum_bicolorv5.Sb-BTX623-REFERENCE-JGI-5.1.pep.all	Zm00001eb104340_P001, Zm00001eb104330_P001, Zm00001eb104360_P002, Zm00001eb104360_P001, Zm00001eb215200_P001	Sobic.002G290100.3.v5.1, Sobic.002G290100.7.v5.1, Sobic.002G290100.8.v5.1, Sobic.002G290100.9.v5.1, Sobic.002G290100.1.v5.1
OG0000596	Sorghum_bicolorv5.Sb-BTX623-REFERENCE-JGI-5.1.pep.all	Zm00001eb324490_P001, Zm00001eb223370_P001, Zm00001eb196250_P001, Zm00001eb022300_P001, Zm00001eb397420_P001, Zm00001eb408930_P001, Zm00001eb021160_P001, Zm00001eb165540_P001, Zm00001eb416010_P001	Sobic.002G341300.1.v5.1
OG0000597	Sorghum_bicolorv5.Sb-BTX623-REFERENCE-JGI-5.1.pep.all	Zm00001eb328520_P001, Zm00001eb328520_P002, Zm00001eb328520_P007, Zm00001eb328520_P003, Zm00001eb328520_P011	Sobic.002G388000.8.v5.1, Sobic.002G388000.7.v5.1, Sobic.002G388000.6.v5.1, Sobic.002G388000.5.v5.1, Sobic.002G388000.3.v5.1
OG0000598	Sorghum_bicolorv5.Sb-BTX623-REFERENCE-JGI-5.1.pep.all	Zm00001eb329850_P005	Sobic.002G404400.1.v5.1
OG0000598	Sorghum_bicolorv5.Sb-BTX623-REFERENCE-JGI-5.1.pep.all	Zm00001eb329850_P003, Zm00001eb329850_P004, Zm00001eb329850_P002, Zm00001eb329850_P001, Zm00001eb314420_P001, Zm00001eb067110_P001, Zm00001eb029460_P001	Sobic.004G001800.1.v5.1
OG0000599	Sorghum_bicolorv5.Sb-BTX623-REFERENCE-JGI-5.1.pep.all	Zm00001eb271810_P003	Sobic.002G407800.3.v5.1, Sobic.010G277700.1.v5.1, Sobic.010G277700.4.v5.1, Sobic.010G277700.10.v5.1, Sobic.010G277700.8.v5.1, Sobic.010G277700.3.v5.1, Sobic.010G277700.9.v5.1, Sobic.010G277700.12.v5.1, Sobic.010G277700.11.v5.1
OG0000600	Sorghum_bicolorv5.Sb-BTX623-REFERENCE-JGI-5.1.pep.all	Zm00001eb331290_P007, Zm00001eb331290_P006, Zm00001eb331290_P003, Zm00001eb331290_P008, Zm00001eb331290_P002, Zm00001eb331290_P009, Zm00001eb331290_P004, Zm00001eb331290_P005, Zm00001eb331290_P001	Sobic.002G426000.2.v5.1
OG0000601	Sorghum_bicolorv5.Sb-BTX623-REFERENCE-JGI-5.1.pep.all	Zm00001eb120710_P004, Zm00001eb120710_P003, Zm00001eb120710_P001, Zm00001eb120710_P002, Zm00001eb375800_P001, Zm00001eb375780_P001, Zm00001eb375760_P001	Sobic.003G027000.2.v5.1, Sobic.003G027000.1.v5.1, Sobic.003G027000.3.v5.1
OG0000602	Sorghum_bicolorv5.Sb-BTX623-REFERENCE-JGI-5.1.pep.all	Zm00001eb121400_P006, Zm00001eb121400_P002, Zm00001eb121400_P004, Zm00001eb121400_P001, Zm00001eb121400_P007, Zm00001eb121400_P005, Zm00001eb121400_P003	Sobic.003G035500.3.v5.1, Sobic.003G035500.4.v5.1, Sobic.003G035500.1.v5.1
OG0000603	Sorghum_bicolorv5.Sb-BTX623-REFERENCE-JGI-5.1.pep.all	Zm00001eb337110_P005, Zm00001eb337110_P001, Zm00001eb337110_P002, Zm00001eb337110_P004, Zm00001eb337110_P003	Sobic.003G042700.6.v5.1, Sobic.003G042700.3.v5.1, Sobic.003G042700.5.v5.1, Sobic.003G042700.1.v5.1, Sobic.003G042700.7.v5.1
OG0000604	Sorghum_bicolorv5.Sb-BTX623-REFERENCE-JGI-5.1.pep.all	Zm00001eb335690_P002, Zm00001eb335690_P004, Zm00001eb335690_P003, Zm00001eb335690_P001, Zm00001eb434840_P001, Zm00001eb143780_P001, Zm00001eb090090_P001, Zm00001eb090090_P002	Sobic.003G076500.2.v5.1, Sobic.003G076500.1.v5.1
OG0000605	Sorghum_bicolorv5.Sb-BTX623-REFERENCE-JGI-5.1.pep.all	Zm00001eb127200_P001, Zm00001eb127200_P002, Zm00001eb127200_P003	Sobic.003G110000.5.v5.1, Sobic.003G110000.2.v5.1, Sobic.003G110000.4.v5.1, Sobic.003G110000.1.v5.1, Sobic.003G110000.6.v5.1, Sobic.003G110000.7.v5.1, Sobic.003G110000.3.v5.1
OG0000606	Sorghum_bicolorv5.Sb-BTX623-REFERENCE-JGI-5.1.pep.all	Zm00001eb127840_P001, Zm00001eb127840_P002	Sobic.003G117700.5.v5.1, Sobic.003G117700.9.v5.1, Sobic.003G117700.8.v5.1, Sobic.003G117700.6.v5.1, Sobic.003G117700.3.v5.1, Sobic.003G117700.2.v5.1, Sobic.003G117700.4.v5.1, Sobic.003G117700.7.v5.1
OG0000607	Sorghum_bicolorv5.Sb-BTX623-REFERENCE-JGI-5.1.pep.all	Zm00001eb357010_P007, Zm00001eb357010_P006, Zm00001eb357010_P005, Zm00001eb357010_P002, Zm00001eb357010_P001, Zm00001eb357010_P003, Zm00001eb357010_P004	Sobic.003G198500.4.v5.1, Sobic.003G198500.2.v5.1, Sobic.003G198500.3.v5.1
OG0000608	Sorghum_bicolorv5.Sb-BTX623-REFERENCE-JGI-5.1.pep.all	Zm00001eb357790_P006, Zm00001eb357790_P004, Zm00001eb357790_P002, Zm00001eb357790_P003, Zm00001eb357790_P005, Zm00001eb357790_P001	Sobic.003G212900.4.v5.1, Sobic.003G212900.3.v5.1, Sobic.003G212900.1.v5.1, Sobic.003G212900.2.v5.1
OG0000609	Sorghum_bicolorv5.Sb-BTX623-REFERENCE-JGI-5.1.pep.all	Zm00001eb161920_P001, Zm00001eb161920_P002, Zm00001eb161920_P003, Zm00001eb161920_P005, Zm00001eb161920_P004, Zm00001eb358060_P001, Zm00001eb358060_P004, Zm00001eb358060_P002, Zm00001eb358060_P003	Sobic.003G218600.3.v5.1
OG0000610	Sorghum_bicolorv5.Sb-BTX623-REFERENCE-JGI-5.1.pep.all	Zm00001eb358500_P001, Zm00001eb358460_P001, Zm00001eb358500_P006, Zm00001eb358460_P004, Zm00001eb358500_P003, Zm00001eb358500_P005, Zm00001eb358460_P005, Zm00001eb358500_P004, Zm00001eb358460_P002	Sobic.003G225100.1.v5.1
OG0000611	Sorghum_bicolorv5.Sb-BTX623-REFERENCE-JGI-5.1.pep.all	Zm00001eb358780_P001, Zm00001eb076520_P002, Zm00001eb076520_P001, Zm00001eb159260_P001, Zm00001eb289760_P005, Zm00001eb289760_P001, Zm00001eb289760_P004, Zm00001eb289760_P002, Zm00001eb289760_P003	Sobic.003G228600.1.v5.1
OG0000612	Sorghum_bicolorv5.Sb-BTX623-REFERENCE-JGI-5.1.pep.all	Zm00001eb359840_P002, Zm00001eb359840_P001, Zm00001eb359840_P004, Zm00001eb359840_P003	Sobic.003G250400.5.v5.1, Sobic.003G250400.1.v5.1, Sobic.003G250400.6.v5.1, Sobic.003G250400.3.v5.1, Sobic.003G250400.4.v5.1, Sobic.003G250400.2.v5.1
OG0000613	Sorghum_bicolorv5.Sb-BTX623-REFERENCE-JGI-5.1.pep.all	Zm00001eb360910_P003, Zm00001eb155750_P002, Zm00001eb155750_P001, Zm00001eb360910_P006, Zm00001eb360910_P007, Zm00001eb360910_P004, Zm00001eb360910_P005, Zm00001eb360910_P002, Zm00001eb360910_P001	Sobic.003G268300.1.v5.1
OG0000614	Sorghum_bicolorv5.Sb-BTX623-REFERENCE-JGI-5.1.pep.all	Zm00001eb154860_P004, Zm00001eb154860_P007, Zm00001eb154860_P005, Zm00001eb154860_P008, Zm00001eb154860_P001, Zm00001eb154860_P006, Zm00001eb154860_P002, Zm00001eb154860_P003	Sobic.003G277200.1.v5.1, Sobic.003G277200.3.v5.1
OG0000615	Sorghum_bicolorv5.Sb-BTX623-REFERENCE-JGI-5.1.pep.all	Zm00001eb370590_P002, Zm00001eb370590_P003, Zm00001eb370590_P001	Sobic.003G301800.3.v5.1, Sobic.003G301800.5.v5.1, Sobic.003G301800.2.v5.1, Sobic.003G301800.1.v5.1, Sobic.003G301800.6.v5.1, Sobic.003G301800.7.v5.1, Sobic.003G301800.4.v5.1
OG0000616	Sorghum_bicolorv5.Sb-BTX623-REFERENCE-JGI-5.1.pep.all	Zm00001eb368950_P001, Zm00001eb149650_P003, Zm00001eb149650_P004, Zm00001eb149650_P001, Zm00001eb149650_P002, Zm00001eb149650_P005	Sobic.003G336900.1.v5.1, Sobic.003G336900.3.v5.1, Sobic.003G336900.4.v5.1, Sobic.003G336900.2.v5.1
OG0000617	Sorghum_bicolorv5.Sb-BTX623-REFERENCE-JGI-5.1.pep.all	Zm00001eb145500_P002, Zm00001eb145500_P001, Zm00001eb145500_P005, Zm00001eb145500_P004, Zm00001eb145500_P003	Sobic.003G380500.5.v5.1, Sobic.003G380500.4.v5.1, Sobic.003G380500.1.v5.1, Sobic.003G380500.3.v5.1, Sobic.003G380500.2.v5.1
OG0000618	Sorghum_bicolorv5.Sb-BTX623-REFERENCE-JGI-5.1.pep.all	Zm00001eb232050_P005, Zm00001eb232050_P001, Zm00001eb232050_P004, Zm00001eb232050_P002, Zm00001eb232050_P006, Zm00001eb232050_P003	Sobic.004G036900.2.v5.1, Sobic.004G036900.9.v5.1, Sobic.004G036900.1.v5.1, Sobic.004G036900.10.v5.1
OG0000619	Sorghum_bicolorv5.Sb-BTX623-REFERENCE-JGI-5.1.pep.all	Zm00001eb206070_P002, Zm00001eb350520_P001, Zm00001eb293920_P002, Zm00001eb293920_P001, Zm00001eb293920_P004, Zm00001eb293920_P005, Zm00001eb293920_P003, Zm00001eb313840_P002, Zm00001eb313840_P001	Sobic.004G078300.1.v5.1
OG0000620	Sorghum_bicolorv5.Sb-BTX623-REFERENCE-JGI-5.1.pep.all	Zm00001eb240020_P006, Zm00001eb240020_P002, Zm00001eb240020_P004, Zm00001eb240020_P007, Zm00001eb240020_P001, Zm00001eb240020_P005, Zm00001eb240020_P003	Sobic.004G095300.3.v5.1, Sobic.004G095300.2.v5.1, Sobic.004G095300.1.v5.1
OG0000621	Sorghum_bicolorv5.Sb-BTX623-REFERENCE-JGI-5.1.pep.all	Zm00001eb205010_P002, Zm00001eb205010_P001, Zm00001eb205010_P003	Sobic.004G099800.7.v5.1, Sobic.004G099800.1.v5.1, Sobic.004G099800.4.v5.1, Sobic.004G099800.5.v5.1, Sobic.004G099800.3.v5.1, Sobic.004G099800.2.v5.1, Sobic.004G099800.6.v5.1
OG0000623	Sorghum_bicolorv5.Sb-BTX623-REFERENCE-JGI-5.1.pep.all	Zm00001eb241130_P006, Zm00001eb241130_P007, Zm00001eb241130_P008, Zm00001eb241130_P002, Zm00001eb241130_P004, Zm00001eb241130_P003, Zm00001eb241130_P001, Zm00001eb241130_P005	Sobic.004G146500.1.v5.1, Sobic.004G146500.2.v5.1
OG0000625	Sorghum_bicolorv5.Sb-BTX623-REFERENCE-JGI-5.1.pep.all	Zm00001eb180900_P001	Sobic.004G155600.13.v5.1, Sobic.004G155600.12.v5.1, Sobic.004G155600.7.v5.1, Sobic.004G155600.3.v5.1, Sobic.004G155600.8.v5.1, Sobic.004G155600.9.v5.1, Sobic.004G155600.10.v5.1, Sobic.004G155600.2.v5.1, Sobic.004G155600.11.v5.1
OG0000627	Sorghum_bicolorv5.Sb-BTX623-REFERENCE-JGI-5.1.pep.all	Zm00001eb180680_P003, Zm00001eb180680_P006, Zm00001eb180680_P007, Zm00001eb242230_P003, Zm00001eb242230_P002, Zm00001eb393410_P002, Zm00001eb393410_P001, Zm00001eb060310_P001, Zm00001eb242230_P001	Sobic.004G160200.1.v5.1
OG0000629	Sorghum_bicolorv5.Sb-BTX623-REFERENCE-JGI-5.1.pep.all	Zm00001eb182070_P006, Zm00001eb182070_P001, Zm00001eb182070_P008, Zm00001eb182070_P002, Zm00001eb182070_P003, Zm00001eb182070_P004, Zm00001eb182070_P005, Zm00001eb182070_P007	Sobic.004G177600.2.v5.1, Sobic.004G177600.1.v5.1
OG0000630	Sorghum_bicolorv5.Sb-BTX623-REFERENCE-JGI-5.1.pep.all	Zm00001eb185330_P001, Zm00001eb185330_P002, Zm00001eb185330_P003, Zm00001eb247860_P002, Zm00001eb247860_P001, Zm00001eb247860_P003	Sobic.004G222800.6.v5.1, Sobic.004G222800.5.v5.1, Sobic.004G222800.1.v5.1, Sobic.004G222800.2.v5.1
OG0000631	Sorghum_bicolorv5.Sb-BTX623-REFERENCE-JGI-5.1.pep.all	Zm00001eb252420_P005, Zm00001eb252420_P002, Zm00001eb252420_P001, Zm00001eb252420_P006, Zm00001eb252420_P003, Zm00001eb252420_P004	Sobic.004G263400.3.v5.1, Sobic.004G263400.4.v5.1, Sobic.004G263400.6.v5.1, Sobic.004G263400.5.v5.1
OG0000632	Sorghum_bicolorv5.Sb-BTX623-REFERENCE-JGI-5.1.pep.all	Zm00001eb209900_P001, Zm00001eb384170_P001, Zm00001eb390160_P001, Zm00001eb223760_P001, Zm00001eb223750_P001, Zm00001eb187840_P004, Zm00001eb187840_P002, Zm00001eb187840_P001, Zm00001eb187840_P003	Sobic.004G273600.1.v5.1
OG0000633	Sorghum_bicolorv5.Sb-BTX623-REFERENCE-JGI-5.1.pep.all	Zm00001eb251010_P001, Zm00001eb251010_P004, Zm00001eb320720_P001, Zm00001eb043860_P001, Zm00001eb179670_P001, Zm00001eb320710_P001, Zm00001eb103430_P001, Zm00001eb251010_P003, Zm00001eb251010_P002	Sobic.004G278000.1.v5.1
OG0000634	Sorghum_bicolorv5.Sb-BTX623-REFERENCE-JGI-5.1.pep.all	Zm00001eb187020_P005, Zm00001eb187020_P001, Zm00001eb187020_P002, Zm00001eb250140_P002, Zm00001eb250140_P003, Zm00001eb187020_P004, Zm00001eb187020_P003, Zm00001eb250140_P001	Sobic.004G286500.1.v5.1, Sobic.004G286500.2.v5.1
OG0000635	Sorghum_bicolorv5.Sb-BTX623-REFERENCE-JGI-5.1.pep.all	Zm00001eb186600_P002, Zm00001eb186600_P003, Zm00001eb186600_P001, Zm00001eb249550_P001	Sobic.004G294900.7.v5.1, Sobic.004G294900.5.v5.1, Sobic.004G294900.6.v5.1, Sobic.004G294900.2.v5.1, Sobic.004G294900.3.v5.1, Sobic.004G294900.4.v5.1
OG0000636	Sorghum_bicolorv5.Sb-BTX623-REFERENCE-JGI-5.1.pep.all	Zm00001eb248700_P003, Zm00001eb248700_P002, Zm00001eb248700_P001, Zm00001eb248700_P005	Sobic.004G301900.5.v5.1, Sobic.004G301900.2.v5.1, Sobic.004G301900.3.v5.1, Sobic.004G301900.6.v5.1, Sobic.004G301900.4.v5.1, Sobic.004G301900.1.v5.1
OG0000637	Sorghum_bicolorv5.Sb-BTX623-REFERENCE-JGI-5.1.pep.all	Zm00001eb185770_P006, Zm00001eb185770_P002, Zm00001eb185770_P003, Zm00001eb185770_P005, Zm00001eb185770_P004, Zm00001eb185770_P001	Sobic.004G304900.5.v5.1, Sobic.004G304900.14.v5.1, Sobic.004G304900.15.v5.1, Sobic.004G304900.13.v5.1
OG0000639	Sorghum_bicolorv5.Sb-BTX623-REFERENCE-JGI-5.1.pep.all	Zm00001eb198960_P003, Zm00001eb198960_P001, Zm00001eb198960_P002, Zm00001eb092230_P004, Zm00001eb092230_P001, Zm00001eb092230_P003, Zm00001eb092230_P002	Sobic.005G044400.2.v5.1, Sobic.005G044400.3.v5.1, Sobic.005G044400.1.v5.1
OG0000640	Sorghum_bicolorv5.Sb-BTX623-REFERENCE-JGI-5.1.pep.all	Zm00001eb202140_P003, Zm00001eb202140_P004, Zm00001eb202140_P002, Zm00001eb202140_P001	Sobic.005G045200.2.v5.1, Sobic.005G045200.1.v5.1, Sobic.005G045200.3.v5.1, Sobic.005G045200.5.v5.1, Sobic.005G045200.6.v5.1, Sobic.005G045200.4.v5.1
OG0000642	Sorghum_bicolorv5.Sb-BTX623-REFERENCE-JGI-5.1.pep.all	Zm00001eb200920_P001, Zm00001eb091710_P002, Zm00001eb091710_P004, Zm00001eb091710_P001, Zm00001eb091710_P005, Zm00001eb091710_P003	Sobic.005G056600.4.v5.1, Sobic.005G056600.1.v5.1, Sobic.005G056600.5.v5.1, Sobic.005G056600.3.v5.1
OG0000644	Sorghum_bicolorv5.Sb-BTX623-REFERENCE-JGI-5.1.pep.all	Zm00001eb201970_P001, Zm00001eb197830_P001, Zm00001eb031490_P001, Zm00001eb031450_P001, Zm00001eb031470_P001, Zm00001eb030610_P001	Sobic.005G129732.1.v5.1, Sobic.005G129716.1.v5.1, Sobic.005G129780.1.v5.1, Sobic.005G129800.2.v5.1
OG0000645	Sorghum_bicolorv5.Sb-BTX623-REFERENCE-JGI-5.1.pep.all	Zm00001eb170540_P007, Zm00001eb170540_P006, Zm00001eb170540_P005, Zm00001eb170540_P004, Zm00001eb170540_P003, Zm00001eb170540_P001, Zm00001eb170540_P002, Zm00001eb170540_P008	Sobic.005G132000.2.v5.1, Sobic.005G132000.1.v5.1
OG0000646	Sorghum_bicolorv5.Sb-BTX623-REFERENCE-JGI-5.1.pep.all	Zm00001eb114740_P001, Zm00001eb065270_P001, Zm00001eb114520_P001, Zm00001eb114660_P001, Zm00001eb114490_P002, Zm00001eb114490_P001, Zm00001eb114600_P001, Zm00001eb114690_P001, Zm00001eb065260_P001	Sobic.005G168000.1.v5.1
OG0000647	Sorghum_bicolorv5.Sb-BTX623-REFERENCE-JGI-5.1.pep.all	Zm00001eb115120_P001, Zm00001eb166990_P001, Zm00001eb115120_P003, Zm00001eb115120_P004, Zm00001eb166990_P002, Zm00001eb228390_P001, Zm00001eb166990_P004, Zm00001eb166990_P003, Zm00001eb115120_P002	Sobic.005G184200.1.v5.1
OG0000648	Sorghum_bicolorv5.Sb-BTX623-REFERENCE-JGI-5.1.pep.all	Zm00001eb375060_P001	Sobic.010G060432.1.v5.1
OG0000648	Sorghum_bicolorv5.Sb-BTX623-REFERENCE-JGI-5.1.pep.all	Zm00001eb375100_P001	Sobic.010G060167.1.v5.1, Sobic.010G060167.4.v5.1, Sobic.010G060167.2.v5.1, Sobic.010G060167.3.v5.1, Sobic.010G060300.1.v5.1, Sobic.005G213500.1.v5.1, Sobic.010G060366.1.v5.1
OG0000649	Sorghum_bicolorv5.Sb-BTX623-REFERENCE-JGI-5.1.pep.all	Zm00001eb270570_P001	Sobic.010G037200.2.v5.1, Sobic.010G037200.1.v5.1
OG0000649	Sorghum_bicolorv5.Sb-BTX623-REFERENCE-JGI-5.1.pep.all	Zm00001eb270580_P001	Sobic.005G226200.1.v5.1, Sobic.010G130500.1.v5.1, Sobic.010G130400.1.v5.1, Sobic.010G080500.2.v5.1, Sobic.010G080500.3.v5.1, Sobic.010G080500.1.v5.1
OG0000650	Sorghum_bicolorv5.Sb-BTX623-REFERENCE-JGI-5.1.pep.all	Zm00001eb421590_P001, Zm00001eb421590_P004, Zm00001eb421590_P006, Zm00001eb421590_P005, Zm00001eb421590_P002, Zm00001eb421590_P003	Sobic.006G062200.1.v5.1, Sobic.006G062200.3.v5.1, Sobic.006G062200.6.v5.1, Sobic.006G062200.7.v5.1
OG0000651	Sorghum_bicolorv5.Sb-BTX623-REFERENCE-JGI-5.1.pep.all	Zm00001eb422960_P001, Zm00001eb082180_P003, Zm00001eb082180_P001, Zm00001eb082180_P004, Zm00001eb082180_P002, Zm00001eb295410_P002, Zm00001eb295410_P001, Zm00001eb002370_P001, Zm00001eb427980_P001	Sobic.006G089000.1.v5.1
OG0000652	Sorghum_bicolorv5.Sb-BTX623-REFERENCE-JGI-5.1.pep.all	Zm00001eb426050_P001, Zm00001eb426050_P006, Zm00001eb426050_P007, Zm00001eb426050_P005, Zm00001eb426050_P003, Zm00001eb426050_P009, Zm00001eb426050_P002, Zm00001eb426050_P004, Zm00001eb426050_P008	Sobic.006G138300.1.v5.1
OG0000653	Sorghum_bicolorv5.Sb-BTX623-REFERENCE-JGI-5.1.pep.all	Zm00001eb426420_P007, Zm00001eb426420_P006, Zm00001eb426420_P005, Zm00001eb426420_P003, Zm00001eb426420_P001, Zm00001eb426420_P002, Zm00001eb426420_P004	Sobic.006G144000.3.v5.1, Sobic.006G144000.4.v5.1, Sobic.006G144000.2.v5.1
OG0000654	Sorghum_bicolorv5.Sb-BTX623-REFERENCE-JGI-5.1.pep.all	Zm00001eb076770_P006, Zm00001eb076770_P001, Zm00001eb076770_P004, Zm00001eb076770_P003, Zm00001eb076770_P007, Zm00001eb076770_P002, Zm00001eb076770_P005, Zm00001eb076770_P009	Sobic.006G154100.1.v5.1, Sobic.006G154100.3.v5.1
OG0000655	Sorghum_bicolorv5.Sb-BTX623-REFERENCE-JGI-5.1.pep.all	Zm00001eb075250_P002, Zm00001eb075250_P005, Zm00001eb075250_P001, Zm00001eb075250_P004, Zm00001eb075250_P006, Zm00001eb075250_P003, Zm00001eb427630_P003, Zm00001eb427630_P002, Zm00001eb427630_P001	Sobic.006G163600.6.v5.1
OG0000656	Sorghum_bicolorv5.Sb-BTX623-REFERENCE-JGI-5.1.pep.all	Zm00001eb073510_P001, Zm00001eb073510_P003, Zm00001eb073510_P004, Zm00001eb073510_P002	Sobic.006G185500.2.v5.1, Sobic.006G185500.6.v5.1, Sobic.006G185500.7.v5.1, Sobic.006G185500.8.v5.1, Sobic.006G185500.1.v5.1, Sobic.006G185500.5.v5.1
OG0000657	Sorghum_bicolorv5.Sb-BTX623-REFERENCE-JGI-5.1.pep.all	Zm00001eb072170_P006, Zm00001eb072170_P005, Zm00001eb072170_P004, Zm00001eb072170_P002, Zm00001eb072170_P003, Zm00001eb072170_P001, Zm00001eb290080_P001, Zm00001eb072180_P001	Sobic.006G200100.1.v5.1, Sobic.006G200200.1.v5.1
OG0000658	Sorghum_bicolorv5.Sb-BTX623-REFERENCE-JGI-5.1.pep.all	Zm00001eb068980_P002, Zm00001eb068980_P001, Zm00001eb347870_P001, Zm00001eb068980_P004, Zm00001eb068980_P005, Zm00001eb068980_P003, Zm00001eb068980_P007, Zm00001eb068980_P006	Sobic.006G235800.2.v5.1, Sobic.006G235800.3.v5.1
OG0000659	Sorghum_bicolorv5.Sb-BTX623-REFERENCE-JGI-5.1.pep.all	Zm00001eb068520_P003, Zm00001eb068520_P001, Zm00001eb068520_P002	Sobic.006G240700.7.v5.1, Sobic.006G240700.8.v5.1, Sobic.006G240700.11.v5.1, Sobic.006G240700.9.v5.1, Sobic.006G240700.10.v5.1, Sobic.006G240700.3.v5.1, Sobic.006G240700.4.v5.1
OG0000660	Sorghum_bicolorv5.Sb-BTX623-REFERENCE-JGI-5.1.pep.all	Zm00001eb067190_P002, Zm00001eb067190_P001, Zm00001eb067190_P005, Zm00001eb067190_P006, Zm00001eb067190_P003, Zm00001eb067190_P007, Zm00001eb067190_P004	Sobic.006G256200.12.v5.1, Sobic.006G256200.11.v5.1, Sobic.006G256200.8.v5.1
OG0000662	Sorghum_bicolorv5.Sb-BTX623-REFERENCE-JGI-5.1.pep.all	Zm00001eb433930_P005, Zm00001eb433930_P006, Zm00001eb433930_P008, Zm00001eb433930_P003, Zm00001eb433930_P001, Zm00001eb433930_P004, Zm00001eb433930_P002, Zm00001eb433930_P009, Zm00001eb433930_P007	Sobic.006G270800.1.v5.1
OG0000663	Sorghum_bicolorv5.Sb-BTX623-REFERENCE-JGI-5.1.pep.all	Zm00001eb392130_P001, Zm00001eb074390_P001, Zm00001eb002770_P001, Zm00001eb416630_P001, Zm00001eb003310_P001, Zm00001eb003310_P002, Zm00001eb416600_P001, Zm00001eb416610_P001, Zm00001eb379430_P001	Sobic.007G037700.2.v5.1
OG0000664	Sorghum_bicolorv5.Sb-BTX623-REFERENCE-JGI-5.1.pep.all	Zm00001eb171270_P001, Zm00001eb376920_P001, Zm00001eb376210_P001, Zm00001eb376280_P001, Zm00001eb376960_P001, Zm00001eb376950_P001, Zm00001eb376340_P001, Zm00001eb376360_P001, Zm00001eb376240_P001	Sobic.007G069900.1.v5.1
OG0000665	Sorghum_bicolorv5.Sb-BTX623-REFERENCE-JGI-5.1.pep.all	Zm00001eb041050_P004	Sobic.007G142900.3.v5.1, Sobic.007G142900.10.v5.1, Sobic.007G142900.9.v5.1, Sobic.007G142900.4.v5.1, Sobic.007G142900.2.v5.1, Sobic.007G142900.1.v5.1, Sobic.007G142900.7.v5.1, Sobic.007G142900.8.v5.1, Sobic.007G142900.6.v5.1
OG0000666	Sorghum_bicolorv5.Sb-BTX623-REFERENCE-JGI-5.1.pep.all	Zm00001eb040700_P002, Zm00001eb040700_P005, Zm00001eb040700_P006, Zm00001eb040700_P003, Zm00001eb040700_P004, Zm00001eb040700_P001	Sobic.007G146900.3.v5.1, Sobic.007G146900.2.v5.1, Sobic.007G146900.4.v5.1, Sobic.007G146900.1.v5.1
OG0000667	Sorghum_bicolorv5.Sb-BTX623-REFERENCE-JGI-5.1.pep.all	Zm00001eb177290_P003, Zm00001eb385050_P001, Zm00001eb008540_P001, Zm00001eb193310_P001, Zm00001eb290680_P001, Zm00001eb177290_P002, Zm00001eb177290_P004, Zm00001eb177290_P001	Sobic.007G150000.1.v5.1, Sobic.007G150000.2.v5.1
OG0000668	Sorghum_bicolorv5.Sb-BTX623-REFERENCE-JGI-5.1.pep.all	Zm00001eb175980_P004, Zm00001eb175980_P002, Zm00001eb175980_P003	Sobic.007G167900.4.v5.1, Sobic.007G167900.6.v5.1, Sobic.007G167900.1.v5.1, Sobic.007G167900.8.v5.1, Sobic.007G167900.5.v5.1, Sobic.007G167900.3.v5.1, Sobic.007G167900.7.v5.1
OG0000669	Sorghum_bicolorv5.Sb-BTX623-REFERENCE-JGI-5.1.pep.all	Zm00001eb039810_P005, Zm00001eb039810_P002, Zm00001eb039810_P004, Zm00001eb039810_P006, Zm00001eb039810_P007, Zm00001eb039810_P003, Zm00001eb039810_P001	Sobic.007G173200.1.v5.1, Sobic.007G173200.2.v5.1, Sobic.007G173200.3.v5.1
OG0000670	Sorghum_bicolorv5.Sb-BTX623-REFERENCE-JGI-5.1.pep.all	Zm00001eb036950_P003, Zm00001eb036950_P002, Zm00001eb036950_P001	Sobic.007G190000.1.v5.1, Sobic.007G190000.5.v5.1, Sobic.007G190000.6.v5.1, Sobic.007G190000.7.v5.1, Sobic.007G190000.8.v5.1, Sobic.007G190000.2.v5.1, Sobic.007G190000.9.v5.1
OG0000671	Sorghum_bicolorv5.Sb-BTX623-REFERENCE-JGI-5.1.pep.all	Zm00001eb199140_P001, Zm00001eb199140_P002, Zm00001eb199140_P003, Zm00001eb033590_P002, Zm00001eb033590_P001, Zm00001eb033590_P003, Zm00001eb033590_P004, Zm00001eb033590_P005	Sobic.007G202900.1.v5.1, Sobic.007G225100.1.v5.1
OG0000672	Sorghum_bicolorv5.Sb-BTX623-REFERENCE-JGI-5.1.pep.all	Zm00001eb406610_P001, Zm00001eb368630_P001, Zm00001eb390010_P001, Zm00001eb388540_P001, Zm00001eb143860_P002, Zm00001eb143860_P001, Zm00001eb406660_P003, Zm00001eb406660_P002, Zm00001eb406660_P001	Sobic.008G036900.1.v5.1
OG0000673	Sorghum_bicolorv5.Sb-BTX623-REFERENCE-JGI-5.1.pep.all	Zm00001eb158200_P002, Zm00001eb158200_P006, Zm00001eb158200_P004, Zm00001eb158200_P003, Zm00001eb158200_P001, Zm00001eb158200_P005, Zm00001eb158200_P008, Zm00001eb158200_P007, Zm00001eb359370_P003	Sobic.008G062000.4.v5.1
OG0000674	Sorghum_bicolorv5.Sb-BTX623-REFERENCE-JGI-5.1.pep.all	Zm00001eb138310_P005, Zm00001eb138310_P006, Zm00001eb138310_P003, Zm00001eb138310_P002, Zm00001eb138310_P001, Zm00001eb138310_P004	Sobic.008G074500.5.v5.1, Sobic.008G074500.1.v5.1, Sobic.008G074500.3.v5.1, Sobic.008G074500.4.v5.1
OG0000675	Sorghum_bicolorv5.Sb-BTX623-REFERENCE-JGI-5.1.pep.all	Zm00001eb438340_P001, Zm00001eb435440_P001, Zm00001eb437220_P001, Zm00001eb435710_P001, Zm00001eb434990_P001, Zm00001eb441560_P001, Zm00001eb436790_P001, Zm00001eb441000_P001, Zm00001eb440800_P001	Sobic.008G120266.1.v5.1
OG0000677	Sorghum_bicolorv5.Sb-BTX623-REFERENCE-JGI-5.1.pep.all	Zm00001eb030300_P003, Zm00001eb030300_P001, Zm00001eb030300_P002, Zm00001eb030300_P005, Zm00001eb030300_P004	Sobic.008G145800.6.v5.1, Sobic.008G145800.8.v5.1, Sobic.008G145800.7.v5.1, Sobic.008G145800.2.v5.1, Sobic.008G145800.5.v5.1
OG0000678	Sorghum_bicolorv5.Sb-BTX623-REFERENCE-JGI-5.1.pep.all	Zm00001eb238870_P001, Zm00001eb238870_P002, Zm00001eb238870_P003, Zm00001eb238870_P004, Zm00001eb238870_P005, Zm00001eb195320_P001, Zm00001eb266200_P003, Zm00001eb266200_P001, Zm00001eb266200_P002	Sobic.008G166700.1.v5.1
OG0000679	Sorghum_bicolorv5.Sb-BTX623-REFERENCE-JGI-5.1.pep.all	Zm00001eb135780_P001, Zm00001eb135790_P001, Zm00001eb135790_P002, Zm00001eb135770_P001, Zm00001eb267730_P001, Zm00001eb267730_P003, Zm00001eb267730_P002, Zm00001eb267730_P004	Sobic.009G000100.2.v5.1, Sobic.009G000100.1.v5.1
OG0000680	Sorghum_bicolorv5.Sb-BTX623-REFERENCE-JGI-5.1.pep.all	Zm00001eb267020_P001, Zm00001eb267020_P002	Sobic.009G009000.1.v5.1, Sobic.009G009300.3.v5.1, Sobic.009G009300.4.v5.1, Sobic.009G009300.6.v5.1, Sobic.009G009300.1.v5.1, Sobic.009G009300.5.v5.1, Sobic.009G009200.1.v5.1, Sobic.009G009200.2.v5.1
OG0000681	Sorghum_bicolorv5.Sb-BTX623-REFERENCE-JGI-5.1.pep.all	Zm00001eb266720_P002, Zm00001eb266720_P003, Zm00001eb266720_P006, Zm00001eb266720_P001, Zm00001eb266720_P005, Zm00001eb266720_P008, Zm00001eb266720_P007, Zm00001eb266720_P004	Sobic.009G014500.3.v5.1, Sobic.009G014500.2.v5.1
OG0000682	Sorghum_bicolorv5.Sb-BTX623-REFERENCE-JGI-5.1.pep.all	Zm00001eb354730_P003, Zm00001eb354730_P002, Zm00001eb354730_P005, Zm00001eb354730_P004, Zm00001eb354730_P001	Sobic.009G032200.5.v5.1, Sobic.009G032200.7.v5.1, Sobic.009G032200.6.v5.1, Sobic.009G032200.4.v5.1, Sobic.009G032200.1.v5.1
OG0000683	Sorghum_bicolorv5.Sb-BTX623-REFERENCE-JGI-5.1.pep.all	Zm00001eb282080_P002, Zm00001eb282080_P004, Zm00001eb282080_P006, Zm00001eb282080_P003, Zm00001eb282080_P005, Zm00001eb282080_P001	Sobic.009G057900.1.v5.1, Sobic.009G057900.4.v5.1, Sobic.009G057900.5.v5.1, Sobic.009G057900.6.v5.1
OG0000684	Sorghum_bicolorv5.Sb-BTX623-REFERENCE-JGI-5.1.pep.all	Zm00001eb288650_P001, Zm00001eb288650_P003, Zm00001eb286080_P001, Zm00001eb286080_P002, Zm00001eb286080_P005, Zm00001eb286080_P004, Zm00001eb286080_P003, Zm00001eb288650_P004, Zm00001eb288650_P005	Sobic.009G105100.1.v5.1
OG0000685	Sorghum_bicolorv5.Sb-BTX623-REFERENCE-JGI-5.1.pep.all	Zm00001eb346160_P001, Zm00001eb346160_P002	Sobic.009G120400.16.v5.1, Sobic.009G120400.13.v5.1, Sobic.009G120400.15.v5.1, Sobic.009G120400.12.v5.1, Sobic.009G120400.14.v5.1, Sobic.009G120400.6.v5.1, Sobic.009G120400.5.v5.1, Sobic.009G120400.3.v5.1
OG0000686	Sorghum_bicolorv5.Sb-BTX623-REFERENCE-JGI-5.1.pep.all	Zm00001eb286890_P003, Zm00001eb286890_P004, Zm00001eb286890_P001, Zm00001eb286890_P002	Sobic.009G121100.4.v5.1, Sobic.009G121100.3.v5.1, Sobic.009G121100.6.v5.1, Sobic.009G121100.5.v5.1, Sobic.009G121100.7.v5.1, Sobic.009G121100.8.v5.1
OG0000687	Sorghum_bicolorv5.Sb-BTX623-REFERENCE-JGI-5.1.pep.all	Zm00001eb349760_P002, Zm00001eb349760_P001	Sobic.009G134300.7.v5.1, Sobic.009G134300.8.v5.1, Sobic.009G134300.1.v5.1, Sobic.009G134300.4.v5.1, Sobic.009G133900.1.v5.1, Sobic.009G133900.14.v5.1, Sobic.009G133800.2.v5.1, Sobic.009G133800.1.v5.1
OG0000688	Sorghum_bicolorv5.Sb-BTX623-REFERENCE-JGI-5.1.pep.all	Zm00001eb288430_P002, Zm00001eb288430_P001, Zm00001eb348980_P004, Zm00001eb348980_P001, Zm00001eb348980_P002, Zm00001eb348980_P006, Zm00001eb348980_P007, Zm00001eb348980_P005, Zm00001eb348980_P003	Sobic.009G143900.2.v5.1
OG0000689	Sorghum_bicolorv5.Sb-BTX623-REFERENCE-JGI-5.1.pep.all	Zm00001eb348890_P001, Zm00001eb348890_P003, Zm00001eb348890_P004, Zm00001eb348890_P006, Zm00001eb348890_P005, Zm00001eb348890_P002	Sobic.009G145900.7.v5.1, Sobic.009G145900.4.v5.1, Sobic.009G145900.8.v5.1, Sobic.009G145900.9.v5.1
OG0000690	Sorghum_bicolorv5.Sb-BTX623-REFERENCE-JGI-5.1.pep.all	Zm00001eb348240_P001, Zm00001eb348240_P004, Zm00001eb348240_P003, Zm00001eb348240_P002	Sobic.009G155600.6.v5.1, Sobic.009G155600.1.v5.1, Sobic.009G155600.2.v5.1, Sobic.009G155600.5.v5.1, Sobic.009G155600.4.v5.1, Sobic.009G155600.3.v5.1
OG0000692	Sorghum_bicolorv5.Sb-BTX623-REFERENCE-JGI-5.1.pep.all	Zm00001eb289820_P005, Zm00001eb289820_P004, Zm00001eb289820_P002, Zm00001eb289820_P001, Zm00001eb289820_P003, Zm00001eb351500_P001, Zm00001eb351500_P003, Zm00001eb351500_P002, Zm00001eb351500_P004	Sobic.009G165700.1.v5.1
OG0000693	Sorghum_bicolorv5.Sb-BTX623-REFERENCE-JGI-5.1.pep.all	Zm00001eb290750_P002, Zm00001eb290750_P001, Zm00001eb285120_P001, Zm00001eb138760_P001, Zm00001eb367910_P001, Zm00001eb287170_P001, Zm00001eb290750_P004, Zm00001eb290750_P003	Sobic.009G175100.2.v5.1, Sobic.009G175100.1.v5.1
OG0000694	Sorghum_bicolorv5.Sb-BTX623-REFERENCE-JGI-5.1.pep.all	Zm00001eb353340_P001, Zm00001eb353340_P004, Zm00001eb353340_P002, Zm00001eb353340_P003	Sobic.009G200800.6.v5.1, Sobic.009G200800.8.v5.1, Sobic.009G200800.4.v5.1, Sobic.009G200800.7.v5.1, Sobic.009G200800.5.v5.1, Sobic.009G200800.9.v5.1
OG0000695	Sorghum_bicolorv5.Sb-BTX623-REFERENCE-JGI-5.1.pep.all	Zm00001eb342390_P001, Zm00001eb342390_P002	Sobic.009G215100.4.v5.1, Sobic.009G215100.5.v5.1, Sobic.009G215100.6.v5.1, Sobic.009G215100.7.v5.1, Sobic.009G215100.8.v5.1, Sobic.009G215100.2.v5.1, Sobic.009G215100.3.v5.1, Sobic.009G215100.1.v5.1
OG0000696	Sorghum_bicolorv5.Sb-BTX623-REFERENCE-JGI-5.1.pep.all	Zm00001eb342430_P006, Zm00001eb342430_P004, Zm00001eb342430_P005, Zm00001eb342430_P001, Zm00001eb294430_P005, Zm00001eb294430_P002, Zm00001eb342430_P007, Zm00001eb342430_P003, Zm00001eb342430_P002	Sobic.009G215400.1.v5.1
OG0000697	Sorghum_bicolorv5.Sb-BTX623-REFERENCE-JGI-5.1.pep.all	Zm00001eb294600_P003, Zm00001eb294600_P004, Zm00001eb294600_P002, Zm00001eb294600_P005	Sobic.009G217400.6.v5.1, Sobic.009G217400.7.v5.1, Sobic.009G217400.4.v5.1, Sobic.009G217400.8.v5.1, Sobic.009G217400.1.v5.1, Sobic.009G217400.5.v5.1
OG0000698	Sorghum_bicolorv5.Sb-BTX623-REFERENCE-JGI-5.1.pep.all	Zm00001eb295010_P002, Zm00001eb295150_P001, Zm00001eb295010_P003, Zm00001eb342970_P003, Zm00001eb342970_P004, Zm00001eb295010_P004, Zm00001eb295010_P001, Zm00001eb295010_P005	Sobic.009G223500.1.v5.1, Sobic.009G223500.2.v5.1
OG0000699	Sorghum_bicolorv5.Sb-BTX623-REFERENCE-JGI-5.1.pep.all	Zm00001eb296340_P003, Zm00001eb296340_P001, Zm00001eb296340_P002, Zm00001eb296340_P004, Zm00001eb129290_P001, Zm00001eb296340_P007, Zm00001eb296340_P006, Zm00001eb296340_P005	Sobic.009G237600.2.v5.1, Sobic.009G237600.1.v5.1
OG0000700	Sorghum_bicolorv5.Sb-BTX623-REFERENCE-JGI-5.1.pep.all	Zm00001eb297530_P001, Zm00001eb345110_P001, Zm00001eb345110_P003, Zm00001eb345110_P004, Zm00001eb345110_P002, Zm00001eb345140_P001	Sobic.009G252300.1.v5.1, Sobic.009G252300.5.v5.1, Sobic.009G252300.2.v5.1, Sobic.009G252300.3.v5.1
OG0000701	Sorghum_bicolorv5.Sb-BTX623-REFERENCE-JGI-5.1.pep.all	Zm00001eb345350_P001, Zm00001eb345350_P003, Zm00001eb345350_P008, Zm00001eb345350_P002, Zm00001eb345350_P007, Zm00001eb345350_P009, Zm00001eb345350_P004, Zm00001eb345350_P005, Zm00001eb345350_P006	Sobic.009G256500.1.v5.1
OG0000702	Sorghum_bicolorv5.Sb-BTX623-REFERENCE-JGI-5.1.pep.all	Zm00001eb268610_P003, Zm00001eb268610_P004, Zm00001eb268610_P001, Zm00001eb268610_P005, Zm00001eb268610_P002	Sobic.010G004100.7.v5.1, Sobic.010G004100.4.v5.1, Sobic.010G004100.3.v5.1, Sobic.010G004100.5.v5.1, Sobic.010G004100.6.v5.1
OG0000703	Sorghum_bicolorv5.Sb-BTX623-REFERENCE-JGI-5.1.pep.all	Zm00001eb378990_P001, Zm00001eb378990_P002	Sobic.010G009200.14.v5.1, Sobic.010G009200.15.v5.1, Sobic.010G009200.13.v5.1, Sobic.010G009200.17.v5.1, Sobic.010G009200.16.v5.1, Sobic.010G009200.18.v5.1, Sobic.010G009200.19.v5.1, Sobic.010G009200.20.v5.1
OG0000704	Sorghum_bicolorv5.Sb-BTX623-REFERENCE-JGI-5.1.pep.all	Zm00001eb200630_P003, Zm00001eb200630_P002, Zm00001eb200630_P001, Zm00001eb378790_P005, Zm00001eb378790_P001, Zm00001eb378790_P002, Zm00001eb378790_P003, Zm00001eb378790_P004, Zm00001eb200630_P004	Sobic.010G014001.1.v5.1
OG0000705	Sorghum_bicolorv5.Sb-BTX623-REFERENCE-JGI-5.1.pep.all	Zm00001eb378330_P004, Zm00001eb378330_P002, Zm00001eb378330_P008, Zm00001eb378330_P003, Zm00001eb378330_P006, Zm00001eb378330_P007, Zm00001eb378330_P005, Zm00001eb378330_P001	Sobic.010G020700.4.v5.1, Sobic.010G020700.1.v5.1
OG0000706	Sorghum_bicolorv5.Sb-BTX623-REFERENCE-JGI-5.1.pep.all	Zm00001eb376600_P002, Zm00001eb376600_P005, Zm00001eb376600_P004, Zm00001eb376600_P001, Zm00001eb376600_P003, Zm00001eb341700_P001	Sobic.010G043600.1.v5.1, Sobic.010G043600.3.v5.1, Sobic.010G043600.2.v5.1, Sobic.010G043600.4.v5.1
OG0000707	Sorghum_bicolorv5.Sb-BTX623-REFERENCE-JGI-5.1.pep.all	Zm00001eb270830_P001	Sobic.010G151900.4.v5.1
OG0000707	Sorghum_bicolorv5.Sb-BTX623-REFERENCE-JGI-5.1.pep.all	Zm00001eb290190_P002, Zm00001eb290190_P001, Zm00001eb290190_P003	Sobic.010G151900.6.v5.1, Sobic.010G151900.9.v5.1, Sobic.010G151900.3.v5.1, Sobic.010G151900.8.v5.1, Sobic.010G151900.7.v5.1
OG0000708	Sorghum_bicolorv5.Sb-BTX623-REFERENCE-JGI-5.1.pep.all	Zm00001eb384110_P002, Zm00001eb384110_P001, Zm00001eb384110_P008, Zm00001eb384110_P009, Zm00001eb384110_P004, Zm00001eb384110_P007, Zm00001eb384110_P005, Zm00001eb384110_P003, Zm00001eb384110_P006	Sobic.010G170300.1.v5.1
OG0000709	Sorghum_bicolorv5.Sb-BTX623-REFERENCE-JGI-5.1.pep.all	Zm00001eb287220_P001, Zm00001eb287220_P003, Zm00001eb287220_P002	Sobic.010G209000.7.v5.1, Sobic.010G209000.6.v5.1, Sobic.010G209000.3.v5.1, Sobic.010G209000.1.v5.1, Sobic.010G209000.5.v5.1, Sobic.010G209000.2.v5.1, Sobic.010G209000.4.v5.1
OG0000710	Sorghum_bicolorv5.Sb-BTX623-REFERENCE-JGI-5.1.pep.all	Zm00001eb194600_P001, Zm00001eb414500_P002, Zm00001eb414500_P001, Zm00001eb414510_P001, Zm00001eb350110_P001, Zm00001eb225500_P001, Zm00001eb194610_P001, Zm00001eb225500_P002	Sobic.010G235200.2.v5.1, Sobic.010G235200.3.v5.1
OG0000711	Sorghum_bicolorv5.Sb-BTX623-REFERENCE-JGI-5.1.pep.all	Zm00001eb229140_P005, Zm00001eb229140_P003, Zm00001eb229140_P001, Zm00001eb229140_P002, Zm00001eb229140_P004	Sobic.010G279800.5.v5.1, Sobic.010G279800.9.v5.1, Sobic.010G279800.7.v5.1, Sobic.010G279800.3.v5.1, Sobic.010G279800.8.v5.1
OG0000712	Sorghum_bicolorv5.Sb-BTX623-REFERENCE-JGI-5.1.pep.all	Zm00001eb440790_P001, Zm00001eb435650_P001, Zm00001eb435060_P001, Zm00001eb435390_P001, Zm00001eb435180_P001, Zm00001eb039150_P001	Sobic.K021806.1.v5.1, Sobic.K016129.1.v5.1, Sobic.K021808.1.v5.1, Sobic.K023134.1.v5.1
OG0000748	Sorghum_bicolorv5.Sb-BTX623-REFERENCE-JGI-5.1.pep.all	Zm00001eb210360_P004, Zm00001eb210360_P003, Zm00001eb210360_P002, Zm00001eb210360_P005, Zm00001eb210360_P001, Zm00001eb210360_P007, Zm00001eb210360_P006	Sobic.001G003000.2.v5.1, Sobic.001G003000.3.v5.1
OG0000749	Sorghum_bicolorv5.Sb-BTX623-REFERENCE-JGI-5.1.pep.all	Zm00001eb064990_P005, Zm00001eb064990_P001, Zm00001eb064990_P004, Zm00001eb064990_P002, Zm00001eb064990_P003, Zm00001eb064990_P006, Zm00001eb065020_P001, Zm00001eb065010_P001	Sobic.001G005200.4.v5.1
OG0000750	Sorghum_bicolorv5.Sb-BTX623-REFERENCE-JGI-5.1.pep.all	Zm00001eb210850_P007, Zm00001eb210850_P005, Zm00001eb210850_P004, Zm00001eb210850_P001, Zm00001eb210850_P003, Zm00001eb210850_P002	Sobic.001G013500.1.v5.1, Sobic.001G013500.2.v5.1, Sobic.001G014500.1.v5.1
OG0000751	Sorghum_bicolorv5.Sb-BTX623-REFERENCE-JGI-5.1.pep.all	Zm00001eb064120_P002, Zm00001eb064120_P005, Zm00001eb064120_P003, Zm00001eb064120_P001, Zm00001eb064120_P004	Sobic.001G017100.4.v5.1, Sobic.001G017100.6.v5.1, Sobic.001G017100.7.v5.1, Sobic.001G017100.2.v5.1
OG0000752	Sorghum_bicolorv5.Sb-BTX623-REFERENCE-JGI-5.1.pep.all	Zm00001eb208640_P001, Zm00001eb208620_P001, Zm00001eb208660_P001, Zm00001eb388230_P001, Zm00001eb180780_P001, Zm00001eb210990_P001	Sobic.001G045500.1.v5.1, Sobic.001G018700.1.v5.1, Sobic.001G018350.1.v5.1
OG0000753	Sorghum_bicolorv5.Sb-BTX623-REFERENCE-JGI-5.1.pep.all	Zm00001eb062820_P002, Zm00001eb062820_P001	Sobic.001G032550.4.v5.1, Sobic.001G021100.2.v5.1, Sobic.001G034000.2.v5.1, Sobic.001G033900.6.v5.1, Sobic.001G029000.1.v5.1, Sobic.010G041100.1.v5.1, Sobic.002G179800.1.v5.1
OG0000754	Sorghum_bicolorv5.Sb-BTX623-REFERENCE-JGI-5.1.pep.all	Zm00001eb316980_P001, Zm00001eb129610_P001, Zm00001eb160420_P002, Zm00001eb160420_P001, Zm00001eb115310_P001, Zm00001eb115320_P001, Zm00001eb006650_P001, Zm00001eb063730_P001	Sobic.001G022400.1.v5.1
OG0000755	Sorghum_bicolorv5.Sb-BTX623-REFERENCE-JGI-5.1.pep.all	Zm00001eb053490_P002, Zm00001eb053490_P004, Zm00001eb053490_P005	Sobic.001G132000.1.v5.1
OG0000755	Sorghum_bicolorv5.Sb-BTX623-REFERENCE-JGI-5.1.pep.all	Zm00001eb063500_P004, Zm00001eb063500_P005, Zm00001eb063500_P001, Zm00001eb063500_P002	Sobic.001G025400.1.v5.1
OG0000756	Sorghum_bicolorv5.Sb-BTX623-REFERENCE-JGI-5.1.pep.all	Zm00001eb062220_P007, Zm00001eb062220_P003, Zm00001eb062220_P002, Zm00001eb062220_P006, Zm00001eb062220_P004, Zm00001eb062220_P005, Zm00001eb062220_P001, Zm00001eb062220_P008	Sobic.001G039600.1.v5.1
OG0000757	Sorghum_bicolorv5.Sb-BTX623-REFERENCE-JGI-5.1.pep.all	Zm00001eb186360_P001	Sobic.002G119000.2.v5.1, Sobic.002G119000.1.v5.1, Sobic.010G107602.1.v5.1, Sobic.006G072301.1.v5.1, Sobic.002G338600.1.v5.1, Sobic.001G040850.1.v5.1, Sobic.002G317900.1.v5.1, Sobic.005G151800.1.v5.1
OG0000758	Sorghum_bicolorv5.Sb-BTX623-REFERENCE-JGI-5.1.pep.all	Zm00001eb212420_P003, Zm00001eb212420_P001, Zm00001eb212420_P002	Sobic.001G044600.8.v5.1, Sobic.001G044600.5.v5.1, Sobic.001G044600.3.v5.1, Sobic.001G044600.6.v5.1, Sobic.001G044600.7.v5.1, Sobic.001G044600.4.v5.1
OG0000759	Sorghum_bicolorv5.Sb-BTX623-REFERENCE-JGI-5.1.pep.all	Zm00001eb212480_P001, Zm00001eb212480_P004, Zm00001eb212480_P005, Zm00001eb372580_P001, Zm00001eb212480_P007, Zm00001eb212480_P002, Zm00001eb212480_P003, Zm00001eb212480_P006	Sobic.001G046500.1.v5.1
OG0000760	Sorghum_bicolorv5.Sb-BTX623-REFERENCE-JGI-5.1.pep.all	Zm00001eb212750_P002, Zm00001eb212750_P003, Zm00001eb212750_P004, Zm00001eb212750_P001	Sobic.001G052800.2.v5.1, Sobic.001G398800.3.v5.1, Sobic.001G398800.2.v5.1, Sobic.001G398800.4.v5.1, Sobic.001G398800.1.v5.1
OG0000761	Sorghum_bicolorv5.Sb-BTX623-REFERENCE-JGI-5.1.pep.all	Zm00001eb213250_P002, Zm00001eb213250_P003, Zm00001eb213250_P001, Zm00001eb213250_P005, Zm00001eb265170_P001, Zm00001eb213250_P004	Sobic.001G063400.2.v5.1, Sobic.001G063400.3.v5.1, Sobic.001G063400.1.v5.1
OG0000763	Sorghum_bicolorv5.Sb-BTX623-REFERENCE-JGI-5.1.pep.all	Zm00001eb307860_P003, Zm00001eb307860_P001, Zm00001eb307860_P002, Zm00001eb307860_P004, Zm00001eb307860_P005	Sobic.001G071400.3.v5.1, Sobic.001G071400.5.v5.1, Sobic.001G071400.6.v5.1, Sobic.001G071400.4.v5.1
OG0000764	Sorghum_bicolorv5.Sb-BTX623-REFERENCE-JGI-5.1.pep.all	Zm00001eb058760_P001, Zm00001eb058760_P002, Zm00001eb058760_P004, Zm00001eb058760_P003	Sobic.001G076400.7.v5.1, Sobic.001G076400.5.v5.1, Sobic.001G076400.4.v5.1, Sobic.001G076400.2.v5.1, Sobic.001G076400.6.v5.1
OG0000765	Sorghum_bicolorv5.Sb-BTX623-REFERENCE-JGI-5.1.pep.all	Zm00001eb214790_P004, Zm00001eb214790_P005, Zm00001eb214790_P003, Zm00001eb214790_P007, Zm00001eb214790_P002, Zm00001eb214790_P006, Zm00001eb214790_P008, Zm00001eb214790_P001	Sobic.001G087000.1.v5.1
OG0000766	Sorghum_bicolorv5.Sb-BTX623-REFERENCE-JGI-5.1.pep.all	Zm00001eb057250_P006, Zm00001eb057250_P007, Zm00001eb057250_P004, Zm00001eb057250_P009, Zm00001eb057250_P010, Zm00001eb057250_P008	Sobic.001G089000.2.v5.1, Sobic.001G089000.5.v5.1, Sobic.001G089000.6.v5.1
OG0000767	Sorghum_bicolorv5.Sb-BTX623-REFERENCE-JGI-5.1.pep.all	Zm00001eb216520_P003, Zm00001eb216520_P001, Zm00001eb054650_P001, Zm00001eb054650_P002, Zm00001eb216520_P002, Zm00001eb216520_P004, Zm00001eb054650_P003	Sobic.001G119900.2.v5.1, Sobic.001G119900.1.v5.1
OG0000768	Sorghum_bicolorv5.Sb-BTX623-REFERENCE-JGI-5.1.pep.all	Zm00001eb330830_P001, Zm00001eb330830_P002	Sobic.002G420300.1.v5.1, Sobic.002G420300.6.v5.1, Sobic.002G420300.5.v5.1, Sobic.002G420300.4.v5.1, Sobic.002G420300.2.v5.1, Sobic.002G420300.3.v5.1, Sobic.001G128800.1.v5.1
OG0000769	Sorghum_bicolorv5.Sb-BTX623-REFERENCE-JGI-5.1.pep.all	Zm00001eb053610_P002, Zm00001eb053610_P001, Zm00001eb053610_P004, Zm00001eb053610_P005, Zm00001eb053610_P003, Zm00001eb211940_P001	Sobic.001G130700.4.v5.1, Sobic.001G130700.2.v5.1, Sobic.001G130700.3.v5.1
OG0000770	Sorghum_bicolorv5.Sb-BTX623-REFERENCE-JGI-5.1.pep.all	Zm00001eb050790_P002, Zm00001eb050790_P001, Zm00001eb050790_P003, Zm00001eb342780_P001, Zm00001eb342810_P001	Sobic.001G158900.2.v5.1, Sobic.001G158900.6.v5.1, Sobic.001G158900.1.v5.1, Sobic.001G158900.5.v5.1
OG0000771	Sorghum_bicolorv5.Sb-BTX623-REFERENCE-JGI-5.1.pep.all	Zm00001eb218980_P002, Zm00001eb218980_P005, Zm00001eb218980_P006, Zm00001eb218980_P001, Zm00001eb218980_P004, Zm00001eb218980_P007, Zm00001eb218980_P003	Sobic.001G164700.2.v5.1, Sobic.001G164700.1.v5.1
OG0000772	Sorghum_bicolorv5.Sb-BTX623-REFERENCE-JGI-5.1.pep.all	Zm00001eb051330_P002, Zm00001eb051330_P001	Sobic.001G165200.1.v5.1, Sobic.001G165000.1.v5.1, Sobic.001G165100.6.v5.1, Sobic.001G165100.1.v5.1, Sobic.001G165100.7.v5.1, Sobic.001G165100.10.v5.1, Sobic.001G165100.9.v5.1
OG0000774	Sorghum_bicolorv5.Sb-BTX623-REFERENCE-JGI-5.1.pep.all	Zm00001eb049720_P001	Sobic.009G177700.1.v5.1
OG0000774	Sorghum_bicolorv5.Sb-BTX623-REFERENCE-JGI-5.1.pep.all	Zm00001eb219320_P001, Zm00001eb219320_P005, Zm00001eb352180_P001, Zm00001eb352180_P003, Zm00001eb352180_P002	Sobic.001G175300.2.v5.1, Sobic.001G175300.1.v5.1
OG0000777	Sorghum_bicolorv5.Sb-BTX623-REFERENCE-JGI-5.1.pep.all	Zm00001eb044390_P001, Zm00001eb044390_P004, Zm00001eb044450_P003, Zm00001eb044450_P001, Zm00001eb044390_P002, Zm00001eb044390_P003, Zm00001eb044390_P005, Zm00001eb044450_P002	Sobic.001G204000.1.v5.1
OG0000781	Sorghum_bicolorv5.Sb-BTX623-REFERENCE-JGI-5.1.pep.all	Zm00001eb047150_P004, Zm00001eb047150_P003, Zm00001eb047150_P002, Zm00001eb047150_P001, Zm00001eb047150_P005, Zm00001eb047150_P006	Sobic.001G236200.2.v5.1, Sobic.001G236200.3.v5.1, Sobic.001G236200.1.v5.1
OG0000782	Sorghum_bicolorv5.Sb-BTX623-REFERENCE-JGI-5.1.pep.all	Zm00001eb048660_P002, Zm00001eb048660_P003, Zm00001eb223490_P001, Zm00001eb223490_P005, Zm00001eb048660_P001, Zm00001eb223490_P002, Zm00001eb223490_P003, Zm00001eb223490_P004	Sobic.001G257300.1.v5.1
OG0000783	Sorghum_bicolorv5.Sb-BTX623-REFERENCE-JGI-5.1.pep.all	Zm00001eb048730_P002, Zm00001eb048730_P003, Zm00001eb048730_P001	Sobic.001G259100.6.v5.1, Sobic.001G259100.4.v5.1, Sobic.001G259100.2.v5.1, Sobic.001G259100.5.v5.1, Sobic.001G259100.1.v5.1, Sobic.001G259100.3.v5.1
OG0000784	Sorghum_bicolorv5.Sb-BTX623-REFERENCE-JGI-5.1.pep.all	Zm00001eb223670_P008, Zm00001eb223670_P007, Zm00001eb223670_P006, Zm00001eb223670_P003, Zm00001eb223670_P002, Zm00001eb223670_P001, Zm00001eb223670_P005, Zm00001eb223670_P004	Sobic.001G260701.2.v5.1
OG0000785	Sorghum_bicolorv5.Sb-BTX623-REFERENCE-JGI-5.1.pep.all	Zm00001eb419130_P002, Zm00001eb419130_P001	Sobic.001G261493.2.v5.1, Sobic.001G261493.1.v5.1, Sobic.001G261493.7.v5.1, Sobic.001G261493.5.v5.1, Sobic.001G261493.6.v5.1, Sobic.001G261493.3.v5.1, Sobic.001G261493.4.v5.1
OG0000787	Sorghum_bicolorv5.Sb-BTX623-REFERENCE-JGI-5.1.pep.all	Zm00001eb378950_P001	Sobic.010G010500.2.v5.1, Sobic.004G198550.1.v5.1, Sobic.008G126300.1.v5.1, Sobic.008G120450.1.v5.1, Sobic.008G120300.1.v5.1, Sobic.010G010600.1.v5.1, Sobic.010G010400.1.v5.1, Sobic.001G270600.1.v5.1
OG0000788	Sorghum_bicolorv5.Sb-BTX623-REFERENCE-JGI-5.1.pep.all	Zm00001eb023350_P005, Zm00001eb023350_P002, Zm00001eb023350_P001, Zm00001eb023350_P003, Zm00001eb023350_P006, Zm00001eb023350_P004	Sobic.001G300201.4.v5.1, Sobic.001G300201.2.v5.1, Sobic.001G300201.3.v5.1
OG0000789	Sorghum_bicolorv5.Sb-BTX623-REFERENCE-JGI-5.1.pep.all	Zm00001eb391730_P001, Zm00001eb391730_P002, Zm00001eb162190_P001, Zm00001eb162190_P002, Zm00001eb020800_P001, Zm00001eb184060_P001, Zm00001eb279800_P001, Zm00001eb279800_P002	Sobic.001G305100.1.v5.1
OG0000792	Sorghum_bicolorv5.Sb-BTX623-REFERENCE-JGI-5.1.pep.all	Zm00001eb018380_P002, Zm00001eb392190_P001, Zm00001eb392190_P004, Zm00001eb018380_P001, Zm00001eb018380_P003, Zm00001eb392190_P005, Zm00001eb392190_P003, Zm00001eb392190_P002	Sobic.001G356200.1.v5.1
OG0000793	Sorghum_bicolorv5.Sb-BTX623-REFERENCE-JGI-5.1.pep.all	Zm00001eb394410_P001, Zm00001eb394410_P004, Zm00001eb277440_P001, Zm00001eb394410_P005, Zm00001eb394410_P003, Zm00001eb394410_P002	Sobic.001G365900.2.v5.1, Sobic.001G365900.1.v5.1, Sobic.001G365900.3.v5.1
OG0000794	Sorghum_bicolorv5.Sb-BTX623-REFERENCE-JGI-5.1.pep.all	Zm00001eb017110_P001, Zm00001eb017030_P001, Zm00001eb017030_P003, Zm00001eb017030_P005, Zm00001eb017030_P004, Zm00001eb017030_P002	Sobic.001G369600.5.v5.1, Sobic.001G369600.4.v5.1, Sobic.001G369600.2.v5.1
OG0000795	Sorghum_bicolorv5.Sb-BTX623-REFERENCE-JGI-5.1.pep.all	Zm00001eb014020_P006, Zm00001eb014020_P002, Zm00001eb014020_P001, Zm00001eb014020_P007, Zm00001eb014020_P003, Zm00001eb014020_P005, Zm00001eb014020_P004	Sobic.001G400400.2.v5.1, Sobic.001G400400.1.v5.1
OG0000796	Sorghum_bicolorv5.Sb-BTX623-REFERENCE-JGI-5.1.pep.all	Zm00001eb014000_P001, Zm00001eb013990_P001	Sobic.001G400700.1.v5.1, Sobic.001G400800.1.v5.1, Sobic.001G401300.1.v5.1, Sobic.001G401000.1.v5.1, Sobic.001G400900.1.v5.1, Sobic.001G401100.1.v5.1, Sobic.001G401200.1.v5.1
OG0000797	Sorghum_bicolorv5.Sb-BTX623-REFERENCE-JGI-5.1.pep.all	Zm00001eb396540_P003, Zm00001eb396540_P002, Zm00001eb396540_P001, Zm00001eb013970_P004, Zm00001eb013970_P001, Zm00001eb013970_P003, Zm00001eb013970_P002	Sobic.001G401500.1.v5.1, Sobic.001G401500.2.v5.1
OG0000798	Sorghum_bicolorv5.Sb-BTX623-REFERENCE-JGI-5.1.pep.all	Zm00001eb097790_P005, Zm00001eb097790_P001, Zm00001eb097790_P004, Zm00001eb097790_P002, Zm00001eb097790_P003	Sobic.001G407700.5.v5.1, Sobic.001G407700.1.v5.1, Sobic.001G407700.4.v5.1, Sobic.001G407700.3.v5.1
OG0000799	Sorghum_bicolorv5.Sb-BTX623-REFERENCE-JGI-5.1.pep.all	Zm00001eb012800_P004, Zm00001eb012800_P001, Zm00001eb012800_P002, Zm00001eb012800_P003, Zm00001eb012800_P005	Sobic.001G414400.2.v5.1, Sobic.001G414400.4.v5.1, Sobic.001G414400.1.v5.1, Sobic.001G414400.3.v5.1
OG0000800	Sorghum_bicolorv5.Sb-BTX623-REFERENCE-JGI-5.1.pep.all	Zm00001eb012310_P004, Zm00001eb012310_P001, Zm00001eb012310_P002, Zm00001eb237130_P001, Zm00001eb012310_P003, Zm00001eb012310_P005	Sobic.001G421500.1.v5.1, Sobic.001G421500.4.v5.1, Sobic.001G421500.3.v5.1
OG0000802	Sorghum_bicolorv5.Sb-BTX623-REFERENCE-JGI-5.1.pep.all	Zm00001eb006040_P003, Zm00001eb006040_P001, Zm00001eb006040_P002, Zm00001eb006040_P004	Sobic.001G482100.2.v5.1, Sobic.001G482100.4.v5.1, Sobic.001G482100.3.v5.1, Sobic.001G482100.1.v5.1, Sobic.001G482100.5.v5.1
OG0000803	Sorghum_bicolorv5.Sb-BTX623-REFERENCE-JGI-5.1.pep.all	Zm00001eb402180_P006, Zm00001eb402180_P005, Zm00001eb402180_P001, Zm00001eb402180_P004, Zm00001eb402180_P007, Zm00001eb402180_P002, Zm00001eb402180_P003	Sobic.001G488500.4.v5.1, Sobic.001G488500.5.v5.1
OG0000804	Sorghum_bicolorv5.Sb-BTX623-REFERENCE-JGI-5.1.pep.all	Zm00001eb004850_P001	Sobic.001G495117.1.v5.1, Sobic.001G495164.1.v5.1, Sobic.001G495132.1.v5.1, Sobic.001G494650.1.v5.1, Sobic.001G495100.1.v5.1, Sobic.001G495180.1.v5.1, Sobic.001G495148.2.v5.1, Sobic.001G495190.1.v5.1
OG0000806	Sorghum_bicolorv5.Sb-BTX623-REFERENCE-JGI-5.1.pep.all	Zm00001eb402770_P001, Zm00001eb402770_P002, Zm00001eb402770_P004, Zm00001eb402770_P005, Zm00001eb402770_P003	Sobic.001G511500.1.v5.1, Sobic.001G511500.4.v5.1, Sobic.001G511500.3.v5.1, Sobic.001G511500.5.v5.1
OG0000808	Sorghum_bicolorv5.Sb-BTX623-REFERENCE-JGI-5.1.pep.all	Zm00001eb118340_P005, Zm00001eb118660_P001, Zm00001eb118340_P006, Zm00001eb118340_P002, Zm00001eb118340_P004, Zm00001eb118340_P001, Zm00001eb118340_P003, Zm00001eb118340_P007	Sobic.002G002200.1.v5.1
OG0000809	Sorghum_bicolorv5.Sb-BTX623-REFERENCE-JGI-5.1.pep.all	Zm00001eb151190_P005, Zm00001eb151190_P002, Zm00001eb151190_P003, Zm00001eb151190_P004, Zm00001eb151190_P001	Sobic.003G320800.1.v5.1
OG0000809	Sorghum_bicolorv5.Sb-BTX623-REFERENCE-JGI-5.1.pep.all	Zm00001eb298230_P001, Zm00001eb017940_P001	Sobic.002G003601.1.v5.1
OG0000810	Sorghum_bicolorv5.Sb-BTX623-REFERENCE-JGI-5.1.pep.all	Zm00001eb298490_P005, Zm00001eb298490_P004, Zm00001eb298490_P003, Zm00001eb298490_P008, Zm00001eb298490_P002, Zm00001eb298490_P001, Zm00001eb298490_P006, Zm00001eb298490_P007	Sobic.002G007300.1.v5.1
OG0000811	Sorghum_bicolorv5.Sb-BTX623-REFERENCE-JGI-5.1.pep.all	Zm00001eb299770_P008, Zm00001eb299770_P007, Zm00001eb299770_P006, Zm00001eb299770_P002, Zm00001eb299770_P005, Zm00001eb299770_P001, Zm00001eb299770_P003, Zm00001eb299770_P004	Sobic.002G030300.1.v5.1
OG0000813	Sorghum_bicolorv5.Sb-BTX623-REFERENCE-JGI-5.1.pep.all	Zm00001eb095020_P004, Zm00001eb095020_P002, Zm00001eb095020_P001, Zm00001eb095020_P003	Sobic.002G083000.1.v5.1, Sobic.002G083000.7.v5.1, Sobic.002G083000.4.v5.1, Sobic.002G083000.6.v5.1, Sobic.002G083000.5.v5.1
OG0000814	Sorghum_bicolorv5.Sb-BTX623-REFERENCE-JGI-5.1.pep.all	Zm00001eb306980_P002, Zm00001eb306980_P004, Zm00001eb306980_P005, Zm00001eb306980_P003, Zm00001eb306980_P001	Sobic.002G132300.5.v5.1, Sobic.002G132300.4.v5.1, Sobic.002G132300.7.v5.1, Sobic.002G132300.6.v5.1
OG0000815	Sorghum_bicolorv5.Sb-BTX623-REFERENCE-JGI-5.1.pep.all	Zm00001eb096080_P001	Sobic.002G133400.14.v5.1, Sobic.002G133400.10.v5.1, Sobic.002G133400.12.v5.1, Sobic.002G133400.9.v5.1, Sobic.002G133400.13.v5.1, Sobic.002G133400.15.v5.1, Sobic.002G133400.4.v5.1, Sobic.002G133400.11.v5.1
OG0000816	Sorghum_bicolorv5.Sb-BTX623-REFERENCE-JGI-5.1.pep.all	Zm00001eb029860_P001, Zm00001eb029860_P002	Sobic.002G142300.3.v5.1, Sobic.002G142300.2.v5.1, Sobic.008G142400.5.v5.1, Sobic.008G142400.1.v5.1, Sobic.008G142400.14.v5.1, Sobic.008G142400.3.v5.1, Sobic.008G142400.4.v5.1
OG0000817	Sorghum_bicolorv5.Sb-BTX623-REFERENCE-JGI-5.1.pep.all	Zm00001eb307290_P004, Zm00001eb307290_P002, Zm00001eb307290_P003, Zm00001eb307290_P001	Sobic.002G142500.5.v5.1, Sobic.002G142500.4.v5.1, Sobic.002G142500.3.v5.1, Sobic.002G142500.1.v5.1, Sobic.002G142500.2.v5.1
OG0000818	Sorghum_bicolorv5.Sb-BTX623-REFERENCE-JGI-5.1.pep.all	Zm00001eb095560_P004, Zm00001eb095560_P002, Zm00001eb095560_P005, Zm00001eb095560_P001, Zm00001eb095560_P003	Sobic.002G145800.2.v5.1, Sobic.002G145800.7.v5.1, Sobic.002G145800.3.v5.1, Sobic.002G145800.8.v5.1
OG0000819	Sorghum_bicolorv5.Sb-BTX623-REFERENCE-JGI-5.1.pep.all	Zm00001eb097650_P001, Zm00001eb097650_P002, Zm00001eb022520_P001, Zm00001eb097650_P003, Zm00001eb097650_P004	Sobic.002G159200.2.v5.1, Sobic.002G159200.4.v5.1, Sobic.002G159200.6.v5.1, Sobic.002G159200.5.v5.1
OG0000820	Sorghum_bicolorv5.Sb-BTX623-REFERENCE-JGI-5.1.pep.all	Zm00001eb077330_P001, Zm00001eb077310_P001, Zm00001eb277650_P001, Zm00001eb077740_P001, Zm00001eb077290_P001	Sobic.002G169200.1.v5.1, Sobic.006G148500.1.v5.1, Sobic.006G148400.3.v5.1, Sobic.006G148400.2.v5.1
OG0000822	Sorghum_bicolorv5.Sb-BTX623-REFERENCE-JGI-5.1.pep.all	Zm00001eb101980_P004, Zm00001eb101980_P003, Zm00001eb101980_P005, Zm00001eb101980_P002, Zm00001eb101980_P001	Sobic.002G249000.1.v5.1, Sobic.002G249000.3.v5.1, Sobic.002G249000.5.v5.1, Sobic.002G249000.4.v5.1
OG0000823	Sorghum_bicolorv5.Sb-BTX623-REFERENCE-JGI-5.1.pep.all	Zm00001eb364600_P001, Zm00001eb087110_P001, Zm00001eb102050_P001, Zm00001eb102050_P002, Zm00001eb102050_P003	Sobic.002G250550.3.v5.1, Sobic.002G250550.1.v5.1, Sobic.002G250550.2.v5.1, Sobic.002G250550.4.v5.1
OG0000824	Sorghum_bicolorv5.Sb-BTX623-REFERENCE-JGI-5.1.pep.all	Zm00001eb317030_P002, Zm00001eb317030_P001, Zm00001eb317030_P003, Zm00001eb317030_P004	Sobic.002G251100.4.v5.1, Sobic.002G251100.3.v5.1, Sobic.002G251100.5.v5.1, Sobic.002G251100.1.v5.1, Sobic.002G251100.2.v5.1
OG0000825	Sorghum_bicolorv5.Sb-BTX623-REFERENCE-JGI-5.1.pep.all	Zm00001eb318370_P002, Zm00001eb224290_P001, Zm00001eb318370_P003, Zm00001eb318370_P001, Zm00001eb318370_P004, Zm00001eb318370_P005	Sobic.002G263200.3.v5.1, Sobic.002G263200.1.v5.1, Sobic.002G263200.4.v5.1
OG0000826	Sorghum_bicolorv5.Sb-BTX623-REFERENCE-JGI-5.1.pep.all	Zm00001eb319410_P003, Zm00001eb319410_P005, Zm00001eb319410_P002, Zm00001eb319410_P001, Zm00001eb319410_P007, Zm00001eb319410_P004, Zm00001eb319410_P006	Sobic.002G273200.5.v5.1, Sobic.002G273200.3.v5.1
OG0000827	Sorghum_bicolorv5.Sb-BTX623-REFERENCE-JGI-5.1.pep.all	Zm00001eb293550_P001, Zm00001eb293550_P003, Zm00001eb293550_P002	Sobic.002G279800.6.v5.1, Sobic.002G279800.9.v5.1, Sobic.002G279800.7.v5.1, Sobic.002G279800.5.v5.1, Sobic.002G279800.8.v5.1, Sobic.009G204400.1.v5.1
OG0000828	Sorghum_bicolorv5.Sb-BTX623-REFERENCE-JGI-5.1.pep.all	Zm00001eb104750_P007, Zm00001eb104750_P003, Zm00001eb104750_P006, Zm00001eb104750_P001, Zm00001eb104750_P005, Zm00001eb104750_P004, Zm00001eb104750_P002	Sobic.002G297200.2.v5.1, Sobic.002G297200.1.v5.1
OG0000829	Sorghum_bicolorv5.Sb-BTX623-REFERENCE-JGI-5.1.pep.all	Zm00001eb322480_P005, Zm00001eb322480_P001, Zm00001eb322480_P002, Zm00001eb062650_P001, Zm00001eb322480_P004, Zm00001eb322480_P003, Zm00001eb322480_P006	Sobic.002G314900.2.v5.1, Sobic.002G314900.1.v5.1
OG0000830	Sorghum_bicolorv5.Sb-BTX623-REFERENCE-JGI-5.1.pep.all	Zm00001eb296380_P001, Zm00001eb296370_P001, Zm00001eb055100_P001, Zm00001eb296370_P002, Zm00001eb112880_P001	Sobic.002G331700.2.v5.1, Sobic.002G331700.1.v5.1, Sobic.002G331700.4.v5.1, Sobic.002G331700.3.v5.1
OG0000831	Sorghum_bicolorv5.Sb-BTX623-REFERENCE-JGI-5.1.pep.all	Zm00001eb323810_P001, Zm00001eb323810_P002	Sobic.002G335600.2.v5.1, Sobic.002G335600.6.v5.1, Sobic.002G335600.8.v5.1, Sobic.002G335600.5.v5.1, Sobic.002G335600.9.v5.1, Sobic.002G335600.4.v5.1, Sobic.002G335600.7.v5.1
OG0000832	Sorghum_bicolorv5.Sb-BTX623-REFERENCE-JGI-5.1.pep.all	Zm00001eb324640_P005, Zm00001eb324640_P001, Zm00001eb324640_P004, Zm00001eb324640_P002, Zm00001eb324640_P003	Sobic.002G343200.5.v5.1, Sobic.002G343200.4.v5.1, Sobic.002G343200.3.v5.1, Sobic.002G343200.6.v5.1
OG0000833	Sorghum_bicolorv5.Sb-BTX623-REFERENCE-JGI-5.1.pep.all	Zm00001eb107250_P001, Zm00001eb107250_P004, Zm00001eb107250_P003, Zm00001eb107250_P002	Sobic.002G346200.5.v5.1, Sobic.002G346200.6.v5.1, Sobic.002G346200.3.v5.1, Sobic.002G346200.4.v5.1, Sobic.002G346200.2.v5.1
OG0000834	Sorghum_bicolorv5.Sb-BTX623-REFERENCE-JGI-5.1.pep.all	Zm00001eb264860_P001, Zm00001eb272340_P001, Zm00001eb329080_P003, Zm00001eb329080_P002, Zm00001eb329080_P001, Zm00001eb329080_P004	Sobic.002G394500.3.v5.1, Sobic.002G394500.1.v5.1, Sobic.002G394500.4.v5.1
OG0000835	Sorghum_bicolorv5.Sb-BTX623-REFERENCE-JGI-5.1.pep.all	Zm00001eb110810_P003, Zm00001eb110810_P001, Zm00001eb110810_P002	Sobic.002G405100.6.v5.1, Sobic.002G405100.5.v5.1, Sobic.002G405100.3.v5.1, Sobic.002G405100.7.v5.1, Sobic.002G405100.2.v5.1, Sobic.002G405100.4.v5.1
OG0000836	Sorghum_bicolorv5.Sb-BTX623-REFERENCE-JGI-5.1.pep.all	Zm00001eb330380_P001, Zm00001eb330380_P006, Zm00001eb330380_P002, Zm00001eb330380_P004, Zm00001eb330380_P005, Zm00001eb330380_P003	Sobic.002G412700.3.v5.1, Sobic.002G412700.5.v5.1, Sobic.002G412700.4.v5.1
OG0000837	Sorghum_bicolorv5.Sb-BTX623-REFERENCE-JGI-5.1.pep.all	Zm00001eb331140_P002, Zm00001eb331140_P001	Sobic.002G423400.11.v5.1, Sobic.002G423400.10.v5.1, Sobic.002G423400.2.v5.1, Sobic.002G423400.8.v5.1, Sobic.002G423400.12.v5.1, Sobic.002G423400.9.v5.1, Sobic.002G423400.3.v5.1
OG0000839	Sorghum_bicolorv5.Sb-BTX623-REFERENCE-JGI-5.1.pep.all	Zm00001eb120090_P005, Zm00001eb120090_P002, Zm00001eb120090_P003, Zm00001eb120090_P004, Zm00001eb120090_P006, Zm00001eb120090_P001	Sobic.003G018000.4.v5.1, Sobic.003G018000.2.v5.1, Sobic.003G018000.3.v5.1
OG0000840	Sorghum_bicolorv5.Sb-BTX623-REFERENCE-JGI-5.1.pep.all	Zm00001eb168800_P001	Sobic.005G165950.1.v5.1, Sobic.005G163200.2.v5.1, Sobic.005G163301.2.v5.1, Sobic.005G163301.3.v5.1, Sobic.005G163301.4.v5.1, Sobic.005G166000.2.v5.1, Sobic.005G166000.3.v5.1, Sobic.003G031750.1.v5.1
OG0000841	Sorghum_bicolorv5.Sb-BTX623-REFERENCE-JGI-5.1.pep.all	Zm00001eb121590_P006, Zm00001eb121590_P008, Zm00001eb121590_P002, Zm00001eb121590_P001, Zm00001eb121590_P005, Zm00001eb121590_P003, Zm00001eb121590_P007, Zm00001eb121590_P004	Sobic.003G037300.1.v5.1
OG0000842	Sorghum_bicolorv5.Sb-BTX623-REFERENCE-JGI-5.1.pep.all	Zm00001eb122690_P003, Zm00001eb122690_P001, Zm00001eb122690_P004, Zm00001eb122690_P002, Zm00001eb122690_P006, Zm00001eb122690_P005	Sobic.003G048500.3.v5.1, Sobic.003G048500.1.v5.1, Sobic.003G048500.4.v5.1
OG0000843	Sorghum_bicolorv5.Sb-BTX623-REFERENCE-JGI-5.1.pep.all	Zm00001eb334820_P004, Zm00001eb334820_P003, Zm00001eb334820_P001, Zm00001eb334820_P002, Zm00001eb126340_P003, Zm00001eb126340_P002, Zm00001eb126340_P001	Sobic.003G093900.1.v5.1, Sobic.003G093900.2.v5.1
OG0000844	Sorghum_bicolorv5.Sb-BTX623-REFERENCE-JGI-5.1.pep.all	Zm00001eb334180_P002, Zm00001eb334180_P001, Zm00001eb126890_P001, Zm00001eb126890_P005, Zm00001eb126890_P006, Zm00001eb126890_P003, Zm00001eb126890_P002, Zm00001eb126890_P004	Sobic.003G105600.1.v5.1
OG0000845	Sorghum_bicolorv5.Sb-BTX623-REFERENCE-JGI-5.1.pep.all	Zm00001eb127900_P004, Zm00001eb127900_P007, Zm00001eb127900_P003, Zm00001eb127900_P006, Zm00001eb127900_P005, Zm00001eb127900_P001, Zm00001eb127900_P002	Sobic.003G118400.1.v5.1, Sobic.003G118400.2.v5.1
OG0000846	Sorghum_bicolorv5.Sb-BTX623-REFERENCE-JGI-5.1.pep.all	Zm00001eb128670_P001, Zm00001eb128670_P002, Zm00001eb333020_P006, Zm00001eb333020_P001, Zm00001eb333020_P005, Zm00001eb333020_P002, Zm00001eb333020_P003, Zm00001eb333020_P004	Sobic.003G126600.1.v5.1
OG0000847	Sorghum_bicolorv5.Sb-BTX623-REFERENCE-JGI-5.1.pep.all	Zm00001eb332450_P003, Zm00001eb332450_P002, Zm00001eb332450_P001, Zm00001eb341330_P001, Zm00001eb186580_P001, Zm00001eb399510_P001, Zm00001eb057800_P001, Zm00001eb332450_P004	Sobic.003G136400.1.v5.1
OG0000848	Sorghum_bicolorv5.Sb-BTX623-REFERENCE-JGI-5.1.pep.all	Zm00001eb129520_P001, Zm00001eb129520_P002, Zm00001eb129520_P003	Sobic.003G136900.1.v5.1, Sobic.003G136900.3.v5.1, Sobic.003G136900.7.v5.1, Sobic.003G136900.4.v5.1, Sobic.003G136900.6.v5.1, Sobic.003G136900.5.v5.1
OG0000849	Sorghum_bicolorv5.Sb-BTX623-REFERENCE-JGI-5.1.pep.all	Zm00001eb167270_P001	Sobic.005G179900.1.v5.1, Sobic.005G179700.1.v5.1, Sobic.005G180400.2.v5.1, Sobic.005G180200.1.v5.1, Sobic.003G137500.1.v5.1, Sobic.005G180100.2.v5.1, Sobic.005G179800.1.v5.1, Sobic.005G180000.1.v5.1
OG0000850	Sorghum_bicolorv5.Sb-BTX623-REFERENCE-JGI-5.1.pep.all	Zm00001eb332290_P006, Zm00001eb332290_P002, Zm00001eb332290_P005, Zm00001eb332290_P007, Zm00001eb332290_P001	Sobic.003G138500.3.v5.1, Sobic.003G138500.9.v5.1, Sobic.003G138500.7.v5.1, Sobic.003G138500.8.v5.1
OG0000851	Sorghum_bicolorv5.Sb-BTX623-REFERENCE-JGI-5.1.pep.all	Zm00001eb435730_P001, Zm00001eb438330_P001, Zm00001eb442740_P001, Zm00001eb435460_P001, Zm00001eb436810_P001, Zm00001eb441010_P001, Zm00001eb435250_P001, Zm00001eb437240_P001	Sobic.003G142900.1.v5.1
OG0000854	Sorghum_bicolorv5.Sb-BTX623-REFERENCE-JGI-5.1.pep.all	Zm00001eb161420_P007, Zm00001eb161420_P002, Zm00001eb161420_P005, Zm00001eb161420_P003, Zm00001eb161420_P006, Zm00001eb161420_P004, Zm00001eb161420_P001	Sobic.003G210900.2.v5.1, Sobic.003G210900.1.v5.1
OG0000855	Sorghum_bicolorv5.Sb-BTX623-REFERENCE-JGI-5.1.pep.all	Zm00001eb159060_P002, Zm00001eb159060_P006, Zm00001eb159060_P001, Zm00001eb159060_P004, Zm00001eb159060_P003, Zm00001eb159060_P005	Sobic.003G230500.4.v5.1, Sobic.003G230500.6.v5.1, Sobic.003G230500.5.v5.1
OG0000856	Sorghum_bicolorv5.Sb-BTX623-REFERENCE-JGI-5.1.pep.all	Zm00001eb157160_P002, Zm00001eb157160_P003, Zm00001eb157160_P001, Zm00001eb360010_P002, Zm00001eb157160_P005, Zm00001eb157160_P006, Zm00001eb157160_P004, Zm00001eb360010_P001	Sobic.003G252400.1.v5.1
OG0000857	Sorghum_bicolorv5.Sb-BTX623-REFERENCE-JGI-5.1.pep.all	Zm00001eb156930_P003, Zm00001eb156930_P001, Zm00001eb156930_P002, Zm00001eb156930_P004, Zm00001eb360230_P003, Zm00001eb360230_P001, Zm00001eb360230_P002	Sobic.003G254600.2.v5.1, Sobic.003G254600.1.v5.1
OG0000858	Sorghum_bicolorv5.Sb-BTX623-REFERENCE-JGI-5.1.pep.all	Zm00001eb361990_P001	Sobic.003G286000.2.v5.1, Sobic.003G286000.3.v5.1, Sobic.003G286000.4.v5.1, Sobic.003G286000.6.v5.1, Sobic.003G286000.14.v5.1, Sobic.003G286000.10.v5.1, Sobic.003G286000.8.v5.1, Sobic.003G286000.13.v5.1
OG0000859	Sorghum_bicolorv5.Sb-BTX623-REFERENCE-JGI-5.1.pep.all	Zm00001eb153660_P002, Zm00001eb153660_P001	Sobic.003G291200.6.v5.1, Sobic.003G291200.9.v5.1, Sobic.003G291200.8.v5.1, Sobic.003G291200.10.v5.1, Sobic.003G291200.5.v5.1, Sobic.003G291200.1.v5.1, Sobic.003G291200.7.v5.1
OG0000860	Sorghum_bicolorv5.Sb-BTX623-REFERENCE-JGI-5.1.pep.all	Zm00001eb371100_P001, Zm00001eb371100_P004, Zm00001eb371100_P003, Zm00001eb371100_P002, Zm00001eb371100_P005	Sobic.003G292933.3.v5.1, Sobic.003G292933.2.v5.1, Sobic.003G292933.1.v5.1, Sobic.008G146100.2.v5.1
OG0000861	Sorghum_bicolorv5.Sb-BTX623-REFERENCE-JGI-5.1.pep.all	Zm00001eb153100_P001, Zm00001eb153100_P002, Zm00001eb153100_P003	Sobic.003G294600.1.v5.1, Sobic.003G294600.6.v5.1, Sobic.003G294600.5.v5.1, Sobic.003G294600.3.v5.1, Sobic.003G294600.4.v5.1, Sobic.003G294600.2.v5.1
OG0000862	Sorghum_bicolorv5.Sb-BTX623-REFERENCE-JGI-5.1.pep.all	Zm00001eb370920_P001, Zm00001eb370920_P003, Zm00001eb370920_P002, Zm00001eb370920_P005, Zm00001eb370920_P004, Zm00001eb153370_P001, Zm00001eb153370_P003, Zm00001eb153370_P002	Sobic.003G296700.1.v5.1
OG0000863	Sorghum_bicolorv5.Sb-BTX623-REFERENCE-JGI-5.1.pep.all	Zm00001eb152250_P001, Zm00001eb370320_P006, Zm00001eb370320_P005, Zm00001eb370320_P004, Zm00001eb370320_P003, Zm00001eb370320_P001, Zm00001eb370320_P002	Sobic.003G306100.2.v5.1, Sobic.003G306100.1.v5.1
OG0000864	Sorghum_bicolorv5.Sb-BTX623-REFERENCE-JGI-5.1.pep.all	Zm00001eb152080_P002, Zm00001eb152080_P001	Sobic.003G308200.7.v5.1, Sobic.003G308200.6.v5.1, Sobic.003G308200.2.v5.1, Sobic.003G308200.5.v5.1, Sobic.003G308200.1.v5.1, Sobic.003G308200.3.v5.1, Sobic.003G308200.4.v5.1
OG0000865	Sorghum_bicolorv5.Sb-BTX623-REFERENCE-JGI-5.1.pep.all	Zm00001eb151550_P003, Zm00001eb151550_P004, Zm00001eb151550_P001, Zm00001eb151550_P002, Zm00001eb151550_P005	Sobic.003G315700.1.v5.1, Sobic.003G315700.4.v5.1, Sobic.003G315700.5.v5.1, Sobic.003G315700.3.v5.1
OG0000866	Sorghum_bicolorv5.Sb-BTX623-REFERENCE-JGI-5.1.pep.all	Zm00001eb151510_P003, Zm00001eb151510_P002, Zm00001eb151510_P001	Sobic.003G316300.2.v5.1, Sobic.003G316300.6.v5.1, Sobic.003G316300.4.v5.1, Sobic.003G316300.5.v5.1, Sobic.003G316300.3.v5.1, Sobic.003G316300.1.v5.1
OG0000867	Sorghum_bicolorv5.Sb-BTX623-REFERENCE-JGI-5.1.pep.all	Zm00001eb148060_P006, Zm00001eb148060_P005, Zm00001eb148060_P007, Zm00001eb148060_P002, Zm00001eb148060_P001, Zm00001eb148060_P003, Zm00001eb148060_P004	Sobic.003G355000.1.v5.1, Sobic.003G355000.2.v5.1
OG0000868	Sorghum_bicolorv5.Sb-BTX623-REFERENCE-JGI-5.1.pep.all	Zm00001eb147220_P003, Zm00001eb147220_P004, Zm00001eb147220_P001, Zm00001eb147220_P005, Zm00001eb147220_P002, Zm00001eb147220_P006	Sobic.003G363600.4.v5.1, Sobic.003G363600.1.v5.1, Sobic.003G363600.5.v5.1
OG0000869	Sorghum_bicolorv5.Sb-BTX623-REFERENCE-JGI-5.1.pep.all	Zm00001eb366560_P003, Zm00001eb366560_P001	Sobic.003G372800.3.v5.1
OG0000869	Sorghum_bicolorv5.Sb-BTX623-REFERENCE-JGI-5.1.pep.all	Zm00001eb146270_P001, Zm00001eb146270_P002, Zm00001eb146270_P003, Zm00001eb366560_P002	Sobic.003G372800.2.v5.1, Sobic.003G372800.4.v5.1
OG0000870	Sorghum_bicolorv5.Sb-BTX623-REFERENCE-JGI-5.1.pep.all	Zm00001eb364960_P002, Zm00001eb364960_P001	Sobic.003G374500.12.v5.1, Sobic.003G374500.17.v5.1, Sobic.003G374500.15.v5.1, Sobic.003G374500.13.v5.1, Sobic.003G374500.11.v5.1, Sobic.003G374500.14.v5.1, Sobic.003G374500.16.v5.1
OG0000871	Sorghum_bicolorv5.Sb-BTX623-REFERENCE-JGI-5.1.pep.all	Zm00001eb145050_P002, Zm00001eb145050_P005, Zm00001eb145050_P003, Zm00001eb145050_P007, Zm00001eb145050_P001, Zm00001eb145050_P004, Zm00001eb145050_P006	Sobic.003G385000.2.v5.1, Sobic.003G385000.1.v5.1
OG0000872	Sorghum_bicolorv5.Sb-BTX623-REFERENCE-JGI-5.1.pep.all	Zm00001eb365010_P006, Zm00001eb365010_P003, Zm00001eb365010_P004, Zm00001eb365010_P002, Zm00001eb365010_P001, Zm00001eb365010_P005	Sobic.003G398400.1.v5.1, Sobic.003G398400.3.v5.1, Sobic.003G398400.2.v5.1
OG0000873	Sorghum_bicolorv5.Sb-BTX623-REFERENCE-JGI-5.1.pep.all	Zm00001eb143110_P003, Zm00001eb143110_P005, Zm00001eb143110_P004, Zm00001eb143110_P002, Zm00001eb143110_P001, Zm00001eb364360_P001, Zm00001eb364360_P002, Zm00001eb364360_P003	Sobic.003G406600.1.v5.1
OG0000874	Sorghum_bicolorv5.Sb-BTX623-REFERENCE-JGI-5.1.pep.all	Zm00001eb363820_P002, Zm00001eb363820_P001, Zm00001eb142580_P002, Zm00001eb142580_P004, Zm00001eb142580_P003, Zm00001eb142580_P001, Zm00001eb142580_P005	Sobic.003G411600.1.v5.1, Sobic.003G411600.2.v5.1
OG0000875	Sorghum_bicolorv5.Sb-BTX623-REFERENCE-JGI-5.1.pep.all	Zm00001eb141330_P004, Zm00001eb141330_P005, Zm00001eb141330_P001, Zm00001eb141330_P002, Zm00001eb141330_P003	Sobic.003G423800.1.v5.1, Sobic.003G423800.3.v5.1, Sobic.003G423800.4.v5.1, Sobic.003G423800.2.v5.1
OG0000877	Sorghum_bicolorv5.Sb-BTX623-REFERENCE-JGI-5.1.pep.all	Zm00001eb209640_P002, Zm00001eb209650_P002, Zm00001eb209640_P001, Zm00001eb209640_P003, Zm00001eb209650_P001, Zm00001eb209650_P003	Sobic.004G010200.5.v5.1, Sobic.004G010200.2.v5.1, Sobic.004G010200.4.v5.1
OG0000878	Sorghum_bicolorv5.Sb-BTX623-REFERENCE-JGI-5.1.pep.all	Zm00001eb208200_P003, Zm00001eb208200_P002, Zm00001eb208200_P005, Zm00001eb208200_P001, Zm00001eb208200_P004, Zm00001eb208200_P006	Sobic.004G017500.2.v5.1, Sobic.004G017500.3.v5.1, Sobic.004G017500.1.v5.1
OG0000879	Sorghum_bicolorv5.Sb-BTX623-REFERENCE-JGI-5.1.pep.all	Zm00001eb208580_P008, Zm00001eb208580_P004, Zm00001eb208580_P005, Zm00001eb208580_P006, Zm00001eb208580_P003, Zm00001eb208580_P007, Zm00001eb208580_P002, Zm00001eb208580_P001	Sobic.004G023200.1.v5.1
OG0000880	Sorghum_bicolorv5.Sb-BTX623-REFERENCE-JGI-5.1.pep.all	Zm00001eb208980_P004, Zm00001eb208980_P001, Zm00001eb208980_P003, Zm00001eb208980_P002, Zm00001eb208980_P006, Zm00001eb208980_P005	Sobic.004G029100.3.v5.1, Sobic.004G029100.1.v5.1, Sobic.004G029100.4.v5.1
OG0000881	Sorghum_bicolorv5.Sb-BTX623-REFERENCE-JGI-5.1.pep.all	Zm00001eb207990_P003, Zm00001eb207990_P002, Zm00001eb207990_P005, Zm00001eb207990_P006, Zm00001eb207990_P004, Zm00001eb207990_P001, Zm00001eb232390_P001, Zm00001eb232390_P002	Sobic.004G041800.3.v5.1
OG0000882	Sorghum_bicolorv5.Sb-BTX623-REFERENCE-JGI-5.1.pep.all	Zm00001eb203670_P004, Zm00001eb203670_P005, Zm00001eb203670_P003, Zm00001eb203670_P006, Zm00001eb203670_P001, Zm00001eb203670_P002, Zm00001eb205330_P001, Zm00001eb205330_P002	Sobic.004G090100.1.v5.1
OG0000883	Sorghum_bicolorv5.Sb-BTX623-REFERENCE-JGI-5.1.pep.all	Zm00001eb240010_P002, Zm00001eb240010_P001, Zm00001eb240010_P003, Zm00001eb240010_P004	Sobic.004G095400.4.v5.1, Sobic.004G095400.3.v5.1, Sobic.004G095400.5.v5.1, Sobic.004G095400.1.v5.1, Sobic.004G095400.2.v5.1
OG0000884	Sorghum_bicolorv5.Sb-BTX623-REFERENCE-JGI-5.1.pep.all	Zm00001eb054940_P001, Zm00001eb054940_P003, Zm00001eb054940_P002, Zm00001eb378780_P001, Zm00001eb378780_P003, Zm00001eb279950_P001, Zm00001eb378780_P002, Zm00001eb378780_P004	Sobic.004G118600.3.v5.1
OG0000885	Sorghum_bicolorv5.Sb-BTX623-REFERENCE-JGI-5.1.pep.all	Zm00001eb203200_P003, Zm00001eb203200_P004, Zm00001eb203200_P002, Zm00001eb203200_P006, Zm00001eb203200_P005, Zm00001eb203200_P007, Zm00001eb203200_P001	Sobic.004G137500.1.v5.1, Sobic.004G137500.3.v5.1
OG0000886	Sorghum_bicolorv5.Sb-BTX623-REFERENCE-JGI-5.1.pep.all	Zm00001eb088870_P004, Zm00001eb088870_P002, Zm00001eb088870_P003, Zm00001eb088870_P005, Zm00001eb088870_P007, Zm00001eb088870_P006, Zm00001eb088870_P001	Sobic.004G146700.5.v5.1, Sobic.006G013200.2.v5.1
OG0000887	Sorghum_bicolorv5.Sb-BTX623-REFERENCE-JGI-5.1.pep.all	Zm00001eb182310_P006, Zm00001eb182310_P002, Zm00001eb182310_P001, Zm00001eb182310_P005, Zm00001eb182310_P003, Zm00001eb182310_P007, Zm00001eb182310_P004	Sobic.004G180400.1.v5.1, Sobic.004G180400.2.v5.1
OG0000888	Sorghum_bicolorv5.Sb-BTX623-REFERENCE-JGI-5.1.pep.all	Zm00001eb244960_P004, Zm00001eb244960_P002, Zm00001eb244960_P001, Zm00001eb244960_P003, Zm00001eb183100_P004, Zm00001eb183100_P002, Zm00001eb183100_P003, Zm00001eb183100_P001	Sobic.004G190700.3.v5.1
OG0000889	Sorghum_bicolorv5.Sb-BTX623-REFERENCE-JGI-5.1.pep.all	Zm00001eb183880_P005, Zm00001eb183880_P001, Zm00001eb183880_P007, Zm00001eb183880_P004, Zm00001eb183880_P006, Zm00001eb183880_P002	Sobic.004G203600.3.v5.1, Sobic.004G203600.1.v5.1, Sobic.004G203600.4.v5.1
OG0000890	Sorghum_bicolorv5.Sb-BTX623-REFERENCE-JGI-5.1.pep.all	Zm00001eb184780_P002, Zm00001eb184780_P008, Zm00001eb184780_P006, Zm00001eb184780_P004, Zm00001eb184780_P003, Zm00001eb184780_P001, Zm00001eb184780_P005, Zm00001eb184780_P007	Sobic.004G215000.1.v5.1
OG0000891	Sorghum_bicolorv5.Sb-BTX623-REFERENCE-JGI-5.1.pep.all	Zm00001eb194730_P003, Zm00001eb194730_P009, Zm00001eb194730_P001, Zm00001eb194730_P005, Zm00001eb194730_P004, Zm00001eb194730_P002, Zm00001eb194730_P008	Sobic.004G242400.2.v5.1, Sobic.004G242400.1.v5.1
OG0000892	Sorghum_bicolorv5.Sb-BTX623-REFERENCE-JGI-5.1.pep.all	Zm00001eb189420_P001, Zm00001eb189420_P004, Zm00001eb189420_P002, Zm00001eb189420_P003	Sobic.004G258700.5.v5.1, Sobic.004G258700.4.v5.1, Sobic.004G258700.8.v5.1, Sobic.004G258700.7.v5.1, Sobic.004G258700.6.v5.1
OG0000893	Sorghum_bicolorv5.Sb-BTX623-REFERENCE-JGI-5.1.pep.all	Zm00001eb251920_P002, Zm00001eb251920_P004	Sobic.004G269100.6.v5.1, Sobic.004G269100.8.v5.1, Sobic.004G269100.7.v5.1, Sobic.004G269100.3.v5.1, Sobic.004G269100.1.v5.1, Sobic.004G269100.9.v5.1, Sobic.004G269100.5.v5.1
OG0000894	Sorghum_bicolorv5.Sb-BTX623-REFERENCE-JGI-5.1.pep.all	Zm00001eb250300_P003, Zm00001eb250300_P006, Zm00001eb250300_P005, Zm00001eb250300_P007, Zm00001eb250300_P001, Zm00001eb250300_P004, Zm00001eb250300_P002	Sobic.004G285200.2.v5.1, Sobic.004G285200.1.v5.1
OG0000895	Sorghum_bicolorv5.Sb-BTX623-REFERENCE-JGI-5.1.pep.all	Zm00001eb250240_P003, Zm00001eb250240_P002, Zm00001eb250240_P001, Zm00001eb250240_P004	Sobic.004G285400.6.v5.1, Sobic.004G285400.7.v5.1, Sobic.004G285400.8.v5.1, Sobic.004G285400.5.v5.1, Sobic.004G285400.2.v5.1
OG0000896	Sorghum_bicolorv5.Sb-BTX623-REFERENCE-JGI-5.1.pep.all	Zm00001eb249690_P002, Zm00001eb249690_P004, Zm00001eb249690_P003, Zm00001eb249690_P001	Sobic.004G293500.2.v5.1, Sobic.004G293500.6.v5.1, Sobic.004G293500.3.v5.1, Sobic.004G293500.7.v5.1, Sobic.004G293500.5.v5.1
OG0000897	Sorghum_bicolorv5.Sb-BTX623-REFERENCE-JGI-5.1.pep.all	Zm00001eb258000_P001	Sobic.004G332800.1.v5.1, Sobic.004G332800.3.v5.1, Sobic.004G332800.2.v5.1, Sobic.004G332800.4.v5.1, Sobic.009G043400.1.v5.1, Sobic.009G043100.1.v5.1, Sobic.004G332600.1.v5.1, Sobic.004G332600.3.v5.1
OG0000898	Sorghum_bicolorv5.Sb-BTX623-REFERENCE-JGI-5.1.pep.all	Zm00001eb239290_P002, Zm00001eb239290_P001, Zm00001eb239230_P001, Zm00001eb239290_P003, Zm00001eb239250_P001, Zm00001eb239260_P001, Zm00001eb239280_P001, Zm00001eb167600_P001	Sobic.004G350400.1.v5.1
OG0000899	Sorghum_bicolorv5.Sb-BTX623-REFERENCE-JGI-5.1.pep.all	Zm00001eb190820_P005, Zm00001eb259310_P002, Zm00001eb259310_P003, Zm00001eb259310_P001, Zm00001eb190820_P001, Zm00001eb190820_P002, Zm00001eb190820_P003, Zm00001eb190820_P004	Sobic.004G353300.1.v5.1
OG0000900	Sorghum_bicolorv5.Sb-BTX623-REFERENCE-JGI-5.1.pep.all	Zm00001eb190530_P001	Sobic.004G358700.8.v5.1, Sobic.004G358700.10.v5.1, Sobic.004G358700.6.v5.1, Sobic.004G358700.5.v5.1, Sobic.004G358700.9.v5.1, Sobic.004G358700.12.v5.1, Sobic.004G358700.3.v5.1, Sobic.004G358700.11.v5.1
OG0000902	Sorghum_bicolorv5.Sb-BTX623-REFERENCE-JGI-5.1.pep.all	Zm00001eb195020_P005, Zm00001eb195020_P006, Zm00001eb195020_P002, Zm00001eb195020_P004, Zm00001eb195020_P001, Zm00001eb195020_P003, Zm00001eb025660_P001	Sobic.008G004900.1.v5.1, Sobic.005G004600.1.v5.1
OG0000903	Sorghum_bicolorv5.Sb-BTX623-REFERENCE-JGI-5.1.pep.all	Zm00001eb203180_P001, Zm00001eb276360_P001, Zm00001eb276290_P001, Zm00001eb276300_P001	Sobic.005G007600.1.v5.1, Sobic.005G007500.1.v5.1, Sobic.005G007200.1.v5.1, Sobic.005G006400.1.v5.1, Sobic.005G006100.1.v5.1
OG0000904	Sorghum_bicolorv5.Sb-BTX623-REFERENCE-JGI-5.1.pep.all	Zm00001eb183180_P001, Zm00001eb195840_P001, Zm00001eb195840_P003, Zm00001eb195840_P005, Zm00001eb195840_P002, Zm00001eb195840_P004	Sobic.005G020000.7.v5.1, Sobic.005G020000.1.v5.1, Sobic.005G020000.8.v5.1
OG0000905	Sorghum_bicolorv5.Sb-BTX623-REFERENCE-JGI-5.1.pep.all	Zm00001eb195860_P005, Zm00001eb195860_P003, Zm00001eb195860_P001, Zm00001eb195860_P006, Zm00001eb195860_P004	Sobic.005G020300.4.v5.1, Sobic.005G020300.7.v5.1, Sobic.005G020300.5.v5.1, Sobic.005G020300.6.v5.1
OG0000907	Sorghum_bicolorv5.Sb-BTX623-REFERENCE-JGI-5.1.pep.all	Zm00001eb197030_P003, Zm00001eb197030_P004, Zm00001eb197030_P005, Zm00001eb197030_P001, Zm00001eb092690_P004, Zm00001eb197030_P006, Zm00001eb197030_P007, Zm00001eb197030_P002	Sobic.005G038600.1.v5.1
OG0000911	Sorghum_bicolorv5.Sb-BTX623-REFERENCE-JGI-5.1.pep.all	Zm00001eb168070_P004, Zm00001eb168070_P002, Zm00001eb168070_P003, Zm00001eb168070_P001	Sobic.005G087300.6.v5.1, Sobic.005G087300.5.v5.1, Sobic.005G087300.4.v5.1, Sobic.005G087300.7.v5.1, Sobic.005G087300.3.v5.1
OG0000912	Sorghum_bicolorv5.Sb-BTX623-REFERENCE-JGI-5.1.pep.all	Zm00001eb164890_P001, Zm00001eb164870_P001, Zm00001eb164900_P001, Zm00001eb164880_P001, Zm00001eb164930_P001, Zm00001eb164920_P001, Zm00001eb439670_P001, Zm00001eb164910_P001	Sobic.005G110514.2.v5.1
OG0000913	Sorghum_bicolorv5.Sb-BTX623-REFERENCE-JGI-5.1.pep.all	Zm00001eb198050_P001	Sobic.005G135300.3.v5.1, Sobic.005G135600.1.v5.1, Sobic.005G135300.1.v5.1, Sobic.005G135000.2.v5.1, Sobic.005G135400.1.v5.1, Sobic.005G135700.1.v5.1, Sobic.005G135500.1.v5.1, Sobic.005G135800.1.v5.1
OG0000915	Sorghum_bicolorv5.Sb-BTX623-REFERENCE-JGI-5.1.pep.all	Zm00001eb114200_P003, Zm00001eb114200_P002, Zm00001eb114200_P001, Zm00001eb114200_P005, Zm00001eb114200_P006, Zm00001eb114200_P004, Zm00001eb114200_P007	Sobic.005G159600.1.v5.1, Sobic.005G159600.2.v5.1
OG0000916	Sorghum_bicolorv5.Sb-BTX623-REFERENCE-JGI-5.1.pep.all	Zm00001eb112750_P001, Zm00001eb112750_P002, Zm00001eb112750_P003, Zm00001eb114370_P002, Zm00001eb114370_P004, Zm00001eb114370_P005, Zm00001eb114370_P001, Zm00001eb114370_P003	Sobic.005G165400.1.v5.1
OG0000917	Sorghum_bicolorv5.Sb-BTX623-REFERENCE-JGI-5.1.pep.all	Zm00001eb167150_P007, Zm00001eb167150_P001, Zm00001eb167150_P003, Zm00001eb167150_P005, Zm00001eb167150_P002, Zm00001eb167150_P004, Zm00001eb167150_P006	Sobic.005G182400.1.v5.1, Sobic.005G182400.3.v5.1
OG0000918	Sorghum_bicolorv5.Sb-BTX623-REFERENCE-JGI-5.1.pep.all	Zm00001eb165890_P002, Zm00001eb165890_P003, Zm00001eb165890_P004, Zm00001eb165890_P001	Sobic.005G200300.1.v5.1, Sobic.005G200300.4.v5.1, Sobic.005G200300.3.v5.1, Sobic.005G200300.2.v5.1, Sobic.005G200300.5.v5.1
OG0000919	Sorghum_bicolorv5.Sb-BTX623-REFERENCE-JGI-5.1.pep.all	Zm00001eb165710_P005, Zm00001eb165710_P002, Zm00001eb165710_P001, Zm00001eb165710_P004, Zm00001eb165710_P003	Sobic.005G204100.4.v5.1, Sobic.005G204100.1.v5.1, Sobic.005G204100.3.v5.1, Sobic.005G204100.5.v5.1
OG0000921	Sorghum_bicolorv5.Sb-BTX623-REFERENCE-JGI-5.1.pep.all	Zm00001eb420080_P003, Zm00001eb420080_P001, Zm00001eb420080_P004, Zm00001eb420080_P002	Sobic.006G032700.6.v5.1, Sobic.006G032700.7.v5.1, Sobic.006G032700.3.v5.1, Sobic.006G032700.5.v5.1, Sobic.006G032700.2.v5.1
OG0000922	Sorghum_bicolorv5.Sb-BTX623-REFERENCE-JGI-5.1.pep.all	Zm00001eb085940_P003, Zm00001eb085940_P002, Zm00001eb085940_P001, Zm00001eb085870_P001	Sobic.006G049900.5.v5.1, Sobic.006G049900.7.v5.1, Sobic.006G049900.1.v5.1, Sobic.006G049900.8.v5.1, Sobic.006G049900.6.v5.1
OG0000924	Sorghum_bicolorv5.Sb-BTX623-REFERENCE-JGI-5.1.pep.all	Zm00001eb312570_P001, Zm00001eb198060_P001, Zm00001eb421860_P002, Zm00001eb421860_P005, Zm00001eb421860_P003, Zm00001eb421860_P001, Zm00001eb421860_P004	Sobic.006G067500.1.v5.1, Sobic.006G067400.1.v5.1
OG0000925	Sorghum_bicolorv5.Sb-BTX623-REFERENCE-JGI-5.1.pep.all	Zm00001eb083810_P002	Sobic.006G071362.5.v5.1, Sobic.006G071362.8.v5.1, Sobic.006G071362.1.v5.1, Sobic.006G071362.3.v5.1, Sobic.006G071362.2.v5.1, Sobic.006G071362.6.v5.1, Sobic.006G071362.7.v5.1, Sobic.006G071362.4.v5.1
OG0000926	Sorghum_bicolorv5.Sb-BTX623-REFERENCE-JGI-5.1.pep.all	Zm00001eb421980_P004, Zm00001eb421980_P003, Zm00001eb421980_P001, Zm00001eb421980_P006, Zm00001eb421980_P005, Zm00001eb421980_P002	Sobic.006G073200.4.v5.1, Sobic.006G073200.3.v5.1, Sobic.006G073200.2.v5.1
OG0000927	Sorghum_bicolorv5.Sb-BTX623-REFERENCE-JGI-5.1.pep.all	Zm00001eb423930_P003, Zm00001eb423930_P001, Zm00001eb423930_P002	Sobic.006G094201.3.v5.1, Sobic.006G094201.2.v5.1, Sobic.006G101800.1.v5.1, Sobic.006G101800.4.v5.1, Sobic.006G101800.5.v5.1, Sobic.006G101800.2.v5.1
OG0000928	Sorghum_bicolorv5.Sb-BTX623-REFERENCE-JGI-5.1.pep.all	Zm00001eb424000_P001, Zm00001eb424000_P005, Zm00001eb424000_P003, Zm00001eb424000_P002, Zm00001eb424000_P004, Zm00001eb423990_P003, Zm00001eb423990_P001, Zm00001eb423990_P002	Sobic.006G104800.1.v5.1
OG0000929	Sorghum_bicolorv5.Sb-BTX623-REFERENCE-JGI-5.1.pep.all	Zm00001eb077140_P002, Zm00001eb364250_P001, Zm00001eb418830_P001, Zm00001eb171420_P001, Zm00001eb077140_P001	Sobic.006G149800.2.v5.1
OG0000929	Sorghum_bicolorv5.Sb-BTX623-REFERENCE-JGI-5.1.pep.all	Zm00001eb418820_P001, Zm00001eb364250_P002	Sobic.006G149800.1.v5.1
OG0000930	Sorghum_bicolorv5.Sb-BTX623-REFERENCE-JGI-5.1.pep.all	Zm00001eb075200_P002, Zm00001eb075200_P003, Zm00001eb075200_P001	Sobic.006G164200.2.v5.1, Sobic.006G164200.5.v5.1, Sobic.006G164200.6.v5.1, Sobic.006G164200.7.v5.1, Sobic.006G164200.1.v5.1, Sobic.006G164200.8.v5.1
OG0000931	Sorghum_bicolorv5.Sb-BTX623-REFERENCE-JGI-5.1.pep.all	Zm00001eb073880_P001, Zm00001eb073880_P002, Zm00001eb073880_P003	Sobic.006G179900.1.v5.1, Sobic.006G179900.6.v5.1, Sobic.006G179900.4.v5.1, Sobic.006G179900.5.v5.1, Sobic.006G179900.7.v5.1, Sobic.006G179900.8.v5.1
OG0000932	Sorghum_bicolorv5.Sb-BTX623-REFERENCE-JGI-5.1.pep.all	Zm00001eb073830_P004, Zm00001eb073830_P003, Zm00001eb073830_P002, Zm00001eb073830_P001	Sobic.006G180900.6.v5.1, Sobic.006G180900.1.v5.1, Sobic.006G180900.8.v5.1, Sobic.006G180900.7.v5.1, Sobic.006G180900.2.v5.1
OG0000933	Sorghum_bicolorv5.Sb-BTX623-REFERENCE-JGI-5.1.pep.all	Zm00001eb428840_P002, Zm00001eb428840_P003, Zm00001eb428840_P004, Zm00001eb428840_P001, Zm00001eb428840_P006, Zm00001eb428840_P005	Sobic.006G182000.1.v5.1, Sobic.006G182000.3.v5.1, Sobic.006G182000.2.v5.1
OG0000934	Sorghum_bicolorv5.Sb-BTX623-REFERENCE-JGI-5.1.pep.all	Zm00001eb035080_P001	Sobic.006G185200.4.v5.1, Sobic.006G185200.5.v5.1, Sobic.006G185200.6.v5.1, Sobic.006G185200.10.v5.1, Sobic.006G185200.7.v5.1, Sobic.006G185200.3.v5.1, Sobic.006G185200.8.v5.1, Sobic.006G185200.9.v5.1
OG0000935	Sorghum_bicolorv5.Sb-BTX623-REFERENCE-JGI-5.1.pep.all	Zm00001eb072720_P003, Zm00001eb072720_P006, Zm00001eb072720_P001, Zm00001eb072720_P002, Zm00001eb072720_P005, Zm00001eb072720_P004	Sobic.006G193200.2.v5.1, Sobic.006G193200.4.v5.1, Sobic.006G193200.3.v5.1
OG0000936	Sorghum_bicolorv5.Sb-BTX623-REFERENCE-JGI-5.1.pep.all	Zm00001eb070160_P001	Sobic.008G021601.1.v5.1, Sobic.008G021500.2.v5.1, Sobic.006G222300.2.v5.1, Sobic.006G222300.1.v5.1, Sobic.006G221700.1.v5.1, Sobic.006G222200.1.v5.1, Sobic.006G222000.2.v5.1, Sobic.006G221900.1.v5.1
OG0000937	Sorghum_bicolorv5.Sb-BTX623-REFERENCE-JGI-5.1.pep.all	Zm00001eb067720_P002, Zm00001eb067720_P003, Zm00001eb067720_P001	Sobic.006G247900.4.v5.1, Sobic.006G247900.1.v5.1, Sobic.006G247900.6.v5.1, Sobic.006G247900.5.v5.1, Sobic.006G247900.2.v5.1, Sobic.006G247900.3.v5.1
OG0000938	Sorghum_bicolorv5.Sb-BTX623-REFERENCE-JGI-5.1.pep.all	Zm00001eb067410_P002, Zm00001eb067410_P005, Zm00001eb067410_P001, Zm00001eb067410_P004, Zm00001eb067410_P003	Sobic.006G252900.2.v5.1, Sobic.006G252900.4.v5.1, Sobic.006G252900.5.v5.1, Sobic.006G252900.6.v5.1
OG0000939	Sorghum_bicolorv5.Sb-BTX623-REFERENCE-JGI-5.1.pep.all	Zm00001eb185120_P001, Zm00001eb146870_P001, Zm00001eb058400_P001, Zm00001eb066500_P004, Zm00001eb066500_P003, Zm00001eb066500_P001, Zm00001eb066500_P002	Sobic.006G264100.1.v5.1, Sobic.006G264100.2.v5.1
OG0000940	Sorghum_bicolorv5.Sb-BTX623-REFERENCE-JGI-5.1.pep.all	Zm00001eb174370_P004, Zm00001eb174370_P003, Zm00001eb174370_P002, Zm00001eb174370_P005, Zm00001eb174370_P001	Sobic.007G005300.6.v5.1, Sobic.007G005300.2.v5.1, Sobic.007G005300.5.v5.1, Sobic.007G005300.4.v5.1
OG0000941	Sorghum_bicolorv5.Sb-BTX623-REFERENCE-JGI-5.1.pep.all	Zm00001eb261300_P003, Zm00001eb261300_P004, Zm00001eb261300_P001, Zm00001eb261300_P002	Sobic.007G024700.5.v5.1, Sobic.007G024700.7.v5.1, Sobic.007G024700.4.v5.1, Sobic.007G024700.1.v5.1, Sobic.007G024700.6.v5.1
OG0000942	Sorghum_bicolorv5.Sb-BTX623-REFERENCE-JGI-5.1.pep.all	Zm00001eb180130_P005, Zm00001eb180130_P004, Zm00001eb180130_P002, Zm00001eb180130_P001, Zm00001eb180130_P003, Zm00001eb172910_P001, Zm00001eb379780_P001	Sobic.007G024900.1.v5.1, Sobic.007G094100.1.v5.1
OG0000943	Sorghum_bicolorv5.Sb-BTX623-REFERENCE-JGI-5.1.pep.all	Zm00001eb171990_P002, Zm00001eb171990_P001, Zm00001eb414760_P001, Zm00001eb414760_P005, Zm00001eb414760_P002, Zm00001eb414760_P003, Zm00001eb414760_P004	Sobic.007G059900.3.v5.1, Sobic.007G059900.1.v5.1
OG0000944	Sorghum_bicolorv5.Sb-BTX623-REFERENCE-JGI-5.1.pep.all	Zm00001eb171110_P002, Zm00001eb171110_P001, Zm00001eb171110_P003, Zm00001eb413810_P004, Zm00001eb413810_P003, Zm00001eb413810_P001, Zm00001eb413810_P002	Sobic.007G075800.2.v5.1, Sobic.007G075800.1.v5.1
OG0000945	Sorghum_bicolorv5.Sb-BTX623-REFERENCE-JGI-5.1.pep.all	Zm00001eb414260_P002, Zm00001eb414260_P004, Zm00001eb414260_P001, Zm00001eb414260_P003, Zm00001eb178120_P001, Zm00001eb178120_P002	Sobic.007G084200.4.v5.1, Sobic.007G084200.3.v5.1, Sobic.007G084200.2.v5.1
OG0000946	Sorghum_bicolorv5.Sb-BTX623-REFERENCE-JGI-5.1.pep.all	Zm00001eb414540_P002, Zm00001eb414540_P005, Zm00001eb414540_P001, Zm00001eb414540_P003, Zm00001eb414540_P004	Sobic.007G086900.5.v5.1, Sobic.007G086900.2.v5.1, Sobic.007G086900.1.v5.1, Sobic.007G086900.3.v5.1
OG0000947	Sorghum_bicolorv5.Sb-BTX623-REFERENCE-JGI-5.1.pep.all	Zm00001eb412930_P001, Zm00001eb189350_P001, Zm00001eb412930_P004, Zm00001eb412930_P002, Zm00001eb412930_P003, Zm00001eb412930_P005, Zm00001eb178070_P001, Zm00001eb178070_P002	Sobic.007G092200.1.v5.1
OG0000948	Sorghum_bicolorv5.Sb-BTX623-REFERENCE-JGI-5.1.pep.all	Zm00001eb412050_P004, Zm00001eb412050_P001, Zm00001eb412050_P002, Zm00001eb412050_P006, Zm00001eb412050_P005, Zm00001eb412050_P003, Zm00001eb412050_P007	Sobic.007G097000.2.v5.1, Sobic.007G097000.1.v5.1
OG0000949	Sorghum_bicolorv5.Sb-BTX623-REFERENCE-JGI-5.1.pep.all	Zm00001eb412110_P001, Zm00001eb412110_P005, Zm00001eb412110_P002, Zm00001eb412110_P003, Zm00001eb412110_P004	Sobic.007G097700.15.v5.1, Sobic.007G097700.4.v5.1, Sobic.007G097700.13.v5.1, Sobic.007G097700.14.v5.1
OG0000950	Sorghum_bicolorv5.Sb-BTX623-REFERENCE-JGI-5.1.pep.all	Zm00001eb177380_P002, Zm00001eb177380_P004, Zm00001eb177380_P003, Zm00001eb177380_P001	Sobic.007G103600.1.v5.1, Sobic.007G103600.4.v5.1, Sobic.007G103600.3.v5.1, Sobic.007G103600.5.v5.1, Sobic.007G103600.2.v5.1
OG0000951	Sorghum_bicolorv5.Sb-BTX623-REFERENCE-JGI-5.1.pep.all	Zm00001eb170610_P004, Zm00001eb170610_P003, Zm00001eb170610_P001, Zm00001eb170610_P002, Zm00001eb042830_P004, Zm00001eb042830_P002, Zm00001eb042830_P001, Zm00001eb042830_P003	Sobic.007G108100.1.v5.1
OG0000952	Sorghum_bicolorv5.Sb-BTX623-REFERENCE-JGI-5.1.pep.all	Zm00001eb337400_P001, Zm00001eb239800_P001, Zm00001eb042350_P002, Zm00001eb042350_P001	Sobic.007G125900.2.v5.1, Sobic.007G125900.6.v5.1, Sobic.007G125900.4.v5.1, Sobic.007G125900.7.v5.1, Sobic.007G125900.5.v5.1
OG0000953	Sorghum_bicolorv5.Sb-BTX623-REFERENCE-JGI-5.1.pep.all	Zm00001eb179290_P001, Zm00001eb179290_P003, Zm00001eb179290_P002, Zm00001eb041890_P002, Zm00001eb041890_P004, Zm00001eb041890_P001, Zm00001eb041890_P003, Zm00001eb041890_P005	Sobic.007G132000.1.v5.1
OG0000954	Sorghum_bicolorv5.Sb-BTX623-REFERENCE-JGI-5.1.pep.all	Zm00001eb038210_P006, Zm00001eb038210_P007, Zm00001eb038210_P001, Zm00001eb038210_P003, Zm00001eb038210_P002, Zm00001eb038210_P004, Zm00001eb038210_P008, Zm00001eb038210_P005	Sobic.007G158100.1.v5.1
OG0000955	Sorghum_bicolorv5.Sb-BTX623-REFERENCE-JGI-5.1.pep.all	Zm00001eb176200_P005, Zm00001eb176200_P003, Zm00001eb176200_P004, Zm00001eb176200_P002, Zm00001eb176200_P001	Sobic.007G171100.1.v5.1, Sobic.007G171100.5.v5.1, Sobic.007G171100.4.v5.1, Sobic.007G171100.3.v5.1
OG0000956	Sorghum_bicolorv5.Sb-BTX623-REFERENCE-JGI-5.1.pep.all	Zm00001eb035730_P002, Zm00001eb035730_P001, Zm00001eb174670_P002, Zm00001eb174670_P001, Zm00001eb132690_P001, Zm00001eb380370_P001, Zm00001eb022880_P001, Zm00001eb174670_P003	Sobic.007G201800.1.v5.1
OG0000957	Sorghum_bicolorv5.Sb-BTX623-REFERENCE-JGI-5.1.pep.all	Zm00001eb199940_P007, Zm00001eb199940_P004, Zm00001eb199940_P002, Zm00001eb199940_P006, Zm00001eb199940_P005	Sobic.007G207900.3.v5.1, Sobic.007G207900.4.v5.1, Sobic.007G207900.2.v5.1, Sobic.007G207900.1.v5.1
OG0000958	Sorghum_bicolorv5.Sb-BTX623-REFERENCE-JGI-5.1.pep.all	Zm00001eb034980_P002, Zm00001eb034980_P001	Sobic.007G210700.11.v5.1, Sobic.007G210700.13.v5.1, Sobic.007G210700.6.v5.1, Sobic.007G210700.12.v5.1, Sobic.007G210700.10.v5.1, Sobic.007G210700.9.v5.1, Sobic.007G210700.8.v5.1
OG0000959	Sorghum_bicolorv5.Sb-BTX623-REFERENCE-JGI-5.1.pep.all	Zm00001eb405210_P004, Zm00001eb405210_P005, Zm00001eb405210_P003, Zm00001eb405210_P002, Zm00001eb405210_P001	Sobic.008G014500.5.v5.1, Sobic.008G014500.7.v5.1, Sobic.008G014500.6.v5.1, Sobic.008G014500.4.v5.1
OG0000960	Sorghum_bicolorv5.Sb-BTX623-REFERENCE-JGI-5.1.pep.all	Zm00001eb438900_P001, Zm00001eb440440_P001, Zm00001eb405510_P001, Zm00001eb440400_P001, Zm00001eb440420_P001, Zm00001eb438930_P001, Zm00001eb405470_P001, Zm00001eb438950_P001	Sobic.008G020600.1.v5.1
OG0000961	Sorghum_bicolorv5.Sb-BTX623-REFERENCE-JGI-5.1.pep.all	Zm00001eb406010_P002, Zm00001eb406010_P004, Zm00001eb406010_P001, Zm00001eb406010_P005, Zm00001eb406010_P003	Sobic.008G028700.1.v5.1, Sobic.008G028700.2.v5.1, Sobic.008G028700.3.v5.1, Sobic.008G028700.4.v5.1
OG0000962	Sorghum_bicolorv5.Sb-BTX623-REFERENCE-JGI-5.1.pep.all	Zm00001eb407240_P001	Sobic.008G044000.4.v5.1, Sobic.008G044000.3.v5.1, Sobic.008G044000.2.v5.1, Sobic.008G044000.6.v5.1, Sobic.008G044000.5.v5.1, Sobic.008G044000.9.v5.1, Sobic.008G044000.8.v5.1, Sobic.008G044000.7.v5.1
OG0000963	Sorghum_bicolorv5.Sb-BTX623-REFERENCE-JGI-5.1.pep.all	Zm00001eb139110_P002, Zm00001eb139110_P001	Sobic.008G052300.6.v5.1, Sobic.008G052300.1.v5.1, Sobic.008G052300.2.v5.1, Sobic.008G052300.7.v5.1, Sobic.008G052300.5.v5.1, Sobic.008G052300.8.v5.1, Sobic.008G052300.4.v5.1
OG0000965	Sorghum_bicolorv5.Sb-BTX623-REFERENCE-JGI-5.1.pep.all	Zm00001eb264300_P005, Zm00001eb264300_P003, Zm00001eb264300_P004, Zm00001eb264300_P001, Zm00001eb264300_P002	Sobic.008G070500.4.v5.1, Sobic.008G070500.3.v5.1, Sobic.008G070500.1.v5.1, Sobic.008G070500.2.v5.1
OG0000966	Sorghum_bicolorv5.Sb-BTX623-REFERENCE-JGI-5.1.pep.all	Zm00001eb409300_P002, Zm00001eb409390_P001, Zm00001eb409350_P001, Zm00001eb409300_P001, Zm00001eb409320_P001, Zm00001eb409280_P001, Zm00001eb409280_P002	Sobic.008G104400.2.v5.1, Sobic.008G104400.1.v5.1
OG0000967	Sorghum_bicolorv5.Sb-BTX623-REFERENCE-JGI-5.1.pep.all	Zm00001eb410800_P002, Zm00001eb410800_P001, Zm00001eb410760_P001, Zm00001eb410760_P002, Zm00001eb440220_P001, Zm00001eb410800_P003, Zm00001eb410760_P003, Zm00001eb410780_P001	Sobic.008G113700.1.v5.1
OG0000968	Sorghum_bicolorv5.Sb-BTX623-REFERENCE-JGI-5.1.pep.all	Zm00001eb029640_P003, Zm00001eb029640_P001, Zm00001eb029640_P002	Sobic.008G141200.6.v5.1, Sobic.008G141200.4.v5.1, Sobic.008G141200.3.v5.1, Sobic.008G141200.7.v5.1, Sobic.008G141200.5.v5.1, Sobic.008G141200.8.v5.1
OG0000969	Sorghum_bicolorv5.Sb-BTX623-REFERENCE-JGI-5.1.pep.all	Zm00001eb032030_P005, Zm00001eb032030_P002, Zm00001eb032030_P006, Zm00001eb032030_P001, Zm00001eb032030_P004, Zm00001eb032030_P003	Sobic.008G174900.1.v5.1, Sobic.008G174900.4.v5.1, Sobic.008G174900.3.v5.1
OG0000970	Sorghum_bicolorv5.Sb-BTX623-REFERENCE-JGI-5.1.pep.all	Zm00001eb134650_P001, Zm00001eb134650_P004, Zm00001eb134650_P003, Zm00001eb031100_P001, Zm00001eb165960_P001, Zm00001eb184970_P001, Zm00001eb134650_P002, Zm00001eb134650_P005	Sobic.008G174966.1.v5.1
OG0000971	Sorghum_bicolorv5.Sb-BTX623-REFERENCE-JGI-5.1.pep.all	Zm00001eb134200_P002	Sobic.008G187100.3.v5.1, Sobic.008G187100.9.v5.1, Sobic.008G187100.5.v5.1, Sobic.008G187100.6.v5.1, Sobic.008G187100.10.v5.1, Sobic.008G187100.7.v5.1, Sobic.008G187100.4.v5.1, Sobic.008G187100.8.v5.1
OG0000972	Sorghum_bicolorv5.Sb-BTX623-REFERENCE-JGI-5.1.pep.all	Zm00001eb133880_P002, Zm00001eb133880_P001	Sobic.008G192600.5.v5.1, Sobic.008G192600.6.v5.1, Sobic.008G192600.2.v5.1, Sobic.008G192600.3.v5.1, Sobic.008G192600.4.v5.1, Sobic.008G192600.7.v5.1, Sobic.008G192600.1.v5.1
OG0000973	Sorghum_bicolorv5.Sb-BTX623-REFERENCE-JGI-5.1.pep.all	Zm00001eb267600_P004, Zm00001eb267600_P002, Zm00001eb267600_P001, Zm00001eb267600_P003	Sobic.009G001300.3.v5.1, Sobic.009G001300.6.v5.1, Sobic.009G001300.1.v5.1, Sobic.009G001300.7.v5.1, Sobic.009G001300.2.v5.1
OG0000974	Sorghum_bicolorv5.Sb-BTX623-REFERENCE-JGI-5.1.pep.all	Zm00001eb265660_P003, Zm00001eb265660_P002, Zm00001eb265660_P001	Sobic.009G024100.3.v5.1, Sobic.009G024100.4.v5.1, Sobic.009G024100.5.v5.1, Sobic.009G024100.1.v5.1, Sobic.009G024100.2.v5.1, Sobic.009G024100.6.v5.1
OG0000975	Sorghum_bicolorv5.Sb-BTX623-REFERENCE-JGI-5.1.pep.all	Zm00001eb417960_P001, Zm00001eb417960_P002	Sobic.009G041700.6.v5.1, Sobic.009G041700.7.v5.1, Sobic.009G041700.1.v5.1, Sobic.009G041700.5.v5.1, Sobic.009G041700.3.v5.1, Sobic.009G041700.4.v5.1, Sobic.009G041700.2.v5.1
OG0000976	Sorghum_bicolorv5.Sb-BTX623-REFERENCE-JGI-5.1.pep.all	Zm00001eb282290_P002, Zm00001eb282290_P007, Zm00001eb282290_P004, Zm00001eb282290_P006, Zm00001eb282290_P008, Zm00001eb282290_P005, Zm00001eb282290_P003, Zm00001eb282290_P001	Sobic.009G056500.1.v5.1
OG0000977	Sorghum_bicolorv5.Sb-BTX623-REFERENCE-JGI-5.1.pep.all	Zm00001eb350370_P003, Zm00001eb350370_P004, Zm00001eb350370_P002, Zm00001eb350370_P005, Zm00001eb350370_P006, Zm00001eb350370_P001, Zm00001eb284310_P002, Zm00001eb284310_P001	Sobic.009G085100.2.v5.1
OG0000978	Sorghum_bicolorv5.Sb-BTX623-REFERENCE-JGI-5.1.pep.all	Zm00001eb284330_P001, Zm00001eb284330_P002, Zm00001eb284330_P003, Zm00001eb284330_P006, Zm00001eb284330_P005, Zm00001eb284330_P004, Zm00001eb240360_P001, Zm00001eb383040_P001	Sobic.009G085500.1.v5.1
OG0000979	Sorghum_bicolorv5.Sb-BTX623-REFERENCE-JGI-5.1.pep.all	Zm00001eb286490_P003, Zm00001eb286490_P004, Zm00001eb350280_P001, Zm00001eb350280_P002, Zm00001eb430950_P001, Zm00001eb286490_P001, Zm00001eb286490_P002	Sobic.009G100500.2.v5.1, Sobic.009G100500.1.v5.1
OG0000980	Sorghum_bicolorv5.Sb-BTX623-REFERENCE-JGI-5.1.pep.all	Zm00001eb285890_P006, Zm00001eb285890_P008, Zm00001eb285890_P002, Zm00001eb285890_P007, Zm00001eb285890_P005, Zm00001eb285890_P004, Zm00001eb285890_P003, Zm00001eb285890_P001	Sobic.009G108700.1.v5.1
OG0000981	Sorghum_bicolorv5.Sb-BTX623-REFERENCE-JGI-5.1.pep.all	Zm00001eb352890_P004, Zm00001eb352890_P005, Zm00001eb352890_P001, Zm00001eb352890_P003, Zm00001eb352890_P002	Sobic.009G191000.5.v5.1, Sobic.009G191000.6.v5.1, Sobic.009G191000.4.v5.1, Sobic.009G191000.2.v5.1
OG0000982	Sorghum_bicolorv5.Sb-BTX623-REFERENCE-JGI-5.1.pep.all	Zm00001eb292410_P006, Zm00001eb292410_P001, Zm00001eb292410_P003, Zm00001eb292410_P004, Zm00001eb292410_P005	Sobic.009G191800.6.v5.1, Sobic.009G191800.5.v5.1, Sobic.009G191800.7.v5.1, Sobic.009G191800.4.v5.1
OG0000984	Sorghum_bicolorv5.Sb-BTX623-REFERENCE-JGI-5.1.pep.all	Zm00001eb356480_P001, Zm00001eb356480_P002, Zm00001eb356480_P005, Zm00001eb356480_P003, Zm00001eb356480_P004	Sobic.009G212100.2.v5.1, Sobic.009G212100.4.v5.1, Sobic.009G212100.3.v5.1, Sobic.009G212100.1.v5.1
OG0000985	Sorghum_bicolorv5.Sb-BTX623-REFERENCE-JGI-5.1.pep.all	Zm00001eb342490_P001, Zm00001eb342490_P005, Zm00001eb342490_P004, Zm00001eb342490_P003, Zm00001eb342490_P002, Zm00001eb210070_P001	Sobic.009G215500.3.v5.1, Sobic.009G215500.5.v5.1, Sobic.009G215500.6.v5.1
OG0000986	Sorghum_bicolorv5.Sb-BTX623-REFERENCE-JGI-5.1.pep.all	Zm00001eb295370_P005, Zm00001eb295370_P003, Zm00001eb295370_P004, Zm00001eb295370_P002, Zm00001eb295370_P001, Zm00001eb295370_P006, Zm00001eb295370_P008, Zm00001eb295370_P007	Sobic.009G226800.2.v5.1
OG0000987	Sorghum_bicolorv5.Sb-BTX623-REFERENCE-JGI-5.1.pep.all	Zm00001eb343770_P004, Zm00001eb343770_P002, Zm00001eb343770_P003, Zm00001eb379650_P001, Zm00001eb343770_P001, Zm00001eb343770_P005	Sobic.009G232800.3.v5.1, Sobic.009G232800.1.v5.1, Sobic.009G232800.2.v5.1
OG0000988	Sorghum_bicolorv5.Sb-BTX623-REFERENCE-JGI-5.1.pep.all	Zm00001eb344110_P006, Zm00001eb344110_P002, Zm00001eb313910_P001, Zm00001eb344110_P001, Zm00001eb344110_P007, Zm00001eb344110_P004, Zm00001eb344110_P005, Zm00001eb344110_P003	Sobic.009G237000.1.v5.1
OG0000989	Sorghum_bicolorv5.Sb-BTX623-REFERENCE-JGI-5.1.pep.all	Zm00001eb268530_P001, Zm00001eb268530_P002, Zm00001eb268530_P003, Zm00001eb270010_P001, Zm00001eb201480_P001, Zm00001eb268550_P002, Zm00001eb268550_P001	Sobic.010G002800.3.v5.1, Sobic.010G002800.2.v5.1
OG0000990	Sorghum_bicolorv5.Sb-BTX623-REFERENCE-JGI-5.1.pep.all	Zm00001eb377910_P004, Zm00001eb377910_P003, Zm00001eb377910_P005, Zm00001eb377910_P002, Zm00001eb377910_P006, Zm00001eb377910_P001	Sobic.010G025300.2.v5.1, Sobic.010G025300.1.v5.1, Sobic.010G025850.4.v5.1
OG0000991	Sorghum_bicolorv5.Sb-BTX623-REFERENCE-JGI-5.1.pep.all	Zm00001eb004600_P001, Zm00001eb054870_P001, Zm00001eb089900_P001, Zm00001eb334300_P001, Zm00001eb191810_P001, Zm00001eb366210_P001, Zm00001eb191810_P002, Zm00001eb377810_P001	Sobic.010G027700.1.v5.1
OG0000992	Sorghum_bicolorv5.Sb-BTX623-REFERENCE-JGI-5.1.pep.all	Zm00001eb375410_P007, Zm00001eb375410_P001, Zm00001eb375410_P003, Zm00001eb375410_P002, Zm00001eb375410_P006, Zm00001eb375410_P004, Zm00001eb375410_P005	Sobic.010G055700.1.v5.1, Sobic.010G055700.2.v5.1
OG0000993	Sorghum_bicolorv5.Sb-BTX623-REFERENCE-JGI-5.1.pep.all	Zm00001eb130330_P001, Zm00001eb354120_P001, Zm00001eb421750_P001, Zm00001eb053270_P001, Zm00001eb385550_P001, Zm00001eb084640_P001, Zm00001eb029820_P001, Zm00001eb132810_P001	Sobic.010G056700.1.v5.1
OG0000994	Sorghum_bicolorv5.Sb-BTX623-REFERENCE-JGI-5.1.pep.all	Zm00001eb280480_P001, Zm00001eb280490_P001, Zm00001eb308090_P001, Zm00001eb280480_P002	Sobic.010G111800.4.v5.1, Sobic.010G111800.2.v5.1, Sobic.010G111800.3.v5.1, Sobic.010G111800.1.v5.1, Sobic.010G111800.5.v5.1
OG0000995	Sorghum_bicolorv5.Sb-BTX623-REFERENCE-JGI-5.1.pep.all	Zm00001eb381490_P002, Zm00001eb381490_P001, Zm00001eb281230_P003, Zm00001eb281230_P006, Zm00001eb281230_P005, Zm00001eb281230_P001, Zm00001eb281230_P002, Zm00001eb281230_P004	Sobic.010G130000.1.v5.1
OG0000996	Sorghum_bicolorv5.Sb-BTX623-REFERENCE-JGI-5.1.pep.all	Zm00001eb381600_P005, Zm00001eb381600_P004, Zm00001eb381600_P002, Zm00001eb381600_P003, Zm00001eb381600_P006, Zm00001eb381600_P001	Sobic.010G131900.2.v5.1, Sobic.010G131900.3.v5.1, Sobic.010G131900.1.v5.1
OG0000997	Sorghum_bicolorv5.Sb-BTX623-REFERENCE-JGI-5.1.pep.all	Zm00001eb205290_P004, Zm00001eb202930_P001, Zm00001eb222180_P001, Zm00001eb297650_P001, Zm00001eb257550_P001, Zm00001eb160150_P001, Zm00001eb385490_P001, Zm00001eb385490_P002	Sobic.010G176300.1.v5.1
OG0000998	Sorghum_bicolorv5.Sb-BTX623-REFERENCE-JGI-5.1.pep.all	Zm00001eb071200_P001, Zm00001eb386060_P001, Zm00001eb245860_P001, Zm00001eb245850_P001, Zm00001eb386070_P001, Zm00001eb245850_P002, Zm00001eb108580_P001, Zm00001eb245870_P001	Sobic.010G178100.3.v5.1
OG0000999	Sorghum_bicolorv5.Sb-BTX623-REFERENCE-JGI-5.1.pep.all	Zm00001eb274650_P001, Zm00001eb274650_P004, Zm00001eb274650_P003, Zm00001eb274650_P005, Zm00001eb274650_P007, Zm00001eb274650_P006, Zm00001eb274650_P002	Sobic.010G217600.2.v5.1, Sobic.010G217600.3.v5.1
OG0001001	Sorghum_bicolorv5.Sb-BTX623-REFERENCE-JGI-5.1.pep.all	Zm00001eb438850_P001	Sobic.K031701.1.v5.1
OG0001001	Sorghum_bicolorv5.Sb-BTX623-REFERENCE-JGI-5.1.pep.all	Zm00001eb126090_P001, Zm00001eb436400_P001	Sobic.K005760.1.v5.1
OG0001001	Sorghum_bicolorv5.Sb-BTX623-REFERENCE-JGI-5.1.pep.all	Zm00001eb440640_P001	Sobic.K022001.1.v5.1
OG0001003	Sorghum_bicolorv5.Sb-BTX623-REFERENCE-JGI-5.1.pep.all	Zm00001eb437480_P001	Sobic.K021624.1.v5.1, Sobic.K021449.1.v5.1, Sobic.K021416.1.v5.1, Sobic.K022532.1.v5.1, Sobic.K021425.1.v5.1, Sobic.K021607.1.v5.1, Sobic.K021845.1.v5.1, Sobic.K021406.1.v5.1
OG0001061	Sorghum_bicolorv5.Sb-BTX623-REFERENCE-JGI-5.1.pep.all	Zm00001eb210510_P001, Zm00001eb210510_P003, Zm00001eb210510_P002, Zm00001eb210510_P004	Sobic.001G006700.6.v5.1, Sobic.001G006700.7.v5.1, Sobic.001G006700.4.v5.1, Sobic.001G006700.5.v5.1
OG0001062	Sorghum_bicolorv5.Sb-BTX623-REFERENCE-JGI-5.1.pep.all	Zm00001eb064680_P001, Zm00001eb210680_P002, Zm00001eb210680_P003, Zm00001eb210680_P004, Zm00001eb210680_P001	Sobic.001G009800.2.v5.1, Sobic.001G009800.3.v5.1, Sobic.001G009800.1.v5.1
OG0001064	Sorghum_bicolorv5.Sb-BTX623-REFERENCE-JGI-5.1.pep.all	Zm00001eb371200_P003, Zm00001eb371200_P002	Sobic.003G291500.1.v5.1, Sobic.001G021400.1.v5.1, Sobic.001G021300.2.v5.1, Sobic.001G021300.3.v5.1, Sobic.001G021300.1.v5.1, Sobic.001G021400.2.v5.1
OG0001065	Sorghum_bicolorv5.Sb-BTX623-REFERENCE-JGI-5.1.pep.all	Zm00001eb062810_P001	Sobic.001G032700.19.v5.1, Sobic.001G032700.15.v5.1, Sobic.001G032700.18.v5.1, Sobic.001G032700.13.v5.1, Sobic.001G032700.16.v5.1, Sobic.001G032700.10.v5.1, Sobic.001G032700.17.v5.1
OG0001066	Sorghum_bicolorv5.Sb-BTX623-REFERENCE-JGI-5.1.pep.all	Zm00001eb062450_P001	Sobic.003G346600.1.v5.1
OG0001066	Sorghum_bicolorv5.Sb-BTX623-REFERENCE-JGI-5.1.pep.all	Zm00001eb289870_P001, Zm00001eb351630_P001, Zm00001eb148830_P001	Sobic.001G036900.1.v5.1
OG0001066	Sorghum_bicolorv5.Sb-BTX623-REFERENCE-JGI-5.1.pep.all	Zm00001eb211900_P001	Sobic.009G166500.1.v5.1
OG0001068	Sorghum_bicolorv5.Sb-BTX623-REFERENCE-JGI-5.1.pep.all	Zm00001eb060140_P001, Zm00001eb060140_P003, Zm00001eb213240_P001, Zm00001eb213240_P003, Zm00001eb213240_P004, Zm00001eb213240_P002, Zm00001eb060140_P002	Sobic.001G063300.1.v5.1
OG0001069	Sorghum_bicolorv5.Sb-BTX623-REFERENCE-JGI-5.1.pep.all	Zm00001eb213600_P002, Zm00001eb213510_P003, Zm00001eb213600_P001, Zm00001eb213510_P001, Zm00001eb213510_P002, Zm00001eb149210_P001, Zm00001eb367480_P001	Sobic.001G069400.1.v5.1
OG0001070	Sorghum_bicolorv5.Sb-BTX623-REFERENCE-JGI-5.1.pep.all	Zm00001eb057270_P001, Zm00001eb307210_P001, Zm00001eb096050_P001, Zm00001eb155770_P001, Zm00001eb185280_P001, Zm00001eb334640_P001, Zm00001eb298070_P001	Sobic.001G088800.1.v5.1
OG0001071	Sorghum_bicolorv5.Sb-BTX623-REFERENCE-JGI-5.1.pep.all	Zm00001eb056780_P001, Zm00001eb056780_P003, Zm00001eb056780_P002, Zm00001eb215190_P001, Zm00001eb215190_P002	Sobic.001G095500.2.v5.1, Sobic.001G095500.3.v5.1, Sobic.001G095500.1.v5.1
OG0001072	Sorghum_bicolorv5.Sb-BTX623-REFERENCE-JGI-5.1.pep.all	Zm00001eb055230_P001, Zm00001eb055230_P004, Zm00001eb055230_P003, Zm00001eb055230_P005, Zm00001eb055230_P002	Sobic.001G113500.2.v5.1, Sobic.001G113500.3.v5.1, Sobic.001G113500.1.v5.1
OG0001073	Sorghum_bicolorv5.Sb-BTX623-REFERENCE-JGI-5.1.pep.all	Zm00001eb054400_P001, Zm00001eb054400_P003, Zm00001eb054400_P004, Zm00001eb054400_P002	Sobic.001G122100.3.v5.1, Sobic.001G122100.6.v5.1, Sobic.001G122100.1.v5.1, Sobic.001G122100.2.v5.1
OG0001074	Sorghum_bicolorv5.Sb-BTX623-REFERENCE-JGI-5.1.pep.all	Zm00001eb217000_P001, Zm00001eb217000_P003, Zm00001eb349380_P001, Zm00001eb060740_P001, Zm00001eb217000_P002, Zm00001eb217000_P004, Zm00001eb053770_P001	Sobic.001G128600.1.v5.1
OG0001075	Sorghum_bicolorv5.Sb-BTX623-REFERENCE-JGI-5.1.pep.all	Zm00001eb053340_P002, Zm00001eb053340_P001, Zm00001eb217220_P004, Zm00001eb217220_P001, Zm00001eb217220_P002, Zm00001eb053340_P003, Zm00001eb217220_P003	Sobic.001G134500.1.v5.1
OG0001076	Sorghum_bicolorv5.Sb-BTX623-REFERENCE-JGI-5.1.pep.all	Zm00001eb050290_P001, Zm00001eb050290_P002	Sobic.001G154200.3.v5.1, Sobic.001G154200.8.v5.1, Sobic.001G154200.9.v5.1, Sobic.001G154200.7.v5.1, Sobic.001G154200.5.v5.1, Sobic.001G154200.6.v5.1
OG0001077	Sorghum_bicolorv5.Sb-BTX623-REFERENCE-JGI-5.1.pep.all	Zm00001eb051080_P001, Zm00001eb051080_P003, Zm00001eb051080_P002, Zm00001eb051080_P004, Zm00001eb051080_P005	Sobic.001G161800.3.v5.1, Sobic.001G161800.2.v5.1, Sobic.001G161800.1.v5.1
OG0001078	Sorghum_bicolorv5.Sb-BTX623-REFERENCE-JGI-5.1.pep.all	Zm00001eb218970_P002, Zm00001eb218960_P001, Zm00001eb218970_P001	Sobic.001G164200.2.v5.1, Sobic.001G164200.1.v5.1, Sobic.001G164100.2.v5.1, Sobic.001G164100.1.v5.1, Sobic.001G164200.3.v5.1
OG0001079	Sorghum_bicolorv5.Sb-BTX623-REFERENCE-JGI-5.1.pep.all	Zm00001eb051580_P004, Zm00001eb051580_P001	Sobic.001G168800.8.v5.1, Sobic.001G168800.4.v5.1, Sobic.001G168800.6.v5.1, Sobic.001G168800.7.v5.1, Sobic.001G168800.9.v5.1, Sobic.001G168800.5.v5.1
OG0001080	Sorghum_bicolorv5.Sb-BTX623-REFERENCE-JGI-5.1.pep.all	Zm00001eb104150_P001, Zm00001eb104120_P001	Sobic.001G184400.1.v5.1, Sobic.002G285525.1.v5.1, Sobic.002G284951.1.v5.1, Sobic.001G184650.1.v5.1, Sobic.002G285700.1.v5.1, Sobic.002G284801.1.v5.1
OG0001081	Sorghum_bicolorv5.Sb-BTX623-REFERENCE-JGI-5.1.pep.all	Zm00001eb219870_P001	Sobic.007G090457.1.v5.1, Sobic.005G158200.1.v5.1, Sobic.005G157600.1.v5.1, Sobic.001G187400.1.v5.1, Sobic.001G187500.1.v5.1, Sobic.001G187600.2.v5.1, Sobic.001G187600.1.v5.1
OG0001084	Sorghum_bicolorv5.Sb-BTX623-REFERENCE-JGI-5.1.pep.all	Zm00001eb323780_P001	Sobic.002G335100.1.v5.1
OG0001084	Sorghum_bicolorv5.Sb-BTX623-REFERENCE-JGI-5.1.pep.all	Zm00001eb044970_P001	Sobic.002G030725.2.v5.1, Sobic.002G335200.1.v5.1, Sobic.002G363901.1.v5.1, Sobic.004G182000.2.v5.1, Sobic.001G209800.1.v5.1
OG0001085	Sorghum_bicolorv5.Sb-BTX623-REFERENCE-JGI-5.1.pep.all	Zm00001eb044980_P003, Zm00001eb044980_P004, Zm00001eb044980_P002, Zm00001eb044980_P001	Sobic.001G210000.4.v5.1, Sobic.001G210000.2.v5.1, Sobic.001G210000.5.v5.1, Sobic.001G210000.3.v5.1
OG0001086	Sorghum_bicolorv5.Sb-BTX623-REFERENCE-JGI-5.1.pep.all	Zm00001eb047810_P004, Zm00001eb047810_P005, Zm00001eb047810_P006, Zm00001eb047810_P007, Zm00001eb047810_P003, Zm00001eb047810_P001, Zm00001eb047810_P002	Sobic.001G244300.1.v5.1
OG0001089	Sorghum_bicolorv5.Sb-BTX623-REFERENCE-JGI-5.1.pep.all	Zm00001eb418600_P001	Sobic.006G006200.1.v5.1, Sobic.010G154300.1.v5.1, Sobic.010G154400.1.v5.1, Sobic.001G256750.1.v5.1, Sobic.006G007001.1.v5.1, Sobic.006G006000.1.v5.1, Sobic.006G006100.1.v5.1
OG0001090	Sorghum_bicolorv5.Sb-BTX623-REFERENCE-JGI-5.1.pep.all	Zm00001eb028110_P004, Zm00001eb028110_P006, Zm00001eb028110_P002, Zm00001eb028110_P003, Zm00001eb028110_P005, Zm00001eb028110_P001	Sobic.001G260400.1.v5.1, Sobic.001G260400.2.v5.1
OG0001091	Sorghum_bicolorv5.Sb-BTX623-REFERENCE-JGI-5.1.pep.all	Zm00001eb025880_P002, Zm00001eb025880_P004, Zm00001eb025880_P001, Zm00001eb025880_P003	Sobic.001G276300.2.v5.1, Sobic.001G276300.3.v5.1, Sobic.001G276400.5.v5.1, Sobic.001G276400.6.v5.1
OG0001092	Sorghum_bicolorv5.Sb-BTX623-REFERENCE-JGI-5.1.pep.all	Zm00001eb225010_P002, Zm00001eb225010_P006, Zm00001eb225010_P001, Zm00001eb225010_P004, Zm00001eb225010_P005, Zm00001eb225010_P003	Sobic.001G283200.1.v5.1, Sobic.001G283200.2.v5.1
OG0001093	Sorghum_bicolorv5.Sb-BTX623-REFERENCE-JGI-5.1.pep.all	Zm00001eb025110_P001, Zm00001eb025110_P004, Zm00001eb025110_P003, Zm00001eb025110_P005, Zm00001eb025110_P002	Sobic.001G283300.2.v5.1, Sobic.001G283300.3.v5.1, Sobic.001G283300.4.v5.1
OG0001094	Sorghum_bicolorv5.Sb-BTX623-REFERENCE-JGI-5.1.pep.all	Zm00001eb025040_P005, Zm00001eb025040_P002, Zm00001eb025040_P004, Zm00001eb025040_P003, Zm00001eb025040_P001	Sobic.001G284100.3.v5.1, Sobic.001G284100.1.v5.1, Sobic.001G284100.4.v5.1
OG0001095	Sorghum_bicolorv5.Sb-BTX623-REFERENCE-JGI-5.1.pep.all	Zm00001eb025020_P004, Zm00001eb025020_P002, Zm00001eb025020_P003, Zm00001eb025020_P001	Sobic.001G284400.3.v5.1, Sobic.001G284400.1.v5.1, Sobic.001G284400.2.v5.1, Sobic.001G284400.4.v5.1
OG0001096	Sorghum_bicolorv5.Sb-BTX623-REFERENCE-JGI-5.1.pep.all	Zm00001eb224910_P001, Zm00001eb224910_P005, Zm00001eb224910_P004, Zm00001eb224910_P003, Zm00001eb224910_P002	Sobic.001G285200.3.v5.1, Sobic.001G285200.4.v5.1, Sobic.001G285200.2.v5.1
OG0001097	Sorghum_bicolorv5.Sb-BTX623-REFERENCE-JGI-5.1.pep.all	Zm00001eb024870_P002, Zm00001eb024870_P001, Zm00001eb188290_P001, Zm00001eb063260_P001, Zm00001eb024870_P004, Zm00001eb024870_P003, Zm00001eb024870_P005	Sobic.001G285400.1.v5.1
OG0001098	Sorghum_bicolorv5.Sb-BTX623-REFERENCE-JGI-5.1.pep.all	Zm00001eb390680_P002, Zm00001eb390680_P001, Zm00001eb390680_P004, Zm00001eb390680_P003, Zm00001eb390680_P005	Sobic.001G292700.3.v5.1, Sobic.001G292700.1.v5.1, Sobic.001G292700.2.v5.1
OG0001099	Sorghum_bicolorv5.Sb-BTX623-REFERENCE-JGI-5.1.pep.all	Zm00001eb391270_P004, Zm00001eb391270_P005, Zm00001eb391270_P001, Zm00001eb391270_P003, Zm00001eb391270_P002	Sobic.001G298900.2.v5.1, Sobic.001G298900.1.v5.1, Sobic.001G298900.3.v5.1
OG0001100	Sorghum_bicolorv5.Sb-BTX623-REFERENCE-JGI-5.1.pep.all	Zm00001eb391920_P003, Zm00001eb391920_P005, Zm00001eb391920_P004, Zm00001eb391920_P001, Zm00001eb391920_P002	Sobic.001G308000.3.v5.1, Sobic.001G308000.1.v5.1, Sobic.001G308000.2.v5.1
OG0001101	Sorghum_bicolorv5.Sb-BTX623-REFERENCE-JGI-5.1.pep.all	Zm00001eb393990_P002, Zm00001eb393990_P001, Zm00001eb393970_P002, Zm00001eb393970_P001, Zm00001eb393970_P004, Zm00001eb393970_P003, Zm00001eb393970_P005	Sobic.001G308900.1.v5.1
OG0001102	Sorghum_bicolorv5.Sb-BTX623-REFERENCE-JGI-5.1.pep.all	Zm00001eb007850_P001	Sobic.003G403600.1.v5.1
OG0001102	Sorghum_bicolorv5.Sb-BTX623-REFERENCE-JGI-5.1.pep.all	Zm00001eb022470_P001, Zm00001eb022530_P001, Zm00001eb022560_P001, Zm00001eb399870_P001, Zm00001eb007840_P001	Sobic.001G310400.1.v5.1
OG0001103	Sorghum_bicolorv5.Sb-BTX623-REFERENCE-JGI-5.1.pep.all	Zm00001eb021030_P001, Zm00001eb021030_P002, Zm00001eb021030_P003, Zm00001eb404700_P003, Zm00001eb404700_P002, Zm00001eb021030_P004, Zm00001eb404700_P001	Sobic.001G324900.1.v5.1
OG0001104	Sorghum_bicolorv5.Sb-BTX623-REFERENCE-JGI-5.1.pep.all	Zm00001eb287580_P001, Zm00001eb287580_P004, Zm00001eb287580_P002, Zm00001eb287580_P003	Sobic.001G334100.1.v5.1, Sobic.003G045450.1.v5.1, Sobic.009G130500.1.v5.1, Sobic.009G130500.2.v5.1
OG0001106	Sorghum_bicolorv5.Sb-BTX623-REFERENCE-JGI-5.1.pep.all	Zm00001eb392330_P004, Zm00001eb392330_P003, Zm00001eb392330_P001, Zm00001eb392330_P002	Sobic.001G354600.1.v5.1, Sobic.001G354600.3.v5.1, Sobic.001G354600.2.v5.1, Sobic.001G354600.4.v5.1
OG0001107	Sorghum_bicolorv5.Sb-BTX623-REFERENCE-JGI-5.1.pep.all	Zm00001eb018040_P006, Zm00001eb018040_P005, Zm00001eb018040_P007, Zm00001eb018040_P003, Zm00001eb018040_P002, Zm00001eb018040_P001, Zm00001eb018040_P004	Sobic.001G359200.1.v5.1
OG0001108	Sorghum_bicolorv5.Sb-BTX623-REFERENCE-JGI-5.1.pep.all	Zm00001eb112350_P002, Zm00001eb112350_P001, Zm00001eb223350_P001, Zm00001eb230020_P001, Zm00001eb428760_P001, Zm00001eb047050_P001, Zm00001eb047040_P001	Sobic.001G363600.1.v5.1
OG0001109	Sorghum_bicolorv5.Sb-BTX623-REFERENCE-JGI-5.1.pep.all	Zm00001eb016460_P003, Zm00001eb016460_P005, Zm00001eb016460_P001, Zm00001eb016460_P002, Zm00001eb016460_P004, Zm00001eb016460_P006	Sobic.001G376400.2.v5.1, Sobic.001G376400.1.v5.1
OG0001110	Sorghum_bicolorv5.Sb-BTX623-REFERENCE-JGI-5.1.pep.all	Zm00001eb331200_P001, Zm00001eb111740_P001	Sobic.001G390300.1.v5.1
OG0001110	Sorghum_bicolorv5.Sb-BTX623-REFERENCE-JGI-5.1.pep.all	Zm00001eb333100_P002	Sobic.002G424275.1.v5.1
OG0001110	Sorghum_bicolorv5.Sb-BTX623-REFERENCE-JGI-5.1.pep.all	Zm00001eb015200_P001	Sobic.009G180000.1.v5.1
OG0001111	Sorghum_bicolorv5.Sb-BTX623-REFERENCE-JGI-5.1.pep.all	Zm00001eb015030_P002, Zm00001eb015030_P004, Zm00001eb015030_P005, Zm00001eb015030_P007, Zm00001eb015030_P001, Zm00001eb015030_P003, Zm00001eb015030_P006	Sobic.001G392600.4.v5.1
OG0001113	Sorghum_bicolorv5.Sb-BTX623-REFERENCE-JGI-5.1.pep.all	Zm00001eb013000_P001, Zm00001eb013000_P004, Zm00001eb013000_P003, Zm00001eb013000_P002, Zm00001eb354500_P001, Zm00001eb095040_P001	Sobic.001G411900.2.v5.1, Sobic.001G411900.1.v5.1
OG0001115	Sorghum_bicolorv5.Sb-BTX623-REFERENCE-JGI-5.1.pep.all	Zm00001eb012650_P002, Zm00001eb012650_P003, Zm00001eb012650_P001, Zm00001eb012650_P004	Sobic.001G417500.4.v5.1, Sobic.001G417500.6.v5.1, Sobic.001G417500.5.v5.1, Sobic.001G417500.7.v5.1
OG0001116	Sorghum_bicolorv5.Sb-BTX623-REFERENCE-JGI-5.1.pep.all	Zm00001eb398850_P007, Zm00001eb398850_P002, Zm00001eb398850_P001, Zm00001eb398850_P006, Zm00001eb398850_P003, Zm00001eb398850_P004, Zm00001eb398850_P005	Sobic.001G439300.1.v5.1
OG0001117	Sorghum_bicolorv5.Sb-BTX623-REFERENCE-JGI-5.1.pep.all	Zm00001eb010110_P002, Zm00001eb010110_P001, Zm00001eb010110_P003	Sobic.001G442500.3.v5.1, Sobic.001G442500.1.v5.1, Sobic.001G442500.4.v5.1, Sobic.001G442500.5.v5.1, Sobic.001G442500.6.v5.1
OG0001118	Sorghum_bicolorv5.Sb-BTX623-REFERENCE-JGI-5.1.pep.all	Zm00001eb399210_P003, Zm00001eb399210_P002, Zm00001eb010020_P002, Zm00001eb399210_P005, Zm00001eb399210_P004, Zm00001eb399210_P001, Zm00001eb010020_P001	Sobic.001G443300.1.v5.1
OG0001119	Sorghum_bicolorv5.Sb-BTX623-REFERENCE-JGI-5.1.pep.all	Zm00001eb399440_P001, Zm00001eb399440_P002, Zm00001eb399440_P004, Zm00001eb399440_P005, Zm00001eb399440_P003, Zm00001eb282010_P001	Sobic.001G448000.1.v5.1, Sobic.001G448000.2.v5.1
OG0001120	Sorghum_bicolorv5.Sb-BTX623-REFERENCE-JGI-5.1.pep.all	Zm00001eb400030_P002, Zm00001eb400030_P003, Zm00001eb400030_P006, Zm00001eb400030_P005, Zm00001eb400030_P001, Zm00001eb400030_P004	Sobic.001G454500.2.v5.1, Sobic.001G454500.3.v5.1
OG0001121	Sorghum_bicolorv5.Sb-BTX623-REFERENCE-JGI-5.1.pep.all	Zm00001eb400160_P001, Zm00001eb400160_P002, Zm00001eb008660_P001, Zm00001eb008660_P004, Zm00001eb008660_P003	Sobic.001G456100.5.v5.1, Sobic.001G456100.3.v5.1, Sobic.001G456100.4.v5.1
OG0001122	Sorghum_bicolorv5.Sb-BTX623-REFERENCE-JGI-5.1.pep.all	Zm00001eb400170_P003, Zm00001eb400170_P006, Zm00001eb400170_P004, Zm00001eb400170_P001, Zm00001eb400170_P002, Zm00001eb400170_P007, Zm00001eb400170_P005	Sobic.001G456400.1.v5.1
OG0001123	Sorghum_bicolorv5.Sb-BTX623-REFERENCE-JGI-5.1.pep.all	Zm00001eb400290_P001, Zm00001eb228440_P001, Zm00001eb400290_P002, Zm00001eb400320_P003, Zm00001eb400320_P004, Zm00001eb400320_P001, Zm00001eb400320_P002	Sobic.001G458000.1.v5.1
OG0001124	Sorghum_bicolorv5.Sb-BTX623-REFERENCE-JGI-5.1.pep.all	Zm00001eb400630_P004, Zm00001eb400630_P002, Zm00001eb310850_P001, Zm00001eb400630_P003, Zm00001eb400630_P001, Zm00001eb400630_P005	Sobic.001G463800.4.v5.1, Sobic.001G463800.3.v5.1
OG0001125	Sorghum_bicolorv5.Sb-BTX623-REFERENCE-JGI-5.1.pep.all	Zm00001eb007640_P002, Zm00001eb007640_P001, Zm00001eb400680_P001, Zm00001eb400680_P002, Zm00001eb400680_P004, Zm00001eb400680_P005, Zm00001eb400680_P003	Sobic.001G464800.2.v5.1
OG0001127	Sorghum_bicolorv5.Sb-BTX623-REFERENCE-JGI-5.1.pep.all	Zm00001eb006510_P004, Zm00001eb006510_P002, Zm00001eb006510_P007, Zm00001eb006510_P001, Zm00001eb006510_P005, Zm00001eb006510_P003	Sobic.001G478300.2.v5.1, Sobic.001G478300.1.v5.1
OG0001128	Sorghum_bicolorv5.Sb-BTX623-REFERENCE-JGI-5.1.pep.all	Zm00001eb005770_P004, Zm00001eb005770_P003, Zm00001eb005770_P001, Zm00001eb005770_P002	Sobic.001G485000.4.v5.1, Sobic.001G485000.5.v5.1, Sobic.001G485000.3.v5.1, Sobic.001G485000.6.v5.1
OG0001129	Sorghum_bicolorv5.Sb-BTX623-REFERENCE-JGI-5.1.pep.all	Zm00001eb005690_P005, Zm00001eb005690_P004, Zm00001eb005690_P006, Zm00001eb005690_P002, Zm00001eb005690_P001, Zm00001eb005690_P003	Sobic.001G486000.2.v5.1, Sobic.001G486000.1.v5.1
OG0001130	Sorghum_bicolorv5.Sb-BTX623-REFERENCE-JGI-5.1.pep.all	Zm00001eb005560_P002, Zm00001eb005560_P005, Zm00001eb005560_P003, Zm00001eb005560_P001, Zm00001eb005560_P004	Sobic.004G235801.1.v5.1, Sobic.004G235750.2.v5.1, Sobic.001G487900.2.v5.1
OG0001132	Sorghum_bicolorv5.Sb-BTX623-REFERENCE-JGI-5.1.pep.all	Zm00001eb335280_P001, Zm00001eb313870_P001, Zm00001eb105930_P001, Zm00001eb105940_P001, Zm00001eb294090_P001, Zm00001eb266950_P001, Zm00001eb183540_P001	Sobic.001G506750.1.v5.1
OG0001133	Sorghum_bicolorv5.Sb-BTX623-REFERENCE-JGI-5.1.pep.all	Zm00001eb002490_P001, Zm00001eb002490_P003, Zm00001eb002490_P002	Sobic.001G517800.3.v5.1, Sobic.001G517800.6.v5.1, Sobic.001G517800.5.v5.1, Sobic.001G517800.4.v5.1, Sobic.001G517800.1.v5.1
OG0001134	Sorghum_bicolorv5.Sb-BTX623-REFERENCE-JGI-5.1.pep.all	Zm00001eb000900_P001, Zm00001eb214770_P001, Zm00001eb218100_P001, Zm00001eb085900_P001, Zm00001eb048180_P001, Zm00001eb281830_P001	Sobic.001G533900.2.v5.1, Sobic.001G533900.3.v5.1
OG0001135	Sorghum_bicolorv5.Sb-BTX623-REFERENCE-JGI-5.1.pep.all	Zm00001eb404320_P001, Zm00001eb404320_P002	Sobic.001G539500.4.v5.1
OG0001135	Sorghum_bicolorv5.Sb-BTX623-REFERENCE-JGI-5.1.pep.all	Zm00001eb000550_P001, Zm00001eb000550_P005, Zm00001eb000550_P006	Sobic.001G539500.1.v5.1, Sobic.001G539500.2.v5.1
OG0001136	Sorghum_bicolorv5.Sb-BTX623-REFERENCE-JGI-5.1.pep.all	Zm00001eb404430_P006, Zm00001eb404430_P002, Zm00001eb404430_P004, Zm00001eb404430_P007, Zm00001eb404430_P001, Zm00001eb404430_P003, Zm00001eb404430_P005	Sobic.001G542600.1.v5.1
OG0001137	Sorghum_bicolorv5.Sb-BTX623-REFERENCE-JGI-5.1.pep.all	Zm00001eb298300_P001	Sobic.002G004800.4.v5.1, Sobic.002G004800.6.v5.1, Sobic.002G004800.3.v5.1, Sobic.002G004800.7.v5.1, Sobic.002G004800.5.v5.1, Sobic.002G004800.1.v5.1, Sobic.002G004800.8.v5.1
OG0001138	Sorghum_bicolorv5.Sb-BTX623-REFERENCE-JGI-5.1.pep.all	Zm00001eb299200_P001, Zm00001eb299200_P003, Zm00001eb299200_P002	Sobic.002G020500.6.v5.1, Sobic.002G020500.5.v5.1, Sobic.002G020500.3.v5.1, Sobic.002G020500.7.v5.1, Sobic.002G020500.8.v5.1
OG0001139	Sorghum_bicolorv5.Sb-BTX623-REFERENCE-JGI-5.1.pep.all	Zm00001eb117520_P002, Zm00001eb117520_P007, Zm00001eb117520_P006, Zm00001eb117520_P005, Zm00001eb117520_P001, Zm00001eb117520_P004, Zm00001eb117520_P003	Sobic.002G035900.2.v5.1
OG0001140	Sorghum_bicolorv5.Sb-BTX623-REFERENCE-JGI-5.1.pep.all	Zm00001eb161380_P001, Zm00001eb357190_P001, Zm00001eb318270_P001, Zm00001eb300700_P002, Zm00001eb300700_P004, Zm00001eb300700_P003, Zm00001eb300700_P001	Sobic.002G043000.1.v5.1
OG0001141	Sorghum_bicolorv5.Sb-BTX623-REFERENCE-JGI-5.1.pep.all	Zm00001eb301150_P003, Zm00001eb301150_P004, Zm00001eb317650_P001, Zm00001eb379540_P001, Zm00001eb377240_P001, Zm00001eb301150_P001, Zm00001eb301150_P002	Sobic.002G050200.1.v5.1
OG0001142	Sorghum_bicolorv5.Sb-BTX623-REFERENCE-JGI-5.1.pep.all	Zm00001eb301300_P001, Zm00001eb301300_P002, Zm00001eb301300_P003, Zm00001eb301300_P004, Zm00001eb301300_P005	Sobic.002G052400.3.v5.1, Sobic.002G052400.1.v5.1, Sobic.002G052400.2.v5.1
OG0001144	Sorghum_bicolorv5.Sb-BTX623-REFERENCE-JGI-5.1.pep.all	Zm00001eb302080_P001, Zm00001eb302020_P001, Zm00001eb302050_P001, Zm00001eb302070_P001, Zm00001eb302040_P002, Zm00001eb302040_P001, Zm00001eb302040_P003	Sobic.002G057800.1.v5.1
OG0001145	Sorghum_bicolorv5.Sb-BTX623-REFERENCE-JGI-5.1.pep.all	Zm00001eb302390_P001, Zm00001eb302390_P004, Zm00001eb302390_P005, Zm00001eb302390_P003, Zm00001eb302390_P002	Sobic.002G064900.3.v5.1, Sobic.002G064900.5.v5.1, Sobic.002G064900.1.v5.1
OG0001147	Sorghum_bicolorv5.Sb-BTX623-REFERENCE-JGI-5.1.pep.all	Zm00001eb095230_P003, Zm00001eb095230_P004, Zm00001eb303500_P003, Zm00001eb095230_P001, Zm00001eb303500_P002, Zm00001eb095230_P002, Zm00001eb303500_P001	Sobic.002G078400.1.v5.1
OG0001148	Sorghum_bicolorv5.Sb-BTX623-REFERENCE-JGI-5.1.pep.all	Zm00001eb304310_P003, Zm00001eb304310_P007, Zm00001eb304310_P001, Zm00001eb304310_P004, Zm00001eb304310_P002, Zm00001eb304310_P006, Zm00001eb304310_P005	Sobic.002G090700.1.v5.1
OG0001149	Sorghum_bicolorv5.Sb-BTX623-REFERENCE-JGI-5.1.pep.all	Zm00001eb097150_P002, Zm00001eb092780_P001, Zm00001eb097150_P001	Sobic.002G098800.3.v5.1, Sobic.002G098800.5.v5.1, Sobic.002G098800.4.v5.1, Sobic.002G098800.1.v5.1, Sobic.002G098800.6.v5.1
OG0001150	Sorghum_bicolorv5.Sb-BTX623-REFERENCE-JGI-5.1.pep.all	Zm00001eb299080_P002, Zm00001eb299080_P001, Zm00001eb299040_P004, Zm00001eb299040_P001, Zm00001eb299080_P003, Zm00001eb299040_P003, Zm00001eb299040_P002	Sobic.002G099700.1.v5.1
OG0001151	Sorghum_bicolorv5.Sb-BTX623-REFERENCE-JGI-5.1.pep.all	Zm00001eb304930_P001, Zm00001eb304930_P003, Zm00001eb304930_P002, Zm00001eb304930_P004	Sobic.002G105200.5.v5.1, Sobic.002G105200.3.v5.1, Sobic.002G105200.1.v5.1, Sobic.002G105200.6.v5.1
OG0001153	Sorghum_bicolorv5.Sb-BTX623-REFERENCE-JGI-5.1.pep.all	Zm00001eb038370_P002, Zm00001eb038370_P004, Zm00001eb038370_P006, Zm00001eb038370_P003, Zm00001eb038370_P005, Zm00001eb038370_P001	Sobic.007G159700.1.v5.1, Sobic.002G124900.1.v5.1
OG0001154	Sorghum_bicolorv5.Sb-BTX623-REFERENCE-JGI-5.1.pep.all	Zm00001eb096480_P001, Zm00001eb096430_P001, Zm00001eb096360_P001, Zm00001eb096480_P003, Zm00001eb096370_P001, Zm00001eb096480_P002	Sobic.008G025801.1.v5.1, Sobic.002G130700.1.v5.1
OG0001155	Sorghum_bicolorv5.Sb-BTX623-REFERENCE-JGI-5.1.pep.all	Zm00001eb308150_P004, Zm00001eb308150_P002, Zm00001eb308150_P005, Zm00001eb308150_P006, Zm00001eb308150_P003, Zm00001eb308150_P007, Zm00001eb308150_P001	Sobic.002G134100.1.v5.1
OG0001157	Sorghum_bicolorv5.Sb-BTX623-REFERENCE-JGI-5.1.pep.all	Zm00001eb309060_P005, Zm00001eb309060_P001, Zm00001eb097570_P001, Zm00001eb309060_P003, Zm00001eb309060_P002, Zm00001eb309060_P004	Sobic.006G048775.1.v5.1, Sobic.002G155200.1.v5.1
OG0001159	Sorghum_bicolorv5.Sb-BTX623-REFERENCE-JGI-5.1.pep.all	Zm00001eb309610_P002, Zm00001eb309610_P004, Zm00001eb309610_P003, Zm00001eb309610_P001	Sobic.002G166400.4.v5.1, Sobic.002G166400.2.v5.1, Sobic.002G166400.3.v5.1, Sobic.002G166400.5.v5.1
OG0001160	Sorghum_bicolorv5.Sb-BTX623-REFERENCE-JGI-5.1.pep.all	Zm00001eb310530_P002, Zm00001eb310530_P006, Zm00001eb310530_P004, Zm00001eb310530_P003, Zm00001eb310530_P001, Zm00001eb310530_P005	Sobic.002G177500.3.v5.1, Sobic.002G177500.1.v5.1
OG0001161	Sorghum_bicolorv5.Sb-BTX623-REFERENCE-JGI-5.1.pep.all	Zm00001eb310710_P003, Zm00001eb310710_P002, Zm00001eb310710_P004, Zm00001eb310710_P001	Sobic.002G179400.2.v5.1, Sobic.002G179400.3.v5.1, Sobic.002G179400.4.v5.1, Sobic.002G179400.1.v5.1
OG0001163	Sorghum_bicolorv5.Sb-BTX623-REFERENCE-JGI-5.1.pep.all	Zm00001eb312170_P003, Zm00001eb312170_P002, Zm00001eb312170_P001	Sobic.002G196200.5.v5.1, Sobic.002G196200.4.v5.1, Sobic.002G196200.1.v5.1, Sobic.002G196200.3.v5.1, Sobic.002G196200.2.v5.1
OG0001165	Sorghum_bicolorv5.Sb-BTX623-REFERENCE-JGI-5.1.pep.all	Zm00001eb313540_P006, Zm00001eb313540_P002, Zm00001eb313540_P005, Zm00001eb313540_P003, Zm00001eb313540_P004, Zm00001eb313540_P001	Sobic.002G208400.4.v5.1, Sobic.002G208400.5.v5.1
OG0001166	Sorghum_bicolorv5.Sb-BTX623-REFERENCE-JGI-5.1.pep.all	Zm00001eb101860_P005, Zm00001eb101860_P006, Zm00001eb101860_P003, Zm00001eb101860_P002, Zm00001eb101860_P004, Zm00001eb101860_P001	Sobic.002G246500.1.v5.1, Sobic.002G246500.2.v5.1
OG0001167	Sorghum_bicolorv5.Sb-BTX623-REFERENCE-JGI-5.1.pep.all	Zm00001eb316720_P003, Zm00001eb316720_P007, Zm00001eb316720_P006, Zm00001eb316720_P004, Zm00001eb316720_P005, Zm00001eb316720_P001, Zm00001eb316720_P002	Sobic.002G247300.1.v5.1
OG0001168	Sorghum_bicolorv5.Sb-BTX623-REFERENCE-JGI-5.1.pep.all	Zm00001eb316790_P004, Zm00001eb316790_P002, Zm00001eb316790_P001, Zm00001eb316790_P003, Zm00001eb316790_P005	Sobic.002G248400.3.v5.1, Sobic.002G248400.1.v5.1, Sobic.002G248400.2.v5.1
OG0001169	Sorghum_bicolorv5.Sb-BTX623-REFERENCE-JGI-5.1.pep.all	Zm00001eb102420_P005, Zm00001eb102420_P002, Zm00001eb102420_P003, Zm00001eb102420_P004, Zm00001eb102420_P001, Zm00001eb247260_P001	Sobic.002G257500.2.v5.1, Sobic.002G257500.1.v5.1
OG0001170	Sorghum_bicolorv5.Sb-BTX623-REFERENCE-JGI-5.1.pep.all	Zm00001eb139240_P001, Zm00001eb241070_P001, Zm00001eb414380_P001, Zm00001eb102440_P003, Zm00001eb102440_P002, Zm00001eb102440_P001	Sobic.002G257900.1.v5.1, Sobic.002G257900.2.v5.1
OG0001171	Sorghum_bicolorv5.Sb-BTX623-REFERENCE-JGI-5.1.pep.all	Zm00001eb042100_P001, Zm00001eb042100_P002	Sobic.007G119700.2.v5.1, Sobic.007G119700.3.v5.1, Sobic.007G119700.1.v5.1, Sobic.007G119700.4.v5.1, Sobic.010G042000.1.v5.1, Sobic.002G258200.1.v5.1
OG0001172	Sorghum_bicolorv5.Sb-BTX623-REFERENCE-JGI-5.1.pep.all	Zm00001eb332090_P002, Zm00001eb332090_P001, Zm00001eb271110_P001, Zm00001eb345490_P001, Zm00001eb332090_P003, Zm00001eb410130_P001, Zm00001eb271100_P001	Sobic.002G278500.1.v5.1
OG0001173	Sorghum_bicolorv5.Sb-BTX623-REFERENCE-JGI-5.1.pep.all	Zm00001eb288590_P001, Zm00001eb223030_P001, Zm00001eb281560_P001, Zm00001eb276910_P001, Zm00001eb341710_P001, Zm00001eb085880_P001, Zm00001eb104050_P001	Sobic.002G283900.1.v5.1
OG0001174	Sorghum_bicolorv5.Sb-BTX623-REFERENCE-JGI-5.1.pep.all	Zm00001eb104250_P003, Zm00001eb104250_P002, Zm00001eb104250_P001, Zm00001eb104250_P004	Sobic.002G287300.3.v5.1, Sobic.002G287300.2.v5.1, Sobic.002G287300.5.v5.1, Sobic.002G287300.4.v5.1
OG0001175	Sorghum_bicolorv5.Sb-BTX623-REFERENCE-JGI-5.1.pep.all	Zm00001eb320610_P003, Zm00001eb320610_P002, Zm00001eb320610_P001, Zm00001eb320610_P004	Sobic.002G292900.4.v5.1, Sobic.002G292900.5.v5.1, Sobic.002G292900.3.v5.1, Sobic.002G292900.2.v5.1
OG0001176	Sorghum_bicolorv5.Sb-BTX623-REFERENCE-JGI-5.1.pep.all	Zm00001eb320210_P001, Zm00001eb104780_P002, Zm00001eb104780_P003, Zm00001eb104780_P005, Zm00001eb320210_P002, Zm00001eb104780_P001, Zm00001eb104780_P004	Sobic.002G297700.1.v5.1
OG0001177	Sorghum_bicolorv5.Sb-BTX623-REFERENCE-JGI-5.1.pep.all	Zm00001eb319930_P002, Zm00001eb319930_P006, Zm00001eb319930_P001, Zm00001eb319930_P004	Sobic.002G300700.4.v5.1, Sobic.002G300700.6.v5.1, Sobic.002G300700.5.v5.1, Sobic.002G300700.2.v5.1
OG0001178	Sorghum_bicolorv5.Sb-BTX623-REFERENCE-JGI-5.1.pep.all	Zm00001eb379310_P001, Zm00001eb207630_P001, Zm00001eb379310_P004, Zm00001eb379310_P003, Zm00001eb379310_P002	Sobic.002G304300.1.v5.1, Sobic.007G045900.1.v5.1, Sobic.010G004200.1.v5.1
OG0001180	Sorghum_bicolorv5.Sb-BTX623-REFERENCE-JGI-5.1.pep.all	Zm00001eb323440_P003, Zm00001eb323440_P006, Zm00001eb323440_P005, Zm00001eb323440_P004, Zm00001eb323440_P001, Zm00001eb323440_P002	Sobic.002G329300.3.v5.1, Sobic.002G329300.2.v5.1
OG0001181	Sorghum_bicolorv5.Sb-BTX623-REFERENCE-JGI-5.1.pep.all	Zm00001eb323700_P003, Zm00001eb323700_P001, Zm00001eb323700_P002, Zm00001eb106650_P004, Zm00001eb106650_P002, Zm00001eb106650_P003, Zm00001eb106650_P001	Sobic.002G333600.1.v5.1
OG0001182	Sorghum_bicolorv5.Sb-BTX623-REFERENCE-JGI-5.1.pep.all	Zm00001eb107170_P001, Zm00001eb107170_P003, Zm00001eb107170_P002, Zm00001eb107170_P004	Sobic.002G343300.3.v5.1, Sobic.002G343300.2.v5.1, Sobic.002G343300.4.v5.1, Sobic.002G343300.5.v5.1
OG0001183	Sorghum_bicolorv5.Sb-BTX623-REFERENCE-JGI-5.1.pep.all	Zm00001eb108440_P003, Zm00001eb108440_P002, Zm00001eb108440_P001	Sobic.002G364000.5.v5.1, Sobic.002G364000.2.v5.1, Sobic.002G364000.1.v5.1, Sobic.002G364000.4.v5.1, Sobic.002G364000.3.v5.1
OG0001184	Sorghum_bicolorv5.Sb-BTX623-REFERENCE-JGI-5.1.pep.all	Zm00001eb108730_P001, Zm00001eb327160_P005, Zm00001eb327160_P001, Zm00001eb327160_P006, Zm00001eb327160_P003, Zm00001eb327160_P002, Zm00001eb327160_P004	Sobic.002G370100.1.v5.1
OG0001185	Sorghum_bicolorv5.Sb-BTX623-REFERENCE-JGI-5.1.pep.all	Zm00001eb328150_P001, Zm00001eb438440_P001, Zm00001eb438400_P001, Zm00001eb328190_P001, Zm00001eb328210_P001	Sobic.002G385000.2.v5.1, Sobic.002G384600.1.v5.1, Sobic.002G382800.1.v5.1
OG0001187	Sorghum_bicolorv5.Sb-BTX623-REFERENCE-JGI-5.1.pep.all	Zm00001eb329060_P005, Zm00001eb329060_P003, Zm00001eb329060_P002, Zm00001eb405950_P001, Zm00001eb020820_P001, Zm00001eb329060_P004, Zm00001eb329060_P001	Sobic.002G394200.1.v5.1
OG0001188	Sorghum_bicolorv5.Sb-BTX623-REFERENCE-JGI-5.1.pep.all	Zm00001eb329530_P001, Zm00001eb329530_P002, Zm00001eb110620_P001, Zm00001eb110620_P003, Zm00001eb110620_P002, Zm00001eb297800_P001, Zm00001eb240470_P001	Sobic.002G400700.3.v5.1
OG0001189	Sorghum_bicolorv5.Sb-BTX623-REFERENCE-JGI-5.1.pep.all	Zm00001eb110930_P001, Zm00001eb110930_P003, Zm00001eb110930_P002	Sobic.002G408000.6.v5.1, Sobic.002G408000.9.v5.1, Sobic.002G408000.4.v5.1, Sobic.002G408000.7.v5.1, Sobic.002G408000.8.v5.1
OG0001190	Sorghum_bicolorv5.Sb-BTX623-REFERENCE-JGI-5.1.pep.all	Zm00001eb038800_P001, Zm00001eb374180_P001, Zm00001eb327560_P001, Zm00001eb033490_P001, Zm00001eb428120_P001, Zm00001eb081990_P001, Zm00001eb072380_P001	Sobic.002G416325.1.v5.1
OG0001191	Sorghum_bicolorv5.Sb-BTX623-REFERENCE-JGI-5.1.pep.all	Zm00001eb331570_P001, Zm00001eb331570_P002, Zm00001eb331570_P003	Sobic.002G430000.9.v5.1, Sobic.002G430000.7.v5.1, Sobic.002G430000.2.v5.1, Sobic.002G430000.3.v5.1, Sobic.002G430000.8.v5.1
OG0001192	Sorghum_bicolorv5.Sb-BTX623-REFERENCE-JGI-5.1.pep.all	Zm00001eb119140_P001, Zm00001eb119140_P002, Zm00001eb119140_P003, Zm00001eb245210_P001	Sobic.003G005900.3.v5.1, Sobic.003G005900.1.v5.1, Sobic.003G005900.2.v5.1, Sobic.003G005900.4.v5.1
OG0001193	Sorghum_bicolorv5.Sb-BTX623-REFERENCE-JGI-5.1.pep.all	Zm00001eb119270_P005, Zm00001eb119270_P002, Zm00001eb119270_P001, Zm00001eb119270_P003, Zm00001eb119270_P004, Zm00001eb119270_P006, Zm00001eb119270_P007	Sobic.003G007700.1.v5.1
OG0001194	Sorghum_bicolorv5.Sb-BTX623-REFERENCE-JGI-5.1.pep.all	Zm00001eb119340_P003, Zm00001eb119340_P002, Zm00001eb119340_P004, Zm00001eb119340_P005, Zm00001eb119340_P001	Sobic.003G008700.2.v5.1, Sobic.003G008700.4.v5.1, Sobic.003G008700.1.v5.1
OG0001195	Sorghum_bicolorv5.Sb-BTX623-REFERENCE-JGI-5.1.pep.all	Zm00001eb339200_P003, Zm00001eb339200_P004, Zm00001eb339200_P002, Zm00001eb339200_P001, Zm00001eb339200_P005	Sobic.003G008800.3.v5.1, Sobic.003G008800.2.v5.1, Sobic.004G245400.1.v5.1
OG0001196	Sorghum_bicolorv5.Sb-BTX623-REFERENCE-JGI-5.1.pep.all	Zm00001eb398140_P003, Zm00001eb398140_P002, Zm00001eb398140_P007, Zm00001eb398140_P005, Zm00001eb398140_P001, Zm00001eb398140_P004, Zm00001eb398140_P006	Sobic.003G009300.1.v5.1
OG0001197	Sorghum_bicolorv5.Sb-BTX623-REFERENCE-JGI-5.1.pep.all	Zm00001eb338590_P001, Zm00001eb119890_P003, Zm00001eb119890_P002, Zm00001eb119890_P001, Zm00001eb291090_P001, Zm00001eb089220_P001, Zm00001eb422420_P001	Sobic.003G017500.1.v5.1
OG0001198	Sorghum_bicolorv5.Sb-BTX623-REFERENCE-JGI-5.1.pep.all	Zm00001eb088530_P002, Zm00001eb088530_P001, Zm00001eb088580_P001	Sobic.003G029800.1.v5.1, Sobic.006G016700.3.v5.1, Sobic.006G016700.5.v5.1, Sobic.006G016700.4.v5.1, Sobic.006G016700.1.v5.1
OG0001199	Sorghum_bicolorv5.Sb-BTX623-REFERENCE-JGI-5.1.pep.all	Zm00001eb121060_P003, Zm00001eb121060_P004, Zm00001eb121060_P005, Zm00001eb121060_P002, Zm00001eb121060_P001, Zm00001eb121060_P006, Zm00001eb121060_P007	Sobic.003G032200.1.v5.1
OG0001200	Sorghum_bicolorv5.Sb-BTX623-REFERENCE-JGI-5.1.pep.all	Zm00001eb122970_P001, Zm00001eb122970_P003, Zm00001eb122970_P004, Zm00001eb122970_P002, Zm00001eb122970_P005	Sobic.003G052200.3.v5.1, Sobic.003G052200.4.v5.1, Sobic.003G052200.2.v5.1
OG0001201	Sorghum_bicolorv5.Sb-BTX623-REFERENCE-JGI-5.1.pep.all	Zm00001eb123160_P001	Sobic.003G053800.7.v5.1, Sobic.003G053800.6.v5.1, Sobic.003G053800.4.v5.1, Sobic.003G053800.1.v5.1, Sobic.003G053800.8.v5.1, Sobic.003G053800.5.v5.1, Sobic.003G053800.3.v5.1
OG0001202	Sorghum_bicolorv5.Sb-BTX623-REFERENCE-JGI-5.1.pep.all	Zm00001eb123200_P003, Zm00001eb123200_P002, Zm00001eb123200_P004, Zm00001eb123200_P001	Sobic.003G054200.6.v5.1, Sobic.003G054200.4.v5.1, Sobic.003G054200.1.v5.1, Sobic.003G054200.5.v5.1
OG0001203	Sorghum_bicolorv5.Sb-BTX623-REFERENCE-JGI-5.1.pep.all	Zm00001eb123220_P005, Zm00001eb123220_P003, Zm00001eb123220_P001, Zm00001eb123220_P004, Zm00001eb123220_P002	Sobic.003G054900.1.v5.1, Sobic.003G054900.2.v5.1, Sobic.003G054900.3.v5.1
OG0001204	Sorghum_bicolorv5.Sb-BTX623-REFERENCE-JGI-5.1.pep.all	Zm00001eb123330_P003, Zm00001eb123330_P002, Zm00001eb123330_P005, Zm00001eb123330_P001, Zm00001eb123330_P004	Sobic.003G055900.1.v5.1, Sobic.003G055900.2.v5.1, Sobic.003G055900.3.v5.1
OG0001205	Sorghum_bicolorv5.Sb-BTX623-REFERENCE-JGI-5.1.pep.all	Zm00001eb123630_P002, Zm00001eb123630_P001, Zm00001eb123630_P004, Zm00001eb123630_P003, Zm00001eb123630_P005, Zm00001eb123630_P006	Sobic.003G061900.4.v5.1, Sobic.003G061900.3.v5.1
OG0001206	Sorghum_bicolorv5.Sb-BTX623-REFERENCE-JGI-5.1.pep.all	Zm00001eb040810_P001, Zm00001eb040810_P002, Zm00001eb160410_P002, Zm00001eb160410_P001, Zm00001eb355450_P001, Zm00001eb373480_P001, Zm00001eb123770_P001	Sobic.003G064200.3.v5.1
OG0001207	Sorghum_bicolorv5.Sb-BTX623-REFERENCE-JGI-5.1.pep.all	Zm00001eb124040_P001	Sobic.003G066900.1.v5.1, Sobic.003G066600.1.v5.1, Sobic.003G065900.1.v5.1, Sobic.003G065800.1.v5.1, Sobic.003G066500.1.v5.1, Sobic.003G066300.1.v5.1, Sobic.003G065700.2.v5.1
OG0001209	Sorghum_bicolorv5.Sb-BTX623-REFERENCE-JGI-5.1.pep.all	Zm00001eb125540_P003, Zm00001eb125540_P001, Zm00001eb125540_P002, Zm00001eb125540_P006, Zm00001eb125540_P004, Zm00001eb125540_P005	Sobic.003G088100.1.v5.1, Sobic.003G088100.2.v5.1
OG0001211	Sorghum_bicolorv5.Sb-BTX623-REFERENCE-JGI-5.1.pep.all	Zm00001eb284050_P001, Zm00001eb284050_P002, Zm00001eb284040_P001, Zm00001eb284060_P001	Sobic.009G075000.1.v5.1, Sobic.009G074900.1.v5.1, Sobic.010G167200.1.v5.1, Sobic.003G090700.1.v5.1
OG0001212	Sorghum_bicolorv5.Sb-BTX623-REFERENCE-JGI-5.1.pep.all	Zm00001eb334030_P001, Zm00001eb334030_P002, Zm00001eb334030_P003	Sobic.003G109700.5.v5.1, Sobic.003G109700.1.v5.1, Sobic.003G109700.4.v5.1, Sobic.003G109700.6.v5.1, Sobic.003G109700.3.v5.1
OG0001213	Sorghum_bicolorv5.Sb-BTX623-REFERENCE-JGI-5.1.pep.all	Zm00001eb127940_P001, Zm00001eb127940_P004, Zm00001eb127940_P002, Zm00001eb127940_P003	Sobic.003G119200.6.v5.1, Sobic.003G119200.9.v5.1, Sobic.003G119200.7.v5.1, Sobic.003G119200.8.v5.1
OG0001214	Sorghum_bicolorv5.Sb-BTX623-REFERENCE-JGI-5.1.pep.all	Zm00001eb333330_P004, Zm00001eb333330_P006, Zm00001eb333330_P002, Zm00001eb333330_P005, Zm00001eb333330_P003, Zm00001eb333330_P001	Sobic.003G120500.1.v5.1, Sobic.003G120600.1.v5.1
OG0001215	Sorghum_bicolorv5.Sb-BTX623-REFERENCE-JGI-5.1.pep.all	Zm00001eb176340_P001, Zm00001eb176340_P002	Sobic.003G124600.2.v5.1, Sobic.003G124600.4.v5.1, Sobic.003G124600.1.v5.1, Sobic.003G124600.3.v5.1, Sobic.004G174200.1.v5.1, Sobic.009G125100.1.v5.1
OG0001216	Sorghum_bicolorv5.Sb-BTX623-REFERENCE-JGI-5.1.pep.all	Zm00001eb333110_P004, Zm00001eb333110_P001, Zm00001eb333110_P003, Zm00001eb333110_P002, Zm00001eb308360_P001	Sobic.003G125500.4.v5.1, Sobic.003G125500.2.v5.1, Sobic.003G125500.3.v5.1
OG0001218	Sorghum_bicolorv5.Sb-BTX623-REFERENCE-JGI-5.1.pep.all	Zm00001eb129080_P002, Zm00001eb129080_P005, Zm00001eb129080_P004, Zm00001eb129080_P003, Zm00001eb129080_P001, Zm00001eb129080_P006	Sobic.003G133900.2.v5.1, Sobic.003G133900.1.v5.1
OG0001219	Sorghum_bicolorv5.Sb-BTX623-REFERENCE-JGI-5.1.pep.all	Zm00001eb129790_P001, Zm00001eb129790_P004	Sobic.003G139300.7.v5.1, Sobic.003G139300.5.v5.1, Sobic.003G139300.2.v5.1, Sobic.003G139300.3.v5.1, Sobic.003G139300.4.v5.1, Sobic.003G139300.6.v5.1
OG0001220	Sorghum_bicolorv5.Sb-BTX623-REFERENCE-JGI-5.1.pep.all	Zm00001eb332170_P002, Zm00001eb332170_P003, Zm00001eb332170_P001, Zm00001eb332170_P006, Zm00001eb332170_P004, Zm00001eb332170_P005	Sobic.003G140100.2.v5.1, Sobic.003G140100.1.v5.1
OG0001221	Sorghum_bicolorv5.Sb-BTX623-REFERENCE-JGI-5.1.pep.all	Zm00001eb339790_P005, Zm00001eb339790_P007, Zm00001eb339790_P006, Zm00001eb130000_P004, Zm00001eb130000_P002, Zm00001eb130000_P003, Zm00001eb130000_P001	Sobic.003G142200.1.v5.1
OG0001222	Sorghum_bicolorv5.Sb-BTX623-REFERENCE-JGI-5.1.pep.all	Zm00001eb131090_P005, Zm00001eb131090_P001, Zm00001eb131090_P002, Zm00001eb131090_P003, Zm00001eb131090_P004	Sobic.003G153200.6.v5.1, Sobic.003G153200.5.v5.1, Sobic.003G153200.7.v5.1
OG0001223	Sorghum_bicolorv5.Sb-BTX623-REFERENCE-JGI-5.1.pep.all	Zm00001eb435210_P001	Sobic.003G172966.1.v5.1
OG0001223	Sorghum_bicolorv5.Sb-BTX623-REFERENCE-JGI-5.1.pep.all	Zm00001eb437200_P001, Zm00001eb039200_P001, Zm00001eb440980_P001, Zm00001eb435670_P001, Zm00001eb435030_P001	Sobic.003G172902.1.v5.1
OG0001224	Sorghum_bicolorv5.Sb-BTX623-REFERENCE-JGI-5.1.pep.all	Zm00001eb118570_P002, Zm00001eb162820_P002, Zm00001eb118570_P003, Zm00001eb118570_P004, Zm00001eb162820_P004, Zm00001eb162820_P003, Zm00001eb162820_P001	Sobic.003G181700.1.v5.1
OG0001225	Sorghum_bicolorv5.Sb-BTX623-REFERENCE-JGI-5.1.pep.all	Zm00001eb242370_P001, Zm00001eb435550_P001, Zm00001eb246610_P001, Zm00001eb442380_P002, Zm00001eb419170_P002, Zm00001eb419170_P001, Zm00001eb442380_P001	Sobic.003G192600.1.v5.1
OG0001227	Sorghum_bicolorv5.Sb-BTX623-REFERENCE-JGI-5.1.pep.all	Zm00001eb357510_P001, Zm00001eb357510_P003, Zm00001eb357510_P002	Sobic.003G202900.4.v5.1, Sobic.003G202900.3.v5.1, Sobic.003G202900.1.v5.1, Sobic.003G202900.2.v5.1, Sobic.003G202900.5.v5.1
OG0001228	Sorghum_bicolorv5.Sb-BTX623-REFERENCE-JGI-5.1.pep.all	Zm00001eb357550_P001	Sobic.003G203200.1.v5.1, Sobic.003G204400.1.v5.1, Sobic.003G204825.1.v5.1, Sobic.003G204900.1.v5.1, Sobic.003G204600.1.v5.1, Sobic.003G204501.2.v5.1, Sobic.003G204300.1.v5.1
OG0001229	Sorghum_bicolorv5.Sb-BTX623-REFERENCE-JGI-5.1.pep.all	Zm00001eb161280_P001	Sobic.003G208400.1.v5.1, Sobic.003G208400.6.v5.1, Sobic.003G208400.3.v5.1, Sobic.003G208400.5.v5.1, Sobic.003G208400.4.v5.1, Sobic.003G208400.2.v5.1, Sobic.003G208400.8.v5.1
OG0001230	Sorghum_bicolorv5.Sb-BTX623-REFERENCE-JGI-5.1.pep.all	Zm00001eb357670_P002, Zm00001eb357670_P001, Zm00001eb357670_P003, Zm00001eb342460_P001, Zm00001eb161310_P003, Zm00001eb161310_P002, Zm00001eb161310_P001	Sobic.003G209000.2.v5.1
OG0001231	Sorghum_bicolorv5.Sb-BTX623-REFERENCE-JGI-5.1.pep.all	Zm00001eb161460_P001, Zm00001eb357780_P004, Zm00001eb357780_P001, Zm00001eb357780_P003, Zm00001eb357780_P006, Zm00001eb357780_P005, Zm00001eb357780_P002	Sobic.003G211200.1.v5.1
OG0001232	Sorghum_bicolorv5.Sb-BTX623-REFERENCE-JGI-5.1.pep.all	Zm00001eb161970_P007, Zm00001eb161970_P003, Zm00001eb161970_P001, Zm00001eb161970_P004, Zm00001eb161970_P006, Zm00001eb161970_P002, Zm00001eb161970_P005	Sobic.003G218801.1.v5.1
OG0001234	Sorghum_bicolorv5.Sb-BTX623-REFERENCE-JGI-5.1.pep.all	Zm00001eb159780_P001, Zm00001eb159780_P002, Zm00001eb159780_P003, Zm00001eb002900_P001, Zm00001eb104800_P001, Zm00001eb003060_P001, Zm00001eb002890_P001	Sobic.003G221500.1.v5.1
OG0001235	Sorghum_bicolorv5.Sb-BTX623-REFERENCE-JGI-5.1.pep.all	Zm00001eb159570_P004, Zm00001eb159570_P002, Zm00001eb159570_P003, Zm00001eb159570_P001	Sobic.003G223900.1.v5.1, Sobic.003G223900.4.v5.1, Sobic.003G223900.2.v5.1, Sobic.003G223900.3.v5.1
OG0001236	Sorghum_bicolorv5.Sb-BTX623-REFERENCE-JGI-5.1.pep.all	Zm00001eb159490_P001, Zm00001eb159490_P002, Zm00001eb159490_P003, Zm00001eb159490_P005, Zm00001eb159490_P004	Sobic.003G225600.6.v5.1, Sobic.003G225600.2.v5.1, Sobic.003G225600.3.v5.1
OG0001237	Sorghum_bicolorv5.Sb-BTX623-REFERENCE-JGI-5.1.pep.all	Zm00001eb159440_P006, Zm00001eb159440_P001, Zm00001eb159440_P004, Zm00001eb159440_P002, Zm00001eb159440_P005	Sobic.003G226200.1.v5.1, Sobic.003G226200.4.v5.1, Sobic.003G226200.3.v5.1
OG0001238	Sorghum_bicolorv5.Sb-BTX623-REFERENCE-JGI-5.1.pep.all	Zm00001eb158020_P002, Zm00001eb158020_P004, Zm00001eb158020_P003, Zm00001eb158020_P001, Zm00001eb359460_P001, Zm00001eb359460_P003, Zm00001eb359460_P002	Sobic.003G242200.1.v5.1
OG0001239	Sorghum_bicolorv5.Sb-BTX623-REFERENCE-JGI-5.1.pep.all	Zm00001eb156910_P001, Zm00001eb360250_P001, Zm00001eb360250_P002, Zm00001eb411480_P001, Zm00001eb053930_P001, Zm00001eb284950_P001, Zm00001eb412700_P001	Sobic.003G254800.1.v5.1
OG0001240	Sorghum_bicolorv5.Sb-BTX623-REFERENCE-JGI-5.1.pep.all	Zm00001eb156360_P001, Zm00001eb156360_P005, Zm00001eb156360_P003, Zm00001eb156360_P002	Sobic.003G261400.5.v5.1, Sobic.003G261400.6.v5.1, Sobic.003G261400.7.v5.1, Sobic.003G261400.4.v5.1
OG0001241	Sorghum_bicolorv5.Sb-BTX623-REFERENCE-JGI-5.1.pep.all	Zm00001eb155910_P005, Zm00001eb155910_P001, Zm00001eb155910_P004	Sobic.003G267000.1.v5.1, Sobic.003G267000.3.v5.1, Sobic.003G267000.8.v5.1, Sobic.003G267000.2.v5.1, Sobic.003G267000.10.v5.1
OG0001242	Sorghum_bicolorv5.Sb-BTX623-REFERENCE-JGI-5.1.pep.all	Zm00001eb155890_P001, Zm00001eb262670_P001, Zm00001eb181590_P001, Zm00001eb092130_P001, Zm00001eb081740_P001, Zm00001eb372020_P001, Zm00001eb155890_P002	Sobic.003G267100.1.v5.1
OG0001243	Sorghum_bicolorv5.Sb-BTX623-REFERENCE-JGI-5.1.pep.all	Zm00001eb303950_P002, Zm00001eb303950_P001, Zm00001eb303940_P001, Zm00001eb303940_P002, Zm00001eb303970_P002, Zm00001eb303970_P003, Zm00001eb303970_P001	Sobic.003G271700.1.v5.1
OG0001244	Sorghum_bicolorv5.Sb-BTX623-REFERENCE-JGI-5.1.pep.all	Zm00001eb154830_P001, Zm00001eb154830_P003, Zm00001eb154830_P002	Sobic.003G277600.1.v5.1, Sobic.003G277600.5.v5.1, Sobic.003G277600.3.v5.1, Sobic.003G277600.2.v5.1, Sobic.003G277600.4.v5.1
OG0001245	Sorghum_bicolorv5.Sb-BTX623-REFERENCE-JGI-5.1.pep.all	Zm00001eb357770_P001, Zm00001eb401670_P001, Zm00001eb092150_P001, Zm00001eb009420_P001, Zm00001eb265300_P001, Zm00001eb323020_P001, Zm00001eb154270_P001	Sobic.003G283500.1.v5.1
OG0001246	Sorghum_bicolorv5.Sb-BTX623-REFERENCE-JGI-5.1.pep.all	Zm00001eb153610_P005, Zm00001eb153610_P001, Zm00001eb153610_P004, Zm00001eb153610_P003, Zm00001eb153610_P002	Sobic.003G292000.2.v5.1, Sobic.003G292000.5.v5.1, Sobic.003G292000.6.v5.1
OG0001247	Sorghum_bicolorv5.Sb-BTX623-REFERENCE-JGI-5.1.pep.all	Zm00001eb370310_P003, Zm00001eb370310_P004, Zm00001eb370310_P005, Zm00001eb370310_P002	Sobic.003G306200.4.v5.1, Sobic.003G306200.3.v5.1, Sobic.003G306200.5.v5.1, Sobic.003G306200.6.v5.1
OG0001248	Sorghum_bicolorv5.Sb-BTX623-REFERENCE-JGI-5.1.pep.all	Zm00001eb370150_P001, Zm00001eb370150_P003, Zm00001eb370150_P005, Zm00001eb370150_P006, Zm00001eb370150_P002, Zm00001eb370150_P004	Sobic.003G308800.2.v5.1, Sobic.003G308800.1.v5.1
OG0001249	Sorghum_bicolorv5.Sb-BTX623-REFERENCE-JGI-5.1.pep.all	Zm00001eb004070_P001, Zm00001eb369880_P001, Zm00001eb369880_P003, Zm00001eb369880_P002	Sobic.003G316500.1.v5.1, Sobic.003G316500.6.v5.1, Sobic.003G316500.4.v5.1, Sobic.003G316500.5.v5.1
OG0001250	Sorghum_bicolorv5.Sb-BTX623-REFERENCE-JGI-5.1.pep.all	Zm00001eb419150_P001, Zm00001eb419140_P001	Sobic.009G239400.1.v5.1, Sobic.010G062700.1.v5.1, Sobic.009G210700.1.v5.1, Sobic.003G330800.1.v5.1, Sobic.007G092450.1.v5.1, Sobic.010G008200.1.v5.1
OG0001251	Sorghum_bicolorv5.Sb-BTX623-REFERENCE-JGI-5.1.pep.all	Zm00001eb198370_P004, Zm00001eb198370_P003, Zm00001eb198370_P001, Zm00001eb198370_P002, Zm00001eb198370_P005, Zm00001eb198370_P006	Sobic.007G185600.2.v5.1, Sobic.003G331300.1.v5.1
OG0001252	Sorghum_bicolorv5.Sb-BTX623-REFERENCE-JGI-5.1.pep.all	Zm00001eb149950_P005, Zm00001eb149950_P004, Zm00001eb149950_P003, Zm00001eb149950_P001, Zm00001eb149950_P002	Sobic.003G332800.4.v5.1, Sobic.003G332800.6.v5.1, Sobic.003G332800.7.v5.1
OG0001253	Sorghum_bicolorv5.Sb-BTX623-REFERENCE-JGI-5.1.pep.all	Zm00001eb149250_P001, Zm00001eb441750_P001, Zm00001eb149250_P002, Zm00001eb088400_P001, Zm00001eb368600_P001, Zm00001eb441730_P001, Zm00001eb441730_P002	Sobic.003G341400.1.v5.1
OG0001254	Sorghum_bicolorv5.Sb-BTX623-REFERENCE-JGI-5.1.pep.all	Zm00001eb147390_P002, Zm00001eb147390_P003, Zm00001eb147390_P001, Zm00001eb147390_P005, Zm00001eb147390_P006, Zm00001eb147390_P004	Sobic.003G362300.1.v5.1, Sobic.003G362300.2.v5.1
OG0001255	Sorghum_bicolorv5.Sb-BTX623-REFERENCE-JGI-5.1.pep.all	Zm00001eb146890_P003, Zm00001eb146890_P002, Zm00001eb146890_P004, Zm00001eb146890_P001, Zm00001eb146890_P005	Sobic.003G366300.1.v5.1, Sobic.003G366300.2.v5.1, Sobic.003G366300.3.v5.1
OG0001256	Sorghum_bicolorv5.Sb-BTX623-REFERENCE-JGI-5.1.pep.all	Zm00001eb145670_P001, Zm00001eb145670_P004, Zm00001eb145670_P005, Zm00001eb145670_P002, Zm00001eb145670_P003	Sobic.003G378800.3.v5.1, Sobic.003G378800.1.v5.1, Sobic.003G378800.4.v5.1
OG0001257	Sorghum_bicolorv5.Sb-BTX623-REFERENCE-JGI-5.1.pep.all	Zm00001eb055570_P001	Sobic.005G040000.1.v5.1, Sobic.003G383000.1.v5.1, Sobic.005G040200.1.v5.1, Sobic.005G127600.1.v5.1, Sobic.005G040800.1.v5.1, Sobic.005G040400.1.v5.1, Sobic.005G039900.1.v5.1
OG0001258	Sorghum_bicolorv5.Sb-BTX623-REFERENCE-JGI-5.1.pep.all	Zm00001eb145030_P004, Zm00001eb145030_P002, Zm00001eb145030_P003, Zm00001eb145030_P001	Sobic.003G385100.6.v5.1, Sobic.003G385100.3.v5.1, Sobic.003G385100.4.v5.1, Sobic.003G385100.7.v5.1
OG0001259	Sorghum_bicolorv5.Sb-BTX623-REFERENCE-JGI-5.1.pep.all	Zm00001eb144590_P002, Zm00001eb144590_P001, Zm00001eb144590_P003, Zm00001eb144590_P005, Zm00001eb144590_P004	Sobic.003G389400.6.v5.1, Sobic.003G389400.3.v5.1, Sobic.003G389400.1.v5.1
OG0001260	Sorghum_bicolorv5.Sb-BTX623-REFERENCE-JGI-5.1.pep.all	Zm00001eb144430_P003, Zm00001eb144430_P002, Zm00001eb144430_P004, Zm00001eb144430_P001	Sobic.003G391300.3.v5.1, Sobic.003G391300.5.v5.1, Sobic.003G391300.2.v5.1, Sobic.003G391300.4.v5.1
OG0001261	Sorghum_bicolorv5.Sb-BTX623-REFERENCE-JGI-5.1.pep.all	Zm00001eb364730_P002, Zm00001eb364730_P003, Zm00001eb143430_P005, Zm00001eb143430_P007, Zm00001eb143430_P006, Zm00001eb364730_P004, Zm00001eb364730_P001	Sobic.003G402000.2.v5.1
OG0001262	Sorghum_bicolorv5.Sb-BTX623-REFERENCE-JGI-5.1.pep.all	Zm00001eb143350_P005, Zm00001eb143350_P006, Zm00001eb143350_P002, Zm00001eb143350_P004, Zm00001eb143350_P001, Zm00001eb143350_P003	Sobic.003G403400.2.v5.1, Sobic.003G403400.1.v5.1
OG0001263	Sorghum_bicolorv5.Sb-BTX623-REFERENCE-JGI-5.1.pep.all	Zm00001eb143340_P001, Zm00001eb143340_P002, Zm00001eb143340_P004, Zm00001eb143340_P003, Zm00001eb373430_P001, Zm00001eb348120_P001, Zm00001eb142260_P001	Sobic.003G403500.1.v5.1
OG0001264	Sorghum_bicolorv5.Sb-BTX623-REFERENCE-JGI-5.1.pep.all	Zm00001eb143230_P005, Zm00001eb143230_P004, Zm00001eb143230_P001, Zm00001eb364460_P001, Zm00001eb364440_P001, Zm00001eb143230_P002, Zm00001eb143230_P003	Sobic.003G404600.1.v5.1
OG0001265	Sorghum_bicolorv5.Sb-BTX623-REFERENCE-JGI-5.1.pep.all	Zm00001eb364080_P001, Zm00001eb364080_P002, Zm00001eb364080_P003, Zm00001eb364090_P003, Zm00001eb364090_P001, Zm00001eb364090_P002	Sobic.003G408600.2.v5.1, Sobic.003G408600.1.v5.1
OG0001266	Sorghum_bicolorv5.Sb-BTX623-REFERENCE-JGI-5.1.pep.all	Zm00001eb142450_P002, Zm00001eb142450_P003, Zm00001eb142450_P004, Zm00001eb142450_P001, Zm00001eb142450_P005	Sobic.003G412600.3.v5.1, Sobic.003G412600.4.v5.1, Sobic.003G412600.5.v5.1
OG0001267	Sorghum_bicolorv5.Sb-BTX623-REFERENCE-JGI-5.1.pep.all	Zm00001eb142200_P001, Zm00001eb142200_P002, Zm00001eb363490_P001, Zm00001eb363490_P002, Zm00001eb363490_P003, Zm00001eb154920_P001, Zm00001eb146140_P001	Sobic.003G416500.1.v5.1
OG0001268	Sorghum_bicolorv5.Sb-BTX623-REFERENCE-JGI-5.1.pep.all	Zm00001eb142050_P001, Zm00001eb339060_P001, Zm00001eb141740_P001, Zm00001eb141850_P001, Zm00001eb141780_P001, Zm00001eb141820_P001, Zm00001eb141860_P001	Sobic.003G417600.1.v5.1
OG0001270	Sorghum_bicolorv5.Sb-BTX623-REFERENCE-JGI-5.1.pep.all	Zm00001eb355790_P003, Zm00001eb355790_P002, Zm00001eb355790_P001	Sobic.009G013400.1.v5.1, Sobic.009G013400.3.v5.1, Sobic.009G013400.2.v5.1, Sobic.003G444700.1.v5.1, Sobic.003G444700.2.v5.1
OG0001271	Sorghum_bicolorv5.Sb-BTX623-REFERENCE-JGI-5.1.pep.all	Zm00001eb229270_P005, Zm00001eb229270_P002, Zm00001eb229270_P004, Zm00001eb229270_P003, Zm00001eb229270_P001, Zm00001eb063630_P001	Sobic.004G001500.3.v5.1, Sobic.004G001500.1.v5.1
OG0001272	Sorghum_bicolorv5.Sb-BTX623-REFERENCE-JGI-5.1.pep.all	Zm00001eb229540_P002, Zm00001eb229540_P003, Zm00001eb229540_P001, Zm00001eb229540_P004, Zm00001eb229540_P005	Sobic.004G006200.1.v5.1, Sobic.004G006200.2.v5.1, Sobic.004G006200.6.v5.1
OG0001273	Sorghum_bicolorv5.Sb-BTX623-REFERENCE-JGI-5.1.pep.all	Zm00001eb229620_P005, Zm00001eb229620_P003, Zm00001eb229620_P004, Zm00001eb229620_P002, Zm00001eb229620_P001	Sobic.004G006800.2.v5.1, Sobic.004G006800.1.v5.1, Sobic.004G006966.1.v5.1
OG0001274	Sorghum_bicolorv5.Sb-BTX623-REFERENCE-JGI-5.1.pep.all	Zm00001eb229650_P003, Zm00001eb229650_P004, Zm00001eb229650_P001, Zm00001eb229650_P002	Sobic.004G007800.4.v5.1, Sobic.004G007800.2.v5.1, Sobic.004G007800.1.v5.1, Sobic.004G007800.3.v5.1
OG0001276	Sorghum_bicolorv5.Sb-BTX623-REFERENCE-JGI-5.1.pep.all	Zm00001eb231040_P006, Zm00001eb231040_P003, Zm00001eb231040_P005, Zm00001eb231040_P001, Zm00001eb231040_P004, Zm00001eb231040_P002	Sobic.004G026700.2.v5.1, Sobic.004G026700.1.v5.1
OG0001277	Sorghum_bicolorv5.Sb-BTX623-REFERENCE-JGI-5.1.pep.all	Zm00001eb209080_P001, Zm00001eb209080_P004, Zm00001eb209080_P003, Zm00001eb209080_P002	Sobic.004G031700.1.v5.1, Sobic.004G031700.4.v5.1, Sobic.004G031700.3.v5.1, Sobic.004G031700.2.v5.1
OG0001278	Sorghum_bicolorv5.Sb-BTX623-REFERENCE-JGI-5.1.pep.all	Zm00001eb063820_P001, Zm00001eb231540_P002, Zm00001eb231540_P004, Zm00001eb231540_P003, Zm00001eb231540_P001	Sobic.004G032400.1.v5.1, Sobic.004G032400.3.v5.1, Sobic.004G032400.2.v5.1
OG0001279	Sorghum_bicolorv5.Sb-BTX623-REFERENCE-JGI-5.1.pep.all	Zm00001eb136870_P001, Zm00001eb188150_P001, Zm00001eb109410_P001, Zm00001eb231570_P002, Zm00001eb231570_P003, Zm00001eb231570_P004, Zm00001eb231570_P001	Sobic.004G033000.1.v5.1
OG0001280	Sorghum_bicolorv5.Sb-BTX623-REFERENCE-JGI-5.1.pep.all	Zm00001eb195050_P001, Zm00001eb195050_P005, Zm00001eb195050_P004, Zm00001eb195050_P002, Zm00001eb195050_P003	Sobic.004G041200.2.v5.1, Sobic.004G041200.3.v5.1, Sobic.004G041200.1.v5.1
OG0001281	Sorghum_bicolorv5.Sb-BTX623-REFERENCE-JGI-5.1.pep.all	Zm00001eb207980_P004, Zm00001eb207980_P002	Sobic.004G042000.1.v5.1
OG0001281	Sorghum_bicolorv5.Sb-BTX623-REFERENCE-JGI-5.1.pep.all	Zm00001eb207980_P001, Zm00001eb207980_P003, Zm00001eb323980_P001, Zm00001eb357820_P001	Sobic.004G042000.3.v5.1
OG0001283	Sorghum_bicolorv5.Sb-BTX623-REFERENCE-JGI-5.1.pep.all	Zm00001eb207650_P007, Zm00001eb207650_P001, Zm00001eb207650_P003, Zm00001eb207650_P004, Zm00001eb207650_P005, Zm00001eb207650_P002, Zm00001eb207650_P006	Sobic.004G049700.1.v5.1
OG0001284	Sorghum_bicolorv5.Sb-BTX623-REFERENCE-JGI-5.1.pep.all	Zm00001eb232950_P002, Zm00001eb232950_P001, Zm00001eb232950_P003, Zm00001eb232950_P004, Zm00001eb232950_P005	Sobic.004G053600.6.v5.1, Sobic.004G053600.5.v5.1, Sobic.004G053600.1.v5.1
OG0001285	Sorghum_bicolorv5.Sb-BTX623-REFERENCE-JGI-5.1.pep.all	Zm00001eb207280_P001	Sobic.004G056300.6.v5.1, Sobic.004G056300.5.v5.1, Sobic.004G056300.7.v5.1, Sobic.004G056300.8.v5.1, Sobic.004G056300.1.v5.1, Sobic.004G056300.2.v5.1, Sobic.004G056300.4.v5.1
OG0001286	Sorghum_bicolorv5.Sb-BTX623-REFERENCE-JGI-5.1.pep.all	Zm00001eb207140_P001, Zm00001eb207260_P001, Zm00001eb091460_P001, Zm00001eb207230_P001, Zm00001eb207220_P001, Zm00001eb207150_P001, Zm00001eb207210_P001	Sobic.004G056700.1.v5.1
OG0001287	Sorghum_bicolorv5.Sb-BTX623-REFERENCE-JGI-5.1.pep.all	Zm00001eb206800_P002, Zm00001eb206800_P003, Zm00001eb111310_P001, Zm00001eb081930_P001, Zm00001eb206800_P001	Sobic.004G063100.3.v5.1, Sobic.004G063100.2.v5.1, Sobic.004G063100.1.v5.1
OG0001288	Sorghum_bicolorv5.Sb-BTX623-REFERENCE-JGI-5.1.pep.all	Zm00001eb234920_P001, Zm00001eb234920_P002, Zm00001eb234920_P003	Sobic.004G073800.1.v5.1, Sobic.004G073800.2.v5.1, Sobic.004G073800.3.v5.1, Sobic.004G073800.4.v5.1, Sobic.004G073800.5.v5.1
OG0001289	Sorghum_bicolorv5.Sb-BTX623-REFERENCE-JGI-5.1.pep.all	Zm00001eb311890_P001, Zm00001eb239510_P004, Zm00001eb239510_P005, Zm00001eb239510_P001, Zm00001eb239510_P002, Zm00001eb239510_P003	Sobic.004G099200.1.v5.1, Sobic.004G099200.2.v5.1
OG0001291	Sorghum_bicolorv5.Sb-BTX623-REFERENCE-JGI-5.1.pep.all	Zm00001eb204260_P006, Zm00001eb204260_P002, Zm00001eb204260_P009, Zm00001eb204260_P003, Zm00001eb204260_P001, Zm00001eb204260_P010	Sobic.004G113100.1.v5.1, Sobic.004G113100.2.v5.1
OG0001292	Sorghum_bicolorv5.Sb-BTX623-REFERENCE-JGI-5.1.pep.all	Zm00001eb204230_P003, Zm00001eb204230_P002, Zm00001eb204230_P004	Sobic.004G113400.1.v5.1, Sobic.004G113400.5.v5.1, Sobic.004G113400.4.v5.1, Sobic.004G113400.2.v5.1, Sobic.004G113400.3.v5.1
OG0001293	Sorghum_bicolorv5.Sb-BTX623-REFERENCE-JGI-5.1.pep.all	Zm00001eb237680_P003, Zm00001eb237680_P001, Zm00001eb237680_P002	Sobic.004G119700.1.v5.1, Sobic.004G119700.4.v5.1, Sobic.004G119700.2.v5.1, Sobic.004G119700.5.v5.1, Sobic.004G119700.3.v5.1
OG0001294	Sorghum_bicolorv5.Sb-BTX623-REFERENCE-JGI-5.1.pep.all	Zm00001eb203770_P007, Zm00001eb203770_P003, Zm00001eb203770_P006, Zm00001eb203770_P005, Zm00001eb203770_P004, Zm00001eb203770_P001, Zm00001eb203770_P002	Sobic.004G124400.1.v5.1
OG0001295	Sorghum_bicolorv5.Sb-BTX623-REFERENCE-JGI-5.1.pep.all	Zm00001eb241190_P004, Zm00001eb241190_P005, Zm00001eb241190_P002, Zm00001eb241190_P001, Zm00001eb241190_P003	Sobic.004G147500.5.v5.1, Sobic.004G147500.8.v5.1, Sobic.004G147500.9.v5.1
OG0001296	Sorghum_bicolorv5.Sb-BTX623-REFERENCE-JGI-5.1.pep.all	Zm00001eb307170_P002, Zm00001eb307170_P001, Zm00001eb048550_P004, Zm00001eb048550_P005, Zm00001eb048550_P003, Zm00001eb048550_P001, Zm00001eb048550_P002	Sobic.004G151700.2.v5.1
OG0001298	Sorghum_bicolorv5.Sb-BTX623-REFERENCE-JGI-5.1.pep.all	Zm00001eb180810_P002, Zm00001eb180810_P001	Sobic.004G157700.3.v5.1, Sobic.004G157700.5.v5.1, Sobic.004G157700.1.v5.1, Sobic.004G157700.6.v5.1, Sobic.004G157700.4.v5.1, Sobic.004G157700.2.v5.1
OG0001299	Sorghum_bicolorv5.Sb-BTX623-REFERENCE-JGI-5.1.pep.all	Zm00001eb244810_P001, Zm00001eb244810_P005, Zm00001eb244810_P004, Zm00001eb244810_P006, Zm00001eb244810_P007, Zm00001eb244810_P002, Zm00001eb244810_P003	Sobic.004G188800.2.v5.1
OG0001300	Sorghum_bicolorv5.Sb-BTX623-REFERENCE-JGI-5.1.pep.all	Zm00001eb245280_P003, Zm00001eb245280_P004, Zm00001eb245280_P006, Zm00001eb245280_P005, Zm00001eb245280_P001, Zm00001eb245280_P002	Sobic.004G193200.5.v5.1, Sobic.004G193200.1.v5.1
OG0001301	Sorghum_bicolorv5.Sb-BTX623-REFERENCE-JGI-5.1.pep.all	Zm00001eb246400_P001, Zm00001eb246400_P002, Zm00001eb246400_P004, Zm00001eb246400_P003	Sobic.004G205500.4.v5.1, Sobic.004G205500.2.v5.1, Sobic.004G205500.3.v5.1, Sobic.004G205500.1.v5.1
OG0001302	Sorghum_bicolorv5.Sb-BTX623-REFERENCE-JGI-5.1.pep.all	Zm00001eb179970_P001, Zm00001eb246410_P004, Zm00001eb246410_P005, Zm00001eb246410_P003, Zm00001eb246410_P001, Zm00001eb246410_P002	Sobic.004G205600.3.v5.1, Sobic.004G205600.1.v5.1
OG0001303	Sorghum_bicolorv5.Sb-BTX623-REFERENCE-JGI-5.1.pep.all	Zm00001eb295210_P001, Zm00001eb166270_P001, Zm00001eb329810_P001, Zm00001eb179950_P001	Sobic.007G174600.2.v5.1, Sobic.004G209300.3.v5.1, Sobic.007G174600.1.v5.1, Sobic.004G209300.1.v5.1
OG0001304	Sorghum_bicolorv5.Sb-BTX623-REFERENCE-JGI-5.1.pep.all	Zm00001eb248220_P001, Zm00001eb248210_P004, Zm00001eb248220_P003, Zm00001eb248220_P002, Zm00001eb248210_P003, Zm00001eb248210_P002, Zm00001eb248210_P001	Sobic.004G224900.1.v5.1
OG0001305	Sorghum_bicolorv5.Sb-BTX623-REFERENCE-JGI-5.1.pep.all	Zm00001eb194230_P001, Zm00001eb194230_P005, Zm00001eb194230_P003, Zm00001eb194230_P002, Zm00001eb194230_P006, Zm00001eb194230_P004	Sobic.004G233600.1.v5.1, Sobic.004G233600.3.v5.1
OG0001306	Sorghum_bicolorv5.Sb-BTX623-REFERENCE-JGI-5.1.pep.all	Zm00001eb253900_P002, Zm00001eb253900_P003, Zm00001eb253900_P004, Zm00001eb253900_P005, Zm00001eb253900_P001	Sobic.004G246000.2.v5.1, Sobic.004G246000.3.v5.1, Sobic.004G246000.1.v5.1
OG0001307	Sorghum_bicolorv5.Sb-BTX623-REFERENCE-JGI-5.1.pep.all	Zm00001eb253860_P002, Zm00001eb253860_P001	Sobic.004G246400.1.v5.1, Sobic.004G246400.2.v5.1, Sobic.004G246400.5.v5.1, Sobic.004G246400.6.v5.1, Sobic.004G246400.4.v5.1, Sobic.004G246400.3.v5.1
OG0001308	Sorghum_bicolorv5.Sb-BTX623-REFERENCE-JGI-5.1.pep.all	Zm00001eb189400_P002, Zm00001eb189400_P003, Zm00001eb189400_P001, Zm00001eb252890_P002, Zm00001eb252890_P001, Zm00001eb252890_P003	Sobic.004G259000.2.v5.1, Sobic.004G259000.1.v5.1
OG0001309	Sorghum_bicolorv5.Sb-BTX623-REFERENCE-JGI-5.1.pep.all	Zm00001eb252370_P005, Zm00001eb252370_P004, Zm00001eb252370_P001, Zm00001eb252370_P003, Zm00001eb252370_P006, Zm00001eb252370_P002	Sobic.004G264100.1.v5.1, Sobic.004G264100.2.v5.1
OG0001310	Sorghum_bicolorv5.Sb-BTX623-REFERENCE-JGI-5.1.pep.all	Zm00001eb188560_P002, Zm00001eb188560_P003, Zm00001eb188560_P004, Zm00001eb188560_P001	Sobic.004G265500.6.v5.1, Sobic.004G265500.5.v5.1, Sobic.004G265500.2.v5.1, Sobic.004G265500.3.v5.1
OG0001311	Sorghum_bicolorv5.Sb-BTX623-REFERENCE-JGI-5.1.pep.all	Zm00001eb190460_P001, Zm00001eb251620_P001	Sobic.004G271300.2.v5.1, Sobic.004G271300.5.v5.1, Sobic.004G271300.1.v5.1, Sobic.004G271300.4.v5.1, Sobic.004G271300.3.v5.1, Sobic.004G271300.6.v5.1
OG0001312	Sorghum_bicolorv5.Sb-BTX623-REFERENCE-JGI-5.1.pep.all	Zm00001eb187900_P001, Zm00001eb187900_P004, Zm00001eb187900_P002, Zm00001eb187900_P003	Sobic.004G272800.8.v5.1, Sobic.004G272800.4.v5.1, Sobic.004G272800.7.v5.1, Sobic.004G272800.9.v5.1
OG0001313	Sorghum_bicolorv5.Sb-BTX623-REFERENCE-JGI-5.1.pep.all	Zm00001eb250590_P003, Zm00001eb250590_P005, Zm00001eb250590_P001, Zm00001eb250590_P004, Zm00001eb250590_P002	Sobic.004G282900.4.v5.1, Sobic.004G282900.1.v5.1, Sobic.004G282900.3.v5.1
OG0001314	Sorghum_bicolorv5.Sb-BTX623-REFERENCE-JGI-5.1.pep.all	Zm00001eb186850_P004, Zm00001eb186850_P003, Zm00001eb186850_P002, Zm00001eb186850_P001, Zm00001eb186850_P005	Sobic.004G289400.3.v5.1, Sobic.004G289400.2.v5.1, Sobic.004G289400.1.v5.1
OG0001315	Sorghum_bicolorv5.Sb-BTX623-REFERENCE-JGI-5.1.pep.all	Zm00001eb186770_P003, Zm00001eb186770_P002, Zm00001eb186770_P001, Zm00001eb249840_P002, Zm00001eb249840_P001, Zm00001eb366160_P001, Zm00001eb071420_P001	Sobic.004G290800.1.v5.1
OG0001316	Sorghum_bicolorv5.Sb-BTX623-REFERENCE-JGI-5.1.pep.all	Zm00001eb429440_P001, Zm00001eb429440_P002, Zm00001eb429440_P003	Sobic.004G290900.1.v5.1, Sobic.006G173000.6.v5.1, Sobic.006G173000.3.v5.1, Sobic.006G173000.4.v5.1, Sobic.006G173000.5.v5.1
OG0001317	Sorghum_bicolorv5.Sb-BTX623-REFERENCE-JGI-5.1.pep.all	Zm00001eb186450_P003, Zm00001eb186450_P005, Zm00001eb186450_P002, Zm00001eb186450_P004, Zm00001eb186450_P001	Sobic.004G296000.3.v5.1, Sobic.004G296000.4.v5.1, Sobic.004G296000.2.v5.1
OG0001318	Sorghum_bicolorv5.Sb-BTX623-REFERENCE-JGI-5.1.pep.all	Zm00001eb193530_P001, Zm00001eb193530_P005, Zm00001eb193530_P004, Zm00001eb193530_P003, Zm00001eb193530_P002	Sobic.004G311400.4.v5.1, Sobic.004G311400.1.v5.1, Sobic.004G311400.3.v5.1
OG0001319	Sorghum_bicolorv5.Sb-BTX623-REFERENCE-JGI-5.1.pep.all	Zm00001eb193260_P001, Zm00001eb193260_P002, Zm00001eb030280_P001, Zm00001eb256520_P002, Zm00001eb256520_P003, Zm00001eb256520_P001	Sobic.004G315100.1.v5.1, Sobic.004G315100.2.v5.1
OG0001320	Sorghum_bicolorv5.Sb-BTX623-REFERENCE-JGI-5.1.pep.all	Zm00001eb256650_P001, Zm00001eb256650_P005, Zm00001eb256650_P007, Zm00001eb256650_P003, Zm00001eb256650_P006, Zm00001eb256650_P004, Zm00001eb256650_P002	Sobic.004G316500.3.v5.1
OG0001321	Sorghum_bicolorv5.Sb-BTX623-REFERENCE-JGI-5.1.pep.all	Zm00001eb191940_P006, Zm00001eb191940_P005, Zm00001eb191940_P002, Zm00001eb191940_P001, Zm00001eb191940_P003, Zm00001eb191940_P004	Sobic.004G337500.4.v5.1, Sobic.004G337500.3.v5.1
OG0001322	Sorghum_bicolorv5.Sb-BTX623-REFERENCE-JGI-5.1.pep.all	Zm00001eb191930_P004, Zm00001eb191930_P002, Zm00001eb191930_P005, Zm00001eb191930_P001, Zm00001eb191930_P003	Sobic.004G337900.2.v5.1, Sobic.004G337900.3.v5.1, Sobic.004G337900.1.v5.1
OG0001323	Sorghum_bicolorv5.Sb-BTX623-REFERENCE-JGI-5.1.pep.all	Zm00001eb191580_P007, Zm00001eb191580_P005, Zm00001eb191580_P001, Zm00001eb191580_P002, Zm00001eb191580_P003, Zm00001eb191580_P006, Zm00001eb191580_P004	Sobic.004G342000.1.v5.1
OG0001324	Sorghum_bicolorv5.Sb-BTX623-REFERENCE-JGI-5.1.pep.all	Zm00001eb190770_P002, Zm00001eb190770_P001, Zm00001eb190770_P005, Zm00001eb190770_P003, Zm00001eb190770_P007, Zm00001eb190770_P004, Zm00001eb190770_P006	Sobic.004G353900.1.v5.1
OG0001325	Sorghum_bicolorv5.Sb-BTX623-REFERENCE-JGI-5.1.pep.all	Zm00001eb259400_P006, Zm00001eb259400_P002, Zm00001eb259400_P001, Zm00001eb259400_P005, Zm00001eb259400_P007, Zm00001eb259400_P003, Zm00001eb259400_P004	Sobic.004G356200.1.v5.1
OG0001326	Sorghum_bicolorv5.Sb-BTX623-REFERENCE-JGI-5.1.pep.all	Zm00001eb194970_P001, Zm00001eb433170_P001, Zm00001eb194970_P004, Zm00001eb194970_P002, Zm00001eb194970_P005, Zm00001eb194970_P003	Sobic.005G003900.1.v5.1, Sobic.008G004100.2.v5.1
OG0001327	Sorghum_bicolorv5.Sb-BTX623-REFERENCE-JGI-5.1.pep.all	Zm00001eb195270_P004, Zm00001eb195270_P003, Zm00001eb195270_P002, Zm00001eb195270_P001	Sobic.005G012200.10.v5.1, Sobic.005G012200.4.v5.1, Sobic.005G012200.11.v5.1, Sobic.005G012200.12.v5.1
OG0001328	Sorghum_bicolorv5.Sb-BTX623-REFERENCE-JGI-5.1.pep.all	Zm00001eb195450_P002, Zm00001eb195450_P001	Sobic.005G014300.1.v5.1, Sobic.005G014300.5.v5.1, Sobic.005G014300.3.v5.1, Sobic.005G014300.2.v5.1, Sobic.005G014300.6.v5.1, Sobic.005G014300.4.v5.1
OG0001329	Sorghum_bicolorv5.Sb-BTX623-REFERENCE-JGI-5.1.pep.all	Zm00001eb195640_P002, Zm00001eb195640_P003, Zm00001eb195640_P001, Zm00001eb195640_P004, Zm00001eb195640_P005	Sobic.005G017300.4.v5.1, Sobic.005G017300.3.v5.1, Sobic.005G017300.2.v5.1
OG0001330	Sorghum_bicolorv5.Sb-BTX623-REFERENCE-JGI-5.1.pep.all	Zm00001eb093560_P002, Zm00001eb093560_P003, Zm00001eb093560_P001, Zm00001eb195920_P003, Zm00001eb195920_P001, Zm00001eb195920_P002, Zm00001eb195920_P004	Sobic.005G021000.1.v5.1
OG0001331	Sorghum_bicolorv5.Sb-BTX623-REFERENCE-JGI-5.1.pep.all	Zm00001eb196270_P005, Zm00001eb196270_P001, Zm00001eb196270_P004, Zm00001eb196270_P006, Zm00001eb196270_P002, Zm00001eb196270_P003	Sobic.005G026100.1.v5.1, Sobic.005G026100.2.v5.1
OG0001332	Sorghum_bicolorv5.Sb-BTX623-REFERENCE-JGI-5.1.pep.all	Zm00001eb196520_P001, Zm00001eb196520_P002, Zm00001eb093150_P003, Zm00001eb093150_P002, Zm00001eb093150_P001, Zm00001eb093150_P004	Sobic.005G030300.2.v5.1, Sobic.005G030300.3.v5.1
OG0001333	Sorghum_bicolorv5.Sb-BTX623-REFERENCE-JGI-5.1.pep.all	Zm00001eb197180_P001, Zm00001eb197180_P005, Zm00001eb197180_P002, Zm00001eb197180_P003, Zm00001eb197180_P004	Sobic.005G040900.2.v5.1, Sobic.005G040900.3.v5.1, Sobic.005G040900.1.v5.1
OG0001334	Sorghum_bicolorv5.Sb-BTX623-REFERENCE-JGI-5.1.pep.all	Zm00001eb202520_P002, Zm00001eb202520_P003, Zm00001eb202520_P004, Zm00001eb202520_P001	Sobic.005G049000.4.v5.1, Sobic.005G049000.1.v5.1, Sobic.005G049000.3.v5.1, Sobic.005G049000.2.v5.1
OG0001335	Sorghum_bicolorv5.Sb-BTX623-REFERENCE-JGI-5.1.pep.all	Zm00001eb200940_P004, Zm00001eb200940_P006, Zm00001eb200940_P002, Zm00001eb200940_P003, Zm00001eb200940_P005, Zm00001eb200940_P001	Sobic.005G058900.1.v5.1, Sobic.005G058900.3.v5.1
OG0001336	Sorghum_bicolorv5.Sb-BTX623-REFERENCE-JGI-5.1.pep.all	Zm00001eb201140_P001	Sobic.005G061900.6.v5.1, Sobic.005G061900.7.v5.1, Sobic.005G061900.4.v5.1, Sobic.005G061900.1.v5.1, Sobic.005G061900.3.v5.1, Sobic.005G061900.5.v5.1, Sobic.005G061900.2.v5.1
OG0001337	Sorghum_bicolorv5.Sb-BTX623-REFERENCE-JGI-5.1.pep.all	Zm00001eb091110_P001, Zm00001eb091140_P001, Zm00001eb091170_P001	Sobic.005G066500.1.v5.1, Sobic.005G066000.1.v5.1, Sobic.005G066600.1.v5.1, Sobic.005G066366.1.v5.1, Sobic.005G066200.1.v5.1
OG0001338	Sorghum_bicolorv5.Sb-BTX623-REFERENCE-JGI-5.1.pep.all	Zm00001eb201360_P001, Zm00001eb201360_P002, Zm00001eb201360_P003, Zm00001eb201360_P004	Sobic.005G067200.1.v5.1, Sobic.005G067200.5.v5.1, Sobic.005G067200.3.v5.1, Sobic.005G067200.2.v5.1
OG0001339	Sorghum_bicolorv5.Sb-BTX623-REFERENCE-JGI-5.1.pep.all	Zm00001eb200740_P002, Zm00001eb200740_P001, Zm00001eb200740_P003	Sobic.005G096000.1.v5.1, Sobic.005G096000.2.v5.1, Sobic.005G096000.5.v5.1, Sobic.005G183400.2.v5.1, Sobic.010G275600.3.v5.1
OG0001340	Sorghum_bicolorv5.Sb-BTX623-REFERENCE-JGI-5.1.pep.all	Zm00001eb198990_P001	Sobic.005G110409.5.v5.1, Sobic.005G110409.2.v5.1, Sobic.005G110409.4.v5.1, Sobic.005G110409.6.v5.1, Sobic.005G110409.7.v5.1, Sobic.005G110409.8.v5.1, Sobic.005G110409.3.v5.1
OG0001341	Sorghum_bicolorv5.Sb-BTX623-REFERENCE-JGI-5.1.pep.all	Zm00001eb215100_P001, Zm00001eb377100_P001, Zm00001eb349610_P001, Zm00001eb349560_P001, Zm00001eb349600_P001, Zm00001eb349580_P001, Zm00001eb349570_P001	Sobic.005G110538.1.v5.1
OG0001343	Sorghum_bicolorv5.Sb-BTX623-REFERENCE-JGI-5.1.pep.all	Zm00001eb201610_P005, Zm00001eb201610_P002, Zm00001eb201610_P001, Zm00001eb201610_P003, Zm00001eb201610_P004	Sobic.005G145400.1.v5.1, Sobic.005G145400.4.v5.1, Sobic.005G145400.2.v5.1
OG0001345	Sorghum_bicolorv5.Sb-BTX623-REFERENCE-JGI-5.1.pep.all	Zm00001eb200080_P002, Zm00001eb200080_P003, Zm00001eb200080_P004, Zm00001eb200080_P001, Zm00001eb392640_P001	Sobic.005G157000.3.v5.1, Sobic.005G157000.1.v5.1, Sobic.005G157000.2.v5.1
OG0001346	Sorghum_bicolorv5.Sb-BTX623-REFERENCE-JGI-5.1.pep.all	Zm00001eb166750_P005, Zm00001eb166750_P003, Zm00001eb166750_P006, Zm00001eb166750_P001, Zm00001eb166750_P002, Zm00001eb166750_P004, Zm00001eb166750_P007	Sobic.005G188400.1.v5.1
OG0001347	Sorghum_bicolorv5.Sb-BTX623-REFERENCE-JGI-5.1.pep.all	Zm00001eb432820_P002, Zm00001eb432820_P001, Zm00001eb166740_P001	Sobic.005G189700.1.v5.1, Sobic.005G189500.1.v5.1, Sobic.005G190300.1.v5.1, Sobic.005G189600.1.v5.1, Sobic.005G189800.1.v5.1
OG0001349	Sorghum_bicolorv5.Sb-BTX623-REFERENCE-JGI-5.1.pep.all	Zm00001eb165880_P004, Zm00001eb165880_P001, Zm00001eb165880_P003, Zm00001eb165880_P002, Zm00001eb165880_P005, Zm00001eb115510_P001	Sobic.005G200800.3.v5.1, Sobic.005G200800.1.v5.1
OG0001350	Sorghum_bicolorv5.Sb-BTX623-REFERENCE-JGI-5.1.pep.all	Zm00001eb044770_P001, Zm00001eb048460_P001, Zm00001eb239110_P001, Zm00001eb271470_P001, Zm00001eb165860_P002, Zm00001eb165860_P003, Zm00001eb165860_P001	Sobic.005G201100.1.v5.1
OG0001351	Sorghum_bicolorv5.Sb-BTX623-REFERENCE-JGI-5.1.pep.all	Zm00001eb165510_P004, Zm00001eb165510_P002, Zm00001eb165510_P001, Zm00001eb165510_P003, Zm00001eb165510_P005	Sobic.005G204600.2.v5.1, Sobic.005G204600.1.v5.1, Sobic.005G204600.3.v5.1
OG0001352	Sorghum_bicolorv5.Sb-BTX623-REFERENCE-JGI-5.1.pep.all	Zm00001eb165060_P007, Zm00001eb165060_P003, Zm00001eb165060_P002, Zm00001eb165060_P004, Zm00001eb165060_P006, Zm00001eb165060_P005, Zm00001eb165060_P001	Sobic.005G216300.1.v5.1
OG0001353	Sorghum_bicolorv5.Sb-BTX623-REFERENCE-JGI-5.1.pep.all	Zm00001eb088060_P001, Zm00001eb337310_P001, Zm00001eb088140_P001	Sobic.006G023300.1.v5.1, Sobic.006G023200.1.v5.1, Sobic.006G023100.1.v5.1, Sobic.006G023900.1.v5.1, Sobic.006G023400.1.v5.1
OG0001354	Sorghum_bicolorv5.Sb-BTX623-REFERENCE-JGI-5.1.pep.all	Zm00001eb420190_P001	Sobic.006G034400.1.v5.1, Sobic.006G034400.6.v5.1, Sobic.006G034400.7.v5.1, Sobic.006G034400.2.v5.1, Sobic.006G034400.3.v5.1, Sobic.006G034400.4.v5.1, Sobic.006G034400.5.v5.1
OG0001355	Sorghum_bicolorv5.Sb-BTX623-REFERENCE-JGI-5.1.pep.all	Zm00001eb085830_P005, Zm00001eb085830_P001, Zm00001eb085830_P002, Zm00001eb085830_P004, Zm00001eb085830_P003, Zm00001eb085830_P006	Sobic.006G049100.2.v5.1, Sobic.006G049100.5.v5.1
OG0001356	Sorghum_bicolorv5.Sb-BTX623-REFERENCE-JGI-5.1.pep.all	Zm00001eb085290_P002, Zm00001eb085290_P003, Zm00001eb085290_P005, Zm00001eb085290_P007, Zm00001eb085290_P004, Zm00001eb085290_P006, Zm00001eb085290_P001	Sobic.006G053301.1.v5.1
OG0001357	Sorghum_bicolorv5.Sb-BTX623-REFERENCE-JGI-5.1.pep.all	Zm00001eb085270_P004, Zm00001eb085270_P003, Zm00001eb085270_P002, Zm00001eb085270_P001, Zm00001eb085270_P005	Sobic.006G053500.1.v5.1, Sobic.006G053500.2.v5.1, Sobic.006G053500.3.v5.1
OG0001358	Sorghum_bicolorv5.Sb-BTX623-REFERENCE-JGI-5.1.pep.all	Zm00001eb421270_P001, Zm00001eb421270_P002, Zm00001eb421270_P003, Zm00001eb421270_P004	Sobic.006G055000.2.v5.1, Sobic.006G055000.5.v5.1, Sobic.006G055000.3.v5.1, Sobic.006G055000.4.v5.1
OG0001359	Sorghum_bicolorv5.Sb-BTX623-REFERENCE-JGI-5.1.pep.all	Zm00001eb084110_P001, Zm00001eb084110_P002	Sobic.006G067700.1.v5.1, Sobic.006G067700.5.v5.1, Sobic.006G067700.4.v5.1, Sobic.006G067700.7.v5.1, Sobic.006G067700.6.v5.1, Sobic.006G067700.3.v5.1
OG0001360	Sorghum_bicolorv5.Sb-BTX623-REFERENCE-JGI-5.1.pep.all	Zm00001eb422840_P003, Zm00001eb422840_P002, Zm00001eb422840_P001, Zm00001eb422840_P004, Zm00001eb422840_P006, Zm00001eb422840_P005	Sobic.006G087100.2.v5.1, Sobic.006G087100.1.v5.1
OG0001361	Sorghum_bicolorv5.Sb-BTX623-REFERENCE-JGI-5.1.pep.all	Zm00001eb081900_P003, Zm00001eb081900_P002, Zm00001eb081900_P001, Zm00001eb081900_P007, Zm00001eb081900_P006, Zm00001eb081900_P005, Zm00001eb081900_P004	Sobic.006G092700.1.v5.1
OG0001362	Sorghum_bicolorv5.Sb-BTX623-REFERENCE-JGI-5.1.pep.all	Zm00001eb424460_P005, Zm00001eb424460_P001, Zm00001eb424460_P002, Zm00001eb424460_P003, Zm00001eb424460_P004, Zm00001eb348680_P001	Sobic.006G110900.3.v5.1, Sobic.006G110900.1.v5.1
OG0001363	Sorghum_bicolorv5.Sb-BTX623-REFERENCE-JGI-5.1.pep.all	Zm00001eb424480_P001, Zm00001eb424480_P005, Zm00001eb424480_P003, Zm00001eb424480_P004, Zm00001eb424480_P002, Zm00001eb424480_P006	Sobic.006G111700.1.v5.1, Sobic.006G111700.2.v5.1
OG0001364	Sorghum_bicolorv5.Sb-BTX623-REFERENCE-JGI-5.1.pep.all	Zm00001eb424580_P001, Zm00001eb424580_P002, Zm00001eb080150_P001, Zm00001eb080160_P001, Zm00001eb080160_P002	Sobic.006G113900.1.v5.1, Sobic.006G113700.1.v5.1, Sobic.006G113500.1.v5.1
OG0001365	Sorghum_bicolorv5.Sb-BTX623-REFERENCE-JGI-5.1.pep.all	Zm00001eb424690_P001, Zm00001eb424690_P003, Zm00001eb424690_P002, Zm00001eb079980_P001, Zm00001eb079980_P003, Zm00001eb079980_P002, Zm00001eb079980_P004	Sobic.006G115466.1.v5.1
OG0001366	Sorghum_bicolorv5.Sb-BTX623-REFERENCE-JGI-5.1.pep.all	Zm00001eb079970_P002, Zm00001eb079970_P003, Zm00001eb079970_P004, Zm00001eb079970_P001	Sobic.006G115600.1.v5.1, Sobic.006G115600.4.v5.1, Sobic.006G115600.3.v5.1, Sobic.006G115600.5.v5.1
OG0001367	Sorghum_bicolorv5.Sb-BTX623-REFERENCE-JGI-5.1.pep.all	Zm00001eb079910_P007, Zm00001eb079910_P005, Zm00001eb079910_P006, Zm00001eb079910_P002, Zm00001eb079910_P003, Zm00001eb079910_P001, Zm00001eb079910_P004	Sobic.006G116500.6.v5.1
OG0001368	Sorghum_bicolorv5.Sb-BTX623-REFERENCE-JGI-5.1.pep.all	Zm00001eb425140_P001, Zm00001eb425140_P002, Zm00001eb425140_P005, Zm00001eb425140_P003, Zm00001eb425140_P004	Sobic.006G125500.1.v5.1, Sobic.006G125500.3.v5.1, Sobic.006G125500.4.v5.1
OG0001369	Sorghum_bicolorv5.Sb-BTX623-REFERENCE-JGI-5.1.pep.all	Zm00001eb079220_P003, Zm00001eb079220_P002, Zm00001eb079220_P001, Zm00001eb079220_P004	Sobic.006G126300.4.v5.1, Sobic.006G126300.3.v5.1, Sobic.006G126300.2.v5.1, Sobic.006G126300.1.v5.1
OG0001370	Sorghum_bicolorv5.Sb-BTX623-REFERENCE-JGI-5.1.pep.all	Zm00001eb078100_P008, Zm00001eb078100_P004, Zm00001eb078100_P001, Zm00001eb078100_P005, Zm00001eb078100_P003	Sobic.006G138400.5.v5.1, Sobic.006G138400.7.v5.1, Sobic.006G138400.6.v5.1
OG0001371	Sorghum_bicolorv5.Sb-BTX623-REFERENCE-JGI-5.1.pep.all	Zm00001eb077920_P004, Zm00001eb077920_P001, Zm00001eb077920_P003, Zm00001eb077920_P005, Zm00001eb077920_P002	Sobic.006G140300.3.v5.1, Sobic.006G140300.2.v5.1, Sobic.006G140300.4.v5.1
OG0001372	Sorghum_bicolorv5.Sb-BTX623-REFERENCE-JGI-5.1.pep.all	Zm00001eb076840_P001, Zm00001eb076840_P002, Zm00001eb426970_P003, Zm00001eb426970_P004, Zm00001eb426970_P002, Zm00001eb426970_P001	Sobic.006G153200.1.v5.1, Sobic.006G153200.2.v5.1
OG0001373	Sorghum_bicolorv5.Sb-BTX623-REFERENCE-JGI-5.1.pep.all	Zm00001eb427720_P005, Zm00001eb427720_P003, Zm00001eb427720_P002, Zm00001eb427720_P004, Zm00001eb427720_P001	Sobic.006G164300.1.v5.1, Sobic.006G164300.3.v5.1, Sobic.006G164300.2.v5.1
OG0001374	Sorghum_bicolorv5.Sb-BTX623-REFERENCE-JGI-5.1.pep.all	Zm00001eb429410_P002, Zm00001eb429410_P003, Zm00001eb429410_P001	Sobic.006G174850.3.v5.1, Sobic.006G174850.2.v5.1, Sobic.006G174850.4.v5.1, Sobic.006G174850.5.v5.1, Sobic.006G174850.6.v5.1
OG0001375	Sorghum_bicolorv5.Sb-BTX623-REFERENCE-JGI-5.1.pep.all	Zm00001eb213100_P001, Zm00001eb031150_P001, Zm00001eb031150_P002, Zm00001eb074170_P002, Zm00001eb074170_P001, Zm00001eb074170_P004, Zm00001eb074170_P003	Sobic.006G177000.1.v5.1
OG0001376	Sorghum_bicolorv5.Sb-BTX623-REFERENCE-JGI-5.1.pep.all	Zm00001eb362180_P002, Zm00001eb362180_P001	Sobic.006G182200.2.v5.1, Sobic.006G182200.5.v5.1, Sobic.006G182200.3.v5.1, Sobic.006G182200.7.v5.1, Sobic.006G182200.6.v5.1, Sobic.006G182200.4.v5.1
OG0001378	Sorghum_bicolorv5.Sb-BTX623-REFERENCE-JGI-5.1.pep.all	Zm00001eb301290_P001, Zm00001eb056630_P001, Zm00001eb299660_P001, Zm00001eb326140_P001, Zm00001eb355390_P001, Zm00001eb430590_P001, Zm00001eb430590_P002	Sobic.006G208600.1.v5.1
OG0001379	Sorghum_bicolorv5.Sb-BTX623-REFERENCE-JGI-5.1.pep.all	Zm00001eb071290_P005, Zm00001eb071290_P004, Zm00001eb071290_P003, Zm00001eb071290_P002, Zm00001eb071290_P006, Zm00001eb071290_P001	Sobic.006G208800.1.v5.1, Sobic.006G208800.2.v5.1
OG0001380	Sorghum_bicolorv5.Sb-BTX623-REFERENCE-JGI-5.1.pep.all	Zm00001eb070840_P001, Zm00001eb070840_P002	Sobic.006G214300.6.v5.1, Sobic.006G214300.5.v5.1, Sobic.006G214300.1.v5.1, Sobic.006G214300.4.v5.1, Sobic.006G214300.2.v5.1, Sobic.006G214300.3.v5.1
OG0001381	Sorghum_bicolorv5.Sb-BTX623-REFERENCE-JGI-5.1.pep.all	Zm00001eb431180_P002, Zm00001eb431180_P001, Zm00001eb070360_P001	Sobic.006G219600.7.v5.1, Sobic.006G219600.4.v5.1, Sobic.006G219600.1.v5.1, Sobic.006G219600.6.v5.1, Sobic.006G219600.5.v5.1
OG0001382	Sorghum_bicolorv5.Sb-BTX623-REFERENCE-JGI-5.1.pep.all	Zm00001eb068710_P005, Zm00001eb068710_P001, Zm00001eb068710_P003, Zm00001eb068710_P002, Zm00001eb068710_P004	Sobic.006G237400.1.v5.1, Sobic.006G237400.2.v5.1, Sobic.006G237400.3.v5.1
OG0001383	Sorghum_bicolorv5.Sb-BTX623-REFERENCE-JGI-5.1.pep.all	Zm00001eb433160_P004	Sobic.008G088882.1.v5.1
OG0001383	Sorghum_bicolorv5.Sb-BTX623-REFERENCE-JGI-5.1.pep.all	Zm00001eb433160_P005, Zm00001eb433160_P003, Zm00001eb433160_P002, Zm00001eb433160_P001	Sobic.006G258000.3.v5.1, Sobic.006G258000.1.v5.1
OG0001384	Sorghum_bicolorv5.Sb-BTX623-REFERENCE-JGI-5.1.pep.all	Zm00001eb433180_P001, Zm00001eb433180_P002, Zm00001eb433180_P005, Zm00001eb433180_P003, Zm00001eb433180_P004	Sobic.006G258300.3.v5.1, Sobic.006G258300.7.v5.1, Sobic.006G258300.1.v5.1
OG0001385	Sorghum_bicolorv5.Sb-BTX623-REFERENCE-JGI-5.1.pep.all	Zm00001eb433450_P001, Zm00001eb066650_P001, Zm00001eb066650_P002, Zm00001eb433440_P003, Zm00001eb433440_P001, Zm00001eb433440_P002	Sobic.006G261900.1.v5.1, Sobic.006G261900.2.v5.1
OG0001386	Sorghum_bicolorv5.Sb-BTX623-REFERENCE-JGI-5.1.pep.all	Zm00001eb065720_P003, Zm00001eb065720_P002, Zm00001eb065720_P001, Zm00001eb065720_P005, Zm00001eb065720_P006	Sobic.006G273200.1.v5.1, Sobic.006G273200.2.v5.1, Sobic.006G273200.3.v5.1
OG0001387	Sorghum_bicolorv5.Sb-BTX623-REFERENCE-JGI-5.1.pep.all	Zm00001eb434220_P002, Zm00001eb434220_P001, Zm00001eb434220_P004, Zm00001eb091830_P001, Zm00001eb434220_P003, Zm00001eb091840_P001, Zm00001eb434220_P005	Sobic.006G274866.1.v5.1
OG0001388	Sorghum_bicolorv5.Sb-BTX623-REFERENCE-JGI-5.1.pep.all	Zm00001eb434290_P003, Zm00001eb434290_P002, Zm00001eb434290_P001, Zm00001eb029030_P001, Zm00001eb109020_P003, Zm00001eb109020_P002, Zm00001eb109020_P001	Sobic.006G276100.1.v5.1
OG0001389	Sorghum_bicolorv5.Sb-BTX623-REFERENCE-JGI-5.1.pep.all	Zm00001eb434500_P001, Zm00001eb434500_P003, Zm00001eb434500_P002	Sobic.006G280900.9.v5.1, Sobic.006G280900.11.v5.1, Sobic.006G280900.3.v5.1, Sobic.006G280900.12.v5.1, Sobic.006G280900.10.v5.1
OG0001390	Sorghum_bicolorv5.Sb-BTX623-REFERENCE-JGI-5.1.pep.all	Zm00001eb198700_P004, Zm00001eb198700_P001, Zm00001eb198700_P005, Zm00001eb198700_P003, Zm00001eb198700_P002, Zm00001eb137620_P001, Zm00001eb128800_P001	Sobic.007G000500.1.v5.1
OG0001391	Sorghum_bicolorv5.Sb-BTX623-REFERENCE-JGI-5.1.pep.all	Zm00001eb198830_P004, Zm00001eb198830_P006, Zm00001eb198830_P001, Zm00001eb198830_P005, Zm00001eb198830_P003, Zm00001eb198830_P002	Sobic.007G002600.2.v5.1, Sobic.007G002600.3.v5.1
OG0001392	Sorghum_bicolorv5.Sb-BTX623-REFERENCE-JGI-5.1.pep.all	Zm00001eb259530_P001, Zm00001eb042840_P001, Zm00001eb324370_P001, Zm00001eb268630_P001, Zm00001eb260060_P002, Zm00001eb260060_P003, Zm00001eb260060_P001	Sobic.007G006600.1.v5.1
OG0001393	Sorghum_bicolorv5.Sb-BTX623-REFERENCE-JGI-5.1.pep.all	Zm00001eb413100_P002, Zm00001eb413100_P004, Zm00001eb413100_P001, Zm00001eb413100_P003, Zm00001eb413100_P005	Sobic.007G063200.3.v5.1, Sobic.007G063200.2.v5.1, Sobic.007G063200.1.v5.1
OG0001394	Sorghum_bicolorv5.Sb-BTX623-REFERENCE-JGI-5.1.pep.all	Zm00001eb171710_P004, Zm00001eb171710_P001, Zm00001eb171710_P006, Zm00001eb171710_P003, Zm00001eb171710_P005, Zm00001eb171710_P002	Sobic.007G065400.4.v5.1, Sobic.007G065400.3.v5.1
OG0001395	Sorghum_bicolorv5.Sb-BTX623-REFERENCE-JGI-5.1.pep.all	Zm00001eb413740_P001, Zm00001eb413740_P005, Zm00001eb413740_P002, Zm00001eb413740_P003, Zm00001eb413740_P004	Sobic.007G075200.2.v5.1, Sobic.007G075200.3.v5.1, Sobic.007G075200.1.v5.1
OG0001396	Sorghum_bicolorv5.Sb-BTX623-REFERENCE-JGI-5.1.pep.all	Zm00001eb413820_P003, Zm00001eb413820_P001, Zm00001eb413820_P005, Zm00001eb413820_P002, Zm00001eb413820_P004	Sobic.007G075900.4.v5.1, Sobic.007G075900.1.v5.1, Sobic.007G075900.3.v5.1
OG0001397	Sorghum_bicolorv5.Sb-BTX623-REFERENCE-JGI-5.1.pep.all	Zm00001eb178140_P001, Zm00001eb178140_P002	Sobic.007G085201.1.v5.1, Sobic.007G085000.1.v5.1, Sobic.007G085000.2.v5.1, Sobic.007G085201.2.v5.1, Sobic.007G085001.4.v5.1, Sobic.007G085001.3.v5.1
OG0001399	Sorghum_bicolorv5.Sb-BTX623-REFERENCE-JGI-5.1.pep.all	Zm00001eb178040_P006, Zm00001eb178040_P001, Zm00001eb178040_P002, Zm00001eb178040_P005	Sobic.007G092600.2.v5.1, Sobic.007G092600.1.v5.1, Sobic.007G092600.4.v5.1, Sobic.007G092600.3.v5.1
OG0001400	Sorghum_bicolorv5.Sb-BTX623-REFERENCE-JGI-5.1.pep.all	Zm00001eb042470_P007, Zm00001eb042470_P006, Zm00001eb042470_P001, Zm00001eb042470_P005, Zm00001eb042470_P002, Zm00001eb042470_P003, Zm00001eb042470_P004	Sobic.007G118000.1.v5.1
OG0001401	Sorghum_bicolorv5.Sb-BTX623-REFERENCE-JGI-5.1.pep.all	Zm00001eb178540_P002, Zm00001eb178540_P005, Zm00001eb178540_P003, Zm00001eb178540_P006, Zm00001eb178540_P004, Zm00001eb178540_P008, Zm00001eb178540_P001	Sobic.007G118200.1.v5.1
OG0001402	Sorghum_bicolorv5.Sb-BTX623-REFERENCE-JGI-5.1.pep.all	Zm00001eb435800_P001, Zm00001eb436880_P001, Zm00001eb438270_P001, Zm00001eb437300_P001, Zm00001eb437760_P001, Zm00001eb435610_P001, Zm00001eb435330_P001	Sobic.007G145801.1.v5.1
OG0001403	Sorghum_bicolorv5.Sb-BTX623-REFERENCE-JGI-5.1.pep.all	Zm00001eb038310_P001, Zm00001eb038310_P003, Zm00001eb038310_P004, Zm00001eb038310_P006, Zm00001eb038310_P005, Zm00001eb038310_P002	Sobic.007G159200.1.v5.1, Sobic.007G159200.2.v5.1
OG0001404	Sorghum_bicolorv5.Sb-BTX623-REFERENCE-JGI-5.1.pep.all	Zm00001eb038350_P003	Sobic.007G159500.7.v5.1
OG0001404	Sorghum_bicolorv5.Sb-BTX623-REFERENCE-JGI-5.1.pep.all	Zm00001eb038350_P002, Zm00001eb038350_P004, Zm00001eb038350_P001	Sobic.007G159500.6.v5.1, Sobic.007G159500.5.v5.1, Sobic.007G159500.4.v5.1
OG0001405	Sorghum_bicolorv5.Sb-BTX623-REFERENCE-JGI-5.1.pep.all	Zm00001eb038670_P002, Zm00001eb038670_P001, Zm00001eb038670_P003	Sobic.007G163100.3.v5.1, Sobic.007G163100.6.v5.1, Sobic.007G163100.5.v5.1, Sobic.007G163100.8.v5.1, Sobic.007G163100.7.v5.1
OG0001406	Sorghum_bicolorv5.Sb-BTX623-REFERENCE-JGI-5.1.pep.all	Zm00001eb039840_P003, Zm00001eb039840_P001, Zm00001eb039840_P002	Sobic.007G173700.6.v5.1, Sobic.007G173700.7.v5.1, Sobic.007G173700.4.v5.1, Sobic.007G173700.1.v5.1, Sobic.007G173700.5.v5.1
OG0001407	Sorghum_bicolorv5.Sb-BTX623-REFERENCE-JGI-5.1.pep.all	Zm00001eb040130_P002, Zm00001eb040130_P003, Zm00001eb040130_P001, Zm00001eb135950_P001, Zm00001eb322170_P001, Zm00001eb317570_P001, Zm00001eb226250_P001	Sobic.007G177300.3.v5.1
OG0001408	Sorghum_bicolorv5.Sb-BTX623-REFERENCE-JGI-5.1.pep.all	Zm00001eb037290_P001, Zm00001eb198410_P006, Zm00001eb198410_P001, Zm00001eb198410_P005, Zm00001eb198410_P004, Zm00001eb198410_P003, Zm00001eb198410_P002	Sobic.007G184800.1.v5.1
OG0001409	Sorghum_bicolorv5.Sb-BTX623-REFERENCE-JGI-5.1.pep.all	Zm00001eb036040_P001, Zm00001eb036040_P004, Zm00001eb036040_P003, Zm00001eb036040_P005, Zm00001eb036040_P006, Zm00001eb036040_P002, Zm00001eb036040_P007	Sobic.007G197700.1.v5.1
OG0001410	Sorghum_bicolorv5.Sb-BTX623-REFERENCE-JGI-5.1.pep.all	Zm00001eb035760_P002, Zm00001eb035760_P001, Zm00001eb035760_P003, Zm00001eb152470_P001, Zm00001eb286570_P001, Zm00001eb052140_P001, Zm00001eb240180_P001	Sobic.007G201400.1.v5.1
OG0001411	Sorghum_bicolorv5.Sb-BTX623-REFERENCE-JGI-5.1.pep.all	Zm00001eb035440_P002, Zm00001eb035440_P004, Zm00001eb035440_P003, Zm00001eb035440_P001, Zm00001eb035440_P006, Zm00001eb035440_P007, Zm00001eb035440_P005	Sobic.007G205600.1.v5.1
OG0001412	Sorghum_bicolorv5.Sb-BTX623-REFERENCE-JGI-5.1.pep.all	Zm00001eb034890_P001, Zm00001eb034890_P004, Zm00001eb034890_P002, Zm00001eb034890_P003	Sobic.007G211300.8.v5.1, Sobic.007G211300.7.v5.1, Sobic.007G211300.2.v5.1, Sobic.007G211300.9.v5.1
OG0001413	Sorghum_bicolorv5.Sb-BTX623-REFERENCE-JGI-5.1.pep.all	Zm00001eb227290_P001, Zm00001eb107070_P001, Zm00001eb034030_P003, Zm00001eb034030_P004, Zm00001eb034030_P002, Zm00001eb034030_P005, Zm00001eb034030_P001	Sobic.007G217600.1.v5.1
OG0001414	Sorghum_bicolorv5.Sb-BTX623-REFERENCE-JGI-5.1.pep.all	Zm00001eb033410_P005, Zm00001eb033410_P004, Zm00001eb033410_P001, Zm00001eb033410_P003, Zm00001eb033410_P002	Sobic.007G227100.3.v5.1, Sobic.007G227100.2.v5.1, Sobic.007G227100.1.v5.1
OG0001415	Sorghum_bicolorv5.Sb-BTX623-REFERENCE-JGI-5.1.pep.all	Zm00001eb163460_P005, Zm00001eb163460_P003, Zm00001eb163460_P007, Zm00001eb163460_P006, Zm00001eb163460_P001, Zm00001eb163460_P002, Zm00001eb163460_P004	Sobic.008G016000.1.v5.1
OG0001416	Sorghum_bicolorv5.Sb-BTX623-REFERENCE-JGI-5.1.pep.all	Zm00001eb163730_P004, Zm00001eb163730_P001, Zm00001eb163730_P002, Zm00001eb163730_P003	Sobic.008G022200.4.v5.1, Sobic.008G022200.3.v5.1, Sobic.008G022200.1.v5.1, Sobic.008G022200.2.v5.1
OG0001417	Sorghum_bicolorv5.Sb-BTX623-REFERENCE-JGI-5.1.pep.all	Zm00001eb407610_P004, Zm00001eb407610_P006, Zm00001eb407610_P001, Zm00001eb407610_P003, Zm00001eb407610_P005, Zm00001eb407610_P007, Zm00001eb407610_P002	Sobic.008G048300.1.v5.1
OG0001418	Sorghum_bicolorv5.Sb-BTX623-REFERENCE-JGI-5.1.pep.all	Zm00001eb138450_P005, Zm00001eb138450_P002, Zm00001eb138450_P001, Zm00001eb138450_P003, Zm00001eb138450_P004	Sobic.008G070800.3.v5.1, Sobic.008G070800.5.v5.1, Sobic.008G070800.1.v5.1
OG0001419	Sorghum_bicolorv5.Sb-BTX623-REFERENCE-JGI-5.1.pep.all	Zm00001eb133500_P003, Zm00001eb133500_P001, Zm00001eb133500_P002	Sobic.008G085951.1.v5.1, Sobic.008G085951.2.v5.1, Sobic.008G085951.5.v5.1, Sobic.008G085951.4.v5.1, Sobic.008G085951.3.v5.1
OG0001420	Sorghum_bicolorv5.Sb-BTX623-REFERENCE-JGI-5.1.pep.all	Zm00001eb028310_P003, Zm00001eb028310_P002, Zm00001eb028310_P001, Zm00001eb028310_P004, Zm00001eb028310_P005, Zm00001eb028310_P006	Sobic.008G090000.2.v5.1, Sobic.008G090000.1.v5.1
OG0001421	Sorghum_bicolorv5.Sb-BTX623-REFERENCE-JGI-5.1.pep.all	Zm00001eb310390_P002, Zm00001eb310390_P001, Zm00001eb076250_P001, Zm00001eb076270_P001, Zm00001eb076290_P001, Zm00001eb310390_P003	Sobic.008G098600.2.v5.1, Sobic.008G098600.1.v5.1
OG0001422	Sorghum_bicolorv5.Sb-BTX623-REFERENCE-JGI-5.1.pep.all	Zm00001eb409440_P002, Zm00001eb409440_P001, Zm00001eb138110_P002, Zm00001eb138110_P001, Zm00001eb138110_P005, Zm00001eb138110_P004, Zm00001eb138110_P003	Sobic.008G103900.1.v5.1
OG0001423	Sorghum_bicolorv5.Sb-BTX623-REFERENCE-JGI-5.1.pep.all	Zm00001eb410890_P006, Zm00001eb410890_P005, Zm00001eb410890_P001, Zm00001eb410890_P004, Zm00001eb410890_P003, Zm00001eb410890_P002	Sobic.008G112600.1.v5.1, Sobic.008G112600.2.v5.1
OG0001424	Sorghum_bicolorv5.Sb-BTX623-REFERENCE-JGI-5.1.pep.all	Zm00001eb410560_P006, Zm00001eb410560_P007, Zm00001eb410560_P004, Zm00001eb410560_P001, Zm00001eb410560_P003, Zm00001eb410560_P002, Zm00001eb410560_P005	Sobic.008G116700.2.v5.1
OG0001426	Sorghum_bicolorv5.Sb-BTX623-REFERENCE-JGI-5.1.pep.all	Zm00001eb288690_P001, Zm00001eb288690_P003, Zm00001eb288690_P004, Zm00001eb288690_P002, Zm00001eb030790_P001, Zm00001eb030830_P001	Sobic.008G151432.1.v5.1, Sobic.008G152300.1.v5.1
OG0001427	Sorghum_bicolorv5.Sb-BTX623-REFERENCE-JGI-5.1.pep.all	Zm00001eb030730_P001	Sobic.008G151750.4.v5.1, Sobic.008G151750.2.v5.1, Sobic.008G151750.3.v5.1, Sobic.008G151750.1.v5.1, Sobic.008G151750.5.v5.1, Sobic.008G151750.6.v5.1, Sobic.008G151750.7.v5.1
OG0001428	Sorghum_bicolorv5.Sb-BTX623-REFERENCE-JGI-5.1.pep.all	Zm00001eb031290_P002, Zm00001eb031290_P004, Zm00001eb031290_P001, Zm00001eb031290_P003	Sobic.008G160400.5.v5.1, Sobic.008G160400.3.v5.1, Sobic.008G160400.4.v5.1, Sobic.008G160400.1.v5.1
OG0001429	Sorghum_bicolorv5.Sb-BTX623-REFERENCE-JGI-5.1.pep.all	Zm00001eb031430_P002	Sobic.008G162900.2.v5.1, Sobic.008G162900.3.v5.1, Sobic.008G162900.7.v5.1, Sobic.008G162900.4.v5.1, Sobic.008G162900.5.v5.1, Sobic.008G162900.6.v5.1, Sobic.008G162900.1.v5.1
OG0001430	Sorghum_bicolorv5.Sb-BTX623-REFERENCE-JGI-5.1.pep.all	Zm00001eb135940_P002, Zm00001eb135940_P001, Zm00001eb135940_P003, Zm00001eb031590_P002, Zm00001eb031590_P004, Zm00001eb031590_P001, Zm00001eb031590_P003	Sobic.008G165800.1.v5.1
OG0001431	Sorghum_bicolorv5.Sb-BTX623-REFERENCE-JGI-5.1.pep.all	Zm00001eb411820_P005, Zm00001eb411820_P003, Zm00001eb411820_P002, Zm00001eb411820_P001, Zm00001eb411820_P004	Sobic.008G173100.7.v5.1, Sobic.008G173100.6.v5.1, Sobic.008G173100.4.v5.1
OG0001432	Sorghum_bicolorv5.Sb-BTX623-REFERENCE-JGI-5.1.pep.all	Zm00001eb403960_P002, Zm00001eb403960_P003, Zm00001eb403960_P004, Zm00001eb403960_P001	Sobic.009G004300.4.v5.1, Sobic.009G004300.3.v5.1, Sobic.009G004300.2.v5.1, Sobic.009G004300.1.v5.1
OG0001433	Sorghum_bicolorv5.Sb-BTX623-REFERENCE-JGI-5.1.pep.all	Zm00001eb355350_P003, Zm00001eb355350_P004, Zm00001eb355350_P005, Zm00001eb355350_P001, Zm00001eb355350_P002, Zm00001eb265810_P001, Zm00001eb265810_P002	Sobic.009G022200.1.v5.1
OG0001434	Sorghum_bicolorv5.Sb-BTX623-REFERENCE-JGI-5.1.pep.all	Zm00001eb265540_P004, Zm00001eb265540_P003, Zm00001eb265540_P001, Zm00001eb265540_P005, Zm00001eb265540_P002	Sobic.009G025400.4.v5.1, Sobic.009G025400.3.v5.1, Sobic.009G025400.5.v5.1
OG0001435	Sorghum_bicolorv5.Sb-BTX623-REFERENCE-JGI-5.1.pep.all	Zm00001eb354820_P004, Zm00001eb354820_P005, Zm00001eb354820_P002, Zm00001eb354820_P001, Zm00001eb354820_P003	Sobic.009G031200.2.v5.1, Sobic.009G031200.1.v5.1, Sobic.009G031200.3.v5.1
OG0001436	Sorghum_bicolorv5.Sb-BTX623-REFERENCE-JGI-5.1.pep.all	Zm00001eb354250_P004, Zm00001eb354250_P002, Zm00001eb354250_P001, Zm00001eb354250_P003, Zm00001eb354250_P005, Zm00001eb418070_P001, Zm00001eb418070_P002	Sobic.009G044300.1.v5.1
OG0001437	Sorghum_bicolorv5.Sb-BTX623-REFERENCE-JGI-5.1.pep.all	Zm00001eb418210_P001, Zm00001eb418210_P003, Zm00001eb418210_P002, Zm00001eb102530_P001, Zm00001eb102530_P002	Sobic.009G045200.3.v5.1, Sobic.009G045200.2.v5.1, Sobic.009G045200.1.v5.1
OG0001439	Sorghum_bicolorv5.Sb-BTX623-REFERENCE-JGI-5.1.pep.all	Zm00001eb284750_P005, Zm00001eb284750_P003, Zm00001eb284750_P002, Zm00001eb284750_P004, Zm00001eb284750_P001	Sobic.009G081700.9.v5.1, Sobic.009G081700.7.v5.1, Sobic.009G081700.8.v5.1
OG0001440	Sorghum_bicolorv5.Sb-BTX623-REFERENCE-JGI-5.1.pep.all	Zm00001eb284570_P001	Sobic.009G090500.7.v5.1, Sobic.009G090500.8.v5.1, Sobic.009G090500.5.v5.1, Sobic.009G090500.6.v5.1, Sobic.009G090500.2.v5.1, Sobic.009G090500.4.v5.1, Sobic.009G090500.3.v5.1
OG0001441	Sorghum_bicolorv5.Sb-BTX623-REFERENCE-JGI-5.1.pep.all	Zm00001eb284640_P001, Zm00001eb284640_P002, Zm00001eb284640_P003, Zm00001eb284640_P004	Sobic.009G094300.3.v5.1, Sobic.009G094300.4.v5.1, Sobic.009G094300.2.v5.1, Sobic.009G094300.1.v5.1
OG0001442	Sorghum_bicolorv5.Sb-BTX623-REFERENCE-JGI-5.1.pep.all	Zm00001eb346620_P003, Zm00001eb346620_P002, Zm00001eb346620_P005, Zm00001eb346620_P001, Zm00001eb346620_P004	Sobic.009G113000.1.v5.1, Sobic.009G113000.2.v5.1, Sobic.009G113000.3.v5.1
OG0001443	Sorghum_bicolorv5.Sb-BTX623-REFERENCE-JGI-5.1.pep.all	Zm00001eb285330_P002, Zm00001eb285330_P001, Zm00001eb285330_P004, Zm00001eb285330_P003	Sobic.009G116400.9.v5.1, Sobic.009G116400.10.v5.1, Sobic.009G116400.7.v5.1, Sobic.009G116400.8.v5.1
OG0001444	Sorghum_bicolorv5.Sb-BTX623-REFERENCE-JGI-5.1.pep.all	Zm00001eb287070_P003, Zm00001eb287070_P001, Zm00001eb287070_P004, Zm00001eb287070_P002	Sobic.009G122500.6.v5.1, Sobic.009G122500.3.v5.1, Sobic.009G122500.4.v5.1, Sobic.009G122500.5.v5.1
OG0001445	Sorghum_bicolorv5.Sb-BTX623-REFERENCE-JGI-5.1.pep.all	Zm00001eb287500_P001, Zm00001eb346750_P006, Zm00001eb346750_P001, Zm00001eb346750_P005, Zm00001eb346750_P004, Zm00001eb346750_P002, Zm00001eb346750_P003	Sobic.009G129400.1.v5.1
OG0001446	Sorghum_bicolorv5.Sb-BTX623-REFERENCE-JGI-5.1.pep.all	Zm00001eb348950_P001	Sobic.009G144900.1.v5.1, Sobic.009G144800.1.v5.1, Sobic.009G144700.1.v5.1, Sobic.009G144600.1.v5.1, Sobic.009G145600.1.v5.1, Sobic.009G145500.1.v5.1, Sobic.009G145700.1.v5.1
OG0001447	Sorghum_bicolorv5.Sb-BTX623-REFERENCE-JGI-5.1.pep.all	Zm00001eb288670_P003, Zm00001eb288670_P001, Zm00001eb288670_P002, Zm00001eb288670_P004, Zm00001eb288670_P005, Zm00001eb348790_P001	Sobic.009G147800.7.v5.1, Sobic.009G147800.6.v5.1
OG0001448	Sorghum_bicolorv5.Sb-BTX623-REFERENCE-JGI-5.1.pep.all	Zm00001eb351350_P001, Zm00001eb289690_P001, Zm00001eb289690_P003, Zm00001eb289690_P004, Zm00001eb289690_P005, Zm00001eb430980_P001, Zm00001eb289690_P002	Sobic.009G164000.2.v5.1
OG0001449	Sorghum_bicolorv5.Sb-BTX623-REFERENCE-JGI-5.1.pep.all	Zm00001eb351640_P004, Zm00001eb351640_P001, Zm00001eb351640_P006, Zm00001eb351640_P005, Zm00001eb351640_P003, Zm00001eb351640_P002	Sobic.009G166400.4.v5.1, Sobic.009G166400.1.v5.1
OG0001450	Sorghum_bicolorv5.Sb-BTX623-REFERENCE-JGI-5.1.pep.all	Zm00001eb290690_P002, Zm00001eb290690_P001	Sobic.009G174400.6.v5.1, Sobic.009G174400.5.v5.1, Sobic.009G174400.3.v5.1, Sobic.009G174400.9.v5.1, Sobic.009G174400.7.v5.1, Sobic.009G174400.8.v5.1
OG0001451	Sorghum_bicolorv5.Sb-BTX623-REFERENCE-JGI-5.1.pep.all	Zm00001eb352080_P001	Sobic.009G174900.2.v5.1
OG0001451	Sorghum_bicolorv5.Sb-BTX623-REFERENCE-JGI-5.1.pep.all	Zm00001eb352080_P007, Zm00001eb352080_P002, Zm00001eb352080_P004, Zm00001eb352080_P003, Zm00001eb352080_P005	Sobic.009G174900.1.v5.1
OG0001452	Sorghum_bicolorv5.Sb-BTX623-REFERENCE-JGI-5.1.pep.all	Zm00001eb292040_P005, Zm00001eb292040_P001, Zm00001eb292040_P003, Zm00001eb292040_P004, Zm00001eb292040_P002	Sobic.009G188900.3.v5.1, Sobic.009G188900.1.v5.1, Sobic.009G188900.2.v5.1
OG0001453	Sorghum_bicolorv5.Sb-BTX623-REFERENCE-JGI-5.1.pep.all	Zm00001eb293220_P001, Zm00001eb376420_P001, Zm00001eb376420_P002, Zm00001eb045700_P001, Zm00001eb069650_P001, Zm00001eb338330_P001, Zm00001eb353740_P001	Sobic.009G208300.1.v5.1
OG0001454	Sorghum_bicolorv5.Sb-BTX623-REFERENCE-JGI-5.1.pep.all	Zm00001eb342350_P003, Zm00001eb342350_P001	Sobic.009G214200.5.v5.1, Sobic.009G214200.3.v5.1, Sobic.009G214200.4.v5.1, Sobic.009G214200.2.v5.1, Sobic.009G214200.6.v5.1, Sobic.009G214200.1.v5.1
OG0001455	Sorghum_bicolorv5.Sb-BTX623-REFERENCE-JGI-5.1.pep.all	Zm00001eb294580_P003	Sobic.009G217100.6.v5.1, Sobic.009G217100.3.v5.1, Sobic.009G217100.4.v5.1, Sobic.009G217100.5.v5.1, Sobic.009G217100.8.v5.1, Sobic.009G217100.7.v5.1, Sobic.009G217100.2.v5.1
OG0001456	Sorghum_bicolorv5.Sb-BTX623-REFERENCE-JGI-5.1.pep.all	Zm00001eb016000_P004, Zm00001eb016000_P003, Zm00001eb016000_P001, Zm00001eb016000_P002, Zm00001eb417910_P001, Zm00001eb417920_P001, Zm00001eb016000_P005	Sobic.009G217200.1.v5.1
OG0001457	Sorghum_bicolorv5.Sb-BTX623-REFERENCE-JGI-5.1.pep.all	Zm00001eb294950_P001, Zm00001eb360370_P001, Zm00001eb186740_P001, Zm00001eb083500_P001, Zm00001eb077090_P001, Zm00001eb171860_P001, Zm00001eb386760_P001	Sobic.009G222700.1.v5.1
OG0001458	Sorghum_bicolorv5.Sb-BTX623-REFERENCE-JGI-5.1.pep.all	Zm00001eb295670_P001, Zm00001eb295670_P004, Zm00001eb295670_P003, Zm00001eb295670_P005, Zm00001eb295670_P002	Sobic.009G230100.2.v5.1, Sobic.009G230100.1.v5.1, Sobic.009G230100.5.v5.1
OG0001459	Sorghum_bicolorv5.Sb-BTX623-REFERENCE-JGI-5.1.pep.all	Zm00001eb296050_P003, Zm00001eb296050_P001, Zm00001eb296050_P002, Zm00001eb296050_P004, Zm00001eb330860_P001, Zm00001eb184690_P001, Zm00001eb349440_P001	Sobic.009G234200.1.v5.1
OG0001460	Sorghum_bicolorv5.Sb-BTX623-REFERENCE-JGI-5.1.pep.all	Zm00001eb296520_P002, Zm00001eb296520_P006, Zm00001eb296520_P001, Zm00001eb296520_P005, Zm00001eb296520_P004, Zm00001eb296520_P003	Sobic.009G240300.1.v5.1, Sobic.009G240300.2.v5.1
OG0001461	Sorghum_bicolorv5.Sb-BTX623-REFERENCE-JGI-5.1.pep.all	Zm00001eb344600_P006, Zm00001eb344600_P003, Zm00001eb344600_P005, Zm00001eb344600_P004, Zm00001eb344600_P002, Zm00001eb344600_P001, Zm00001eb296830_P001	Sobic.009G244200.3.v5.1
OG0001462	Sorghum_bicolorv5.Sb-BTX623-REFERENCE-JGI-5.1.pep.all	Zm00001eb345290_P001, Zm00001eb345290_P002	Sobic.009G256300.10.v5.1, Sobic.009G256300.13.v5.1, Sobic.009G256300.16.v5.1, Sobic.009G256300.1.v5.1, Sobic.009G256300.8.v5.1, Sobic.009G256300.19.v5.1
OG0001463	Sorghum_bicolorv5.Sb-BTX623-REFERENCE-JGI-5.1.pep.all	Zm00001eb268510_P004, Zm00001eb268510_P001, Zm00001eb268510_P003, Zm00001eb268510_P002	Sobic.010G002600.4.v5.1, Sobic.010G002600.5.v5.1, Sobic.010G002600.6.v5.1, Sobic.010G002600.1.v5.1
OG0001464	Sorghum_bicolorv5.Sb-BTX623-REFERENCE-JGI-5.1.pep.all	Zm00001eb365460_P001, Zm00001eb358540_P001, Zm00001eb341030_P001, Zm00001eb152140_P001, Zm00001eb224480_P001, Zm00001eb382640_P001, Zm00001eb188620_P001	Sobic.010G005700.1.v5.1
OG0001465	Sorghum_bicolorv5.Sb-BTX623-REFERENCE-JGI-5.1.pep.all	Zm00001eb347960_P002, Zm00001eb376720_P001, Zm00001eb348020_P001, Zm00001eb347960_P001, Zm00001eb348170_P001, Zm00001eb348000_P001, Zm00001eb347980_P001	Sobic.010G041800.1.v5.1
OG0001466	Sorghum_bicolorv5.Sb-BTX623-REFERENCE-JGI-5.1.pep.all	Zm00001eb271360_P002, Zm00001eb271340_P001, Zm00001eb271380_P001, Zm00001eb271360_P001, Zm00001eb442420_P001, Zm00001eb442410_P001, Zm00001eb271330_P001	Sobic.010G049700.2.v5.1
OG0001467	Sorghum_bicolorv5.Sb-BTX623-REFERENCE-JGI-5.1.pep.all	Zm00001eb116010_P002, Zm00001eb116010_P003, Zm00001eb116010_P001, Zm00001eb164860_P001, Zm00001eb164860_P002, Zm00001eb164860_P003	Sobic.010G079700.1.v5.1, Sobic.010G054501.1.v5.1
OG0001468	Sorghum_bicolorv5.Sb-BTX623-REFERENCE-JGI-5.1.pep.all	Zm00001eb268250_P001, Zm00001eb268250_P005, Zm00001eb268250_P004, Zm00001eb268250_P006, Zm00001eb268250_P003	Sobic.010G064600.2.v5.1, Sobic.010G064600.1.v5.1, Sobic.010G064600.3.v5.1
OG0001469	Sorghum_bicolorv5.Sb-BTX623-REFERENCE-JGI-5.1.pep.all	Zm00001eb278500_P001, Zm00001eb278500_P003, Zm00001eb278500_P002	Sobic.010G072800.12.v5.1, Sobic.010G072800.11.v5.1, Sobic.010G072800.1.v5.1, Sobic.010G072800.10.v5.1, Sobic.010G072800.9.v5.1
OG0001470	Sorghum_bicolorv5.Sb-BTX623-REFERENCE-JGI-5.1.pep.all	Zm00001eb373630_P007, Zm00001eb373630_P005, Zm00001eb373630_P006, Zm00001eb373630_P002, Zm00001eb373630_P001, Zm00001eb373630_P004, Zm00001eb373630_P003	Sobic.010G077500.1.v5.1
OG0001471	Sorghum_bicolorv5.Sb-BTX623-REFERENCE-JGI-5.1.pep.all	Zm00001eb373130_P001, Zm00001eb373130_P002, Zm00001eb373130_P003, Zm00001eb228380_P001, Zm00001eb288960_P001, Zm00001eb236400_P001	Sobic.010G083000.1.v5.1, Sobic.010G083000.2.v5.1
OG0001472	Sorghum_bicolorv5.Sb-BTX623-REFERENCE-JGI-5.1.pep.all	Zm00001eb372210_P004, Zm00001eb372210_P003, Zm00001eb372210_P002, Zm00001eb372210_P001	Sobic.010G094900.4.v5.1, Sobic.010G094900.1.v5.1, Sobic.010G094900.3.v5.1, Sobic.010G094900.5.v5.1
OG0001473	Sorghum_bicolorv5.Sb-BTX623-REFERENCE-JGI-5.1.pep.all	Zm00001eb280540_P001, Zm00001eb280540_P004, Zm00001eb280540_P002, Zm00001eb280540_P003, Zm00001eb280540_P005	Sobic.010G112000.1.v5.1, Sobic.010G112000.2.v5.1, Sobic.010G112000.3.v5.1
OG0001474	Sorghum_bicolorv5.Sb-BTX623-REFERENCE-JGI-5.1.pep.all	Zm00001eb281400_P001, Zm00001eb382040_P001, Zm00001eb281400_P002, Zm00001eb281400_P003, Zm00001eb382040_P004, Zm00001eb382040_P003, Zm00001eb382040_P002	Sobic.010G136200.1.v5.1
OG0001475	Sorghum_bicolorv5.Sb-BTX623-REFERENCE-JGI-5.1.pep.all	Zm00001eb281450_P003, Zm00001eb281450_P004, Zm00001eb281450_P006, Zm00001eb281450_P005, Zm00001eb281450_P001, Zm00001eb281450_P002, Zm00001eb281450_P007	Sobic.010G138200.4.v5.1
OG0001476	Sorghum_bicolorv5.Sb-BTX623-REFERENCE-JGI-5.1.pep.all	Zm00001eb281600_P001	Sobic.010G139500.5.v5.1, Sobic.010G139500.4.v5.1, Sobic.010G139500.9.v5.1, Sobic.010G139500.8.v5.1, Sobic.010G139500.1.v5.1, Sobic.010G139500.7.v5.1, Sobic.010G139500.6.v5.1
OG0001477	Sorghum_bicolorv5.Sb-BTX623-REFERENCE-JGI-5.1.pep.all	Zm00001eb382260_P003, Zm00001eb382260_P002, Zm00001eb382260_P001	Sobic.010G139600.6.v5.1, Sobic.010G139600.2.v5.1, Sobic.010G139600.4.v5.1, Sobic.010G139600.3.v5.1, Sobic.010G139600.5.v5.1
OG0001478	Sorghum_bicolorv5.Sb-BTX623-REFERENCE-JGI-5.1.pep.all	Zm00001eb382580_P002, Zm00001eb382580_P001, Zm00001eb382580_P003, Zm00001eb382580_P005, Zm00001eb382580_P004	Sobic.010G147100.1.v5.1, Sobic.010G147100.4.v5.1, Sobic.010G147100.2.v5.1
OG0001481	Sorghum_bicolorv5.Sb-BTX623-REFERENCE-JGI-5.1.pep.all	Zm00001eb275430_P002, Zm00001eb275430_P001, Zm00001eb275430_P004, Zm00001eb275430_P003, Zm00001eb275430_P005	Sobic.010G202900.3.v5.1, Sobic.010G202900.1.v5.1, Sobic.010G202900.5.v5.1
OG0001482	Sorghum_bicolorv5.Sb-BTX623-REFERENCE-JGI-5.1.pep.all	Zm00001eb389210_P002, Zm00001eb389210_P001, Zm00001eb389210_P004, Zm00001eb389210_P005	Sobic.010G217400.5.v5.1, Sobic.010G217400.2.v5.1, Sobic.010G217400.3.v5.1, Sobic.010G217400.4.v5.1
OG0001483	Sorghum_bicolorv5.Sb-BTX623-REFERENCE-JGI-5.1.pep.all	Zm00001eb103600_P001, Zm00001eb103600_P002, Zm00001eb389660_P003, Zm00001eb227280_P001, Zm00001eb180760_P001, Zm00001eb389660_P002, Zm00001eb389660_P001	Sobic.010G218500.1.v5.1
OG0001484	Sorghum_bicolorv5.Sb-BTX623-REFERENCE-JGI-5.1.pep.all	Zm00001eb274520_P001, Zm00001eb274410_P004, Zm00001eb274410_P001, Zm00001eb274410_P003, Zm00001eb274410_P002, Zm00001eb274410_P005	Sobic.010G219400.11.v5.1, Sobic.010G219400.5.v5.1
OG0001485	Sorghum_bicolorv5.Sb-BTX623-REFERENCE-JGI-5.1.pep.all	Zm00001eb389710_P003, Zm00001eb389710_P002, Zm00001eb389710_P001	Sobic.010G219600.2.v5.1, Sobic.010G219600.5.v5.1, Sobic.010G219600.1.v5.1, Sobic.010G219600.4.v5.1, Sobic.010G219600.3.v5.1
OG0001486	Sorghum_bicolorv5.Sb-BTX623-REFERENCE-JGI-5.1.pep.all	Zm00001eb390180_P007, Zm00001eb390180_P003, Zm00001eb390180_P004, Zm00001eb390180_P002, Zm00001eb390180_P006, Zm00001eb390180_P005, Zm00001eb390180_P001	Sobic.010G224800.1.v5.1
OG0001487	Sorghum_bicolorv5.Sb-BTX623-REFERENCE-JGI-5.1.pep.all	Zm00001eb049440_P001, Zm00001eb049480_P002, Zm00001eb049420_P001, Zm00001eb049550_P001, Zm00001eb049400_P001, Zm00001eb049520_P001, Zm00001eb049480_P001	Sobic.010G242600.1.v5.1
OG0001488	Sorghum_bicolorv5.Sb-BTX623-REFERENCE-JGI-5.1.pep.all	Zm00001eb359050_P001, Zm00001eb126490_P001, Zm00001eb099220_P001, Zm00001eb278720_P001, Zm00001eb226810_P001, Zm00001eb278710_P001, Zm00001eb021850_P001	Sobic.010G250100.1.v5.1
OG0001489	Sorghum_bicolorv5.Sb-BTX623-REFERENCE-JGI-5.1.pep.all	Zm00001eb225270_P001, Zm00001eb188940_P001, Zm00001eb204720_P001, Zm00001eb244660_P001, Zm00001eb216560_P001, Zm00001eb191090_P006, Zm00001eb191090_P005	Sobic.010G250700.1.v5.1
OG0001490	Sorghum_bicolorv5.Sb-BTX623-REFERENCE-JGI-5.1.pep.all	Zm00001eb226870_P002, Zm00001eb226870_P004, Zm00001eb226870_P005, Zm00001eb226870_P003, Zm00001eb226870_P001	Sobic.010G250900.3.v5.1, Sobic.010G250900.5.v5.1, Sobic.010G250900.4.v5.1
OG0001491	Sorghum_bicolorv5.Sb-BTX623-REFERENCE-JGI-5.1.pep.all	Zm00001eb227100_P002, Zm00001eb227100_P003, Zm00001eb227100_P001	Sobic.010G253300.1.v5.1, Sobic.010G253300.5.v5.1, Sobic.010G253300.4.v5.1, Sobic.010G253300.2.v5.1, Sobic.010G253300.3.v5.1
OG0001492	Sorghum_bicolorv5.Sb-BTX623-REFERENCE-JGI-5.1.pep.all	Zm00001eb227670_P002, Zm00001eb227670_P001, Zm00001eb011030_P001, Zm00001eb227670_P003	Sobic.010G260000.6.v5.1, Sobic.010G260000.7.v5.1, Sobic.010G260000.8.v5.1, Sobic.010G260000.9.v5.1
OG0001493	Sorghum_bicolorv5.Sb-BTX623-REFERENCE-JGI-5.1.pep.all	Zm00001eb227730_P001, Zm00001eb227730_P002, Zm00001eb227730_P003	Sobic.010G260800.10.v5.1, Sobic.010G260800.8.v5.1, Sobic.010G260800.11.v5.1, Sobic.010G260800.12.v5.1, Sobic.010G260800.9.v5.1
OG0001494	Sorghum_bicolorv5.Sb-BTX623-REFERENCE-JGI-5.1.pep.all	Zm00001eb228940_P001, Zm00001eb228940_P002	Sobic.010G278200.1.v5.1, Sobic.010G278200.4.v5.1, Sobic.010G278200.5.v5.1, Sobic.010G278200.6.v5.1, Sobic.010G278200.3.v5.1, Sobic.010G278200.7.v5.1
OG0001496	Sorghum_bicolorv5.Sb-BTX623-REFERENCE-JGI-5.1.pep.all	Zm00001eb435190_P001, Zm00001eb105270_P001, Zm00001eb435050_P002, Zm00001eb434920_P001, Zm00001eb039140_P001	Sobic.K022102.1.v5.1, Sobic.K015553.1.v5.1, Sobic.K022804.1.v5.1
OG0001498	Sorghum_bicolorv5.Sb-BTX623-REFERENCE-JGI-5.1.pep.all	Zm00001eb437190_P001, Zm00001eb105250_P001, Zm00001eb380210_P001, Zm00001eb440340_P001, Zm00001eb440970_P001, Zm00001eb434910_P001, Zm00001eb439980_P001	Sobic.K022604.1.v5.1
OG0001587	Sorghum_bicolorv5.Sb-BTX623-REFERENCE-JGI-5.1.pep.all	Zm00001eb093890_P002, Zm00001eb093890_P001	Sobic.001G004901.1.v5.1, Sobic.005G015200.9.v5.1, Sobic.005G015200.6.v5.1, Sobic.005G015200.8.v5.1, Sobic.005G015200.7.v5.1
OG0001588	Sorghum_bicolorv5.Sb-BTX623-REFERENCE-JGI-5.1.pep.all	Zm00001eb064730_P005, Zm00001eb064730_P002, Zm00001eb064730_P001, Zm00001eb064730_P003, Zm00001eb064730_P004	Sobic.001G009200.2.v5.1, Sobic.001G009200.1.v5.1
OG0001589	Sorghum_bicolorv5.Sb-BTX623-REFERENCE-JGI-5.1.pep.all	Zm00001eb210890_P004, Zm00001eb210890_P003, Zm00001eb210890_P005, Zm00001eb210890_P002, Zm00001eb210890_P001	Sobic.001G015500.1.v5.1, Sobic.001G015500.4.v5.1
OG0001591	Sorghum_bicolorv5.Sb-BTX623-REFERENCE-JGI-5.1.pep.all	Zm00001eb063090_P001, Zm00001eb063090_P002	Sobic.001G030300.1.v5.1
OG0001591	Sorghum_bicolorv5.Sb-BTX623-REFERENCE-JGI-5.1.pep.all	Zm00001eb211450_P001, Zm00001eb211450_P002	Sobic.008G103250.1.v5.1, Sobic.002G088100.2.v5.1
OG0001592	Sorghum_bicolorv5.Sb-BTX623-REFERENCE-JGI-5.1.pep.all	Zm00001eb260500_P001, Zm00001eb081040_P001, Zm00001eb073210_P001, Zm00001eb359770_P001, Zm00001eb061510_P002, Zm00001eb061510_P001	Sobic.001G048400.1.v5.1
OG0001593	Sorghum_bicolorv5.Sb-BTX623-REFERENCE-JGI-5.1.pep.all	Zm00001eb060780_P001, Zm00001eb060780_P002, Zm00001eb060780_P003, Zm00001eb060780_P006, Zm00001eb060780_P005, Zm00001eb060780_P004	Sobic.001G057100.1.v5.1
OG0001594	Sorghum_bicolorv5.Sb-BTX623-REFERENCE-JGI-5.1.pep.all	Zm00001eb060390_P004, Zm00001eb060390_P001, Zm00001eb060390_P003, Zm00001eb060390_P002	Sobic.001G061400.2.v5.1, Sobic.001G061400.1.v5.1, Sobic.001G061400.3.v5.1
OG0001595	Sorghum_bicolorv5.Sb-BTX623-REFERENCE-JGI-5.1.pep.all	Zm00001eb060040_P002, Zm00001eb060040_P003, Zm00001eb060040_P005, Zm00001eb060040_P001, Zm00001eb060040_P004	Sobic.001G064600.1.v5.1, Sobic.001G064600.2.v5.1
OG0001597	Sorghum_bicolorv5.Sb-BTX623-REFERENCE-JGI-5.1.pep.all	Zm00001eb059270_P001, Zm00001eb059270_P003, Zm00001eb059270_P004, Zm00001eb059270_P002	Sobic.001G071600.1.v5.1, Sobic.001G071600.2.v5.1, Sobic.001G071600.3.v5.1
OG0001598	Sorghum_bicolorv5.Sb-BTX623-REFERENCE-JGI-5.1.pep.all	Zm00001eb057840_P002, Zm00001eb057840_P004, Zm00001eb057840_P001, Zm00001eb057840_P003	Sobic.001G083900.1.v5.1, Sobic.001G083900.3.v5.1, Sobic.001G083900.2.v5.1
OG0001599	Sorghum_bicolorv5.Sb-BTX623-REFERENCE-JGI-5.1.pep.all	Zm00001eb057810_P003, Zm00001eb057810_P002, Zm00001eb057810_P005, Zm00001eb057810_P001, Zm00001eb057810_P004	Sobic.001G084100.9.v5.1, Sobic.001G084100.8.v5.1
OG0001600	Sorghum_bicolorv5.Sb-BTX623-REFERENCE-JGI-5.1.pep.all	Zm00001eb214660_P001, Zm00001eb214660_P003, Zm00001eb214660_P002, Zm00001eb214660_P004, Zm00001eb214660_P006, Zm00001eb214660_P005	Sobic.001G085500.1.v5.1
OG0001601	Sorghum_bicolorv5.Sb-BTX623-REFERENCE-JGI-5.1.pep.all	Zm00001eb214750_P002, Zm00001eb214750_P005, Zm00001eb214750_P004, Zm00001eb214750_P006, Zm00001eb214750_P003	Sobic.001G086500.3.v5.1, Sobic.001G086500.2.v5.1
OG0001602	Sorghum_bicolorv5.Sb-BTX623-REFERENCE-JGI-5.1.pep.all	Zm00001eb057350_P004, Zm00001eb057350_P003, Zm00001eb057350_P002, Zm00001eb057350_P001, Zm00001eb057350_P005, Zm00001eb057350_P006	Sobic.001G088600.1.v5.1
OG0001603	Sorghum_bicolorv5.Sb-BTX623-REFERENCE-JGI-5.1.pep.all	Zm00001eb057140_P002, Zm00001eb057140_P003, Zm00001eb057140_P001	Sobic.001G090800.1.v5.1, Sobic.001G090800.4.v5.1, Sobic.001G090800.3.v5.1, Sobic.001G090800.2.v5.1
OG0001605	Sorghum_bicolorv5.Sb-BTX623-REFERENCE-JGI-5.1.pep.all	Zm00001eb056920_P002, Zm00001eb004230_P001, Zm00001eb116710_P001, Zm00001eb056920_P003, Zm00001eb056920_P004, Zm00001eb056920_P001	Sobic.001G094000.1.v5.1
OG0001606	Sorghum_bicolorv5.Sb-BTX623-REFERENCE-JGI-5.1.pep.all	Zm00001eb056580_P003, Zm00001eb056580_P001, Zm00001eb056580_P002, Zm00001eb056580_P004	Sobic.001G096900.2.v5.1, Sobic.001G096900.3.v5.1, Sobic.001G096900.1.v5.1
OG0001607	Sorghum_bicolorv5.Sb-BTX623-REFERENCE-JGI-5.1.pep.all	Zm00001eb056530_P002, Zm00001eb056530_P003, Zm00001eb056530_P001, Zm00001eb056530_P004	Sobic.001G097400.2.v5.1, Sobic.001G097400.3.v5.1, Sobic.001G097400.1.v5.1
OG0001608	Sorghum_bicolorv5.Sb-BTX623-REFERENCE-JGI-5.1.pep.all	Zm00001eb056450_P003, Zm00001eb056450_P002, Zm00001eb056450_P001	Sobic.001G098500.3.v5.1, Sobic.001G098500.2.v5.1, Sobic.001G098500.5.v5.1, Sobic.001G098500.4.v5.1
OG0001609	Sorghum_bicolorv5.Sb-BTX623-REFERENCE-JGI-5.1.pep.all	Zm00001eb056340_P003	Sobic.001G100000.7.v5.1, Sobic.001G100000.6.v5.1, Sobic.001G100000.3.v5.1, Sobic.001G100000.1.v5.1, Sobic.001G100000.4.v5.1, Sobic.001G100000.5.v5.1
OG0001610	Sorghum_bicolorv5.Sb-BTX623-REFERENCE-JGI-5.1.pep.all	Zm00001eb215580_P006, Zm00001eb215580_P002, Zm00001eb215580_P005, Zm00001eb215580_P004, Zm00001eb215580_P001, Zm00001eb215580_P003	Sobic.001G104700.1.v5.1
OG0001611	Sorghum_bicolorv5.Sb-BTX623-REFERENCE-JGI-5.1.pep.all	Zm00001eb055330_P003	Sobic.001G112600.1.v5.1
OG0001611	Sorghum_bicolorv5.Sb-BTX623-REFERENCE-JGI-5.1.pep.all	Zm00001eb216070_P001, Zm00001eb055330_P002	Sobic.001G112600.2.v5.1
OG0001611	Sorghum_bicolorv5.Sb-BTX623-REFERENCE-JGI-5.1.pep.all	Zm00001eb055330_P004	Sobic.001G112600.3.v5.1
OG0001612	Sorghum_bicolorv5.Sb-BTX623-REFERENCE-JGI-5.1.pep.all	Zm00001eb216320_P006, Zm00001eb216320_P001, Zm00001eb216320_P005, Zm00001eb216320_P004, Zm00001eb216320_P003, Zm00001eb216320_P002	Sobic.001G116800.1.v5.1
OG0001613	Sorghum_bicolorv5.Sb-BTX623-REFERENCE-JGI-5.1.pep.all	Zm00001eb054290_P003, Zm00001eb054290_P004	Sobic.001G122832.2.v5.1, Sobic.001G122832.3.v5.1, Sobic.001G122832.6.v5.1, Sobic.001G122832.5.v5.1, Sobic.001G122832.4.v5.1
OG0001614	Sorghum_bicolorv5.Sb-BTX623-REFERENCE-JGI-5.1.pep.all	Zm00001eb053540_P001, Zm00001eb053540_P003, Zm00001eb374340_P001, Zm00001eb053540_P002	Sobic.001G131300.6.v5.1, Sobic.001G131300.5.v5.1, Sobic.001G131300.4.v5.1
OG0001615	Sorghum_bicolorv5.Sb-BTX623-REFERENCE-JGI-5.1.pep.all	Zm00001eb217180_P004, Zm00001eb217180_P003, Zm00001eb217180_P002, Zm00001eb217180_P001, Zm00001eb053410_P001, Zm00001eb053410_P002	Sobic.001G132900.1.v5.1
OG0001617	Sorghum_bicolorv5.Sb-BTX623-REFERENCE-JGI-5.1.pep.all	Zm00001eb051900_P003, Zm00001eb051900_P001, Zm00001eb051900_P005, Zm00001eb051900_P002, Zm00001eb051900_P004	Sobic.001G137100.1.v5.1, Sobic.001G137100.2.v5.1
OG0001618	Sorghum_bicolorv5.Sb-BTX623-REFERENCE-JGI-5.1.pep.all	Zm00001eb217560_P002, Zm00001eb217560_P005, Zm00001eb217560_P006, Zm00001eb217560_P003, Zm00001eb217560_P001, Zm00001eb217560_P004	Sobic.001G141300.1.v5.1
OG0001619	Sorghum_bicolorv5.Sb-BTX623-REFERENCE-JGI-5.1.pep.all	Zm00001eb218110_P003, Zm00001eb218110_P001, Zm00001eb218110_P002, Zm00001eb235720_P001, Zm00001eb123300_P001, Zm00001eb218110_P004	Sobic.001G146900.1.v5.1
OG0001620	Sorghum_bicolorv5.Sb-BTX623-REFERENCE-JGI-5.1.pep.all	Zm00001eb052750_P001, Zm00001eb052750_P004, Zm00001eb052750_P002	Sobic.001G148900.5.v5.1, Sobic.001G148900.2.v5.1, Sobic.001G148900.4.v5.1, Sobic.001G148900.6.v5.1
OG0001621	Sorghum_bicolorv5.Sb-BTX623-REFERENCE-JGI-5.1.pep.all	Zm00001eb335230_P001, Zm00001eb125270_P001	Sobic.002G036200.1.v5.1, Sobic.008G188500.1.v5.1, Sobic.001G150700.1.v5.1, Sobic.002G393950.1.v5.1, Sobic.006G205900.1.v5.1
OG0001622	Sorghum_bicolorv5.Sb-BTX623-REFERENCE-JGI-5.1.pep.all	Zm00001eb050500_P002, Zm00001eb050500_P001, Zm00001eb050500_P003, Zm00001eb050500_P004	Sobic.001G155600.2.v5.1, Sobic.001G155600.4.v5.1, Sobic.001G155600.3.v5.1
OG0001623	Sorghum_bicolorv5.Sb-BTX623-REFERENCE-JGI-5.1.pep.all	Zm00001eb218810_P002, Zm00001eb218810_P005, Zm00001eb218810_P001, Zm00001eb218810_P003, Zm00001eb218810_P004	Sobic.001G160000.1.v5.1, Sobic.001G160000.4.v5.1
OG0001624	Sorghum_bicolorv5.Sb-BTX623-REFERENCE-JGI-5.1.pep.all	Zm00001eb051740_P002, Zm00001eb051740_P001, Zm00001eb051730_P003, Zm00001eb051730_P001, Zm00001eb051730_P002, Zm00001eb051740_P003	Sobic.001G169600.3.v5.1
OG0001625	Sorghum_bicolorv5.Sb-BTX623-REFERENCE-JGI-5.1.pep.all	Zm00001eb051810_P001, Zm00001eb050200_P001, Zm00001eb050180_P001, Zm00001eb050170_P001, Zm00001eb050160_P001, Zm00001eb050150_P001	Sobic.001G170302.1.v5.1
OG0001626	Sorghum_bicolorv5.Sb-BTX623-REFERENCE-JGI-5.1.pep.all	Zm00001eb049980_P001	Sobic.001G172700.3.v5.1, Sobic.001G172700.7.v5.1, Sobic.001G171600.2.v5.1, Sobic.001G172700.5.v5.1, Sobic.001G172700.6.v5.1, Sobic.001G172700.4.v5.1
OG0001628	Sorghum_bicolorv5.Sb-BTX623-REFERENCE-JGI-5.1.pep.all	Zm00001eb049910_P002, Zm00001eb049910_P001, Zm00001eb049910_P004, Zm00001eb049910_P003	Sobic.001G173800.2.v5.1, Sobic.001G173800.3.v5.1, Sobic.001G173800.1.v5.1
OG0001629	Sorghum_bicolorv5.Sb-BTX623-REFERENCE-JGI-5.1.pep.all	Zm00001eb049810_P005, Zm00001eb049810_P002, Zm00001eb049810_P001, Zm00001eb049810_P003, Zm00001eb049810_P004	Sobic.001G176700.1.v5.1, Sobic.001G176700.2.v5.1
OG0001630	Sorghum_bicolorv5.Sb-BTX623-REFERENCE-JGI-5.1.pep.all	Zm00001eb219400_P001	Sobic.001G342850.1.v5.1
OG0001630	Sorghum_bicolorv5.Sb-BTX623-REFERENCE-JGI-5.1.pep.all	Zm00001eb219400_P003, Zm00001eb219400_P002, Zm00001eb219400_P004, Zm00001eb219400_P005	Sobic.001G177300.1.v5.1
OG0001631	Sorghum_bicolorv5.Sb-BTX623-REFERENCE-JGI-5.1.pep.all	Zm00001eb049290_P004, Zm00001eb049290_P001, Zm00001eb049290_P003, Zm00001eb049290_P002	Sobic.001G178400.1.v5.1, Sobic.001G178400.2.v5.1, Sobic.001G178400.4.v5.1
OG0001632	Sorghum_bicolorv5.Sb-BTX623-REFERENCE-JGI-5.1.pep.all	Zm00001eb266930_P001, Zm00001eb266930_P002	Sobic.009G011000.3.v5.1, Sobic.009G011000.2.v5.1, Sobic.009G011000.4.v5.1, Sobic.001G181100.1.v5.1, Sobic.009G011100.6.v5.1
OG0001634	Sorghum_bicolorv5.Sb-BTX623-REFERENCE-JGI-5.1.pep.all	Zm00001eb220110_P001, Zm00001eb220110_P003, Zm00001eb220110_P002, Zm00001eb220110_P004	Sobic.001G193200.2.v5.1, Sobic.001G193200.1.v5.1, Sobic.001G193200.3.v5.1
OG0001635	Sorghum_bicolorv5.Sb-BTX623-REFERENCE-JGI-5.1.pep.all	Zm00001eb220240_P003, Zm00001eb220240_P002, Zm00001eb220240_P001	Sobic.001G194300.6.v5.1, Sobic.001G194300.5.v5.1, Sobic.001G194300.4.v5.1, Sobic.001G194300.1.v5.1
OG0001636	Sorghum_bicolorv5.Sb-BTX623-REFERENCE-JGI-5.1.pep.all	Zm00001eb220250_P001, Zm00001eb220250_P002, Zm00001eb043580_P002, Zm00001eb043580_P001	Sobic.001G194600.1.v5.1, Sobic.001G194600.3.v5.1, Sobic.001G194600.2.v5.1
OG0001637	Sorghum_bicolorv5.Sb-BTX623-REFERENCE-JGI-5.1.pep.all	Zm00001eb043800_P003, Zm00001eb043800_P002, Zm00001eb043800_P001	Sobic.001G197400.2.v5.1, Sobic.001G197400.1.v5.1, Sobic.001G197225.1.v5.1, Sobic.001G197140.1.v5.1
OG0001638	Sorghum_bicolorv5.Sb-BTX623-REFERENCE-JGI-5.1.pep.all	Zm00001eb044040_P004, Zm00001eb044040_P002, Zm00001eb044040_P001, Zm00001eb044040_P003, Zm00001eb044040_P005, Zm00001eb044040_P006	Sobic.001G200200.1.v5.1
OG0001639	Sorghum_bicolorv5.Sb-BTX623-REFERENCE-JGI-5.1.pep.all	Zm00001eb044170_P003, Zm00001eb044170_P004, Zm00001eb044170_P005, Zm00001eb044170_P001, Zm00001eb044170_P002	Sobic.001G201900.2.v5.1, Sobic.001G201900.1.v5.1
OG0001640	Sorghum_bicolorv5.Sb-BTX623-REFERENCE-JGI-5.1.pep.all	Zm00001eb044240_P001, Zm00001eb051570_P001, Zm00001eb329750_P001, Zm00001eb268340_P001, Zm00001eb315290_P001, Zm00001eb249790_P001	Sobic.001G202900.1.v5.1
OG0001641	Sorghum_bicolorv5.Sb-BTX623-REFERENCE-JGI-5.1.pep.all	Zm00001eb044260_P002, Zm00001eb044260_P001, Zm00001eb381750_P001, Zm00001eb381700_P001, Zm00001eb383170_P001, Zm00001eb109930_P001	Sobic.001G203200.1.v5.1
OG0001642	Sorghum_bicolorv5.Sb-BTX623-REFERENCE-JGI-5.1.pep.all	Zm00001eb044900_P002, Zm00001eb044900_P004, Zm00001eb044900_P001, Zm00001eb044900_P005, Zm00001eb044900_P003, Zm00001eb044900_P006	Sobic.001G208600.1.v5.1
OG0001643	Sorghum_bicolorv5.Sb-BTX623-REFERENCE-JGI-5.1.pep.all	Zm00001eb045170_P001, Zm00001eb045180_P001	Sobic.001G211101.1.v5.1, Sobic.001G211000.1.v5.1, Sobic.001G211200.1.v5.1, Sobic.001G210800.1.v5.1, Sobic.001G211400.1.v5.1
OG0001645	Sorghum_bicolorv5.Sb-BTX623-REFERENCE-JGI-5.1.pep.all	Zm00001eb046160_P004, Zm00001eb046160_P003, Zm00001eb046160_P001, Zm00001eb046160_P005, Zm00001eb046160_P002	Sobic.001G222900.3.v5.1, Sobic.001G222900.2.v5.1
OG0001646	Sorghum_bicolorv5.Sb-BTX623-REFERENCE-JGI-5.1.pep.all	Zm00001eb278020_P002, Zm00001eb278020_P001, Zm00001eb278020_P005, Zm00001eb278020_P004, Zm00001eb278020_P006, Zm00001eb278020_P003	Sobic.001G227200.3.v5.1
OG0001647	Sorghum_bicolorv5.Sb-BTX623-REFERENCE-JGI-5.1.pep.all	Zm00001eb222650_P002, Zm00001eb222650_P003, Zm00001eb222650_P004, Zm00001eb222650_P001	Sobic.001G237600.1.v5.1, Sobic.005G189100.1.v5.1, Sobic.009G008000.1.v5.1
OG0001648	Sorghum_bicolorv5.Sb-BTX623-REFERENCE-JGI-5.1.pep.all	Zm00001eb047310_P005, Zm00001eb047310_P001, Zm00001eb222690_P002, Zm00001eb222690_P004, Zm00001eb222690_P003, Zm00001eb222690_P001	Sobic.001G237700.1.v5.1
OG0001649	Sorghum_bicolorv5.Sb-BTX623-REFERENCE-JGI-5.1.pep.all	Zm00001eb047740_P001	Sobic.001G242800.6.v5.1, Sobic.001G242800.7.v5.1, Sobic.001G242800.5.v5.1, Sobic.001G242800.4.v5.1, Sobic.001G242800.2.v5.1, Sobic.001G242800.3.v5.1
OG0001650	Sorghum_bicolorv5.Sb-BTX623-REFERENCE-JGI-5.1.pep.all	Zm00001eb047760_P004, Zm00001eb047760_P006, Zm00001eb047760_P002, Zm00001eb047760_P001, Zm00001eb047760_P005, Zm00001eb047760_P003	Sobic.001G243000.1.v5.1
OG0001651	Sorghum_bicolorv5.Sb-BTX623-REFERENCE-JGI-5.1.pep.all	Zm00001eb222890_P003, Zm00001eb222890_P001, Zm00001eb222890_P004, Zm00001eb222890_P002, Zm00001eb222890_P005, Zm00001eb432290_P001	Sobic.001G244750.1.v5.1
OG0001652	Sorghum_bicolorv5.Sb-BTX623-REFERENCE-JGI-5.1.pep.all	Zm00001eb048340_P004, Zm00001eb048340_P003, Zm00001eb048340_P002, Zm00001eb048340_P001, Zm00001eb048340_P005	Sobic.001G252700.3.v5.1, Sobic.001G252700.2.v5.1
OG0001653	Sorghum_bicolorv5.Sb-BTX623-REFERENCE-JGI-5.1.pep.all	Zm00001eb223270_P005, Zm00001eb223270_P004, Zm00001eb223270_P002, Zm00001eb223270_P003, Zm00001eb223270_P001	Sobic.001G253200.2.v5.1, Sobic.001G253200.1.v5.1
OG0001654	Sorghum_bicolorv5.Sb-BTX623-REFERENCE-JGI-5.1.pep.all	Zm00001eb027820_P003, Zm00001eb027820_P002, Zm00001eb027820_P001	Sobic.001G261476.3.v5.1, Sobic.001G261476.5.v5.1, Sobic.001G261476.4.v5.1, Sobic.001G261476.6.v5.1
OG0001655	Sorghum_bicolorv5.Sb-BTX623-REFERENCE-JGI-5.1.pep.all	Zm00001eb064300_P004, Zm00001eb064300_P006, Zm00001eb064300_P001, Zm00001eb064300_P005, Zm00001eb064300_P003, Zm00001eb064300_P002	Sobic.001G265600.1.v5.1
OG0001656	Sorghum_bicolorv5.Sb-BTX623-REFERENCE-JGI-5.1.pep.all	Zm00001eb332480_P001	Sobic.007G139400.1.v5.1, Sobic.001G268100.1.v5.1, Sobic.002G421700.1.v5.1, Sobic.001G525101.1.v5.1, Sobic.002G096800.1.v5.1, Sobic.005G065151.1.v5.1
OG0001657	Sorghum_bicolorv5.Sb-BTX623-REFERENCE-JGI-5.1.pep.all	Zm00001eb224090_P001	Sobic.001G269200.1.v5.1, Sobic.002G414000.2.v5.1, Sobic.002G414150.2.v5.1, Sobic.001G269700.1.v5.1, Sobic.001G269600.1.v5.1, Sobic.001G269400.1.v5.1
OG0001658	Sorghum_bicolorv5.Sb-BTX623-REFERENCE-JGI-5.1.pep.all	Zm00001eb026880_P003, Zm00001eb026880_P001, Zm00001eb026880_P005, Zm00001eb026880_P004, Zm00001eb026880_P002	Sobic.001G275300.3.v5.1, Sobic.001G275300.1.v5.1
OG0001659	Sorghum_bicolorv5.Sb-BTX623-REFERENCE-JGI-5.1.pep.all	Zm00001eb025340_P004, Zm00001eb025340_P005, Zm00001eb025340_P002, Zm00001eb025340_P001, Zm00001eb025340_P006, Zm00001eb025340_P003	Sobic.001G281700.1.v5.1
OG0001660	Sorghum_bicolorv5.Sb-BTX623-REFERENCE-JGI-5.1.pep.all	Zm00001eb025400_P002, Zm00001eb025400_P001, Zm00001eb025400_P003	Sobic.001G282000.3.v5.1, Sobic.001G282000.6.v5.1, Sobic.001G282000.1.v5.1, Sobic.001G282000.5.v5.1
OG0001661	Sorghum_bicolorv5.Sb-BTX623-REFERENCE-JGI-5.1.pep.all	Zm00001eb024930_P001, Zm00001eb024930_P002, Zm00001eb224920_P001, Zm00001eb224920_P002	Sobic.001G284900.2.v5.1, Sobic.001G284900.3.v5.1, Sobic.001G284900.1.v5.1
OG0001662	Sorghum_bicolorv5.Sb-BTX623-REFERENCE-JGI-5.1.pep.all	Zm00001eb224850_P004, Zm00001eb224850_P002, Zm00001eb224850_P001, Zm00001eb224850_P003	Sobic.001G286500.4.v5.1, Sobic.001G286500.2.v5.1, Sobic.001G286500.3.v5.1
OG0001663	Sorghum_bicolorv5.Sb-BTX623-REFERENCE-JGI-5.1.pep.all	Zm00001eb390450_P002, Zm00001eb390450_P001	Sobic.001G289600.5.v5.1, Sobic.001G289600.3.v5.1, Sobic.001G289600.4.v5.1, Sobic.001G289600.1.v5.1, Sobic.001G289600.2.v5.1
OG0001664	Sorghum_bicolorv5.Sb-BTX623-REFERENCE-JGI-5.1.pep.all	Zm00001eb023510_P002, Zm00001eb023510_P005, Zm00001eb023510_P003, Zm00001eb023510_P001, Zm00001eb023510_P004, Zm00001eb023510_P006	Sobic.001G302100.1.v5.1
OG0001665	Sorghum_bicolorv5.Sb-BTX623-REFERENCE-JGI-5.1.pep.all	Zm00001eb023120_P002, Zm00001eb023120_P003, Zm00001eb023120_P001, Zm00001eb023120_P004	Sobic.001G303100.1.v5.1, Sobic.001G303100.2.v5.1, Sobic.001G303100.4.v5.1
OG0001666	Sorghum_bicolorv5.Sb-BTX623-REFERENCE-JGI-5.1.pep.all	Zm00001eb391690_P001, Zm00001eb391620_P001, Zm00001eb391670_P001, Zm00001eb391660_P001, Zm00001eb391630_P001, Zm00001eb391650_P001	Sobic.001G304201.1.v5.1
OG0001667	Sorghum_bicolorv5.Sb-BTX623-REFERENCE-JGI-5.1.pep.all	Zm00001eb022550_P001, Zm00001eb022570_P004, Zm00001eb022570_P002, Zm00001eb022570_P001, Zm00001eb022570_P003	Sobic.001G310300.1.v5.1, Sobic.001G310300.2.v5.1
OG0001669	Sorghum_bicolorv5.Sb-BTX623-REFERENCE-JGI-5.1.pep.all	Zm00001eb404670_P001, Zm00001eb404670_P002, Zm00001eb404670_P003, Zm00001eb404670_P004, Zm00001eb404670_P005	Sobic.001G323300.1.v5.1, Sobic.001G323300.2.v5.1
OG0001670	Sorghum_bicolorv5.Sb-BTX623-REFERENCE-JGI-5.1.pep.all	Zm00001eb020980_P001, Zm00001eb020980_P002, Zm00001eb020970_P003, Zm00001eb020970_P001, Zm00001eb020980_P003, Zm00001eb020970_P002	Sobic.001G325600.1.v5.1
OG0001671	Sorghum_bicolorv5.Sb-BTX623-REFERENCE-JGI-5.1.pep.all	Zm00001eb020380_P004, Zm00001eb020380_P005, Zm00001eb020380_P002, Zm00001eb020380_P001, Zm00001eb020380_P003	Sobic.001G332700.1.v5.1, Sobic.001G332700.14.v5.1
OG0001672	Sorghum_bicolorv5.Sb-BTX623-REFERENCE-JGI-5.1.pep.all	Zm00001eb108890_P001	Sobic.002G367300.1.v5.1, Sobic.002G367300.2.v5.1, Sobic.002G367300.3.v5.1, Sobic.001G335800.2.v5.1, Sobic.001G335800.4.v5.1, Sobic.001G335800.1.v5.1
OG0001673	Sorghum_bicolorv5.Sb-BTX623-REFERENCE-JGI-5.1.pep.all	Zm00001eb020020_P001, Zm00001eb020020_P002, Zm00001eb020020_P003, Zm00001eb020020_P004	Sobic.001G338500.1.v5.1, Sobic.001G338500.3.v5.1, Sobic.001G338500.2.v5.1
OG0001674	Sorghum_bicolorv5.Sb-BTX623-REFERENCE-JGI-5.1.pep.all	Zm00001eb392880_P001, Zm00001eb392880_P002	Sobic.001G344500.4.v5.1, Sobic.001G344500.1.v5.1, Sobic.001G344500.2.v5.1, Sobic.001G344500.5.v5.1, Sobic.001G344500.3.v5.1
OG0001675	Sorghum_bicolorv5.Sb-BTX623-REFERENCE-JGI-5.1.pep.all	Zm00001eb019340_P001, Zm00001eb019340_P004, Zm00001eb019340_P003, Zm00001eb019340_P002	Sobic.001G346500.1.v5.1, Sobic.001G346500.2.v5.1, Sobic.001G346500.3.v5.1
OG0001676	Sorghum_bicolorv5.Sb-BTX623-REFERENCE-JGI-5.1.pep.all	Zm00001eb019280_P005, Zm00001eb019280_P003, Zm00001eb019280_P004, Zm00001eb019280_P002, Zm00001eb019280_P001	Sobic.001G347400.3.v5.1, Sobic.001G347400.1.v5.1
OG0001678	Sorghum_bicolorv5.Sb-BTX623-REFERENCE-JGI-5.1.pep.all	Zm00001eb018980_P001, Zm00001eb018980_P002, Zm00001eb429460_P001, Zm00001eb392570_P003, Zm00001eb392570_P001, Zm00001eb392570_P002	Sobic.001G350600.1.v5.1
OG0001679	Sorghum_bicolorv5.Sb-BTX623-REFERENCE-JGI-5.1.pep.all	Zm00001eb018630_P001, Zm00001eb018640_P001, Zm00001eb018660_P003, Zm00001eb018660_P002, Zm00001eb018660_P001	Sobic.001G354400.1.v5.1, Sobic.001G354200.1.v5.1
OG0001680	Sorghum_bicolorv5.Sb-BTX623-REFERENCE-JGI-5.1.pep.all	Zm00001eb018460_P006, Zm00001eb018460_P005, Zm00001eb018460_P004, Zm00001eb018460_P002, Zm00001eb018460_P001, Zm00001eb018460_P003	Sobic.001G355600.1.v5.1
OG0001681	Sorghum_bicolorv5.Sb-BTX623-REFERENCE-JGI-5.1.pep.all	Zm00001eb394120_P001, Zm00001eb394120_P003, Zm00001eb394120_P004, Zm00001eb394120_P002, Zm00001eb018090_P002, Zm00001eb018090_P001	Sobic.001G358800.1.v5.1
OG0001682	Sorghum_bicolorv5.Sb-BTX623-REFERENCE-JGI-5.1.pep.all	Zm00001eb059700_P001, Zm00001eb017660_P001, Zm00001eb059680_P001, Zm00001eb059680_P002, Zm00001eb059680_P003, Zm00001eb059680_P004	Sobic.001G363300.1.v5.1
OG0001683	Sorghum_bicolorv5.Sb-BTX623-REFERENCE-JGI-5.1.pep.all	Zm00001eb431440_P001, Zm00001eb431440_P002	Sobic.001G363500.5.v5.1, Sobic.001G363500.6.v5.1, Sobic.001G363500.7.v5.1, Sobic.001G363500.4.v5.1, Sobic.001G363500.3.v5.1
OG0001684	Sorghum_bicolorv5.Sb-BTX623-REFERENCE-JGI-5.1.pep.all	Zm00001eb016740_P002, Zm00001eb016740_P003, Zm00001eb016740_P004, Zm00001eb016740_P005, Zm00001eb016740_P001	Sobic.001G373200.3.v5.1, Sobic.001G373200.1.v5.1
OG0001685	Sorghum_bicolorv5.Sb-BTX623-REFERENCE-JGI-5.1.pep.all	Zm00001eb394830_P002, Zm00001eb394830_P001, Zm00001eb155370_P001, Zm00001eb351180_P001, Zm00001eb006800_P001, Zm00001eb394830_P003	Sobic.001G374100.1.v5.1
OG0001686	Sorghum_bicolorv5.Sb-BTX623-REFERENCE-JGI-5.1.pep.all	Zm00001eb015900_P003, Zm00001eb015900_P001, Zm00001eb015900_P004, Zm00001eb015900_P002, Zm00001eb015900_P005	Sobic.001G382600.2.v5.1, Sobic.001G382600.1.v5.1
OG0001687	Sorghum_bicolorv5.Sb-BTX623-REFERENCE-JGI-5.1.pep.all	Zm00001eb015890_P002, Zm00001eb015890_P003, Zm00001eb015890_P001	Sobic.001G382700.8.v5.1, Sobic.001G382700.1.v5.1, Sobic.001G382700.6.v5.1, Sobic.001G382700.7.v5.1
OG0001688	Sorghum_bicolorv5.Sb-BTX623-REFERENCE-JGI-5.1.pep.all	Zm00001eb015560_P002, Zm00001eb015560_P004, Zm00001eb015560_P003, Zm00001eb015560_P006, Zm00001eb015560_P005, Zm00001eb015560_P001	Sobic.001G386100.1.v5.1
OG0001689	Sorghum_bicolorv5.Sb-BTX623-REFERENCE-JGI-5.1.pep.all	Zm00001eb015390_P001, Zm00001eb015390_P002	Sobic.001G388000.11.v5.1, Sobic.001G388000.9.v5.1, Sobic.001G388000.2.v5.1, Sobic.001G388000.6.v5.1, Sobic.001G388000.1.v5.1
OG0001690	Sorghum_bicolorv5.Sb-BTX623-REFERENCE-JGI-5.1.pep.all	Zm00001eb421290_P003, Zm00001eb085130_P001, Zm00001eb085130_P002, Zm00001eb421290_P001, Zm00001eb421290_P002	Sobic.001G465400.1.v5.1, Sobic.001G402800.1.v5.1
OG0001691	Sorghum_bicolorv5.Sb-BTX623-REFERENCE-JGI-5.1.pep.all	Zm00001eb013610_P005, Zm00001eb013610_P003, Zm00001eb013610_P001, Zm00001eb013610_P002, Zm00001eb013610_P004	Sobic.001G405000.2.v5.1, Sobic.001G405000.1.v5.1
OG0001692	Sorghum_bicolorv5.Sb-BTX623-REFERENCE-JGI-5.1.pep.all	Zm00001eb134460_P005, Zm00001eb134460_P003, Zm00001eb134460_P004, Zm00001eb134460_P001, Zm00001eb134460_P002	Sobic.008G180600.2.v5.1, Sobic.001G417250.1.v5.1
OG0001693	Sorghum_bicolorv5.Sb-BTX623-REFERENCE-JGI-5.1.pep.all	Zm00001eb012590_P001, Zm00001eb012590_P003, Zm00001eb012590_P002	Sobic.001G418000.3.v5.1, Sobic.001G418000.4.v5.1, Sobic.001G418000.1.v5.1, Sobic.001G418000.2.v5.1
OG0001694	Sorghum_bicolorv5.Sb-BTX623-REFERENCE-JGI-5.1.pep.all	Zm00001eb012560_P003, Zm00001eb012560_P002, Zm00001eb012560_P001, Zm00001eb012560_P004, Zm00001eb012560_P005	Sobic.001G418400.3.v5.1, Sobic.001G418400.4.v5.1
OG0001695	Sorghum_bicolorv5.Sb-BTX623-REFERENCE-JGI-5.1.pep.all	Zm00001eb012020_P006, Zm00001eb012020_P002, Zm00001eb012020_P003, Zm00001eb012020_P005, Zm00001eb012020_P001	Sobic.001G424500.1.v5.1, Sobic.001G424500.2.v5.1
OG0001696	Sorghum_bicolorv5.Sb-BTX623-REFERENCE-JGI-5.1.pep.all	Zm00001eb398470_P005, Zm00001eb398470_P003, Zm00001eb398470_P004, Zm00001eb398470_P001, Zm00001eb398470_P002	Sobic.001G434500.4.v5.1, Sobic.001G434500.1.v5.1
OG0001697	Sorghum_bicolorv5.Sb-BTX623-REFERENCE-JGI-5.1.pep.all	Zm00001eb010100_P002, Zm00001eb010100_P001, Zm00001eb010100_P003, Zm00001eb010100_P005, Zm00001eb010100_P004	Sobic.001G442700.5.v5.1, Sobic.001G442700.6.v5.1
OG0001698	Sorghum_bicolorv5.Sb-BTX623-REFERENCE-JGI-5.1.pep.all	Zm00001eb399270_P003, Zm00001eb399270_P004, Zm00001eb399270_P002, Zm00001eb399270_P005, Zm00001eb399270_P006, Zm00001eb399270_P001	Sobic.001G445100.1.v5.1
OG0001699	Sorghum_bicolorv5.Sb-BTX623-REFERENCE-JGI-5.1.pep.all	Zm00001eb009360_P003, Zm00001eb009360_P002, Zm00001eb009360_P001	Sobic.001G449500.4.v5.1, Sobic.001G449500.1.v5.1, Sobic.001G449500.3.v5.1, Sobic.001G449500.2.v5.1
OG0001701	Sorghum_bicolorv5.Sb-BTX623-REFERENCE-JGI-5.1.pep.all	Zm00001eb008790_P001, Zm00001eb008790_P004, Zm00001eb008790_P005, Zm00001eb008790_P006, Zm00001eb008790_P002, Zm00001eb008790_P003	Sobic.001G454900.1.v5.1
OG0001702	Sorghum_bicolorv5.Sb-BTX623-REFERENCE-JGI-5.1.pep.all	Zm00001eb008690_P002, Zm00001eb008690_P001, Zm00001eb008690_P003, Zm00001eb008690_P004	Sobic.001G455900.1.v5.1, Sobic.001G455900.2.v5.1, Sobic.001G455900.3.v5.1
OG0001703	Sorghum_bicolorv5.Sb-BTX623-REFERENCE-JGI-5.1.pep.all	Zm00001eb400340_P005, Zm00001eb400340_P003, Zm00001eb400340_P001, Zm00001eb400340_P002, Zm00001eb400340_P004	Sobic.001G458900.1.v5.1, Sobic.001G458900.2.v5.1
OG0001704	Sorghum_bicolorv5.Sb-BTX623-REFERENCE-JGI-5.1.pep.all	Zm00001eb400410_P005, Zm00001eb400410_P003, Zm00001eb400410_P001, Zm00001eb400410_P004, Zm00001eb400410_P002	Sobic.001G460400.1.v5.1, Sobic.001G460400.2.v5.1
OG0001705	Sorghum_bicolorv5.Sb-BTX623-REFERENCE-JGI-5.1.pep.all	Zm00001eb400550_P003, Zm00001eb400550_P004, Zm00001eb400550_P001, Zm00001eb400550_P002, Zm00001eb400550_P005	Sobic.001G462300.1.v5.1, Sobic.001G462300.2.v5.1
OG0001706	Sorghum_bicolorv5.Sb-BTX623-REFERENCE-JGI-5.1.pep.all	Zm00001eb007770_P001, Zm00001eb007770_P003, Zm00001eb007770_P005, Zm00001eb007770_P004, Zm00001eb007770_P002	Sobic.001G466500.5.v5.1, Sobic.001G466500.6.v5.1
OG0001707	Sorghum_bicolorv5.Sb-BTX623-REFERENCE-JGI-5.1.pep.all	Zm00001eb285250_P001, Zm00001eb401160_P002, Zm00001eb401160_P004, Zm00001eb401160_P001, Zm00001eb401160_P003	Sobic.001G471900.2.v5.1, Sobic.001G471900.1.v5.1
OG0001708	Sorghum_bicolorv5.Sb-BTX623-REFERENCE-JGI-5.1.pep.all	Zm00001eb006890_P003, Zm00001eb006890_P002	Sobic.001G474600.2.v5.1, Sobic.001G474600.3.v5.1, Sobic.001G474600.6.v5.1, Sobic.001G474600.4.v5.1, Sobic.001G474600.5.v5.1
OG0001709	Sorghum_bicolorv5.Sb-BTX623-REFERENCE-JGI-5.1.pep.all	Zm00001eb006560_P001, Zm00001eb006560_P002, Zm00001eb006560_P003	Sobic.001G477800.4.v5.1, Sobic.001G477800.1.v5.1, Sobic.001G477800.3.v5.1, Sobic.001G477800.2.v5.1
OG0001710	Sorghum_bicolorv5.Sb-BTX623-REFERENCE-JGI-5.1.pep.all	Zm00001eb005710_P005, Zm00001eb005710_P002, Zm00001eb005710_P003, Zm00001eb005710_P001, Zm00001eb402000_P004, Zm00001eb005710_P004	Sobic.001G485800.1.v5.1
OG0001711	Sorghum_bicolorv5.Sb-BTX623-REFERENCE-JGI-5.1.pep.all	Zm00001eb005600_P001, Zm00001eb402080_P003, Zm00001eb402080_P004, Zm00001eb402080_P001, Zm00001eb402080_P002	Sobic.001G487200.1.v5.1, Sobic.001G487200.2.v5.1
OG0001712	Sorghum_bicolorv5.Sb-BTX623-REFERENCE-JGI-5.1.pep.all	Zm00001eb005210_P001, Zm00001eb005210_P003, Zm00001eb005210_P002, Zm00001eb005210_P004	Sobic.001G492600.1.v5.1, Sobic.001G492600.5.v5.1, Sobic.001G492600.3.v5.1
OG0001713	Sorghum_bicolorv5.Sb-BTX623-REFERENCE-JGI-5.1.pep.all	Zm00001eb316940_P001	Sobic.002G250200.1.v5.1, Sobic.001G500100.2.v5.1, Sobic.001G500100.1.v5.1, Sobic.002G250300.1.v5.1, Sobic.002G250100.3.v5.1, Sobic.002G250100.2.v5.1
OG0001714	Sorghum_bicolorv5.Sb-BTX623-REFERENCE-JGI-5.1.pep.all	Zm00001eb004250_P002, Zm00001eb152130_P001, Zm00001eb004250_P005, Zm00001eb004250_P001, Zm00001eb004250_P003, Zm00001eb004250_P004	Sobic.001G500400.3.v5.1
OG0001715	Sorghum_bicolorv5.Sb-BTX623-REFERENCE-JGI-5.1.pep.all	Zm00001eb003930_P001, Zm00001eb403040_P005, Zm00001eb403040_P001, Zm00001eb403040_P004, Zm00001eb403040_P002, Zm00001eb403040_P003	Sobic.001G502900.1.v5.1
OG0001716	Sorghum_bicolorv5.Sb-BTX623-REFERENCE-JGI-5.1.pep.all	Zm00001eb003840_P001, Zm00001eb003840_P004, Zm00001eb003840_P003, Zm00001eb003840_P005, Zm00001eb003840_P002	Sobic.001G503900.1.v5.1, Sobic.001G503900.2.v5.1
OG0001717	Sorghum_bicolorv5.Sb-BTX623-REFERENCE-JGI-5.1.pep.all	Zm00001eb003830_P006, Zm00001eb003830_P004, Zm00001eb003830_P008, Zm00001eb003830_P002, Zm00001eb003830_P009	Sobic.001G504000.15.v5.1, Sobic.001G504000.3.v5.1
OG0001718	Sorghum_bicolorv5.Sb-BTX623-REFERENCE-JGI-5.1.pep.all	Zm00001eb003830_P005, Zm00001eb003830_P001, Zm00001eb003830_P007, Zm00001eb003830_P003	Sobic.001G504000.17.v5.1, Sobic.001G504000.16.v5.1, Sobic.001G504000.6.v5.1
OG0001721	Sorghum_bicolorv5.Sb-BTX623-REFERENCE-JGI-5.1.pep.all	Zm00001eb003440_P004, Zm00001eb347690_P001, Zm00001eb003440_P001, Zm00001eb003440_P003, Zm00001eb003440_P005, Zm00001eb003440_P002	Sobic.001G508800.1.v5.1
OG0001722	Sorghum_bicolorv5.Sb-BTX623-REFERENCE-JGI-5.1.pep.all	Zm00001eb003190_P002, Zm00001eb003190_P004, Zm00001eb003190_P001, Zm00001eb003190_P005, Zm00001eb003190_P003	Sobic.001G510700.2.v5.1, Sobic.001G510700.1.v5.1
OG0001723	Sorghum_bicolorv5.Sb-BTX623-REFERENCE-JGI-5.1.pep.all	Zm00001eb003090_P002, Zm00001eb003090_P006, Zm00001eb003090_P004, Zm00001eb003090_P001, Zm00001eb003090_P005, Zm00001eb003090_P003	Sobic.001G512100.1.v5.1
OG0001724	Sorghum_bicolorv5.Sb-BTX623-REFERENCE-JGI-5.1.pep.all	Zm00001eb403560_P001, Zm00001eb403560_P005, Zm00001eb403560_P003, Zm00001eb403560_P002, Zm00001eb403560_P004	Sobic.001G522400.2.v5.1, Sobic.001G522400.1.v5.1
OG0001725	Sorghum_bicolorv5.Sb-BTX623-REFERENCE-JGI-5.1.pep.all	Zm00001eb002000_P002, Zm00001eb002000_P004, Zm00001eb002000_P001, Zm00001eb002000_P003, Zm00001eb290600_P001	Sobic.001G522600.5.v5.1, Sobic.001G522600.2.v5.1
OG0001726	Sorghum_bicolorv5.Sb-BTX623-REFERENCE-JGI-5.1.pep.all	Zm00001eb203320_P001	Sobic.001G530900.1.v5.1, Sobic.001G530900.3.v5.1, Sobic.001G530900.4.v5.1, Sobic.001G530900.5.v5.1, Sobic.001G530900.6.v5.1, Sobic.001G530900.2.v5.1
OG0001727	Sorghum_bicolorv5.Sb-BTX623-REFERENCE-JGI-5.1.pep.all	Zm00001eb000920_P002, Zm00001eb000920_P003, Zm00001eb000920_P005, Zm00001eb000920_P004, Zm00001eb000920_P001	Sobic.001G533700.2.v5.1, Sobic.001G533700.1.v5.1
OG0001728	Sorghum_bicolorv5.Sb-BTX623-REFERENCE-JGI-5.1.pep.all	Zm00001eb000740_P001, Zm00001eb000740_P004, Zm00001eb000740_P005, Zm00001eb000740_P002, Zm00001eb000740_P003	Sobic.001G536800.3.v5.1, Sobic.001G536800.4.v5.1
OG0001729	Sorghum_bicolorv5.Sb-BTX623-REFERENCE-JGI-5.1.pep.all	Zm00001eb127440_P001, Zm00001eb374860_P001	Sobic.008G061601.2.v5.1, Sobic.010G063566.2.v5.1, Sobic.002G165300.1.v5.1, Sobic.001G537400.1.v5.1, Sobic.001G541000.1.v5.1
OG0001731	Sorghum_bicolorv5.Sb-BTX623-REFERENCE-JGI-5.1.pep.all	Zm00001eb118320_P001	Sobic.005G198150.1.v5.1, Sobic.002G004401.1.v5.1, Sobic.002G004200.1.v5.1, Sobic.002G004200.2.v5.1, Sobic.002G004300.2.v5.1, Sobic.002G004300.1.v5.1
OG0001736	Sorghum_bicolorv5.Sb-BTX623-REFERENCE-JGI-5.1.pep.all	Zm00001eb137410_P002, Zm00001eb137380_P001, Zm00001eb137410_P001, Zm00001eb137380_P002, Zm00001eb137430_P001, Zm00001eb137370_P001	Sobic.002G024651.1.v5.1
OG0001737	Sorghum_bicolorv5.Sb-BTX623-REFERENCE-JGI-5.1.pep.all	Zm00001eb117760_P001	Sobic.002G026900.1.v5.1, Sobic.002G026800.1.v5.1, Sobic.002G027300.1.v5.1, Sobic.002G027100.1.v5.1, Sobic.002G026700.2.v5.1, Sobic.003G076400.1.v5.1
OG0001738	Sorghum_bicolorv5.Sb-BTX623-REFERENCE-JGI-5.1.pep.all	Zm00001eb299670_P001, Zm00001eb299670_P003, Zm00001eb299670_P002	Sobic.002G029100.4.v5.1, Sobic.002G029100.1.v5.1, Sobic.002G029100.3.v5.1, Sobic.002G029100.2.v5.1
OG0001739	Sorghum_bicolorv5.Sb-BTX623-REFERENCE-JGI-5.1.pep.all	Zm00001eb117640_P005, Zm00001eb117640_P002, Zm00001eb117640_P003, Zm00001eb117640_P004, Zm00001eb117640_P006, Zm00001eb117640_P001	Sobic.002G030900.1.v5.1
OG0001740	Sorghum_bicolorv5.Sb-BTX623-REFERENCE-JGI-5.1.pep.all	Zm00001eb299830_P001, Zm00001eb299830_P002, Zm00001eb299830_P003	Sobic.002G031100.4.v5.1, Sobic.002G031100.2.v5.1, Sobic.002G031100.3.v5.1, Sobic.002G031100.1.v5.1
OG0001741	Sorghum_bicolorv5.Sb-BTX623-REFERENCE-JGI-5.1.pep.all	Zm00001eb117060_P003, Zm00001eb117060_P002, Zm00001eb117060_P001, Zm00001eb117060_P004	Sobic.002G048200.3.v5.1, Sobic.002G048200.2.v5.1, Sobic.002G048200.1.v5.1
OG0001742	Sorghum_bicolorv5.Sb-BTX623-REFERENCE-JGI-5.1.pep.all	Zm00001eb301170_P001, Zm00001eb301170_P002	Sobic.002G050700.4.v5.1, Sobic.002G050700.8.v5.1, Sobic.002G050700.6.v5.1, Sobic.002G050700.7.v5.1, Sobic.002G050700.5.v5.1
OG0001745	Sorghum_bicolorv5.Sb-BTX623-REFERENCE-JGI-5.1.pep.all	Zm00001eb302580_P001, Zm00001eb302580_P002	Sobic.002G067100.1.v5.1, Sobic.002G067100.2.v5.1, Sobic.002G067600.1.v5.1, Sobic.002G067600.3.v5.1, Sobic.002G067600.2.v5.1
OG0001747	Sorghum_bicolorv5.Sb-BTX623-REFERENCE-JGI-5.1.pep.all	Zm00001eb419460_P001, Zm00001eb353420_P001, Zm00001eb134830_P001, Zm00001eb304060_P002, Zm00001eb304060_P001, Zm00001eb134840_P001	Sobic.002G085800.6.v5.1
OG0001748	Sorghum_bicolorv5.Sb-BTX623-REFERENCE-JGI-5.1.pep.all	Zm00001eb304130_P002, Zm00001eb304130_P001, Zm00001eb304130_P003	Sobic.002G088600.2.v5.1, Sobic.002G088600.4.v5.1, Sobic.002G088600.5.v5.1, Sobic.002G088600.3.v5.1
OG0001749	Sorghum_bicolorv5.Sb-BTX623-REFERENCE-JGI-5.1.pep.all	Zm00001eb031040_P001	Sobic.008G154400.1.v5.1, Sobic.007G152701.2.v5.1, Sobic.007G152701.3.v5.1, Sobic.007G152500.1.v5.1, Sobic.007G152600.1.v5.1, Sobic.002G089700.1.v5.1
OG0001750	Sorghum_bicolorv5.Sb-BTX623-REFERENCE-JGI-5.1.pep.all	Zm00001eb304530_P004, Zm00001eb304530_P006, Zm00001eb304530_P001, Zm00001eb304530_P003, Zm00001eb304530_P005, Zm00001eb304530_P002	Sobic.002G093500.1.v5.1
OG0001751	Sorghum_bicolorv5.Sb-BTX623-REFERENCE-JGI-5.1.pep.all	Zm00001eb304540_P001	Sobic.005G183600.1.v5.1, Sobic.002G093700.1.v5.1, Sobic.002G093600.1.v5.1, Sobic.002G093800.4.v5.1, Sobic.002G093800.2.v5.1, Sobic.002G093800.1.v5.1
OG0001752	Sorghum_bicolorv5.Sb-BTX623-REFERENCE-JGI-5.1.pep.all	Zm00001eb097160_P004, Zm00001eb097160_P005, Zm00001eb097160_P002	Sobic.002G098900.4.v5.1, Sobic.002G098900.1.v5.1, Sobic.002G098900.2.v5.1, Sobic.002G098900.3.v5.1
OG0001754	Sorghum_bicolorv5.Sb-BTX623-REFERENCE-JGI-5.1.pep.all	Zm00001eb304780_P003, Zm00001eb304780_P004, Zm00001eb304780_P005, Zm00001eb304780_P002, Zm00001eb304780_P001	Sobic.002G104300.1.v5.1, Sobic.002G104300.2.v5.1
OG0001755	Sorghum_bicolorv5.Sb-BTX623-REFERENCE-JGI-5.1.pep.all	Zm00001eb304830_P001, Zm00001eb304830_P002	Sobic.002G104400.1.v5.1, Sobic.002G104400.5.v5.1, Sobic.002G104400.6.v5.1, Sobic.002G104400.7.v5.1, Sobic.002G104400.8.v5.1
OG0001756	Sorghum_bicolorv5.Sb-BTX623-REFERENCE-JGI-5.1.pep.all	Zm00001eb174990_P001, Zm00001eb174990_P002, Zm00001eb036170_P001	Sobic.002G114200.1.v5.1, Sobic.002G114400.1.v5.1, Sobic.002G114000.1.v5.1, Sobic.010G056000.3.v5.1
OG0001758	Sorghum_bicolorv5.Sb-BTX623-REFERENCE-JGI-5.1.pep.all	Zm00001eb096780_P002, Zm00001eb096780_P001, Zm00001eb306210_P004, Zm00001eb306210_P003, Zm00001eb306210_P002, Zm00001eb306210_P001	Sobic.002G121300.1.v5.1
OG0001759	Sorghum_bicolorv5.Sb-BTX623-REFERENCE-JGI-5.1.pep.all	Zm00001eb306220_P002, Zm00001eb306220_P001, Zm00001eb306220_P003	Sobic.002G121600.5.v5.1, Sobic.002G121600.2.v5.1, Sobic.002G121600.3.v5.1, Sobic.002G121600.4.v5.1
OG0001760	Sorghum_bicolorv5.Sb-BTX623-REFERENCE-JGI-5.1.pep.all	Zm00001eb306310_P001, Zm00001eb306310_P005, Zm00001eb306310_P002, Zm00001eb306310_P004, Zm00001eb306310_P003, Zm00001eb306310_P006	Sobic.002G123100.3.v5.1
OG0001762	Sorghum_bicolorv5.Sb-BTX623-REFERENCE-JGI-5.1.pep.all	Zm00001eb306870_P002, Zm00001eb306870_P001, Zm00001eb306870_P003	Sobic.002G131100.2.v5.1, Sobic.002G131100.1.v5.1, Sobic.002G131100.5.v5.1, Sobic.002G131100.3.v5.1
OG0001763	Sorghum_bicolorv5.Sb-BTX623-REFERENCE-JGI-5.1.pep.all	Zm00001eb375840_P004, Zm00001eb375840_P003, Zm00001eb375840_P001, Zm00001eb375840_P005, Zm00001eb375840_P002	Sobic.002G133150.1.v5.1, Sobic.010G050200.1.v5.1
OG0001764	Sorghum_bicolorv5.Sb-BTX623-REFERENCE-JGI-5.1.pep.all	Zm00001eb096030_P002, Zm00001eb096030_P004, Zm00001eb096030_P001, Zm00001eb096030_P006, Zm00001eb096030_P003, Zm00001eb096030_P005	Sobic.002G134400.1.v5.1
OG0001765	Sorghum_bicolorv5.Sb-BTX623-REFERENCE-JGI-5.1.pep.all	Zm00001eb308290_P003, Zm00001eb308290_P002, Zm00001eb308290_P005, Zm00001eb308290_P001, Zm00001eb308290_P004	Sobic.002G135000.1.v5.1, Sobic.002G135000.2.v5.1
OG0001766	Sorghum_bicolorv5.Sb-BTX623-REFERENCE-JGI-5.1.pep.all	Zm00001eb095930_P003, Zm00001eb095930_P002, Zm00001eb095930_P001, Zm00001eb336560_P001, Zm00001eb095930_P004	Sobic.002G136100.2.v5.1, Sobic.002G136100.4.v5.1
OG0001767	Sorghum_bicolorv5.Sb-BTX623-REFERENCE-JGI-5.1.pep.all	Zm00001eb308690_P002, Zm00001eb308690_P005, Zm00001eb308690_P004, Zm00001eb308690_P001, Zm00001eb308690_P003	Sobic.002G145500.1.v5.1, Sobic.002G145500.2.v5.1
OG0001768	Sorghum_bicolorv5.Sb-BTX623-REFERENCE-JGI-5.1.pep.all	Zm00001eb380900_P002, Zm00001eb380900_P001, Zm00001eb381380_P001, Zm00001eb381380_P002	Sobic.002G149200.4.v5.1, Sobic.002G149200.1.v5.1, Sobic.002G149200.3.v5.1
OG0001769	Sorghum_bicolorv5.Sb-BTX623-REFERENCE-JGI-5.1.pep.all	Zm00001eb309080_P001, Zm00001eb309080_P004, Zm00001eb309080_P002, Zm00001eb309080_P003, Zm00001eb309080_P005	Sobic.002G155000.1.v5.1, Sobic.002G155000.2.v5.1
OG0001770	Sorghum_bicolorv5.Sb-BTX623-REFERENCE-JGI-5.1.pep.all	Zm00001eb309770_P002, Zm00001eb309770_P001	Sobic.002G168800.7.v5.1, Sobic.002G168716.1.v5.1, Sobic.002G168764.1.v5.1, Sobic.002G168748.1.v5.1, Sobic.002G168780.1.v5.1
OG0001771	Sorghum_bicolorv5.Sb-BTX623-REFERENCE-JGI-5.1.pep.all	Zm00001eb098100_P004, Zm00001eb098100_P001, Zm00001eb098100_P003, Zm00001eb098100_P005, Zm00001eb098100_P002	Sobic.002G169300.6.v5.1, Sobic.002G169300.5.v5.1
OG0001772	Sorghum_bicolorv5.Sb-BTX623-REFERENCE-JGI-5.1.pep.all	Zm00001eb098430_P004, Zm00001eb098430_P002, Zm00001eb098430_P001, Zm00001eb098430_P005, Zm00001eb098430_P006, Zm00001eb098430_P003	Sobic.002G176800.1.v5.1
OG0001773	Sorghum_bicolorv5.Sb-BTX623-REFERENCE-JGI-5.1.pep.all	Zm00001eb098450_P001, Zm00001eb098450_P002, Zm00001eb310480_P001, Zm00001eb310480_P002	Sobic.002G177000.2.v5.1, Sobic.002G177000.1.v5.1, Sobic.002G177000.3.v5.1
OG0001774	Sorghum_bicolorv5.Sb-BTX623-REFERENCE-JGI-5.1.pep.all	Zm00001eb098590_P001, Zm00001eb098590_P004, Zm00001eb098590_P003, Zm00001eb098590_P002, Zm00001eb098590_P005	Sobic.002G180900.2.v5.1, Sobic.002G180900.3.v5.1
OG0001775	Sorghum_bicolorv5.Sb-BTX623-REFERENCE-JGI-5.1.pep.all	Zm00001eb311420_P003, Zm00001eb311420_P002, Zm00001eb311420_P004, Zm00001eb311420_P005, Zm00001eb311420_P001	Sobic.002G186400.5.v5.1, Sobic.002G186400.4.v5.1
OG0001776	Sorghum_bicolorv5.Sb-BTX623-REFERENCE-JGI-5.1.pep.all	Zm00001eb311460_P002, Zm00001eb098850_P004, Zm00001eb098850_P005, Zm00001eb098850_P003, Zm00001eb098850_P002, Zm00001eb098850_P001	Sobic.002G187300.3.v5.1
OG0001777	Sorghum_bicolorv5.Sb-BTX623-REFERENCE-JGI-5.1.pep.all	Zm00001eb311870_P002, Zm00001eb311870_P001	Sobic.002G193300.1.v5.1, Sobic.002G193300.3.v5.1, Sobic.002G193300.5.v5.1, Sobic.002G193300.4.v5.1, Sobic.002G193300.2.v5.1
OG0001778	Sorghum_bicolorv5.Sb-BTX623-REFERENCE-JGI-5.1.pep.all	Zm00001eb179320_P001	Sobic.007G132300.1.v5.1, Sobic.002G195800.5.v5.1, Sobic.002G195800.4.v5.1, Sobic.002G195800.3.v5.1, Sobic.002G195800.2.v5.1, Sobic.002G195800.1.v5.1
OG0001780	Sorghum_bicolorv5.Sb-BTX623-REFERENCE-JGI-5.1.pep.all	Zm00001eb099470_P001, Zm00001eb099470_P002, Zm00001eb312850_P001, Zm00001eb099470_P003, Zm00001eb099470_P004	Sobic.002G202600.3.v5.1, Sobic.002G202600.1.v5.1
OG0001781	Sorghum_bicolorv5.Sb-BTX623-REFERENCE-JGI-5.1.pep.all	Zm00001eb312940_P001, Zm00001eb312940_P002	Sobic.002G203600.1.v5.1, Sobic.002G213100.2.v5.1, Sobic.002G212400.1.v5.1, Sobic.002G212200.1.v5.1, Sobic.002G203600.2.v5.1
OG0001782	Sorghum_bicolorv5.Sb-BTX623-REFERENCE-JGI-5.1.pep.all	Zm00001eb313430_P006, Zm00001eb313430_P005, Zm00001eb313430_P002, Zm00001eb313430_P003, Zm00001eb313430_P004, Zm00001eb313430_P001	Sobic.002G206800.3.v5.1
OG0001783	Sorghum_bicolorv5.Sb-BTX623-REFERENCE-JGI-5.1.pep.all	Zm00001eb313790_P003, Zm00001eb313790_P004, Zm00001eb313790_P006, Zm00001eb313790_P001, Zm00001eb313790_P002, Zm00001eb313790_P005	Sobic.002G211501.2.v5.1
OG0001785	Sorghum_bicolorv5.Sb-BTX623-REFERENCE-JGI-5.1.pep.all	Zm00001eb314900_P006, Zm00001eb314900_P001, Zm00001eb314900_P004, Zm00001eb314900_P005, Zm00001eb314900_P002, Zm00001eb314900_P003	Sobic.002G225400.2.v5.1
OG0001786	Sorghum_bicolorv5.Sb-BTX623-REFERENCE-JGI-5.1.pep.all	Zm00001eb315470_P005, Zm00001eb315470_P001, Zm00001eb315470_P006, Zm00001eb315470_P002, Zm00001eb315470_P003, Zm00001eb315470_P004	Sobic.002G231300.3.v5.1
OG0001787	Sorghum_bicolorv5.Sb-BTX623-REFERENCE-JGI-5.1.pep.all	Zm00001eb315530_P002, Zm00001eb315530_P001, Zm00001eb315530_P005	Sobic.002G232400.4.v5.1, Sobic.002G232400.2.v5.1, Sobic.002G232400.6.v5.1, Sobic.002G232400.5.v5.1
OG0001788	Sorghum_bicolorv5.Sb-BTX623-REFERENCE-JGI-5.1.pep.all	Zm00001eb409660_P001, Zm00001eb020220_P001, Zm00001eb017480_P001, Zm00001eb316150_P002, Zm00001eb316150_P001	Sobic.002G240000.3.v5.1, Sobic.002G240300.1.v5.1
OG0001789	Sorghum_bicolorv5.Sb-BTX623-REFERENCE-JGI-5.1.pep.all	Zm00001eb316620_P004, Zm00001eb316620_P002, Zm00001eb316620_P003, Zm00001eb316620_P001	Sobic.002G246000.3.v5.1, Sobic.002G246000.2.v5.1, Sobic.002G246000.4.v5.1
OG0001790	Sorghum_bicolorv5.Sb-BTX623-REFERENCE-JGI-5.1.pep.all	Zm00001eb102230_P004, Zm00001eb102230_P001, Zm00001eb102230_P003, Zm00001eb102230_P002, Zm00001eb102230_P005	Sobic.002G254500.2.v5.1, Sobic.002G254500.1.v5.1
OG0001791	Sorghum_bicolorv5.Sb-BTX623-REFERENCE-JGI-5.1.pep.all	Zm00001eb317470_P001	Sobic.002G255300.2.v5.1, Sobic.002G255300.1.v5.1
OG0001791	Sorghum_bicolorv5.Sb-BTX623-REFERENCE-JGI-5.1.pep.all	Zm00001eb317450_P002, Zm00001eb102250_P001, Zm00001eb317450_P001	Sobic.002G255100.1.v5.1
OG0001792	Sorghum_bicolorv5.Sb-BTX623-REFERENCE-JGI-5.1.pep.all	Zm00001eb317930_P002, Zm00001eb317930_P005, Zm00001eb317930_P003, Zm00001eb317930_P001, Zm00001eb317930_P004	Sobic.002G259900.2.v5.1, Sobic.002G259900.1.v5.1
OG0001793	Sorghum_bicolorv5.Sb-BTX623-REFERENCE-JGI-5.1.pep.all	Zm00001eb318320_P005, Zm00001eb318320_P003, Zm00001eb318320_P004, Zm00001eb318320_P006, Zm00001eb318320_P001, Zm00001eb318320_P002	Sobic.002G262800.1.v5.1
OG0001794	Sorghum_bicolorv5.Sb-BTX623-REFERENCE-JGI-5.1.pep.all	Zm00001eb353590_P006, Zm00001eb353590_P001, Zm00001eb353590_P005, Zm00001eb353590_P003, Zm00001eb353590_P004, Zm00001eb353590_P002	Sobic.002G274200.6.v5.1
OG0001795	Sorghum_bicolorv5.Sb-BTX623-REFERENCE-JGI-5.1.pep.all	Zm00001eb319630_P001, Zm00001eb319630_P003, Zm00001eb319630_P004, Zm00001eb319630_P002	Sobic.002G275700.2.v5.1, Sobic.002G275700.3.v5.1, Sobic.002G275700.1.v5.1
OG0001796	Sorghum_bicolorv5.Sb-BTX623-REFERENCE-JGI-5.1.pep.all	Zm00001eb331760_P004, Zm00001eb026340_P001, Zm00001eb305040_P001, Zm00001eb331760_P003, Zm00001eb331760_P002, Zm00001eb331760_P001	Sobic.002G281700.1.v5.1
OG0001797	Sorghum_bicolorv5.Sb-BTX623-REFERENCE-JGI-5.1.pep.all	Zm00001eb320640_P002, Zm00001eb320640_P001, Zm00001eb320640_P003, Zm00001eb320640_P004	Sobic.002G292800.1.v5.1, Sobic.002G292800.2.v5.1, Sobic.002G292800.3.v5.1
OG0001798	Sorghum_bicolorv5.Sb-BTX623-REFERENCE-JGI-5.1.pep.all	Zm00001eb320300_P004, Zm00001eb320300_P003, Zm00001eb320300_P001, Zm00001eb320300_P002, Zm00001eb320300_P005	Sobic.002G296800.4.v5.1, Sobic.002G296600.1.v5.1
OG0001799	Sorghum_bicolorv5.Sb-BTX623-REFERENCE-JGI-5.1.pep.all	Zm00001eb317400_P001, Zm00001eb386880_P001, Zm00001eb104820_P003, Zm00001eb104820_P002, Zm00001eb104820_P001	Sobic.002G299200.1.v5.1, Sobic.002G299200.2.v5.1
OG0001800	Sorghum_bicolorv5.Sb-BTX623-REFERENCE-JGI-5.1.pep.all	Zm00001eb320030_P002, Zm00001eb320030_P001, Zm00001eb320030_P003, Zm00001eb104850_P001, Zm00001eb104850_P002, Zm00001eb104850_P003	Sobic.002G299600.2.v5.1
OG0001801	Sorghum_bicolorv5.Sb-BTX623-REFERENCE-JGI-5.1.pep.all	Zm00001eb321440_P001	Sobic.002G303100.2.v5.1, Sobic.002G303100.6.v5.1, Sobic.002G303100.5.v5.1, Sobic.002G303100.4.v5.1, Sobic.002G303100.7.v5.1, Sobic.002G303100.3.v5.1
OG0001802	Sorghum_bicolorv5.Sb-BTX623-REFERENCE-JGI-5.1.pep.all	Zm00001eb105040_P001, Zm00001eb105040_P002, Zm00001eb105040_P003, Zm00001eb105040_P004, Zm00001eb105040_P006, Zm00001eb105040_P005	Sobic.002G303875.1.v5.1
OG0001803	Sorghum_bicolorv5.Sb-BTX623-REFERENCE-JGI-5.1.pep.all	Zm00001eb321820_P003, Zm00001eb321820_P002, Zm00001eb321820_P001, Zm00001eb321820_P005, Zm00001eb321820_P004, Zm00001eb321820_P006	Sobic.002G307400.1.v5.1
OG0001804	Sorghum_bicolorv5.Sb-BTX623-REFERENCE-JGI-5.1.pep.all	Zm00001eb105490_P005, Zm00001eb105490_P002, Zm00001eb105490_P003, Zm00001eb105490_P001	Sobic.002G308800.2.v5.1, Sobic.002G308800.3.v5.1, Sobic.002G308800.1.v5.1
OG0001805	Sorghum_bicolorv5.Sb-BTX623-REFERENCE-JGI-5.1.pep.all	Zm00001eb322130_P001, Zm00001eb322130_P005, Zm00001eb322130_P004, Zm00001eb322130_P003, Zm00001eb322130_P002	Sobic.002G310800.2.v5.1, Sobic.002G310800.3.v5.1
OG0001806	Sorghum_bicolorv5.Sb-BTX623-REFERENCE-JGI-5.1.pep.all	Zm00001eb322380_P003, Zm00001eb322380_P001, Zm00001eb322380_P002, Zm00001eb322380_P004, Zm00001eb322380_P005	Sobic.002G313700.2.v5.1, Sobic.002G313700.1.v5.1
OG0001807	Sorghum_bicolorv5.Sb-BTX623-REFERENCE-JGI-5.1.pep.all	Zm00001eb322450_P002, Zm00001eb322450_P004, Zm00001eb322450_P003, Zm00001eb322450_P001, Zm00001eb322450_P007, Zm00001eb322450_P005	Sobic.002G314500.3.v5.1
OG0001808	Sorghum_bicolorv5.Sb-BTX623-REFERENCE-JGI-5.1.pep.all	Zm00001eb105900_P001, Zm00001eb105900_P003, Zm00001eb105900_P002	Sobic.002G317400.6.v5.1, Sobic.002G317400.17.v5.1, Sobic.002G317400.7.v5.1, Sobic.002G317400.16.v5.1
OG0001809	Sorghum_bicolorv5.Sb-BTX623-REFERENCE-JGI-5.1.pep.all	Zm00001eb106130_P001, Zm00001eb106130_P002	Sobic.002G321400.2.v5.1, Sobic.002G321400.5.v5.1, Sobic.002G321400.4.v5.1, Sobic.002G321400.6.v5.1, Sobic.002G321400.3.v5.1
OG0001811	Sorghum_bicolorv5.Sb-BTX623-REFERENCE-JGI-5.1.pep.all	Zm00001eb106770_P001, Zm00001eb106770_P002, Zm00001eb106770_P003	Sobic.002G337700.5.v5.1, Sobic.002G337700.1.v5.1, Sobic.002G337700.3.v5.1, Sobic.002G337700.4.v5.1
OG0001812	Sorghum_bicolorv5.Sb-BTX623-REFERENCE-JGI-5.1.pep.all	Zm00001eb107230_P003, Zm00001eb107230_P004, Zm00001eb107230_P001, Zm00001eb107230_P002, Zm00001eb324720_P001, Zm00001eb324720_P002	Sobic.002G344700.1.v5.1
OG0001813	Sorghum_bicolorv5.Sb-BTX623-REFERENCE-JGI-5.1.pep.all	Zm00001eb325370_P003, Zm00001eb325370_P001, Zm00001eb325370_P004, Zm00001eb325370_P002	Sobic.002G351700.4.v5.1, Sobic.002G351700.6.v5.1, Sobic.002G351700.5.v5.1
OG0001814	Sorghum_bicolorv5.Sb-BTX623-REFERENCE-JGI-5.1.pep.all	Zm00001eb107970_P001, Zm00001eb107970_P002, Zm00001eb107970_P003	Sobic.002G355500.6.v5.1, Sobic.002G355500.7.v5.1, Sobic.002G355500.9.v5.1, Sobic.002G355500.5.v5.1
OG0001815	Sorghum_bicolorv5.Sb-BTX623-REFERENCE-JGI-5.1.pep.all	Zm00001eb327230_P005, Zm00001eb327230_P003, Zm00001eb327230_P002, Zm00001eb327230_P001, Zm00001eb327230_P004	Sobic.002G370800.3.v5.1, Sobic.002G370800.2.v5.1
OG0001816	Sorghum_bicolorv5.Sb-BTX623-REFERENCE-JGI-5.1.pep.all	Zm00001eb327280_P003, Zm00001eb327280_P001, Zm00001eb327280_P004, Zm00001eb317310_P001, Zm00001eb327280_P002	Sobic.002G371600.2.v5.1, Sobic.002G371600.4.v5.1
OG0001817	Sorghum_bicolorv5.Sb-BTX623-REFERENCE-JGI-5.1.pep.all	Zm00001eb403830_P002, Zm00001eb403830_P001, Zm00001eb209420_P001, Zm00001eb209430_P003, Zm00001eb209430_P002, Zm00001eb209430_P001	Sobic.002G372700.1.v5.1
OG0001818	Sorghum_bicolorv5.Sb-BTX623-REFERENCE-JGI-5.1.pep.all	Zm00001eb109110_P001, Zm00001eb109110_P003, Zm00001eb109110_P002, Zm00001eb137270_P001, Zm00001eb092910_P001, Zm00001eb113400_P001	Sobic.002G373100.1.v5.1
OG0001819	Sorghum_bicolorv5.Sb-BTX623-REFERENCE-JGI-5.1.pep.all	Zm00001eb327430_P002, Zm00001eb327430_P001, Zm00001eb350560_P003, Zm00001eb350560_P002, Zm00001eb350560_P001	Sobic.002G373800.1.v5.1, Sobic.002G373800.2.v5.1
OG0001820	Sorghum_bicolorv5.Sb-BTX623-REFERENCE-JGI-5.1.pep.all	Zm00001eb327910_P005, Zm00001eb327910_P002, Zm00001eb327910_P004, Zm00001eb327910_P001, Zm00001eb327910_P006, Zm00001eb327910_P003	Sobic.002G381600.1.v5.1
OG0001821	Sorghum_bicolorv5.Sb-BTX623-REFERENCE-JGI-5.1.pep.all	Zm00001eb438370_P001, Zm00001eb328160_P001, Zm00001eb328220_P001, Zm00001eb438410_P001, Zm00001eb438450_P001	Sobic.002G384900.1.v5.1, Sobic.002G384500.1.v5.1
OG0001822	Sorghum_bicolorv5.Sb-BTX623-REFERENCE-JGI-5.1.pep.all	Zm00001eb328690_P006, Zm00001eb328690_P004, Zm00001eb328690_P005, Zm00001eb328690_P001, Zm00001eb328690_P002, Zm00001eb328690_P003	Sobic.002G389900.1.v5.1
OG0001823	Sorghum_bicolorv5.Sb-BTX623-REFERENCE-JGI-5.1.pep.all	Zm00001eb330150_P001, Zm00001eb330150_P002, Zm00001eb330150_P005, Zm00001eb330150_P004, Zm00001eb330150_P003	Sobic.002G409500.2.v5.1, Sobic.002G409500.1.v5.1
OG0001824	Sorghum_bicolorv5.Sb-BTX623-REFERENCE-JGI-5.1.pep.all	Zm00001eb330180_P004, Zm00001eb330180_P002, Zm00001eb330180_P007, Zm00001eb330180_P005, Zm00001eb330180_P006	Sobic.002G409800.2.v5.1, Sobic.002G409800.1.v5.1
OG0001825	Sorghum_bicolorv5.Sb-BTX623-REFERENCE-JGI-5.1.pep.all	Zm00001eb111120_P001, Zm00001eb111150_P001, Zm00001eb111120_P003, Zm00001eb111120_P002	Sobic.002G412300.3.v5.1, Sobic.002G412300.5.v5.1, Sobic.002G412300.4.v5.1
OG0001826	Sorghum_bicolorv5.Sb-BTX623-REFERENCE-JGI-5.1.pep.all	Zm00001eb111670_P002, Zm00001eb111670_P001, Zm00001eb111670_P004, Zm00001eb111670_P006, Zm00001eb111670_P003, Zm00001eb111670_P005	Sobic.002G420800.1.v5.1
OG0001827	Sorghum_bicolorv5.Sb-BTX623-REFERENCE-JGI-5.1.pep.all	Zm00001eb331120_P003, Zm00001eb331120_P001, Zm00001eb331120_P006, Zm00001eb331120_P004, Zm00001eb331120_P005, Zm00001eb331120_P002	Sobic.002G423100.1.v5.1
OG0001828	Sorghum_bicolorv5.Sb-BTX623-REFERENCE-JGI-5.1.pep.all	Zm00001eb118690_P001, Zm00001eb339550_P001	Sobic.003G000100.1.v5.1, Sobic.004G101100.2.v5.1, Sobic.007G176400.1.v5.1, Sobic.007G176300.1.v5.1, Sobic.005G227900.1.v5.1
OG0001829	Sorghum_bicolorv5.Sb-BTX623-REFERENCE-JGI-5.1.pep.all	Zm00001eb118850_P004, Zm00001eb118850_P005, Zm00001eb118850_P001, Zm00001eb118850_P002, Zm00001eb118850_P003	Sobic.003G001400.2.v5.1, Sobic.003G001400.1.v5.1
OG0001830	Sorghum_bicolorv5.Sb-BTX623-REFERENCE-JGI-5.1.pep.all	Zm00001eb320140_P001, Zm00001eb040980_P001, Zm00001eb339350_P001, Zm00001eb339350_P003, Zm00001eb339350_P004, Zm00001eb339350_P002	Sobic.003G005750.1.v5.1
OG0001831	Sorghum_bicolorv5.Sb-BTX623-REFERENCE-JGI-5.1.pep.all	Zm00001eb381370_P001, Zm00001eb119130_P004, Zm00001eb119130_P002, Zm00001eb119130_P001, Zm00001eb119130_P003	Sobic.003G005800.1.v5.1, Sobic.003G005800.2.v5.1
OG0001832	Sorghum_bicolorv5.Sb-BTX623-REFERENCE-JGI-5.1.pep.all	Zm00001eb119430_P002, Zm00001eb119430_P001, Zm00001eb119430_P003	Sobic.003G010800.5.v5.1, Sobic.003G010800.6.v5.1, Sobic.003G010800.4.v5.1, Sobic.003G010800.2.v5.1
OG0001833	Sorghum_bicolorv5.Sb-BTX623-REFERENCE-JGI-5.1.pep.all	Zm00001eb338660_P002, Zm00001eb338660_P001	Sobic.003G017100.1.v5.1, Sobic.003G017100.5.v5.1, Sobic.003G017100.3.v5.1, Sobic.003G017100.4.v5.1, Sobic.003G017100.2.v5.1
OG0001834	Sorghum_bicolorv5.Sb-BTX623-REFERENCE-JGI-5.1.pep.all	Zm00001eb338620_P003, Zm00001eb338620_P004, Zm00001eb338620_P002, Zm00001eb338620_P005, Zm00001eb338620_P001	Sobic.003G021100.2.v5.1, Sobic.003G021100.3.v5.1
OG0001835	Sorghum_bicolorv5.Sb-BTX623-REFERENCE-JGI-5.1.pep.all	Zm00001eb337940_P001, Zm00001eb337940_P005, Zm00001eb337940_P003, Zm00001eb120420_P001, Zm00001eb337940_P004, Zm00001eb337940_P002	Sobic.003G029500.1.v5.1
OG0001837	Sorghum_bicolorv5.Sb-BTX623-REFERENCE-JGI-5.1.pep.all	Zm00001eb121760_P001, Zm00001eb121760_P002, Zm00001eb114570_P001, Zm00001eb180860_P001, Zm00001eb307900_P001	Sobic.003G037900.2.v5.1, Sobic.003G037900.1.v5.1
OG0001838	Sorghum_bicolorv5.Sb-BTX623-REFERENCE-JGI-5.1.pep.all	Zm00001eb121960_P001, Zm00001eb121950_P001, Zm00001eb121970_P001, Zm00001eb121940_P001, Zm00001eb121930_P001	Sobic.003G039600.3.v5.1, Sobic.003G039800.3.v5.1
OG0001839	Sorghum_bicolorv5.Sb-BTX623-REFERENCE-JGI-5.1.pep.all	Zm00001eb122000_P003, Zm00001eb122000_P002, Zm00001eb122000_P001	Sobic.003G039900.9.v5.1, Sobic.003G039900.10.v5.1, Sobic.003G039900.8.v5.1, Sobic.003G039900.7.v5.1
OG0001840	Sorghum_bicolorv5.Sb-BTX623-REFERENCE-JGI-5.1.pep.all	Zm00001eb337610_P002, Zm00001eb337610_P001, Zm00001eb337610_P003, Zm00001eb027420_P001, Zm00001eb207730_P001	Sobic.003G040700.2.v5.1, Sobic.003G040700.3.v5.1
OG0001841	Sorghum_bicolorv5.Sb-BTX623-REFERENCE-JGI-5.1.pep.all	Zm00001eb336950_P006, Zm00001eb336950_P005, Zm00001eb336950_P002, Zm00001eb336950_P003, Zm00001eb336950_P001, Zm00001eb336950_P004	Sobic.003G044200.1.v5.1
OG0001842	Sorghum_bicolorv5.Sb-BTX623-REFERENCE-JGI-5.1.pep.all	Zm00001eb122560_P002, Zm00001eb122560_P001, Zm00001eb122560_P003, Zm00001eb062290_P001, Zm00001eb001580_P001, Zm00001eb313210_P001	Sobic.003G047200.1.v5.1
OG0001843	Sorghum_bicolorv5.Sb-BTX623-REFERENCE-JGI-5.1.pep.all	Zm00001eb123060_P005, Zm00001eb123060_P004, Zm00001eb123060_P002, Zm00001eb123060_P003, Zm00001eb123060_P006, Zm00001eb123060_P001	Sobic.003G052900.1.v5.1
OG0001844	Sorghum_bicolorv5.Sb-BTX623-REFERENCE-JGI-5.1.pep.all	Zm00001eb336420_P001, Zm00001eb336420_P005, Zm00001eb336420_P002, Zm00001eb336420_P004, Zm00001eb336420_P003	Sobic.003G055200.2.v5.1, Sobic.003G055200.3.v5.1
OG0001845	Sorghum_bicolorv5.Sb-BTX623-REFERENCE-JGI-5.1.pep.all	Zm00001eb336280_P005, Zm00001eb336280_P002, Zm00001eb336280_P004, Zm00001eb336280_P003, Zm00001eb336280_P001	Sobic.003G058100.2.v5.1, Sobic.003G058100.1.v5.1
OG0001846	Sorghum_bicolorv5.Sb-BTX623-REFERENCE-JGI-5.1.pep.all	Zm00001eb123430_P001, Zm00001eb123430_P003, Zm00001eb123430_P006, Zm00001eb123430_P005, Zm00001eb123430_P002, Zm00001eb123430_P004	Sobic.003G058700.1.v5.1
OG0001847	Sorghum_bicolorv5.Sb-BTX623-REFERENCE-JGI-5.1.pep.all	Zm00001eb336210_P004, Zm00001eb336210_P001, Zm00001eb336210_P002, Zm00001eb336210_P003, Zm00001eb336210_P005	Sobic.003G059750.4.v5.1, Sobic.003G059750.3.v5.1
OG0001848	Sorghum_bicolorv5.Sb-BTX623-REFERENCE-JGI-5.1.pep.all	Zm00001eb123970_P005, Zm00001eb123970_P003, Zm00001eb123970_P001, Zm00001eb123970_P004, Zm00001eb123970_P002	Sobic.003G067201.3.v5.1, Sobic.003G067201.2.v5.1
OG0001850	Sorghum_bicolorv5.Sb-BTX623-REFERENCE-JGI-5.1.pep.all	Zm00001eb124680_P001, Zm00001eb124680_P006, Zm00001eb124680_P004, Zm00001eb124680_P003, Zm00001eb124680_P005, Zm00001eb124680_P002	Sobic.003G077400.1.v5.1
OG0001851	Sorghum_bicolorv5.Sb-BTX623-REFERENCE-JGI-5.1.pep.all	Zm00001eb335510_P001	Sobic.003G080700.2.v5.1, Sobic.003G080700.5.v5.1, Sobic.003G080700.4.v5.1, Sobic.003G081601.1.v5.1, Sobic.003G080700.6.v5.1, Sobic.003G080700.3.v5.1
OG0001852	Sorghum_bicolorv5.Sb-BTX623-REFERENCE-JGI-5.1.pep.all	Zm00001eb335040_P002, Zm00001eb335040_P004, Zm00001eb335040_P003, Zm00001eb335040_P001	Sobic.003G087700.5.v5.1, Sobic.003G087700.4.v5.1, Sobic.003G087700.3.v5.1
OG0001853	Sorghum_bicolorv5.Sb-BTX623-REFERENCE-JGI-5.1.pep.all	Zm00001eb126430_P001, Zm00001eb126430_P002	Sobic.003G100400.2.v5.1, Sobic.003G100400.1.v5.1, Sobic.003G100200.3.v5.1, Sobic.003G100200.2.v5.1, Sobic.003G100200.4.v5.1
OG0001854	Sorghum_bicolorv5.Sb-BTX623-REFERENCE-JGI-5.1.pep.all	Zm00001eb102670_P001	Sobic.003G100500.2.v5.1
OG0001854	Sorghum_bicolorv5.Sb-BTX623-REFERENCE-JGI-5.1.pep.all	Zm00001eb114120_P001	Sobic.010G130700.1.v5.1, Sobic.005G127800.1.v5.1, Sobic.010G174550.1.v5.1, Sobic.007G080860.1.v5.1
OG0001855	Sorghum_bicolorv5.Sb-BTX623-REFERENCE-JGI-5.1.pep.all	Zm00001eb334440_P002, Zm00001eb334440_P001	Sobic.003G100700.4.v5.1, Sobic.003G100700.5.v5.1, Sobic.003G100700.1.v5.1, Sobic.003G100700.2.v5.1, Sobic.003G100700.3.v5.1
OG0001856	Sorghum_bicolorv5.Sb-BTX623-REFERENCE-JGI-5.1.pep.all	Zm00001eb128880_P002, Zm00001eb128880_P004, Zm00001eb128880_P001, Zm00001eb128880_P003	Sobic.003G130700.3.v5.1, Sobic.003G130700.1.v5.1, Sobic.003G130700.2.v5.1
OG0001857	Sorghum_bicolorv5.Sb-BTX623-REFERENCE-JGI-5.1.pep.all	Zm00001eb332640_P003, Zm00001eb332640_P001, Zm00001eb332640_P004, Zm00001eb332640_P002, Zm00001eb442430_P001, Zm00001eb129010_P001	Sobic.003G132300.1.v5.1
OG0001858	Sorghum_bicolorv5.Sb-BTX623-REFERENCE-JGI-5.1.pep.all	Zm00001eb129510_P001, Zm00001eb129510_P003, Zm00001eb129510_P004, Zm00001eb129510_P002, Zm00001eb129510_P005	Sobic.003G136800.1.v5.1, Sobic.003G136800.2.v5.1
OG0001859	Sorghum_bicolorv5.Sb-BTX623-REFERENCE-JGI-5.1.pep.all	Zm00001eb189240_P001	Sobic.003G138200.2.v5.1, Sobic.003G138200.3.v5.1, Sobic.004G260000.2.v5.1, Sobic.004G260000.1.v5.1, Sobic.003G138000.3.v5.1, Sobic.003G137900.2.v5.1
OG0001860	Sorghum_bicolorv5.Sb-BTX623-REFERENCE-JGI-5.1.pep.all	Zm00001eb129820_P003, Zm00001eb129820_P002, Zm00001eb129820_P001, Zm00001eb129820_P004, Zm00001eb129820_P006, Zm00001eb129820_P005	Sobic.003G139500.1.v5.1
OG0001861	Sorghum_bicolorv5.Sb-BTX623-REFERENCE-JGI-5.1.pep.all	Zm00001eb129850_P005, Zm00001eb129850_P001, Zm00001eb129850_P002, Zm00001eb129850_P003, Zm00001eb129850_P006, Zm00001eb129850_P004	Sobic.003G139700.1.v5.1
OG0001862	Sorghum_bicolorv5.Sb-BTX623-REFERENCE-JGI-5.1.pep.all	Zm00001eb130130_P004, Zm00001eb130130_P001, Zm00001eb130130_P002, Zm00001eb130130_P003	Sobic.003G143900.3.v5.1, Sobic.003G143900.1.v5.1, Sobic.003G143900.2.v5.1
OG0001863	Sorghum_bicolorv5.Sb-BTX623-REFERENCE-JGI-5.1.pep.all	Zm00001eb028000_P003, Zm00001eb028000_P004, Zm00001eb028000_P001, Zm00001eb028000_P002	Sobic.003G146600.2.v5.1, Sobic.003G146600.3.v5.1, Sobic.003G146600.4.v5.1
OG0001864	Sorghum_bicolorv5.Sb-BTX623-REFERENCE-JGI-5.1.pep.all	Zm00001eb130470_P002, Zm00001eb130470_P001, Zm00001eb130470_P003, Zm00001eb130470_P004, Zm00001eb130470_P005	Sobic.003G148000.3.v5.1, Sobic.003G148000.4.v5.1
OG0001865	Sorghum_bicolorv5.Sb-BTX623-REFERENCE-JGI-5.1.pep.all	Zm00001eb130600_P003, Zm00001eb130600_P001, Zm00001eb130600_P002	Sobic.003G149300.6.v5.1, Sobic.003G149300.3.v5.1, Sobic.003G149300.5.v5.1, Sobic.003G149300.2.v5.1
OG0001866	Sorghum_bicolorv5.Sb-BTX623-REFERENCE-JGI-5.1.pep.all	Zm00001eb130610_P002, Zm00001eb130610_P003, Zm00001eb130610_P004, Zm00001eb130610_P001	Sobic.003G149400.2.v5.1, Sobic.003G149400.3.v5.1, Sobic.003G149400.4.v5.1
OG0001867	Sorghum_bicolorv5.Sb-BTX623-REFERENCE-JGI-5.1.pep.all	Zm00001eb130690_P005, Zm00001eb130690_P002, Zm00001eb130690_P001, Zm00001eb130690_P003, Zm00001eb130690_P004	Sobic.003G150100.1.v5.1, Sobic.003G150100.2.v5.1
OG0001868	Sorghum_bicolorv5.Sb-BTX623-REFERENCE-JGI-5.1.pep.all	Zm00001eb437120_P001, Zm00001eb436850_P001, Zm00001eb437270_P001, Zm00001eb435290_P001, Zm00001eb435770_P001	Sobic.003G172400.1.v5.1, Sobic.003G172928.1.v5.1
OG0001869	Sorghum_bicolorv5.Sb-BTX623-REFERENCE-JGI-5.1.pep.all	Zm00001eb039170_P001	Sobic.003G168504.1.v5.1
OG0001869	Sorghum_bicolorv5.Sb-BTX623-REFERENCE-JGI-5.1.pep.all	Zm00001eb435370_P001, Zm00001eb435080_P001, Zm00001eb434890_P001, Zm00001eb435150_P001	Sobic.003G169102.1.v5.1
OG0001871	Sorghum_bicolorv5.Sb-BTX623-REFERENCE-JGI-5.1.pep.all	Zm00001eb162480_P004, Zm00001eb162480_P005, Zm00001eb162480_P003, Zm00001eb162480_P002, Zm00001eb162480_P001	Sobic.003G186101.2.v5.1, Sobic.003G186101.1.v5.1
OG0001872	Sorghum_bicolorv5.Sb-BTX623-REFERENCE-JGI-5.1.pep.all	Zm00001eb356560_P001, Zm00001eb356560_P002	Sobic.003G186900.6.v5.1, Sobic.003G186900.7.v5.1, Sobic.003G186900.4.v5.1, Sobic.003G186900.5.v5.1, Sobic.003G186900.1.v5.1
OG0001873	Sorghum_bicolorv5.Sb-BTX623-REFERENCE-JGI-5.1.pep.all	Zm00001eb162370_P001, Zm00001eb162370_P004, Zm00001eb162370_P002, Zm00001eb162370_P003, Zm00001eb162370_P007, Zm00001eb162370_P006	Sobic.003G187400.1.v5.1
OG0001874	Sorghum_bicolorv5.Sb-BTX623-REFERENCE-JGI-5.1.pep.all	Zm00001eb162220_P003, Zm00001eb162220_P006, Zm00001eb162220_P004, Zm00001eb162220_P005, Zm00001eb162220_P002, Zm00001eb162220_P001	Sobic.003G190000.1.v5.1
OG0001875	Sorghum_bicolorv5.Sb-BTX623-REFERENCE-JGI-5.1.pep.all	Zm00001eb357210_P001, Zm00001eb357210_P002	Sobic.003G194800.7.v5.1, Sobic.003G194800.8.v5.1, Sobic.003G194800.5.v5.1, Sobic.003G194800.6.v5.1, Sobic.003G194800.1.v5.1
OG0001876	Sorghum_bicolorv5.Sb-BTX623-REFERENCE-JGI-5.1.pep.all	Zm00001eb160300_P001, Zm00001eb160300_P002, Zm00001eb160310_P001	Sobic.003G196300.4.v5.1, Sobic.003G196300.5.v5.1, Sobic.003G196300.6.v5.1, Sobic.003G196300.2.v5.1
OG0001877	Sorghum_bicolorv5.Sb-BTX623-REFERENCE-JGI-5.1.pep.all	Zm00001eb160330_P002, Zm00001eb160330_P006, Zm00001eb160330_P004, Zm00001eb160330_P005, Zm00001eb160330_P001, Zm00001eb160330_P003	Sobic.003G196400.1.v5.1
OG0001878	Sorghum_bicolorv5.Sb-BTX623-REFERENCE-JGI-5.1.pep.all	Zm00001eb161000_P001, Zm00001eb161000_P005, Zm00001eb161000_P003, Zm00001eb161000_P006, Zm00001eb161000_P004, Zm00001eb161000_P002	Sobic.003G204200.1.v5.1
OG0001879	Sorghum_bicolorv5.Sb-BTX623-REFERENCE-JGI-5.1.pep.all	Zm00001eb162010_P001, Zm00001eb162010_P002, Zm00001eb162010_P003, Zm00001eb162010_P005, Zm00001eb162010_P006, Zm00001eb162010_P004	Sobic.003G219200.1.v5.1
OG0001880	Sorghum_bicolorv5.Sb-BTX623-REFERENCE-JGI-5.1.pep.all	Zm00001eb358100_P002, Zm00001eb358100_P005, Zm00001eb358100_P004, Zm00001eb358100_P003, Zm00001eb358100_P001	Sobic.003G219400.2.v5.1, Sobic.003G219400.3.v5.1
OG0001882	Sorghum_bicolorv5.Sb-BTX623-REFERENCE-JGI-5.1.pep.all	Zm00001eb159770_P002, Zm00001eb159770_P001, Zm00001eb003040_P001, Zm00001eb003040_P002, Zm00001eb003040_P003, Zm00001eb002910_P001	Sobic.003G221600.1.v5.1
OG0001883	Sorghum_bicolorv5.Sb-BTX623-REFERENCE-JGI-5.1.pep.all	Zm00001eb152000_P001, Zm00001eb152000_P002, Zm00001eb152000_P003	Sobic.003G225000.1.v5.1, Sobic.003G309900.1.v5.1, Sobic.008G042000.4.v5.1, Sobic.008G042000.5.v5.1
OG0001884	Sorghum_bicolorv5.Sb-BTX623-REFERENCE-JGI-5.1.pep.all	Zm00001eb358930_P002, Zm00001eb358930_P004, Zm00001eb358930_P001, Zm00001eb358930_P003, Zm00001eb159150_P001, Zm00001eb159150_P002	Sobic.003G229600.1.v5.1
OG0001885	Sorghum_bicolorv5.Sb-BTX623-REFERENCE-JGI-5.1.pep.all	Zm00001eb159000_P001, Zm00001eb159000_P002, Zm00001eb159000_P004, Zm00001eb159000_P005, Zm00001eb159000_P003	Sobic.003G231300.1.v5.1, Sobic.003G231300.2.v5.1
OG0001886	Sorghum_bicolorv5.Sb-BTX623-REFERENCE-JGI-5.1.pep.all	Zm00001eb359110_P002, Zm00001eb359110_P001, Zm00001eb359110_P003, Zm00001eb359110_P004, Zm00001eb158860_P001, Zm00001eb158860_P002	Sobic.003G233200.6.v5.1
OG0001887	Sorghum_bicolorv5.Sb-BTX623-REFERENCE-JGI-5.1.pep.all	Zm00001eb158810_P004, Zm00001eb158810_P001, Zm00001eb158810_P003, Zm00001eb158810_P005	Sobic.003G234200.7.v5.1, Sobic.003G234200.6.v5.1, Sobic.003G234200.8.v5.1
OG0001888	Sorghum_bicolorv5.Sb-BTX623-REFERENCE-JGI-5.1.pep.all	Zm00001eb359200_P001, Zm00001eb359200_P003, Zm00001eb359200_P002, Zm00001eb158780_P002, Zm00001eb158780_P001, Zm00001eb158780_P003	Sobic.003G234800.1.v5.1
OG0001889	Sorghum_bicolorv5.Sb-BTX623-REFERENCE-JGI-5.1.pep.all	Zm00001eb158210_P002, Zm00001eb158210_P006, Zm00001eb158210_P005, Zm00001eb158210_P003, Zm00001eb158210_P004, Zm00001eb158210_P001	Sobic.003G239700.3.v5.1
OG0001890	Sorghum_bicolorv5.Sb-BTX623-REFERENCE-JGI-5.1.pep.all	Zm00001eb359430_P003, Zm00001eb122590_P001, Zm00001eb122590_P002, Zm00001eb359430_P002, Zm00001eb359430_P001	Sobic.003G241700.3.v5.1, Sobic.003G241700.4.v5.1
OG0001891	Sorghum_bicolorv5.Sb-BTX623-REFERENCE-JGI-5.1.pep.all	Zm00001eb157270_P004	Sobic.003G251700.4.v5.1, Sobic.003G251700.3.v5.1, Sobic.003G251700.1.v5.1, Sobic.003G251700.5.v5.1, Sobic.003G251700.6.v5.1, Sobic.003G251700.2.v5.1
OG0001892	Sorghum_bicolorv5.Sb-BTX623-REFERENCE-JGI-5.1.pep.all	Zm00001eb157130_P005, Zm00001eb157130_P004, Zm00001eb157130_P003, Zm00001eb157130_P002, Zm00001eb157130_P006, Zm00001eb157130_P001	Sobic.003G252700.1.v5.1
OG0001893	Sorghum_bicolorv5.Sb-BTX623-REFERENCE-JGI-5.1.pep.all	Zm00001eb360030_P004, Zm00001eb360030_P001, Zm00001eb360030_P002, Zm00001eb360030_P003, Zm00001eb251850_P001, Zm00001eb360050_P001	Sobic.003G252900.3.v5.1
OG0001894	Sorghum_bicolorv5.Sb-BTX623-REFERENCE-JGI-5.1.pep.all	Zm00001eb360100_P004, Zm00001eb360100_P003, Zm00001eb360100_P005, Zm00001eb360100_P006, Zm00001eb360100_P001, Zm00001eb360100_P002	Sobic.003G253300.1.v5.1
OG0001895	Sorghum_bicolorv5.Sb-BTX623-REFERENCE-JGI-5.1.pep.all	Zm00001eb157010_P001, Zm00001eb157010_P002, Zm00001eb157010_P003, Zm00001eb157010_P004	Sobic.003G254100.4.v5.1, Sobic.003G254100.3.v5.1, Sobic.003G254100.1.v5.1
OG0001896	Sorghum_bicolorv5.Sb-BTX623-REFERENCE-JGI-5.1.pep.all	Zm00001eb360630_P001, Zm00001eb360630_P004, Zm00001eb360640_P001, Zm00001eb360630_P002, Zm00001eb360630_P003	Sobic.003G263001.1.v5.1, Sobic.003G262900.2.v5.1
OG0001897	Sorghum_bicolorv5.Sb-BTX623-REFERENCE-JGI-5.1.pep.all	Zm00001eb155990_P004, Zm00001eb155990_P001, Zm00001eb155990_P005, Zm00001eb155990_P002, Zm00001eb155990_P003	Sobic.003G266001.1.v5.1, Sobic.003G266001.2.v5.1
OG0001898	Sorghum_bicolorv5.Sb-BTX623-REFERENCE-JGI-5.1.pep.all	Zm00001eb155420_P002, Zm00001eb155420_P001, Zm00001eb155420_P003, Zm00001eb155420_P004, Zm00001eb361120_P001, Zm00001eb361120_P002	Sobic.003G271900.3.v5.1
OG0001899	Sorghum_bicolorv5.Sb-BTX623-REFERENCE-JGI-5.1.pep.all	Zm00001eb361470_P005, Zm00001eb361470_P001, Zm00001eb361470_P002, Zm00001eb361470_P006, Zm00001eb361470_P003, Zm00001eb361470_P004	Sobic.003G276300.1.v5.1
OG0001900	Sorghum_bicolorv5.Sb-BTX623-REFERENCE-JGI-5.1.pep.all	Zm00001eb153940_P001, Zm00001eb153940_P003, Zm00001eb153940_P002	Sobic.003G288600.1.v5.1, Sobic.003G288600.3.v5.1, Sobic.003G288600.4.v5.1, Sobic.003G288600.2.v5.1
OG0001901	Sorghum_bicolorv5.Sb-BTX623-REFERENCE-JGI-5.1.pep.all	Zm00001eb370810_P002, Zm00001eb370810_P001, Zm00001eb370810_P003	Sobic.003G298600.11.v5.1, Sobic.003G298600.1.v5.1, Sobic.003G298600.5.v5.1, Sobic.003G298600.2.v5.1
OG0001902	Sorghum_bicolorv5.Sb-BTX623-REFERENCE-JGI-5.1.pep.all	Zm00001eb152880_P002, Zm00001eb152880_P003, Zm00001eb152880_P001	Sobic.003G299200.5.v5.1, Sobic.003G299200.1.v5.1, Sobic.003G299200.4.v5.1, Sobic.003G299200.6.v5.1
OG0001903	Sorghum_bicolorv5.Sb-BTX623-REFERENCE-JGI-5.1.pep.all	Zm00001eb152670_P004, Zm00001eb152670_P002, Zm00001eb152670_P001, Zm00001eb152670_P006, Zm00001eb152670_P005, Zm00001eb152670_P003	Sobic.003G301200.1.v5.1
OG0001904	Sorghum_bicolorv5.Sb-BTX623-REFERENCE-JGI-5.1.pep.all	Zm00001eb370620_P001, Zm00001eb370620_P004, Zm00001eb370620_P003, Zm00001eb370620_P005, Zm00001eb370620_P002	Sobic.003G301300.5.v5.1, Sobic.003G301300.3.v5.1
OG0001905	Sorghum_bicolorv5.Sb-BTX623-REFERENCE-JGI-5.1.pep.all	Zm00001eb152210_P006, Zm00001eb152210_P002, Zm00001eb152210_P005, Zm00001eb152210_P001, Zm00001eb152210_P003, Zm00001eb152210_P004	Sobic.003G306400.2.v5.1
OG0001906	Sorghum_bicolorv5.Sb-BTX623-REFERENCE-JGI-5.1.pep.all	Zm00001eb152060_P002, Zm00001eb152060_P004, Zm00001eb152060_P003, Zm00001eb152060_P005, Zm00001eb152060_P001	Sobic.003G309050.4.v5.1, Sobic.003G309050.2.v5.1
OG0001908	Sorghum_bicolorv5.Sb-BTX623-REFERENCE-JGI-5.1.pep.all	Zm00001eb151710_P003, Zm00001eb151710_P002, Zm00001eb151710_P004, Zm00001eb151710_P001	Sobic.003G313400.2.v5.1, Sobic.003G313400.4.v5.1, Sobic.003G313400.3.v5.1
OG0001909	Sorghum_bicolorv5.Sb-BTX623-REFERENCE-JGI-5.1.pep.all	Zm00001eb151690_P002, Zm00001eb151690_P001	Sobic.003G313500.5.v5.1, Sobic.003G313500.3.v5.1, Sobic.003G313500.2.v5.1, Sobic.003G313500.4.v5.1, Sobic.003G313500.1.v5.1
OG0001910	Sorghum_bicolorv5.Sb-BTX623-REFERENCE-JGI-5.1.pep.all	Zm00001eb151620_P003, Zm00001eb151620_P001, Zm00001eb151620_P002, Zm00001eb151620_P006, Zm00001eb151620_P005, Zm00001eb151620_P004	Sobic.003G314900.1.v5.1
OG0001911	Sorghum_bicolorv5.Sb-BTX623-REFERENCE-JGI-5.1.pep.all	Zm00001eb151570_P001, Zm00001eb151570_P004, Zm00001eb151570_P005, Zm00001eb151570_P002, Zm00001eb151570_P006, Zm00001eb151570_P003	Sobic.003G315600.1.v5.1
OG0001912	Sorghum_bicolorv5.Sb-BTX623-REFERENCE-JGI-5.1.pep.all	Zm00001eb369800_P002, Zm00001eb369800_P001	Sobic.003G318300.12.v5.1, Sobic.003G318300.4.v5.1, Sobic.003G318300.13.v5.1, Sobic.003G318300.8.v5.1, Sobic.003G318300.1.v5.1
OG0001913	Sorghum_bicolorv5.Sb-BTX623-REFERENCE-JGI-5.1.pep.all	Zm00001eb151150_P002, Zm00001eb151150_P001	Sobic.003G321300.6.v5.1, Sobic.003G321300.4.v5.1, Sobic.003G321300.5.v5.1, Sobic.003G321300.3.v5.1, Sobic.003G321300.2.v5.1
OG0001914	Sorghum_bicolorv5.Sb-BTX623-REFERENCE-JGI-5.1.pep.all	Zm00001eb150820_P002, Zm00001eb150820_P001, Zm00001eb369540_P004, Zm00001eb369540_P001, Zm00001eb369540_P002, Zm00001eb369540_P003	Sobic.003G324600.1.v5.1
OG0001915	Sorghum_bicolorv5.Sb-BTX623-REFERENCE-JGI-5.1.pep.all	Zm00001eb149540_P001, Zm00001eb149540_P002, Zm00001eb149540_P003, Zm00001eb058540_P002, Zm00001eb058540_P001	Sobic.003G338000.3.v5.1, Sobic.003G338000.2.v5.1
OG0001916	Sorghum_bicolorv5.Sb-BTX623-REFERENCE-JGI-5.1.pep.all	Zm00001eb368790_P001, Zm00001eb368790_P002, Zm00001eb050050_P001, Zm00001eb080740_P001, Zm00001eb080750_P001, Zm00001eb287510_P001	Sobic.003G338900.1.v5.1
OG0001917	Sorghum_bicolorv5.Sb-BTX623-REFERENCE-JGI-5.1.pep.all	Zm00001eb148950_P002, Zm00001eb148950_P004, Zm00001eb148950_P003, Zm00001eb148950_P001	Sobic.003G345200.6.v5.1, Sobic.003G345200.1.v5.1, Sobic.003G345200.2.v5.1
OG0001918	Sorghum_bicolorv5.Sb-BTX623-REFERENCE-JGI-5.1.pep.all	Zm00001eb147480_P003, Zm00001eb147480_P004, Zm00001eb147480_P006, Zm00001eb147480_P002, Zm00001eb147480_P005	Sobic.003G361300.2.v5.1, Sobic.003G361300.1.v5.1
OG0001919	Sorghum_bicolorv5.Sb-BTX623-REFERENCE-JGI-5.1.pep.all	Zm00001eb146780_P002, Zm00001eb146780_P001, Zm00001eb366720_P002, Zm00001eb366720_P003, Zm00001eb366720_P001	Sobic.003G367300.1.v5.1, Sobic.003G367300.2.v5.1
OG0001920	Sorghum_bicolorv5.Sb-BTX623-REFERENCE-JGI-5.1.pep.all	Zm00001eb146720_P002, Zm00001eb146720_P005, Zm00001eb146720_P007, Zm00001eb146720_P001, Zm00001eb146720_P003	Sobic.003G368000.2.v5.1, Sobic.003G368000.1.v5.1
OG0001921	Sorghum_bicolorv5.Sb-BTX623-REFERENCE-JGI-5.1.pep.all	Zm00001eb366580_P006, Zm00001eb366580_P001, Zm00001eb366580_P002, Zm00001eb366580_P004, Zm00001eb366580_P005	Sobic.003G370700.2.v5.1, Sobic.003G370700.4.v5.1
OG0001922	Sorghum_bicolorv5.Sb-BTX623-REFERENCE-JGI-5.1.pep.all	Zm00001eb145920_P001, Zm00001eb145920_P004, Zm00001eb145920_P005, Zm00001eb145920_P003, Zm00001eb145920_P002	Sobic.009G087300.1.v5.1, Sobic.003G375200.1.v5.1
OG0001923	Sorghum_bicolorv5.Sb-BTX623-REFERENCE-JGI-5.1.pep.all	Zm00001eb366180_P005, Zm00001eb366180_P006, Zm00001eb366180_P001, Zm00001eb366180_P003, Zm00001eb366180_P002, Zm00001eb366180_P004	Sobic.003G377500.3.v5.1
OG0001924	Sorghum_bicolorv5.Sb-BTX623-REFERENCE-JGI-5.1.pep.all	Zm00001eb144350_P001, Zm00001eb144350_P004, Zm00001eb144350_P002, Zm00001eb144350_P003	Sobic.003G392700.3.v5.1, Sobic.003G392700.2.v5.1, Sobic.003G392700.1.v5.1
OG0001925	Sorghum_bicolorv5.Sb-BTX623-REFERENCE-JGI-5.1.pep.all	Zm00001eb144010_P001, Zm00001eb144010_P002	Sobic.003G395900.3.v5.1, Sobic.003G395900.1.v5.1, Sobic.003G395900.4.v5.1, Sobic.003G395900.5.v5.1, Sobic.003G395900.2.v5.1
OG0001926	Sorghum_bicolorv5.Sb-BTX623-REFERENCE-JGI-5.1.pep.all	Zm00001eb143950_P005, Zm00001eb143950_P003, Zm00001eb143950_P002, Zm00001eb143950_P001, Zm00001eb143950_P004	Sobic.003G396700.2.v5.1, Sobic.003G396700.1.v5.1
OG0001927	Sorghum_bicolorv5.Sb-BTX623-REFERENCE-JGI-5.1.pep.all	Zm00001eb364810_P005, Zm00001eb364810_P001, Zm00001eb364810_P003, Zm00001eb364810_P002, Zm00001eb364810_P004	Sobic.003G401100.2.v5.1, Sobic.003G401100.1.v5.1
OG0001928	Sorghum_bicolorv5.Sb-BTX623-REFERENCE-JGI-5.1.pep.all	Zm00001eb364750_P004, Zm00001eb364750_P001, Zm00001eb364750_P005, Zm00001eb364750_P002, Zm00001eb364750_P003	Sobic.003G401400.2.v5.1, Sobic.003G401400.1.v5.1
OG0001929	Sorghum_bicolorv5.Sb-BTX623-REFERENCE-JGI-5.1.pep.all	Zm00001eb143320_P002, Zm00001eb143320_P004, Zm00001eb143320_P001, Zm00001eb143320_P003	Sobic.003G403800.8.v5.1, Sobic.003G403800.7.v5.1, Sobic.003G403800.9.v5.1
OG0001930	Sorghum_bicolorv5.Sb-BTX623-REFERENCE-JGI-5.1.pep.all	Zm00001eb364070_P003, Zm00001eb364070_P001, Zm00001eb364070_P002, Zm00001eb142940_P001, Zm00001eb142940_P002	Sobic.003G408800.1.v5.1, Sobic.003G408800.2.v5.1
OG0001931	Sorghum_bicolorv5.Sb-BTX623-REFERENCE-JGI-5.1.pep.all	Zm00001eb142250_P001, Zm00001eb142250_P003, Zm00001eb142250_P006, Zm00001eb142250_P005, Zm00001eb142250_P004, Zm00001eb142250_P002	Sobic.003G415900.1.v5.1
OG0001932	Sorghum_bicolorv5.Sb-BTX623-REFERENCE-JGI-5.1.pep.all	Zm00001eb363260_P003, Zm00001eb363260_P001, Zm00001eb363260_P004, Zm00001eb363260_P002, Zm00001eb363260_P005	Sobic.003G420600.11.v5.1, Sobic.003G420600.1.v5.1
OG0001933	Sorghum_bicolorv5.Sb-BTX623-REFERENCE-JGI-5.1.pep.all	Zm00001eb141480_P001, Zm00001eb141480_P004, Zm00001eb141480_P003, Zm00001eb141480_P006, Zm00001eb141480_P005, Zm00001eb141480_P002	Sobic.003G422300.1.v5.1
OG0001934	Sorghum_bicolorv5.Sb-BTX623-REFERENCE-JGI-5.1.pep.all	Zm00001eb363050_P001, Zm00001eb363050_P005, Zm00001eb363050_P003, Zm00001eb363050_P004, Zm00001eb363050_P002	Sobic.003G426800.1.v5.1, Sobic.003G426800.2.v5.1
OG0001935	Sorghum_bicolorv5.Sb-BTX623-REFERENCE-JGI-5.1.pep.all	Zm00001eb140050_P006, Zm00001eb140050_P004, Zm00001eb140050_P005, Zm00001eb140050_P002, Zm00001eb140050_P001, Zm00001eb140050_P003	Sobic.003G440900.1.v5.1
OG0001936	Sorghum_bicolorv5.Sb-BTX623-REFERENCE-JGI-5.1.pep.all	Zm00001eb139750_P004, Zm00001eb139750_P002, Zm00001eb139750_P003	Sobic.003G444801.4.v5.1, Sobic.003G444801.2.v5.1, Sobic.003G444801.1.v5.1, Sobic.003G444801.3.v5.1
OG0001937	Sorghum_bicolorv5.Sb-BTX623-REFERENCE-JGI-5.1.pep.all	Zm00001eb362080_P002, Zm00001eb362080_P001	Sobic.003G446100.6.v5.1, Sobic.003G446100.1.v5.1, Sobic.003G446100.4.v5.1, Sobic.003G446100.5.v5.1, Sobic.003G446100.3.v5.1
OG0001938	Sorghum_bicolorv5.Sb-BTX623-REFERENCE-JGI-5.1.pep.all	Zm00001eb209860_P004, Zm00001eb209860_P002, Zm00001eb209860_P003, Zm00001eb209860_P001	Sobic.004G004100.2.v5.1, Sobic.004G004100.3.v5.1, Sobic.004G004100.4.v5.1
OG0001939	Sorghum_bicolorv5.Sb-BTX623-REFERENCE-JGI-5.1.pep.all	Zm00001eb229480_P001, Zm00001eb229480_P004, Zm00001eb229480_P002, Zm00001eb229480_P003	Sobic.004G004900.3.v5.1, Sobic.004G004900.1.v5.1, Sobic.004G004900.2.v5.1
OG0001940	Sorghum_bicolorv5.Sb-BTX623-REFERENCE-JGI-5.1.pep.all	Zm00001eb209780_P005, Zm00001eb209780_P004, Zm00001eb209780_P003, Zm00001eb209780_P002, Zm00001eb209780_P001	Sobic.004G006600.10.v5.1, Sobic.004G006600.7.v5.1
OG0001942	Sorghum_bicolorv5.Sb-BTX623-REFERENCE-JGI-5.1.pep.all	Zm00001eb230400_P001, Zm00001eb230320_P001, Zm00001eb230370_P001, Zm00001eb230460_P001	Sobic.004G019500.3.v5.1, Sobic.004G019500.4.v5.1, Sobic.004G019500.1.v5.1
OG0001943	Sorghum_bicolorv5.Sb-BTX623-REFERENCE-JGI-5.1.pep.all	Zm00001eb230600_P001, Zm00001eb230590_P001, Zm00001eb230660_P001, Zm00001eb230680_P001, Zm00001eb230630_P001	Sobic.004G022500.1.v5.1, Sobic.004G022300.1.v5.1
OG0001944	Sorghum_bicolorv5.Sb-BTX623-REFERENCE-JGI-5.1.pep.all	Zm00001eb208750_P003, Zm00001eb208750_P001, Zm00001eb208750_P006, Zm00001eb208750_P002, Zm00001eb208750_P005, Zm00001eb208750_P004	Sobic.004G025500.1.v5.1
[truncated: 18,653 more rows]
